# Supplementary material for: Cooperative Jahn–Teller effect and the role of strain in the tetragonal-to-cubic phase transition in MgxCu1 − xCr2O4
Source: IUCrJ. 2016 Aug 16;3(Pt 5):354–66. doi: 10.1107/S2052252516012574 (PMC5391857; doi:10.1107/S2052252516012574)
Supplement: Supplementary file 1 [file m-03-00354-sup1.cif]

 
data_Cu100_RT_CCD_T
_database_code_depnum_ccdc_archive 'CCDC 1497626'
#==============================================================================

# PROCESSING SUMMARY (IUCr Office Use Only)

_journal_date_recd_electronic      2016-03-29
_journal_date_to_coeditor         ?
_journal_date_from_coeditor       ?
_journal_date_accepted     2016-08-04
_journal_date_printers_first      ?
_journal_date_printers_final      ?
_journal_date_proofs_out          ?
_journal_date_proofs_in           ?
_journal_coeditor_name            ?
_journal_coeditor_code      LC5068SUP1
_journal_coeditor_notes
; ?
;
_journal_paper_category      FA
_journal_techeditor_code      M161257
_iucr_compatibility_tag          ACTA95
_journal_techeditor_notes  
;
;
_journal_coden_ASTM               ?
_journal_name_full                ?
_journal_year                     ?
_journal_volume                   ?
_journal_issue                    ?
_journal_page_first               ?
_journal_page_last                ?
_journal_suppl_publ_number        ?
_journal_suppl_publ_pages         ?

#==============================================================================

 
_audit_creation_method            SHELXL-97
_chemical_name_systematic
;
 ?
;
_chemical_name_common             ?
_chemical_melting_point           ?
_chemical_formula_moiety          ?
_chemical_formula_sum
 'Cr2 Cu O4'
_chemical_formula_weight          231.54
 
loop_
 _atom_type_symbol
 _atom_type_description
 _atom_type_scat_dispersion_real
 _atom_type_scat_dispersion_imag
 _atom_type_scat_source
 'O'  'O'   0.0106   0.0060
 'International Tables Vol C Tables 4.2.6.8 and 6.1.1.4'
 'Cr'  'Cr'   0.3209   0.6236
 'International Tables Vol C Tables 4.2.6.8 and 6.1.1.4'
 'Cu'  'Cu'   0.3201   1.2651
 'International Tables Vol C Tables 4.2.6.8 and 6.1.1.4'
 
_symmetry_cell_setting            tetragonal
_symmetry_space_group_name_H-M    'I 41/a m d'
 
loop_
 _symmetry_equiv_pos_as_xyz
 'x, y, z'
 '-x, -y+1/2, z'
 'x, -y, -z'
 '-x, y+1/2, -z'
 '-y+1/4, -x+1/4, -z+3/4'
 'y+1/4, x+3/4, -z+1/4'
 'y+1/4, -x+1/4, z+3/4'
 '-y+1/4, x+3/4, z+1/4'
 'x+1/2, y+1/2, z+1/2'
 '-x+1/2, -y+1, z+1/2'
 'x+1/2, -y+1/2, -z+1/2'
 '-x+1/2, y+1, -z+1/2'
 '-y+3/4, -x+3/4, -z+5/4'
 'y+3/4, x+5/4, -z+3/4'
 'y+3/4, -x+3/4, z+5/4'
 '-y+3/4, x+5/4, z+3/4'
 '-x, -y, -z'
 'x, y-1/2, -z'
 '-x, y, z'
 'x, -y-1/2, z'
 'y-1/4, x-1/4, z-3/4'
 '-y-1/4, -x-3/4, z-1/4'
 '-y-1/4, x-1/4, -z-3/4'
 'y-1/4, -x-3/4, -z-1/4'
 '-x+1/2, -y+1/2, -z+1/2'
 'x+1/2, y, -z+1/2'
 '-x+1/2, y+1/2, z+1/2'
 'x+1/2, -y, z+1/2'
 'y+1/4, x+1/4, z-1/4'
 '-y+1/4, -x-1/4, z+1/4'
 '-y+1/4, x+1/4, -z-1/4'
 'y+1/4, -x-1/4, -z+1/4'
 
_cell_length_a                    6.02870(10)
_cell_length_b                    6.02870(10)
_cell_length_c                    7.7803(2)
_cell_angle_alpha                 90.00
_cell_angle_beta                  90.00
_cell_angle_gamma                 90.00
_cell_volume                      282.777(10)
_cell_formula_units_Z             4
_cell_measurement_temperature     293(2)
_cell_measurement_reflns_used     ?
_cell_measurement_theta_min       ?
_cell_measurement_theta_max       ?
 
_exptl_crystal_description        ?
_exptl_crystal_colour             ?
_exptl_crystal_size_max           ?
_exptl_crystal_size_mid           ?
_exptl_crystal_size_min           ?
_exptl_crystal_density_meas       ?
_exptl_crystal_density_diffrn     5.439
_exptl_crystal_density_method     'not measured'
_exptl_crystal_F_000              436
_exptl_absorpt_coefficient_mu     14.810
_exptl_absorpt_correction_type    ?
_exptl_absorpt_correction_T_min   ?
_exptl_absorpt_correction_T_max   ?
_exptl_absorpt_process_details    ?
 
_exptl_special_details
;
 ?
;
 
_diffrn_ambient_temperature       293(2)
_diffrn_radiation_wavelength      0.71073
_diffrn_radiation_type            MoK\a
_diffrn_radiation_source          'fine-focus sealed tube'
_diffrn_radiation_monochromator   graphite
_diffrn_measurement_device_type   ?
_diffrn_measurement_method        ?
_diffrn_detector_area_resol_mean  ?
_diffrn_standards_number          ?
_diffrn_standards_interval_count  ?
_diffrn_standards_interval_time   ?
_diffrn_standards_decay_%         ?
_diffrn_reflns_number             4312
_diffrn_reflns_av_R_equivalents   0.0000
_diffrn_reflns_av_sigmaI/netI     0.0240
_diffrn_reflns_limit_h_min        -11
_diffrn_reflns_limit_h_max        11
_diffrn_reflns_limit_k_min        -11
_diffrn_reflns_limit_k_max        11
_diffrn_reflns_limit_l_min        -14
_diffrn_reflns_limit_l_max        14
_diffrn_reflns_theta_min          4.28
_diffrn_reflns_theta_max          42.71
_reflns_number_total              4312
_reflns_number_gt                 3682
_reflns_threshold_expression      >2\s(I)
 
_computing_data_collection        ?
_computing_cell_refinement        ?
_computing_data_reduction         ?
_computing_structure_solution     ?
_computing_structure_refinement   'SHELXL-97 (Sheldrick, 2008)'
_computing_molecular_graphics     ?
_computing_publication_material   ?
 
_refine_special_details
;
 Refinement of F^2^ against ALL reflections.  The weighted R-factor wR and
 goodness of fit S are based on F^2^, conventional R-factors R are based
 on F, with F set to zero for negative F^2^. The threshold expression of
 F^2^ > 2\s(F^2^) is used only for calculating R-factors(gt) etc. and is
 not relevant to the choice of reflections for refinement.  R-factors based
 on F^2^ are statistically about twice as large as those based on F, and R-
 factors based on ALL data will be even larger.
;
 
_refine_ls_structure_factor_coef  Fsqd
_refine_ls_matrix_type            full
_refine_ls_weighting_scheme       calc
_refine_ls_weighting_details
 'calc w=1/[\s^2^(Fo^2^)+(0.0361P)^2^+0.0000P] where P=(Fo^2^+2Fc^2^)/3'
_atom_sites_solution_primary      direct
_atom_sites_solution_secondary    difmap
_atom_sites_solution_hydrogens    ? 
_refine_ls_hydrogen_treatment     ? 
_refine_ls_extinction_method      SHELXL
_refine_ls_extinction_coef        0.0216(7)
_refine_ls_extinction_expression
 'Fc^*^=kFc[1+0.001xFc^2^\l^3^/sin(2\q)]^-1/4^'
_refine_ls_number_reflns          4312
_refine_ls_number_parameters      16
_refine_ls_number_restraints      0
_refine_ls_R_factor_all           0.0291
_refine_ls_R_factor_gt            0.0250
_refine_ls_wR_factor_ref          0.0658
_refine_ls_wR_factor_gt           0.0640
_refine_ls_goodness_of_fit_ref    1.087
_refine_ls_restrained_S_all       1.087
_refine_ls_shift/su_max           0.001
_refine_ls_shift/su_mean          0.000
 
loop_
 _atom_site_label
 _atom_site_type_symbol
 _atom_site_fract_x
 _atom_site_fract_y
 _atom_site_fract_z
 _atom_site_U_iso_or_equiv
 _atom_site_adp_type
 _atom_site_occupancy
 _atom_site_symmetry_multiplicity
 _atom_site_calc_flag
 _atom_site_refinement_flags
 _atom_site_disorder_assembly
 _atom_site_disorder_group
Cu01 Cu 0.0000 0.2500 0.3750 0.00847(4) Uani 1 8 d S . .
Cr02 Cr 0.0000 0.0000 0.0000 0.00445(4) Uani 1 4 d S . .
O003 O 0.0000 0.53493(7) 0.25374(6) 0.00545(8) Uani 1 2 d S . .
 
loop_
 _atom_site_aniso_label
 _atom_site_aniso_U_11
 _atom_site_aniso_U_22
 _atom_site_aniso_U_33
 _atom_site_aniso_U_23
 _atom_site_aniso_U_13
 _atom_site_aniso_U_12
Cu01 0.00544(5) 0.00544(5) 0.01451(8) 0.000 0.000 0.000
Cr02 0.00474(6) 0.00372(6) 0.00490(6) 0.00000(4) 0.000 0.000
O003 0.00552(17) 0.00474(16) 0.00607(17) 0.00050(14) 0.000 0.000
 
_geom_special_details
;
 All s.u.'s (except the s.u. in the dihedral angle between two l.s. planes)
 are estimated using the full covariance matrix.  The cell s.u.'s are taken
 into account individually in the estimation of s.u.'s in distances, angles
 and torsion angles; correlations between s.u.'s in cell parameters are only
 used when they are defined by crystal symmetry.  An approximate (isotropic)
 treatment of cell s.u.'s is used for estimating s.u.'s involving l.s. planes.
;
 
loop_
 _geom_bond_atom_site_label_1
 _geom_bond_atom_site_label_2
 _geom_bond_distance
 _geom_bond_site_symmetry_2
 _geom_bond_publ_flag
Cu01 O003 1.9598(4) 14_445 ?
Cu01 O003 1.9598(4) 2 ?
Cu01 O003 1.9598(4) . ?
Cu01 O003 1.9598(4) 5 ?
Cr02 O003 1.9854(5) 2 ?
Cr02 O003 1.9854(5) 18 ?
Cr02 O003 1.9884(3) 22_665 ?
Cr02 O003 1.9884(3) 6_445 ?
Cr02 O003 1.9884(3) 29_455 ?
Cr02 O003 1.9884(3) 13_544 ?
Cr02 Cr02 2.8856 6_545 ?
Cr02 Cr02 2.8856 14_444 ?
Cr02 Cr02 2.8856 13_444 ?
Cr02 Cr02 2.8856 5_554 ?
O003 Cr02 1.9854(5) 2 ?
O003 Cr02 1.9884(3) 6 ?
O003 Cr02 1.9884(3) 13_454 ?
 
loop_
 _geom_angle_atom_site_label_1
 _geom_angle_atom_site_label_2
 _geom_angle_atom_site_label_3
 _geom_angle
 _geom_angle_site_symmetry_1
 _geom_angle_site_symmetry_3
 _geom_angle_publ_flag
O003 Cu01 O003 103.399(12) 14_445 2 ?
O003 Cu01 O003 103.399(12) 14_445 . ?
O003 Cu01 O003 122.45(3) 2 . ?
O003 Cu01 O003 122.45(3) 14_445 5 ?
O003 Cu01 O003 103.399(12) 2 5 ?
O003 Cu01 O003 103.399(12) . 5 ?
O003 Cr02 O003 180.00(3) 2 18 ?
O003 Cr02 O003 93.774(18) 2 22_665 ?
O003 Cr02 O003 86.226(18) 18 22_665 ?
O003 Cr02 O003 86.226(18) 2 6_445 ?
O003 Cr02 O003 93.774(18) 18 6_445 ?
O003 Cr02 O003 180.0 22_665 6_445 ?
O003 Cr02 O003 93.774(18) 2 29_455 ?
O003 Cr02 O003 86.226(18) 18 29_455 ?
O003 Cr02 O003 81.399(19) 22_665 29_455 ?
O003 Cr02 O003 98.601(19) 6_445 29_455 ?
O003 Cr02 O003 86.226(18) 2 13_544 ?
O003 Cr02 O003 93.774(18) 18 13_544 ?
O003 Cr02 O003 98.601(19) 22_665 13_544 ?
O003 Cr02 O003 81.399(19) 6_445 13_544 ?
O003 Cr02 O003 180.000(19) 29_455 13_544 ?
O003 Cr02 Cr02 43.475(8) 2 6_545 ?
O003 Cr02 Cr02 136.525(8) 18 6_545 ?
O003 Cr02 Cr02 92.604(11) 22_665 6_545 ?
O003 Cr02 Cr02 87.396(11) 6_445 6_545 ?
O003 Cr02 Cr02 136.605(14) 29_455 6_545 ?
O003 Cr02 Cr02 43.395(14) 13_544 6_545 ?
O003 Cr02 Cr02 136.525(8) 2 14_444 ?
O003 Cr02 Cr02 43.475(8) 18 14_444 ?
O003 Cr02 Cr02 87.396(11) 22_665 14_444 ?
O003 Cr02 Cr02 92.604(11) 6_445 14_444 ?
O003 Cr02 Cr02 43.395(14) 29_455 14_444 ?
O003 Cr02 Cr02 136.605(14) 13_544 14_444 ?
Cr02 Cr02 Cr02 180.0 6_545 14_444 ?
O003 Cr02 Cr02 43.475(8) 2 13_444 ?
O003 Cr02 Cr02 136.525(8) 18 13_444 ?
O003 Cr02 Cr02 136.605(14) 22_665 13_444 ?
O003 Cr02 Cr02 43.395(14) 6_445 13_444 ?
O003 Cr02 Cr02 92.604(11) 29_455 13_444 ?
O003 Cr02 Cr02 87.396(11) 13_544 13_444 ?
Cr02 Cr02 Cr02 62.975(1) 6_545 13_444 ?
Cr02 Cr02 Cr02 117.025(1) 14_444 13_444 ?
O003 Cr02 Cr02 136.525(8) 2 5_554 ?
O003 Cr02 Cr02 43.475(8) 18 5_554 ?
O003 Cr02 Cr02 43.395(14) 22_665 5_554 ?
O003 Cr02 Cr02 136.605(14) 6_445 5_554 ?
O003 Cr02 Cr02 87.396(11) 29_455 5_554 ?
O003 Cr02 Cr02 92.604(11) 13_544 5_554 ?
Cr02 Cr02 Cr02 117.025(1) 6_545 5_554 ?
Cr02 Cr02 Cr02 62.975(1) 14_444 5_554 ?
Cr02 Cr02 Cr02 180.0 13_444 5_554 ?
Cu01 O003 Cr02 112.69(2) . 2 ?
Cu01 O003 Cr02 125.353(13) . 6 ?
Cr02 O003 Cr02 93.130(16) 2 6 ?
Cu01 O003 Cr02 125.353(13) . 13_454 ?
Cr02 O003 Cr02 93.130(16) 2 13_454 ?
Cr02 O003 Cr02 98.576(19) 6 13_454 ?
 
_diffrn_measured_fraction_theta_max    0.997
_diffrn_reflns_theta_full              42.71
_diffrn_measured_fraction_theta_full   0.997
_refine_diff_density_max    0.634
_refine_diff_density_min   -1.140
_refine_diff_density_rms    0.209

 
data_Mg100_RT_CCD_C 
_database_code_depnum_ccdc_archive 'CCDC 1497627'
 
_audit_creation_method            SHELXL-97 
_chemical_name_systematic 
; 
 ? 
; 
_chemical_name_common             ? 
_chemical_melting_point           ? 
_chemical_formula_moiety          ? 
_chemical_formula_sum 
 'Cr2 Mg O4' 
_chemical_formula_weight          192.31 
 
loop_ 
 _atom_type_symbol 
 _atom_type_description 
 _atom_type_scat_dispersion_real 
 _atom_type_scat_dispersion_imag 
 _atom_type_scat_source 
 'O'  'O'   0.0106   0.0060 
 'International Tables Vol C Tables 4.2.6.8 and 6.1.1.4' 
 'Cr'  'Cr'   0.3209   0.6236 
 'International Tables Vol C Tables 4.2.6.8 and 6.1.1.4' 
 'Mg'  'Mg'   0.0486   0.0363 
 'International Tables Vol C Tables 4.2.6.8 and 6.1.1.4' 
 
_symmetry_cell_setting            cubic 
_symmetry_space_group_name_H-M    'F d -3 m' 
 
loop_ 
 _symmetry_equiv_pos_as_xyz 
 'x, y, z' 
 'x, -y+1/4, -z+1/4' 
 '-x+3/4, -y+1/4, z+1/2' 
 '-x+3/4, y, -z+3/4' 
 '-y, x+1/4, z+1/4' 
 'y+3/4, x+1/4, -z+1/2' 
 'y+3/4, -x, z+3/4' 
 '-y, -x, -z' 
 'y, z, x' 
 '-y+3/4, -z+1/4, x+1/2' 
 'y, -z+1/4, -x+1/4' 
 '-y+3/4, z, -x+3/4' 
 '-z, y+1/4, x+1/4' 
 '-z, -y, -x' 
 'z+3/4, -y, x+3/4' 
 'z+3/4, y+1/4, -x+1/2' 
 'z, x, y' 
 '-z+1/4, x+1/2, -y+3/4' 
 '-z+1/4, -x+1/4, y' 
 'z, -x+3/4, -y+3/4' 
 '-x, -z, -y' 
 '-x, z+3/4, y+3/4' 
 'x+1/4, -z+1/2, y+3/4' 
 'x+3/4, z+1/4, -y+1/2' 
 'x, y+1/2, z+1/2' 
 'x, -y+3/4, -z+3/4' 
 '-x+3/4, -y+3/4, z+1' 
 '-x+3/4, y+1/2, -z+5/4' 
 '-y, x+3/4, z+3/4' 
 'y+3/4, x+3/4, -z+1' 
 'y+3/4, -x+1/2, z+5/4' 
 '-y, -x+1/2, -z+1/2' 
 'y, z+1/2, x+1/2' 
 '-y+3/4, -z+3/4, x+1' 
 'y, -z+3/4, -x+3/4' 
 '-y+3/4, z+1/2, -x+5/4' 
 '-z, y+3/4, x+3/4' 
 '-z, -y+1/2, -x+1/2' 
 'z+3/4, -y+1/2, x+5/4' 
 'z+3/4, y+3/4, -x+1' 
 'z, x+1/2, y+1/2' 
 '-z+1/4, x+1, -y+5/4' 
 '-z+1/4, -x+3/4, y+1/2' 
 'z, -x+5/4, -y+5/4' 
 '-x, -z+1/2, -y+1/2' 
 '-x, z+5/4, y+5/4' 
 'x+1/4, -z+1, y+5/4' 
 'x+3/4, z+3/4, -y+1' 
 'x+1/2, y, z+1/2' 
 'x+1/2, -y+1/4, -z+3/4' 
 '-x+5/4, -y+1/4, z+1' 
 '-x+5/4, y, -z+5/4' 
 '-y+1/2, x+1/4, z+3/4' 
 'y+5/4, x+1/4, -z+1' 
 'y+5/4, -x, z+5/4' 
 '-y+1/2, -x, -z+1/2' 
 'y+1/2, z, x+1/2' 
 '-y+5/4, -z+1/4, x+1' 
 'y+1/2, -z+1/4, -x+3/4' 
 '-y+5/4, z, -x+5/4' 
 '-z+1/2, y+1/4, x+3/4' 
 '-z+1/2, -y, -x+1/2' 
 'z+5/4, -y, x+5/4' 
 'z+5/4, y+1/4, -x+1' 
 'z+1/2, x, y+1/2' 
 '-z+3/4, x+1/2, -y+5/4' 
 '-z+3/4, -x+1/4, y+1/2' 
 'z+1/2, -x+3/4, -y+5/4' 
 '-x+1/2, -z, -y+1/2' 
 '-x+1/2, z+3/4, y+5/4' 
 'x+3/4, -z+1/2, y+5/4' 
 'x+5/4, z+1/4, -y+1' 
 'x+1/2, y+1/2, z' 
 'x+1/2, -y+3/4, -z+1/4' 
 '-x+5/4, -y+3/4, z+1/2' 
 '-x+5/4, y+1/2, -z+3/4' 
 '-y+1/2, x+3/4, z+1/4' 
 'y+5/4, x+3/4, -z+1/2' 
 'y+5/4, -x+1/2, z+3/4' 
 '-y+1/2, -x+1/2, -z' 
 'y+1/2, z+1/2, x' 
 '-y+5/4, -z+3/4, x+1/2' 
 'y+1/2, -z+3/4, -x+1/4' 
 '-y+5/4, z+1/2, -x+3/4' 
 '-z+1/2, y+3/4, x+1/4' 
 '-z+1/2, -y+1/2, -x' 
 'z+5/4, -y+1/2, x+3/4' 
 'z+5/4, y+3/4, -x+1/2' 
 'z+1/2, x+1/2, y' 
 '-z+3/4, x+1, -y+3/4' 
 '-z+3/4, -x+3/4, y' 
 'z+1/2, -x+5/4, -y+3/4' 
 '-x+1/2, -z+1/2, -y' 
 '-x+1/2, z+5/4, y+3/4' 
 'x+3/4, -z+1, y+3/4' 
 'x+5/4, z+3/4, -y+1/2' 
 '-x, -y, -z' 
 '-x, y-1/4, z-1/4' 
 'x-3/4, y-1/4, -z-1/2' 
 'x-3/4, -y, z-3/4' 
 'y, -x-1/4, -z-1/4' 
 '-y-3/4, -x-1/4, z-1/2' 
 '-y-3/4, x, -z-3/4' 
 'y, x, z' 
 '-y, -z, -x' 
 'y-3/4, z-1/4, -x-1/2' 
 '-y, z-1/4, x-1/4' 
 'y-3/4, -z, x-3/4' 
 'z, -y-1/4, -x-1/4' 
 'z, y, x' 
 '-z-3/4, y, -x-3/4' 
 '-z-3/4, -y-1/4, x-1/2' 
 '-z, -x, -y' 
 'z-1/4, -x-1/2, y-3/4' 
 'z-1/4, x-1/4, -y' 
 '-z, x-3/4, y-3/4' 
 'x, z, y' 
 'x, -z-3/4, -y-3/4' 
 '-x-1/4, z-1/2, -y-3/4' 
 '-x-3/4, -z-1/4, y-1/2' 
 '-x, -y+1/2, -z+1/2' 
 '-x, y+1/4, z+1/4' 
 'x-3/4, y+1/4, -z' 
 'x-3/4, -y+1/2, z-1/4' 
 'y, -x+1/4, -z+1/4' 
 '-y-3/4, -x+1/4, z' 
 '-y-3/4, x+1/2, -z-1/4' 
 'y, x+1/2, z+1/2' 
 '-y, -z+1/2, -x+1/2' 
 'y-3/4, z+1/4, -x' 
 '-y, z+1/4, x+1/4' 
 'y-3/4, -z+1/2, x-1/4' 
 'z, -y+1/4, -x+1/4' 
 'z, y+1/2, x+1/2' 
 '-z-3/4, y+1/2, -x-1/4' 
 '-z-3/4, -y+1/4, x' 
 '-z, -x+1/2, -y+1/2' 
 'z-1/4, -x, y-1/4' 
 'z-1/4, x+1/4, -y+1/2' 
 '-z, x-1/4, y-1/4' 
 'x, z+1/2, y+1/2' 
 'x, -z-1/4, -y-1/4' 
 '-x-1/4, z, -y-1/4' 
 '-x-3/4, -z+1/4, y' 
 '-x+1/2, -y, -z+1/2' 
 '-x+1/2, y-1/4, z+1/4' 
 'x-1/4, y-1/4, -z' 
 'x-1/4, -y, z-1/4' 
 'y+1/2, -x-1/4, -z+1/4' 
 '-y-1/4, -x-1/4, z' 
 '-y-1/4, x, -z-1/4' 
 'y+1/2, x, z+1/2' 
 '-y+1/2, -z, -x+1/2' 
 'y-1/4, z-1/4, -x' 
 '-y+1/2, z-1/4, x+1/4' 
 'y-1/4, -z, x-1/4' 
 'z+1/2, -y-1/4, -x+1/4' 
 'z+1/2, y, x+1/2' 
 '-z-1/4, y, -x-1/4' 
 '-z-1/4, -y-1/4, x' 
 '-z+1/2, -x, -y+1/2' 
 'z+1/4, -x-1/2, y-1/4' 
 'z+1/4, x-1/4, -y+1/2' 
 '-z+1/2, x-3/4, y-1/4' 
 'x+1/2, z, y+1/2' 
 'x+1/2, -z-3/4, -y-1/4' 
 '-x+1/4, z-1/2, -y-1/4' 
 '-x-1/4, -z-1/4, y' 
 '-x+1/2, -y+1/2, -z' 
 '-x+1/2, y+1/4, z-1/4' 
 'x-1/4, y+1/4, -z-1/2' 
 'x-1/4, -y+1/2, z-3/4' 
 'y+1/2, -x+1/4, -z-1/4' 
 '-y-1/4, -x+1/4, z-1/2' 
 '-y-1/4, x+1/2, -z-3/4' 
 'y+1/2, x+1/2, z' 
 '-y+1/2, -z+1/2, -x' 
 'y-1/4, z+1/4, -x-1/2' 
 '-y+1/2, z+1/4, x-1/4' 
 'y-1/4, -z+1/2, x-3/4' 
 'z+1/2, -y+1/4, -x-1/4' 
 'z+1/2, y+1/2, x' 
 '-z-1/4, y+1/2, -x-3/4' 
 '-z-1/4, -y+1/4, x-1/2' 
 '-z+1/2, -x+1/2, -y' 
 'z+1/4, -x, y-3/4' 
 'z+1/4, x+1/4, -y' 
 '-z+1/2, x-1/4, y-3/4' 
 'x+1/2, z+1/2, y' 
 'x+1/2, -z-1/4, -y-3/4' 
 '-x+1/4, z, -y-3/4' 
 '-x-1/4, -z+1/4, y-1/2' 
 
_cell_length_a                    8.32880(10) 
_cell_length_b                    8.32880(10) 
_cell_length_c                    8.32880(10) 
_cell_angle_alpha                 90.00 
_cell_angle_beta                  90.00 
_cell_angle_gamma                 90.00 
_cell_volume                      577.760(12) 
_cell_formula_units_Z             8 
_cell_measurement_temperature     293(2) 
_cell_measurement_reflns_used     ? 
_cell_measurement_theta_min       ? 
_cell_measurement_theta_max       ? 
 
_exptl_crystal_description        ? 
_exptl_crystal_colour             ? 
_exptl_crystal_size_max           ? 
_exptl_crystal_size_mid           ? 
_exptl_crystal_size_min           ? 
_exptl_crystal_density_meas       ? 
_exptl_crystal_density_diffrn     4.422 
_exptl_crystal_density_method     'not measured' 
_exptl_crystal_F_000              736 
_exptl_absorpt_coefficient_mu     7.553 
_exptl_absorpt_correction_type    ? 
_exptl_absorpt_correction_T_min   ? 
_exptl_absorpt_correction_T_max   ? 
_exptl_absorpt_process_details    ? 
 
_exptl_special_details 
; 
 ? 
; 
 
_diffrn_ambient_temperature       293(2) 
_diffrn_radiation_wavelength      0.71073 
_diffrn_radiation_type            MoK\a 
_diffrn_radiation_source          'fine-focus sealed tube' 
_diffrn_radiation_monochromator   graphite 
_diffrn_measurement_device_type   ? 
_diffrn_measurement_method        ? 
_diffrn_detector_area_resol_mean  ? 
_diffrn_standards_number          ? 
_diffrn_standards_interval_count  ? 
_diffrn_standards_interval_time   ? 
_diffrn_standards_decay_%         ? 
_diffrn_reflns_number             4570 
_diffrn_reflns_av_R_equivalents   0.0000 
_diffrn_reflns_av_sigmaI/netI     0.0178 
_diffrn_reflns_limit_h_min        -15 
_diffrn_reflns_limit_h_max        15 
_diffrn_reflns_limit_k_min        -14 
_diffrn_reflns_limit_k_max        15 
_diffrn_reflns_limit_l_min        -15 
_diffrn_reflns_limit_l_max        15 
_diffrn_reflns_theta_min          4.24 
_diffrn_reflns_theta_max          42.53 
_reflns_number_total              4570 
_reflns_number_gt                 4480 
_reflns_threshold_expression      >2sigma(I) 
 
_computing_data_collection        ? 
_computing_cell_refinement        ? 
_computing_data_reduction         ? 
_computing_structure_solution     'SHELXS-97 (Sheldrick, 1990)' 
_computing_structure_refinement   'SHELXL-97 (Sheldrick, 1997)' 
_computing_molecular_graphics     ? 
_computing_publication_material   ? 
 
_refine_special_details 
; 
 Refinement of F^2^ against ALL reflections.  The weighted R-factor wR and 
 goodness of fit S are based on F^2^, conventional R-factors R are based 
 on F, with F set to zero for negative F^2^. The threshold expression of 
 F^2^ > 2sigma(F^2^) is used only for calculating R-factors(gt) etc. and is 
 not relevant to the choice of reflections for refinement.  R-factors based 
 on F^2^ are statistically about twice as large as those based on F, and R- 
 factors based on ALL data will be even larger. 
; 
 
_refine_ls_structure_factor_coef  Fsqd  
_refine_ls_matrix_type            full 
_refine_ls_weighting_scheme       calc  
_refine_ls_weighting_details 
 'calc w=1/[\s^2^(Fo^2^)+(0.0207P)^2^+1.5590P] where P=(Fo^2^+2Fc^2^)/3' 
_atom_sites_solution_primary      direct 
_atom_sites_solution_secondary    difmap 
_atom_sites_solution_hydrogens    ? 
_refine_ls_hydrogen_treatment     ? 
_refine_ls_extinction_method      SHELXL 
_refine_ls_extinction_coef        0.00248(11) 
_refine_ls_extinction_expression 
 'Fc^*^=kFc[1+0.001xFc^2^\l^3^/sin(2\q)]^-1/4^' 
_refine_ls_number_reflns          4570 
_refine_ls_number_parameters      8 
_refine_ls_number_restraints      0 
_refine_ls_R_factor_all           0.0176 
_refine_ls_R_factor_gt            0.0171 
_refine_ls_wR_factor_ref          0.0470 
_refine_ls_wR_factor_gt           0.0469 
_refine_ls_goodness_of_fit_ref    1.169 
_refine_ls_restrained_S_all       1.169 
_refine_ls_shift/su_max           0.001 
_refine_ls_shift/su_mean          0.000 
 
loop_ 
 _atom_site_label 
 _atom_site_type_symbol 
 _atom_site_fract_x 
 _atom_site_fract_y 
 _atom_site_fract_z 
 _atom_site_U_iso_or_equiv 
 _atom_site_adp_type 
 _atom_site_occupancy 
 _atom_site_symmetry_multiplicity 
 _atom_site_calc_flag 
 _atom_site_refinement_flags 
 _atom_site_disorder_assembly 
 _atom_site_disorder_group 
Mg Mg 0.3750 0.3750 0.3750 0.00486(4) Uani 1 24 d S . . 
Cr Cr 0.0000 0.0000 0.0000 0.00450(2) Uani 1 12 d S . . 
O01 O 0.238715(18) 0.238715(18) 0.238715(18) 0.00560(4) Uani 1 6 d S . . 
 
loop_ 
 _atom_site_aniso_label 
 _atom_site_aniso_U_11 
 _atom_site_aniso_U_22 
 _atom_site_aniso_U_33 
 _atom_site_aniso_U_23 
 _atom_site_aniso_U_13 
 _atom_site_aniso_U_12 
Mg 0.00486(4) 0.00486(4) 0.00486(4) 0.000 0.000 0.000 
Cr 0.00450(2) 0.00450(2) 0.00450(2) -0.00021(1) -0.00021(1) -0.00021(1) 
O01 0.00560(4) 0.00560(4) 0.00560(4) -0.00023(3) -0.00023(3) -0.00023(3) 
 
_geom_special_details 
; 
 All esds (except the esd in the dihedral angle between two l.s. planes) 
 are estimated using the full covariance matrix.  The cell esds are taken 
 into account individually in the estimation of esds in distances, angles 
 and torsion angles; correlations between esds in cell parameters are only 
 used when they are defined by crystal symmetry.  An approximate (isotropic) 
 treatment of cell esds is used for estimating esds involving l.s. planes. 
; 
 
loop_ 
 _geom_bond_atom_site_label_1 
 _geom_bond_atom_site_label_2 
 _geom_bond_distance 
 _geom_bond_site_symmetry_2 
 _geom_bond_publ_flag 
Mg O01 1.9660(3) 4 ? 
Mg O01 1.9660(3) 27_554 ? 
Mg O01 1.9660(3) 26 ? 
Mg O01 1.9660(3) . ? 
Mg Mg 3.6065 97_666 ? 
Mg Mg 3.6065 145_565 ? 
Mg Mg 3.6065 121_655 ? 
Mg Mg 3.6065 169_556 ? 
Cr O01 1.99265(13) 148 ? 
Cr O01 1.99265(13) 52_454 ? 
Cr O01 1.99265(13) 147 ? 
Cr O01 1.99265(13) 51_454 ? 
Cr O01 1.99265(13) 98 ? 
Cr O01 1.99265(13) 2 ? 
Cr Cr 2.9447 2 ? 
Cr Cr 2.9447 52_454 ? 
Cr Cr 2.9447 4_454 ? 
Cr Cr 2.9447 51_454 ? 
Cr Cr 2.9447 27_444 ? 
Cr Cr 2.9447 26_544 ? 
O01 Cr 1.99265(13) 52_454 ? 
O01 Cr 1.99265(13) 2 ? 
O01 Cr 1.99265(13) 51_454 ? 
 
loop_ 
 _geom_angle_atom_site_label_1 
 _geom_angle_atom_site_label_2 
 _geom_angle_atom_site_label_3 
 _geom_angle 
 _geom_angle_site_symmetry_1 
 _geom_angle_site_symmetry_3 
 _geom_angle_publ_flag 
O01 Mg O01 109.471(1) 4 27_554 ? 
O01 Mg O01 109.5 4 26 ? 
O01 Mg O01 109.5 27_554 26 ? 
O01 Mg O01 109.471(1) 4 . ? 
O01 Mg O01 109.471(1) 27_554 . ? 
O01 Mg O01 109.471(1) 26 . ? 
O01 Mg Mg 70.5 4 97_666 ? 
O01 Mg Mg 70.5 27_554 97_666 ? 
O01 Mg Mg 70.5 26 97_666 ? 
O01 Mg Mg 180.000(3) . 97_666 ? 
O01 Mg Mg 180.000(3) 4 145_565 ? 
O01 Mg Mg 70.529(1) 27_554 145_565 ? 
O01 Mg Mg 70.529(1) 26 145_565 ? 
O01 Mg Mg 70.5 . 145_565 ? 
Mg Mg Mg 109.5 97_666 145_565 ? 
O01 Mg Mg 70.5 4 121_655 ? 
O01 Mg Mg 70.5 27_554 121_655 ? 
O01 Mg Mg 180.000(3) 26 121_655 ? 
O01 Mg Mg 70.529(1) . 121_655 ? 
Mg Mg Mg 109.5 97_666 121_655 ? 
Mg Mg Mg 109.5 145_565 121_655 ? 
O01 Mg Mg 70.5 4 169_556 ? 
O01 Mg Mg 180.000(3) 27_554 169_556 ? 
O01 Mg Mg 70.5 26 169_556 ? 
O01 Mg Mg 70.5 . 169_556 ? 
Mg Mg Mg 109.5 97_666 169_556 ? 
Mg Mg Mg 109.5 145_565 169_556 ? 
Mg Mg Mg 109.5 121_655 169_556 ? 
O01 Cr O01 180.000(8) 148 52_454 ? 
O01 Cr O01 84.471(9) 148 147 ? 
O01 Cr O01 95.529(9) 52_454 147 ? 
O01 Cr O01 95.529(9) 148 51_454 ? 
O01 Cr O01 84.471(9) 52_454 51_454 ? 
O01 Cr O01 180.000(17) 147 51_454 ? 
O01 Cr O01 84.471(9) 148 98 ? 
O01 Cr O01 95.529(9) 52_454 98 ? 
O01 Cr O01 84.471(9) 147 98 ? 
O01 Cr O01 95.529(9) 51_454 98 ? 
O01 Cr O01 95.529(9) 148 2 ? 
O01 Cr O01 84.471(9) 52_454 2 ? 
O01 Cr O01 95.529(9) 147 2 ? 
O01 Cr O01 84.471(9) 51_454 2 ? 
O01 Cr O01 180.0 98 2 ? 
O01 Cr Cr 137.636(4) 148 2 ? 
O01 Cr Cr 42.364(4) 52_454 2 ? 
O01 Cr Cr 137.636(4) 147 2 ? 
O01 Cr Cr 42.364(4) 51_454 2 ? 
O01 Cr Cr 93.825(6) 98 2 ? 
O01 Cr Cr 86.175(6) 2 2 ? 
O01 Cr Cr 93.825(6) 148 52_454 ? 
O01 Cr Cr 86.175(6) 52_454 52_454 ? 
O01 Cr Cr 137.636(4) 147 52_454 ? 
O01 Cr Cr 42.364(4) 51_454 52_454 ? 
O01 Cr Cr 137.636(4) 98 52_454 ? 
O01 Cr Cr 42.364(4) 2 52_454 ? 
Cr Cr Cr 60.0 2 52_454 ? 
O01 Cr Cr 86.175(6) 148 4_454 ? 
O01 Cr Cr 93.825(6) 52_454 4_454 ? 
O01 Cr Cr 42.364(4) 147 4_454 ? 
O01 Cr Cr 137.636(4) 51_454 4_454 ? 
O01 Cr Cr 42.364(4) 98 4_454 ? 
O01 Cr Cr 137.636(4) 2 4_454 ? 
Cr Cr Cr 120.0 2 4_454 ? 
Cr Cr Cr 180.0 52_454 4_454 ? 
O01 Cr Cr 137.636(4) 148 51_454 ? 
O01 Cr Cr 42.364(4) 52_454 51_454 ? 
O01 Cr Cr 93.825(6) 147 51_454 ? 
O01 Cr Cr 86.175(6) 51_454 51_454 ? 
O01 Cr Cr 137.636(4) 98 51_454 ? 
O01 Cr Cr 42.364(4) 2 51_454 ? 
Cr Cr Cr 60.0 2 51_454 ? 
Cr Cr Cr 60.0 52_454 51_454 ? 
Cr Cr Cr 120.0 4_454 51_454 ? 
O01 Cr Cr 42.364(4) 148 27_444 ? 
O01 Cr Cr 137.636(4) 52_454 27_444 ? 
O01 Cr Cr 86.175(6) 147 27_444 ? 
O01 Cr Cr 93.825(6) 51_454 27_444 ? 
O01 Cr Cr 42.364(4) 98 27_444 ? 
O01 Cr Cr 137.636(4) 2 27_444 ? 
Cr Cr Cr 120.0 2 27_444 ? 
Cr Cr Cr 120.0 52_454 27_444 ? 
Cr Cr Cr 60.0 4_454 27_444 ? 
Cr Cr Cr 180.0 51_454 27_444 ? 
O01 Cr Cr 42.364(4) 148 26_544 ? 
O01 Cr Cr 137.636(4) 52_454 26_544 ? 
O01 Cr Cr 42.364(4) 147 26_544 ? 
O01 Cr Cr 137.636(4) 51_454 26_544 ? 
O01 Cr Cr 86.175(6) 98 26_544 ? 
O01 Cr Cr 93.825(6) 2 26_544 ? 
Cr Cr Cr 180.0 2 26_544 ? 
Cr Cr Cr 120.0 52_454 26_544 ? 
Cr Cr Cr 60.0 4_454 26_544 ? 
Cr Cr Cr 120.0 51_454 26_544 ? 
Cr Cr Cr 60.0 27_444 26_544 ? 
Mg O01 Cr 121.439(6) . 52_454 ? 
Mg O01 Cr 121.439(6) . 2 ? 
Cr O01 Cr 95.273(8) 52_454 2 ? 
Mg O01 Cr 121.439(6) . 51_454 ? 
Cr O01 Cr 95.273(8) 52_454 51_454 ? 
Cr O01 Cr 95.273(8) 2 51_454 ? 
 
_diffrn_measured_fraction_theta_max    0.977 
_diffrn_reflns_theta_full              42.53 
_diffrn_measured_fraction_theta_full   0.977 
_refine_diff_density_max    0.629 
_refine_diff_density_min   -0.542 
_refine_diff_density_rms    0.119 
