# Supplementary material for: Cooperative Jahn–Teller effect and the role of strain in the tetragonal-to-cubic phase transition in MgxCu1 − xCr2O4
Source: IUCrJ. 2016 Aug 16;3(Pt 5):354–66. doi: 10.1107/S2052252516012574 (PMC5391857; doi:10.1107/S2052252516012574)
Supplement: Supplementary file 2 [file m-03-00354-Cu100_RT_CCD_Tsup2.hkl]

#
# h,k,l, Fc-squared, Fo-squared, sigma(Fo-squared) and status flag
#
data_Cu100_RT_CCD_T
_shelx_title '    cucr13a1 OC2 in I 41/a m d'
_shelx_refln_list_code          4
_shelx_F_calc_maximum      222.37
_exptl_crystal_F_000       436.00
_reflns_d_resolution_high  0.5239
 
loop_
 _symmetry_equiv_pos_as_xyz
 'x, y, z'
 '-x, -y+1/2, z'
 'x, -y, -z'
 '-x, y+1/2, -z'
 '-y+1/4, -x+1/4, -z+3/4'
 'y+1/4, x+3/4, -z+1/4'
 'y+1/4, -x+1/4, z+3/4'
 '-y+1/4, x+3/4, z+1/4'
 'x+1/2, y+1/2, z+1/2'
 '-x+1/2, -y+1, z+1/2'
 'x+1/2, -y+1/2, -z+1/2'
 '-x+1/2, y+1, -z+1/2'
 '-y+3/4, -x+3/4, -z+5/4'
 'y+3/4, x+5/4, -z+3/4'
 'y+3/4, -x+3/4, z+5/4'
 '-y+3/4, x+5/4, z+3/4'
 '-x, -y, -z'
 'x, y-1/2, -z'
 '-x, y, z'
 'x, -y-1/2, z'
 'y-1/4, x-1/4, z-3/4'
 '-y-1/4, -x-3/4, z-1/4'
 '-y-1/4, x-1/4, -z-3/4'
 'y-1/4, -x-3/4, -z-1/4'
 '-x+1/2, -y+1/2, -z+1/2'
 'x+1/2, y, -z+1/2'
 '-x+1/2, y+1/2, z+1/2'
 'x+1/2, -y, z+1/2'
 'y+1/4, x+1/4, z-1/4'
 '-y+1/4, -x-1/4, z+1/4'
 '-y+1/4, x+1/4, -z-1/4'
 'y+1/4, -x-1/4, -z+1/4'
 
_cell_length_a     6.0287
_cell_length_b     6.0287
_cell_length_c     7.7803
_cell_angle_alpha  90.000
_cell_angle_beta   90.000
_cell_angle_gamma  90.000
 
_shelx_F_squared_multiplier     1.000
 
loop_
 _refln_index_h
 _refln_index_k
 _refln_index_l
 _refln_F_squared_calc
 _refln_F_squared_meas
 _refln_F_squared_sigma
 _refln_observed_status
   0  -2   0    10062.53     9197.01     75.64 o
   2   0   0    10062.53     9826.65     82.22 o
   0  -2   0    10062.53     8990.38     63.67 o
   0   2   0    10062.53     9640.54     70.71 o
  -2   0   0    10062.53    11118.28     76.92 o
  -2   0   0    10062.53    10900.36     83.23 o
   2   0   0    10062.53    10422.28     59.97 o
   0  -2   0    10324.82     8484.26     55.67 o
   2   2   0    14026.58    15132.42     91.37 o
   2   2   0    14026.58    14310.21    109.96 o
  -2  -2   0    14026.58    14080.84     93.47 o
  -2  -2   0    14026.58    15567.14    104.93 o
   2  -2   0    13908.49    14966.53    100.76 o
   2  -2   0    13908.49    13786.09    113.63 o
  -2   2   0    13908.49    14498.11    107.42 o
   4   0   0    49449.76    45065.52    273.05 o
   0  -4   0    49449.75    39393.63    269.67 o
   0   4   0    49449.75    41581.77    299.66 o
  -4   2   0     3473.05     3444.49     67.62 o
  -4  -2   0     3473.05     3409.73     62.26 o
   2  -4   0     3473.05     3221.05     57.34 o
   2  -4   0     3473.05     3101.90     63.68 o
  -2   4   0     3473.05     3320.75     54.30 o
  -4  -2   0     3473.05     3412.57     55.52 o
   4   2   0     3473.05     3551.05     68.15 o
   4  -2   0     3473.05     3471.17     55.15 o
  -2  -4   0     3473.05     3465.73     46.17 o
   2   4   0     3473.05     3510.28     64.57 o
  -2  -4   0     3473.05     3401.61     60.19 o
   4  -4   0    24652.49    23665.54    222.44 o
  -4   4   0    24652.49    25497.10    201.10 o
   4  -4   0    24652.49    25846.87    191.70 o
   4  -4   0    24652.49    23931.51    226.37 o
  -4   4   0    24652.49    24920.11    190.30 o
   4   4   0    24861.79    24633.90    213.83 o
  -4  -4   0    24861.79    27161.08    206.28 o
   4   4   0    24861.79    25323.46    219.13 o
  -4  -4   0    24861.79    27454.86    210.85 o
   0  -6   0     3668.92     3831.32     71.14 o
  -6   0   0     3668.92     3728.49     85.93 o
   0   6   0     3668.92     3727.68     71.18 o
   6   0   0     3668.92     3681.61     83.99 o
   0  -6   0     3668.92     3622.35     66.93 o
  -6   0   0     3668.92     3741.43     83.91 o
   0  -6   0     3668.92     3742.92     82.01 o
   0  -6   0     3668.92     3739.97     82.41 o
   6   0   0     3668.92     3761.76     86.13 o
   2  -6   0     1842.62     1842.65     53.54 o
   2  -6   0     1842.62     1890.63     59.85 o
  -6  -2   0     1842.62     1942.21     61.65 o
  -6   2   0     1842.62     1734.26     57.61 o
   6   2   0     1842.62     1723.19     58.29 o
   6   2   0     1842.62     1763.05     59.69 o
   6  -2   0     1842.62     1841.57     48.58 o
  -2  -6   0     1842.62     1800.99     55.02 o
   2  -6   0     1842.62     1837.82     60.81 o
   2   6   0     1842.62     1920.58     59.73 o
  -6  -2   0     1842.62     1914.46     59.73 o
  -6   2   0     1842.62     1790.68     58.05 o
  -2  -6   0     1842.62     2003.54     60.65 o
   6  -2   0     1842.62     1771.25     61.01 o
   6  -2   0     1842.62     1860.37     64.09 o
  -2  -6   0     1842.62     1865.00     55.85 o
  -2   6   0     1842.62     1853.09     55.38 o
   4  -6   0     1958.89     2076.10     71.58 o
  -6   4   0     1958.89     1911.25     62.10 o
  -6   4   0     1958.89     1823.93     61.62 o
   6   4   0     1958.89     1989.54     67.82 o
   4   6   0     1958.89     2040.69     66.82 o
  -4  -6   0     1958.89     1928.11     64.22 o
   6  -4   0     1958.89     1900.26     57.35 o
   6  -4   0     1958.89     2000.85     71.66 o
   6   4   0     1958.89     1899.02     65.94 o
  -6  -4   0     1958.89     1838.79     58.23 o
   6  -4   0     1958.89     1897.66     70.10 o
  -4   6   0     1958.89     1844.11     61.78 o
   4  -6   0     1958.89     1944.62     60.63 o
  -6  -4   0     1958.89     1966.28     59.99 o
  -4  -6   0     1958.89     1978.51     68.34 o
  -4  -6   0     1958.89     1870.28     63.38 o
   4  -6   0     1958.89     1899.18     67.90 o
   6  -4   0     1958.89     1861.05     57.27 o
   6   6   0      743.06      677.99     44.71 o
  -6  -6   0      743.06      614.93     40.62 o
   6  -6   0      736.80      639.97     45.82 o
   6  -6   0      736.80      557.70     37.88 o
   8   0   0    10040.48    10900.10    175.86 o
   0  -8   0    10040.48    10018.77    169.20 o
  -8   0   0    10040.48    10584.92    173.17 o
   0  -8   0    10040.48     9871.96    166.92 o
   8   2   0      488.47      468.94     36.65 o
   8  -2   0      488.47      487.30     37.36 o
   2  -8   0      488.47      457.36     36.61 o
  -2  -8   0      488.47      510.27     35.62 o
  -8   2   0      488.47      450.57     35.74 o
  -2  -8   0      488.47      473.06     36.09 o
   2  -8   0      488.47      436.18     31.37 o
  -8  -2   0      488.47      468.38     37.16 o
   4  -8   0     7152.72     7134.68    138.83 o
   8  -4   0     7152.72     7061.14    153.02 o
  -4  -8   0     7152.71     7226.56    156.81 o
   4  -8   0     7152.72     7313.59    156.85 o
  -4  -8   0     7152.71     7441.00    151.84 o
   8   4   0     7152.71     7148.62    149.96 o
  -8   4   0     7152.72     6892.02    138.38 o
   6  -8   0      472.91      439.73     38.10 o
   8   6   0      472.91      482.12     41.79 o
   8  -6   0      472.91      460.98     41.83 o
  -6  -8   0      472.91      442.31     41.40 o
  -8  -6   0      472.91      462.25     42.82 o
   6   8   0      472.91      448.57     41.40 o
   6  -8   0      493.17      515.47     47.86 o
   8  -6   0      493.17      426.28     42.39 o
  -8  -8   0     3413.55     3077.86    115.81 o
   8   8   0     3413.55     3255.62    116.21 o
   8  -8   0     3384.82     3252.70    110.58 o
   0 -10   0     1459.23     1407.75     71.34 o
 -10   0   0     1459.23     1466.79     73.05 o
  10   0   0     1459.23     1492.11     72.37 o
  10  -2   0      488.36      497.88     42.15 o
 -10   2   0      488.36      464.65     43.26 o
   2 -10   0      488.36      569.85     47.19 o
 -10  -2   0      488.36      554.70     45.12 o
  10   2   0      488.36      465.25     42.83 o
  -2 -10   0      488.36      561.37     46.04 o
   4 -10   0     1008.35     1026.89     59.24 o
  10  -4   0     1008.35     1079.09     64.13 o
 -10   4   0     1008.35     1036.54     63.25 o
  -4 -10   0     1008.35     1060.06     65.24 o
  10   4   0     1008.35     1080.68     65.20 o
   4 -10   0     1008.35     1175.45     71.92 o
   1   0  -1      485.07      544.31     13.02 o
  -1   0   1      485.07      504.80     13.22 o
  -1   0   1      485.07      520.99     13.54 o
   1   0  -1      485.07      546.88     11.42 o
  -1   0  -1      453.41      476.64      9.05 o
   1   0   1      453.41      479.21     12.73 o
  -1   0  -1      453.41      470.40     11.69 o
   1   0   1      453.41      482.25     10.93 o
   0  -1  -1      471.22      500.46     10.30 o
   0  -1  -1      471.22      542.20     10.34 o
   0  -1  -1      471.22      504.22     11.50 o
   0  -1  -1      471.22      518.88     12.14 o
   0  -1   1      467.25      495.60     13.66 o
   0   1  -1      467.25      524.44     12.50 o
   0  -1   1      467.25      517.59     12.30 o
  -2  -1  -1    15778.67    17364.15    135.75 o
   1  -2  -1    15778.69    14341.14     93.86 o
  -1  -2   1    15778.68    14212.09    100.33 o
  -2   1  -1    15778.68    17155.60    106.99 o
   2  -1   1    15778.68    13983.76    112.74 o
  -1  -2   1    15778.68    15429.45    103.04 o
   2   1   1    15778.67    14229.73    108.08 o
   1  -2  -1    15778.69    16262.76    136.13 o
   1   2  -1    15778.68    15948.89    124.91 o
   2  -1   1    15778.68    14726.63     87.02 o
  -2  -1  -1    15778.67    15614.56    103.37 o
  -1  -2   1    15778.68    16221.77    107.84 o
   2  -1   1    15778.68    16609.83     91.91 o
  -2   1   1    15778.68    16977.62    103.80 o
   1  -2  -1    15778.69    14147.42     98.14 o
   2   1  -1    16398.66    15745.39    107.68 o
   1   2   1    16398.66    17175.96    106.96 o
  -2  -1   1    16398.66    15719.17    103.99 o
  -1  -2  -1    16398.66    17234.85    104.86 o
   2   1  -1    16398.66    14855.02     88.93 o
  -2  -1   1    16398.66    17789.31    104.47 o
  -1  -2  -1    16398.66    16535.20     97.68 o
  -1   2  -1    16260.60    18572.39    114.94 o
   2  -1  -1    16260.60    16098.18    112.89 o
  -2   1   1    16260.60    16413.19    117.52 o
   2  -1  -1    16260.60    16154.31    101.09 o
  -1   2  -1    16260.60    16461.63     88.86 o
   1  -2   1    16260.60    17107.80    122.58 o
   1  -2   1    16260.60    15526.58    111.74 o
  -1   2   1    17061.50    18171.41    114.38 o
   0   3  -1      303.95      327.92     14.77 o
   0  -3  -1      303.95      328.48     13.54 o
   3   0   1      303.95      326.85     17.63 o
   0  -3   1      303.95      310.01     13.78 o
   3   0  -1      303.95      293.85     15.76 o
   0  -3  -1      303.95      341.10     14.21 o
   0  -3  -1      303.95      317.28     13.18 o
  -3   0  -1      303.95      320.42     16.12 o
  -3   0  -1      303.95      328.91     11.95 o
   0   3  -1      303.95      322.24      9.21 o
  -3   0   1      303.95      312.95     11.16 o
   3   0   1      303.95      337.41     10.92 o
   0  -3   1      303.95      334.51     16.87 o
   0  -3  -1      303.95      328.28     15.33 o
  -3   0   1      304.01      333.24     18.42 o
  -2  -3   1    16059.19    16749.83    128.39 o
   3  -2   1    16059.19    16960.37    117.31 o
  -3  -2  -1    16059.18    16084.43    125.51 o
   2  -3  -1    16059.19    14552.82    127.49 o
  -2   3   1    16059.19    16547.79    132.35 o
   3  -2   1    16059.19    15461.49    142.57 o
  -3   2  -1    16059.19    17123.74    127.98 o
  -3  -2  -1    16059.18    16136.70    116.91 o
  -2   3   1    16059.19    16366.46     85.67 o
   3   2   1    16059.18    15441.54    136.27 o
   2   3  -1    16059.19    15037.88    127.17 o
   2  -3  -1    16059.19    14818.33    118.62 o
   2   3  -1    16059.19    17015.38    105.70 o
  -2  -3   1    16059.19    16395.59     92.01 o
   2   3   1    16690.18    16942.20    132.89 o
   3   2  -1    16690.19    16212.85    100.47 o
  -2  -3  -1    16690.18    16523.89    114.26 o
  -2  -3  -1    16690.18    16799.63    127.06 o
  -3  -2   1    16690.19    17297.75    124.66 o
  -3  -2   1    16690.19    15144.77    117.16 o
   3   2  -1    16690.19    16753.24    137.46 o
   2   3   1    16690.18    16476.19     82.93 o
  -2   3  -1    16549.69    17346.70    114.83 o
   3  -2  -1    16549.69    16887.97    123.77 o
  -3   2   1    16549.69    16643.68    141.53 o
   2  -3   1    16549.69    16359.72    140.53 o
   3  -2  -1    16549.69    16459.33    142.84 o
  -2   3  -1    16549.69    18182.80    138.45 o
   2  -3   1    16549.69    18044.84     89.94 o
   4   1  -1       83.53       86.45      7.37 o
  -1   4   1       83.53       80.75      8.55 o
   4  -1  -1       83.53       84.23      8.44 o
   1  -4  -1       83.53       91.48      8.20 o
   1   4   1       83.53       96.59      8.20 o
  -1  -4   1       83.53       80.79      9.03 o
   4  -1   1       83.53       85.06      7.80 o
   4   1   1       83.53       85.10     11.88 o
   1  -4   1       83.53       79.96      7.45 o
  -4   1  -1       83.53       80.51     11.25 o
   1   4   1       83.53       91.72      9.78 o
   4   1  -1       83.53      116.55     11.68 o
   1  -4   1       83.53       74.33     10.38 o
  -1  -4   1       83.53       83.92      9.94 o
  -4  -1   1       83.53       87.64     11.80 o
  -4   1   1       83.53       85.86     12.47 o
   1   4  -1       83.53       86.37      8.36 o
  -4  -1  -1       83.53       79.92      9.74 o
  -4  -1   1       83.53       75.80      7.76 o
   1  -4  -1       83.53       90.77     10.18 o
   4  -1   1       83.53       98.41     13.15 o
   1  -4  -1       83.53       98.92      9.58 o
   4  -1  -1       83.53       73.06     11.44 o
  -4  -1  -1       83.53       80.91      8.16 o
  -1  -4  -1       83.53       83.84      8.87 o
  -1  -4  -1       83.53       85.98      8.04 o
   3   4   1       98.48       90.96     11.76 o
  -3  -4  -1       98.48       99.44     12.40 o
  -4  -3   1       98.48       82.69     10.73 o
  -3  -4  -1       98.48       92.27     10.65 o
   4   3  -1       98.48       87.56     11.48 o
  -3  -4  -1       98.48       72.79      9.66 o
   4   3  -1       98.48       95.48     11.96 o
  -3  -4  -1       98.48       80.75      8.83 o
  -4  -3   1       98.48      107.64     10.77 o
  -4  -3  -1       94.75       76.03     10.45 o
   3  -4  -1       94.75       95.87     13.27 o
  -4   3  -1       94.75       95.75     12.36 o
  -3  -4   1       94.75       75.44     11.64 o
  -3  -4   1       94.75       91.12     13.03 o
  -3  -4   1       94.75       90.05     10.89 o
   4  -3   1       94.75       75.32     13.31 o
  -3   4   1       94.75       91.56     11.17 o
   4  -3   1       94.75      109.46     15.56 o
  -4  -3  -1       94.75       89.30      9.78 o
   3  -4  -1       94.75       89.62     10.14 o
   4   3   1       94.75       95.08     13.94 o
   3   4  -1       94.75       97.77     11.80 o
   4   3   1       94.75       96.66     13.70 o
   3  -4  -1       94.75       80.94     11.37 o
   4  -3  -1       97.65       98.65     12.79 o
  -4   3   1       97.65       76.59     11.01 o
   4  -3  -1       97.65       92.86     11.01 o
   3  -4   1       97.65       87.40     10.57 o
  -3   4  -1       97.65       86.09     10.34 o
  -3   4  -1       97.65       74.53      9.82 o
   3  -4   1       97.65      103.83     13.46 o
   3  -4   1       97.65      114.09     13.82 o
   0  -5   1      428.69      439.33     21.71 o
   5   0  -1      428.69      421.71     18.46 o
   5   0   1      428.69      396.63     25.64 o
   0  -5  -1      428.69      400.75     18.85 o
  -5   0   1      428.69      422.39     26.51 o
   0   5  -1      428.69      438.18     22.35 o
   0  -5   1      428.69      450.29     25.48 o
   0  -5  -1      428.69      328.28     18.42 o
  -5   0   1      428.69      434.93     26.63 o
  -5   0  -1      428.69      396.19     24.29 o
   5   0   1      428.69      456.64     26.95 o
   0  -5   1      428.69      415.76     24.37 o
   0  -5  -1      428.69      465.49     24.97 o
   0   5   1      428.69      425.80     21.55 o
   5   0  -1      428.69      403.85     24.61 o
  -5   0  -1      428.69      428.10     24.33 o
   2  -5   1     3887.86     3787.28     78.25 o
  -5   2   1     3887.86     4030.89     80.28 o
   5   2   1     3887.86     3954.30     81.09 o
   2  -5   1     3887.86     3994.52     72.33 o
   2  -5  -1     3887.86     3794.50     70.96 o
   2  -5  -1     3887.86     3961.88     78.78 o
   5  -2  -1     3887.86     3857.96     83.73 o
  -5  -2   1     3887.86     3931.43     65.69 o
  -5  -2  -1     3887.86     4103.95     76.96 o
   5   2  -1     3887.86     4043.30     79.43 o
   5  -2   1     3887.86     3786.39     61.83 o
   5  -2  -1     3887.86     3832.58     81.38 o
  -2  -5   1     3887.86     4086.88     76.71 o
  -5  -2  -1     3887.86     3842.95     76.84 o
   2  -5  -1     3887.86     3866.07     68.52 o
  -2   5   1     3887.86     3815.30     68.93 o
   5  -2  -1     3887.86     3925.75     67.39 o
   5   2   1     3887.86     4045.40     82.19 o
  -2  -5   1     3887.86     4079.46     77.89 o
  -2  -5  -1     3887.86     3988.96     72.58 o
   2   5  -1     3887.86     4061.46     79.43 o
  -2  -5  -1     3887.86     3628.46     68.56 o
  -5   2  -1     3887.86     4022.58     75.05 o
  -2  -5   1     3887.86     3928.06     73.92 o
   2  -5  -1     3887.86     3968.61     77.73 o
  -5   2  -1     3887.86     3822.11     73.55 o
  -2   5  -1     3887.86     4094.26     76.11 o
   2   5   1     3887.86     4121.19     77.24 o
   5  -2   1     3887.86     3934.83     86.81 o
  -5   2   1     3887.86     3964.51     84.99 o
   5  -2   1     3887.86     3970.92     83.69 o
  -5  -2  -1     3887.86     3887.64     66.09 o
  -5  -2   1     3887.86     4075.53     80.61 o
  -2  -5  -1     3887.86     4147.13     76.71 o
   2  -5   1     3887.86     3930.54     78.82 o
   5   2  -1     3887.86     3995.73     79.84 o
   4   5   1      275.76      244.11     22.87 o
   5   4  -1      275.76      252.08     22.71 o
  -5  -4   1      275.76      241.30     21.09 o
   4   5   1      275.76      235.99     21.80 o
   5   4  -1      275.76      262.50     22.87 o
  -4  -5  -1      275.76      230.32     19.98 o
  -5  -4   1      275.76      293.22     22.47 o
  -4  -5  -1      275.76      229.21     20.29 o
  -5   4   1      273.44      222.71     21.28 o
  -4   5  -1      273.44      211.89     18.98 o
   5  -4  -1      273.44      245.10     23.23 o
   5  -4  -1      273.44      227.46     22.31 o
   4  -5   1      273.44      243.16     20.73 o
   5  -4  -1      273.44      222.15     19.74 o
   4  -5   1      273.44      247.32     23.54 o
  -5   4   1      273.44      247.95     21.80 o
   5  -4  -1      273.44      245.22     21.01 o
   4  -5   1      273.44      249.34     23.66 o
  -5   4  -1      265.34      236.81     20.01 o
   4  -5  -1      265.34      244.89     23.07 o
  -5  -4  -1      265.34      223.53     19.46 o
  -4   5   1      265.34      224.72     19.90 o
   5  -4   1      265.34      232.84     23.42 o
   5   4   1      265.34      237.00     23.26 o
   5  -4   1      265.34      243.07     19.46 o
  -5  -4  -1      265.34      216.71     19.10 o
   5   4   1      265.34      267.64     23.62 o
   5  -4   1      265.34      245.49     23.26 o
  -4   5   1      265.34      215.29     19.38 o
  -5   4  -1      265.34      221.75     18.71 o
  -5  -4  -1      265.34      210.17     17.83 o
  -4  -5   1      265.34      249.45     22.27 o
  -5   4  -1      265.34      246.56     20.29 o
   4  -5  -1      265.34      236.29     21.56 o
   4  -5  -1      265.34      232.25     19.97 o
  -4  -5   1      265.34      254.68     21.76 o
   4  -5  -1      265.34      211.72     19.42 o
  -4  -5   1      265.34      240.45     22.15 o
   4   5  -1      265.34      247.59     21.44 o
   6  -1   1     4553.51     4496.23     97.36 o
  -1  -6  -1     4553.51     4644.91     82.99 o
   1   6   1     4553.51     4485.31     87.70 o
  -6  -1  -1     4553.51     4836.91     94.80 o
  -1  -6  -1     4553.51     4782.79     83.03 o
  -6  -1  -1     4553.51     4650.80     95.41 o
   1  -6  -1     4553.51     4770.36     92.89 o
   1  -6  -1     4553.51     4790.05     92.69 o
  -1   6   1     4553.51     4642.43     84.73 o
   6   1   1     4553.51     4756.44     98.98 o
   1  -6   1     4553.51     4626.07     94.76 o
  -1  -6   1     4553.51     4810.31     95.29 o
   6  -1  -1     4553.51     4815.39     96.14 o
   1  -6   1     4553.51     4603.99     81.52 o
  -6   1   1     4553.51     4659.53     96.63 o
   6  -1  -1     4553.51     4946.61     99.51 o
  -1  -6  -1     4553.51     5023.38     94.52 o
  -6   1  -1     4553.51     4548.32     92.77 o
   1   6  -1     4553.51     4633.42     77.22 o
  -6   1  -1     4553.51     4717.71     91.55 o
   6   1  -1     4553.50     4636.67     93.87 o
  -1  -6   1     4553.51     4403.58     82.62 o
   6  -1   1     4553.51     4517.59     99.14 o
  -1  -6   1     4553.51     4439.96     82.62 o
  -6   1   1     4553.51     4381.34     94.96 o
   6   1  -1     4553.50     4564.73     89.20 o
   1  -6  -1     4553.51     4607.96     79.78 o
  -6  -1   1     4553.50     4746.45     99.47 o
  -1  -6   1     4553.51     4926.23     96.75 o
   6   1   1     4553.51     4580.07     94.11 o
  -6  -1   1     4553.50     4883.31     97.56 o
  -1   6  -1     4553.51     4722.29     86.36 o
   1  -6   1     4553.51     4539.19     92.61 o
   6   3   1     5257.33     5276.44    107.44 o
   6  -3  -1     5257.33     4809.79    105.45 o
   3  -6  -1     5257.33     5260.01    107.44 o
  -3  -6   1     5257.33     5336.02    103.98 o
  -6   3  -1     5257.33     5169.49     96.13 o
   6  -3   1     5257.33     5026.46     84.30 o
   3  -6  -1     5257.33     5021.14     94.96 o
  -6  -3   1     5257.33     5304.50     91.38 o
  -6  -3   1     5257.33     5151.15     91.78 o
   3  -6  -1     5257.33     5094.86    103.86 o
   3  -6   1     5257.33     5160.91    106.18 o
  -6   3   1     5257.33     5147.41    102.72 o
  -3  -6  -1     5257.32     5077.91     97.15 o
  -3  -6   1     5257.33     5201.21    104.47 o
   6  -3  -1     5257.33     5112.31    110.08 o
   6   3   1     5257.33     5147.53    105.69 o
  -6   3  -1     5257.33     5168.02     90.44 o
  -6  -3  -1     5257.33     5190.10    100.49 o
   6  -3   1     5257.33     5062.37    110.57 o
  -3  -6  -1     5257.32     5174.94     97.11 o
   6  -3  -1     5257.33     5047.57     87.76 o
  -6   3  -1     5257.33     4938.34     95.77 o
   6   3  -1     5257.33     5068.55    103.94 o
   6  -3   1     5257.33     5192.54    113.42 o
   6   3  -1     5257.33     5132.36    103.62 o
  -6   3   1     5257.33     5047.20    105.73 o
  -6  -3  -1     5257.33     5281.12     93.17 o
   3  -6   1     5257.33     5027.40    105.61 o
  -6  -3  -1     5257.33     5252.73     90.89 o
   6  -3  -1     5257.33     5297.18     92.56 o
  -6  -3  -1     5257.33     5189.05    101.67 o
   3   6  -1     5257.33     5224.63    103.17 o
   3   6   1     5257.32     5265.50    102.28 o
  -3  -6  -1     5257.32     5325.65    103.74 o
  -3  -6   1     5257.33     5099.74     99.59 o
  -3   6  -1     5257.33     5232.19     98.33 o
   3  -6   1     5257.33     5157.04     95.69 o
   6  -5   1     1872.53     1851.04     75.38 o
   5   6  -1     1872.53     1876.19     69.43 o
   6  -5   1     1872.53     1945.18     76.53 o
   5   6  -1     1872.53     1890.53     69.63 o
  -6  -5  -1     1872.53     1822.82     65.36 o
  -6  -5  -1     1872.53     1904.10     64.80 o
  -6   5  -1     1872.53     1686.24     59.17 o
  -5  -6   1     1872.53     1855.23     69.35 o
   6  -5   1     1872.53     1791.12     60.25 o
   6   5   1     1872.53     1767.72     68.15 o
   5  -6  -1     1872.53     1762.85     63.20 o
   6   5   1     1872.53     1832.48     68.95 o
  -5  -6   1     1872.53     1785.29     67.03 o
   5  -6  -1     1872.53     1796.19     72.70 o
  -6  -5   1     1946.10     1892.69     67.73 o
   5   6   1     1946.10     2020.65     70.61 o
   6   5  -1     1946.10     1922.17     71.05 o
   6   5  -1     1946.10     1977.20     73.65 o
  -6  -5   1     1946.10     1945.33     67.81 o
  -5  -6  -1     1946.10     1990.06     69.37 o
   5   6   1     1946.10     1859.66     69.21 o
  -5  -6  -1     1946.10     1941.78     67.38 o
   5  -6   1     1929.72     1852.25     63.46 o
   6  -5  -1     1929.72     1956.04     76.08 o
   5  -6   1     1929.72     1959.32     76.16 o
   6  -5  -1     1929.72     1854.49     62.70 o
   6  -5  -1     1929.72     1763.64     72.64 o
   5  -6   1     1929.72     1907.40     73.96 o
  -6   5   1     1929.72     1930.81     65.29 o
  -5   6  -1     1929.72     1761.16     61.78 o
   5  -6  -1     1929.72     1884.32     72.84 o
  -6   5   1     1929.72     1803.45     68.29 o
  -7   0  -1      121.87      125.06     20.47 o
   0  -7  -1      121.87      101.73     17.03 o
   7   0  -1      121.87      105.93     18.57 o
   0  -7   1      121.87      115.99     18.22 o
  -7   0   1      121.87      114.13     20.47 o
   0  -7   1      121.87      114.60     18.49 o
  -7   0  -1      121.87      120.26     19.25 o
   0   7  -1      121.87      121.17     17.50 o
   7   0   1      121.87      121.33     21.30 o
   0  -7  -1      121.87      107.87     17.58 o
  -7   0   1      121.87      115.04     19.92 o
   0  -7   1      121.87      115.67     13.27 o
   7   0   1      121.87      105.37     19.64 o
   7   0  -1      121.87      122.20     19.92 o
  -7   2  -1     4970.22     4942.08    103.27 o
   7   2  -1     4970.22     5052.36    106.23 o
  -2  -7  -1     4970.21     5128.22    107.52 o
   2  -7   1     4970.22     4925.13    110.16 o
  -7  -2   1     4970.22     4949.62    109.87 o
  -2   7  -1     4970.22     4994.79    100.79 o
   7   2   1     4970.22     5085.36    110.32 o
   7   2   1     4970.22     5095.86    114.42 o
   7  -2  -1     4970.22     5187.62    111.13 o
  -7   2   1     4970.22     5023.37    109.96 o
   2   7  -1     4970.22     4882.12    108.05 o
  -7   2   1     4970.22     4787.04    108.98 o
   2  -7  -1     4970.22     5101.66    111.01 o
  -2   7   1     4970.22     4849.52     99.01 o
   2  -7   1     4970.22     5151.29    114.01 o
   2   7   1     4970.21     5125.70    108.05 o
  -2  -7   1     4970.22     4999.45    105.09 o
  -7  -2  -1     4970.22     5057.79    111.13 o
  -7  -2  -1     4970.22     5168.88    110.85 o
  -7   2  -1     4970.22     5057.71    108.21 o
   7  -2   1     4970.22     4735.35    109.67 o
   2  -7   1     4970.22     5079.28     99.50 o
   2  -7  -1     4970.22     5014.69    108.33 o
   7  -2   1     4970.22     5320.19    120.90 o
  -2  -7   1     4970.22     5013.36    107.97 o
  -2  -7  -1     4970.21     5045.83    101.16 o
  -2  -7   1     4970.22     5069.47    104.36 o
   7   2  -1     4970.22     5194.95    111.66 o
  -2  -7  -1     4970.21     5116.14    102.29 o
  -7  -2   1     4970.22     5097.00    114.21 o
   2  -7  -1     4970.22     4981.57     96.98 o
   7  -2  -1     4970.22     5495.87    118.59 o
   7  -4  -1       64.83       95.92     19.95 o
   4  -7   1       64.83       80.00     18.21 o
   7  -4  -1       64.83       93.35     21.85 o
  -4  -7   1       64.83       67.22     18.13 o
   7  -4  -1       64.83       77.43     16.51 o
   7   4  -1       64.83       80.95     18.65 o
   7  -4   1       64.83       91.13     19.40 o
   7  -4   1       64.83       82.06     19.67 o
   4  -7  -1       64.83       82.50     20.62 o
  -7  -4  -1       64.83       93.27     17.54 o
  -7   4   1       64.83       76.44     19.28 o
   4  -7  -1       64.83       74.66     19.40 o
  -4  -7   1       64.83       53.56     15.83 o
   4  -7  -1       64.83       83.73     18.53 o
  -7   4  -1       64.83       85.31     18.29 o
   4  -7   1       64.83       82.22     19.99 o
  -7  -4   1       64.83       81.79     16.63 o
   7  -4  -1       64.83       79.97     19.87 o
   7   4   1       64.83       69.87     18.01 o
  -4  -7  -1       64.83       57.08     16.03 o
  -4  -7  -1       64.83       78.54     18.68 o
  -7   4  -1       64.83       98.61     19.28 o
   6   7  -1     2913.48     2651.40     93.58 o
  -6  -7   1     2913.48     2768.10     95.11 o
   7  -6   1     2913.48     2820.42    100.51 o
   6  -7  -1     2913.48     2867.49    100.92 o
  -7  -6  -1     2913.48     2847.30     90.82 o
   7   6   1     2913.48     2650.24     92.66 o
   7  -6   1     2913.48     2839.89     86.17 o
   7  -6  -1     3002.47     2948.14    101.63 o
   6  -7   1     3002.47     2927.06    103.04 o
   6  -7   1     3002.47     2978.28     90.53 o
  -7   6   1     3002.47     2958.24     91.57 o
   6  -7  -1     3002.47     2815.73     90.65 o
   7  -6  -1     3002.47     2988.66     90.73 o
  -6  -7  -1     3027.96     2987.61     96.59 o
   6   7   1     3027.96     3021.60     99.44 o
   7   6  -1     3027.96     2852.82     96.51 o
  -7  -6   1     3027.96     2842.28     92.55 o
  -1  -8   1       49.07       74.34     16.27 o
   8   1   1       49.07       62.23     18.60 o
  -1  -8  -1       49.07       51.82     14.65 o
   8   1  -1       49.07      115.43     21.73 o
  -1  -8   1       49.07       46.55     15.28 o
   1   8   1       49.07       49.44     15.36 o
   1  -8  -1       49.07       60.44     16.31 o
  -1   8  -1       49.07       66.78     15.95 o
   1  -8   1       49.07       74.26     17.42 o
   1  -8  -1       49.07       57.63     17.30 o
  -8   1   1       49.07       58.74     17.97 o
   8  -1  -1       49.07       62.34     18.96 o
   8  -1   1       49.07       57.20     17.61 o
  -1  -8  -1       49.07       62.46     14.09 o
   8  -1  -1       49.07       46.91     16.23 o
  -8   1  -1       49.07       50.67     16.35 o
   1  -8   1       49.07       63.57     17.18 o
  -8  -1   1       49.07       46.00     16.90 o
  -8  -1  -1       49.07       53.44     17.02 o
  -8   3   1        3.86        0.36     10.13 o
   3  -8   1        3.86       10.13     10.41 o
  -8  -3  -1        3.86       11.67     10.01 o
   3  -8  -1        3.86       24.50     12.51 o
   8   3   1        3.86        7.00      9.18 o
  -3  -8  -1        3.86       31.54     13.77 o
   8   3  -1        3.86        9.66      8.51 o
  -3  -8  -1        3.86        5.98      6.65 o
   3  -8  -1        3.86       11.67      9.78 o
  -8   3  -1        3.86        5.58     10.80 o
   8  -3  -1        3.86        5.86      9.58 o
   3  -8   1        3.86        3.32      8.55 o
  -3  -8   1        3.86       22.68     11.64 o
   8  -3   1        3.86        7.44      8.71 o
  -3  -8   1        3.86        1.90      6.77 o
   8  -5  -1      179.67      224.36     33.07 o
   8  -5   1      179.67      185.51     31.05 o
  -8   5   1      179.67      156.16     27.68 o
   5  -8   1      179.67      239.73     33.66 o
   8   5   1      179.67      162.22     28.08 o
   5   8  -1      179.67      137.63     26.77 o
  -5  -8  -1      179.67      167.77     27.92 o
   8   5  -1      179.67      184.52     28.55 o
   5  -8  -1      179.67      198.14     31.17 o
   5   8   1      179.67      158.50     27.29 o
  -5  -8   1      179.67      166.02     28.71 o
  -8   5  -1      179.67      169.11     28.32 o
   5  -8   1      186.15      159.45     28.44 o
   8  -5  -1      186.15      129.39     26.34 o
  -8  -7   1       12.25       25.05     24.89 o
  -7  -8  -1       12.25       37.56     22.68 o
   7   8   1       12.25       23.07     18.60 o
   8   7  -1       12.25       22.36     10.84 o
   8  -7  -1       12.14        8.59     24.02 o
   8  -7   1       12.14       24.30     29.41 o
   7  -8  -1       12.14       25.96     24.18 o
   7  -8   1       12.14       10.80     15.24 o
   7  -8   1       12.14       16.62     20.38 o
   7   8  -1       11.78       19.79     16.31 o
  -7  -8   1       11.78       30.36     21.29 o
  -8  -7  -1       11.78       18.40     21.89 o
   8   7   1       11.78       16.74     16.50 o
   8  -7   1       11.78       30.95     17.22 o
   9   0  -1      171.96      202.10     29.19 o
   0  -9  -1      171.96      198.34     28.67 o
  -9   0  -1      171.96      204.87     29.82 o
   0  -9   1      171.96      225.35     30.93 o
  -9   0   1      171.96      206.73     30.65 o
   9   0   1      171.96      227.13     31.80 o
   2  -9  -1     1182.01     1225.37     64.03 o
  -2  -9  -1     1182.01     1185.91     58.07 o
  -2  -9   1     1182.01     1322.57     62.80 o
  -9   2  -1     1182.01     1169.92     60.61 o
   9   2  -1     1182.01     1155.73     61.09 o
  -9  -2  -1     1182.01     1267.45     64.71 o
   9  -2  -1     1182.01     1318.83     63.52 o
   9   2   1     1182.01     1200.39     64.55 o
  -2  -9   1     1182.01     1176.21     62.36 o
   2  -9   1     1182.01     1174.14     56.12 o
   2  -9  -1     1182.01     1235.51     56.28 o
   2  -9   1     1182.01     1228.35     65.31 o
   9  -2   1     1182.01     1205.52     63.04 o
  -9   2   1     1182.01     1242.11     63.84 o
  -9  -2   1     1182.01     1190.61     62.72 o
  -2  -9  -1     1182.01     1251.58     64.15 o
   9   4   1      162.02      182.20     30.73 o
  -9   4  -1      162.02      169.41     29.34 o
   9  -4  -1      162.02      182.60     30.53 o
   4  -9  -1      162.02      237.29     33.58 o
   4   9   1      162.02      134.25     27.44 o
  -4  -9  -1      162.02      153.73     27.56 o
   9  -4   1      162.02      177.02     30.41 o
  -4  -9   1      162.02      141.14     27.92 o
  -4  -9   1      162.02      150.88     28.16 o
  -9   4   1      162.02      164.34     29.98 o
   4  -9   1      162.02      229.69     33.46 o
   9   4  -1      162.02      192.58     30.22 o
   4  -9   1      162.02      200.54     32.83 o
  -6  -9   1      812.94      824.01     63.24 o
   6   9  -1      812.94      770.93     57.85 o
   6  -9   1      812.94      856.88     60.66 o
   9   6   1      812.94      763.74     56.42 o
   6   9   1      812.94      747.27     57.49 o
  -9   6   1      812.94      784.07     55.23 o
   9   6  -1      812.94      798.88     55.23 o
   9  -6   1      812.94      798.04     56.38 o
   6  -9   1      812.94      717.41     52.05 o
   6  -9  -1      812.94      818.61     53.52 o
  -6  -9  -1      812.94      696.09     54.87 o
 -10  -1   1     1501.02     1600.14     76.80 o
  -1 -10   1     1501.02     1411.82     71.95 o
  -1 -10  -1     1501.02     1419.78     72.54 o
  10  -1   1     1501.02     1442.24     72.07 o
   1 -10   1     1501.02     1392.74     73.22 o
  10   1  -1     1501.02     1533.57     73.90 o
  10  -1  -1     1501.02     1640.76     74.06 o
 -10   1   1     1501.02     1412.61     71.51 o
  10   1   1     1501.02     1523.26     76.01 o
 -10  -1  -1     1501.02     1477.47     73.30 o
   1 -10  -1     1501.02     1378.45     72.54 o
 -10   1  -1     1501.02     1398.12     70.47 o
  -3 -10   1     1920.88     1823.57     83.90 o
  10  -3  -1     1920.88     1906.83     81.87 o
   3 -10  -1     1920.88     1830.38     76.29 o
 -10  -3  -1     1920.88     1874.85     85.74 o
  -3 -10  -1     1920.88     2026.90     90.72 o
  -3 -10  -1     1920.88     1973.15     84.46 o
 -10   3  -1     1920.88     1833.73     80.59 o
  10   3   1     1920.88     1831.98     86.14 o
 -10   3   1     1920.88     1891.12     83.42 o
  10  -3   1     1920.88     1924.46     84.98 o
   3 -10   1     1920.88     1861.93     88.29 o
  -3 -10   1     1920.88     1883.38     86.69 o
  10   3  -1     1920.88     2011.11     87.33 o
 -10   5   1      813.80      785.60     57.05 o
   5  10   1      813.80      781.51     59.59 o
  -5 -10   1      813.80      805.69     59.51 o
  10   5   1      813.80      778.89     58.72 o
 -10   5  -1      813.80      761.30     53.36 o
  10  -5   1      813.80      868.61     60.46 o
   5 -10   1      813.80      879.77     63.60 o
  10   5  -1      813.80      829.55     56.10 o
   5 -10  -1      813.80      715.41     50.38 o
   5  10  -1      813.80      744.67     58.84 o
  -5 -10  -1      813.80      838.40     59.11 o
  11   0  -1        2.68        2.97     10.25 o
 -11   0  -1        2.68        9.42      9.78 o
 -11   0   1        2.68       -7.00      8.75 o
  11   0   1        2.68        8.07     11.28 o
   0 -11   1        2.68        6.81      9.10 o
   2 -11   1     1550.40     1698.72     86.52 o
  11   2   1     1550.39     1604.08     81.34 o
 -11   2  -1     1550.40     1463.30     76.32 o
 -11  -2  -1     1550.39     1562.99     80.98 o
 -11   2   1     1550.40     1653.69     79.23 o
  -2 -11   1     1550.40     1553.95     80.98 o
  -2 -11  -1     1550.39     1620.40     83.33 o
  11   2  -1     1550.40     1689.32     82.18 o
  11  -2   1     1550.40     1700.95     81.74 o
  11  -2  -1     1550.40     1709.87     79.83 o
   1  -1  -2     8924.88     8483.86     70.23 o
   1  -1  -2     8924.88     8567.62     56.02 o
  -1   1   2     8924.88     9142.12     70.05 o
   1  -1  -2     8924.88     9514.81     76.64 o
   1   1  -2     8849.74     9722.07     66.27 o
  -1  -1   2     8849.74     8911.29     62.64 o
   1   1  -2     8849.74     9041.58     68.15 o
  -1  -1   2     8849.74     8461.35     83.37 o
  -1   1  -2     8587.46     9818.81     62.39 o
   1   1   2     8587.45     8921.26     72.92 o
   1  -1   2     8587.46     8316.45     81.14 o
  -1  -1  -2     8587.45     8917.03     69.49 o
  -1  -1  -2     8587.45     7800.44     52.98 o
   1  -1   2     8587.46     8465.06     69.80 o
   1   1   2     8587.45     8216.48     64.67 o
  -1   1  -2     8587.46     8989.24     69.49 o
   0  -2  -2     3762.40     3275.36     38.75 o
   0  -2  -2     3762.40     3388.50     37.22 o
   0  -2  -2     3762.40     3313.65     43.31 o
   0  -2  -2     3762.40     3206.28     44.14 o
   0   2  -2     3730.72     3267.73     44.50 o
   0  -2   2     3730.72     3248.94     44.83 o
   0  -2   2     3730.72     2975.13     48.52 o
  -2   0   2     3872.96     3076.17     47.36 o
   2   0  -2     3872.96     3336.36     40.84 o
   2   0  -2     3872.96     3341.84     45.49 o
  -2   0   2     3872.96     3294.82     46.32 o
  -2   0  -2     3620.15     3132.80     43.57 o
  -2   0  -2     3620.15     3017.45     33.05 o
   2   0   2     3620.15     2973.13     45.97 o
   2   0   2     3620.15     2956.11     39.84 o
   1  -3  -2     5812.22     5802.06     66.87 o
   3  -1   2     5812.22     5846.27     59.65 o
  -3  -1  -2     5812.22     5966.29     65.54 o
  -1   3  -2     5812.22     5979.27     45.22 o
  -3  -1  -2     5812.22     5599.48     39.55 o
   1  -3  -2     5812.22     6380.54     69.25 o
   3   1   2     5812.22     5454.10     75.88 o
  -1   3   2     5812.22     6025.57     60.95 o
   3  -1   2     5812.22     5501.74     79.97 o
   1  -3  -2     5812.22     5667.89     70.08 o
  -3   1  -2     5812.22     5810.31     60.95 o
  -1  -3   2     5812.22     5962.00     73.13 o
  -3   1  -2     5812.22     5936.26     70.54 o
  -3  -1  -2     5812.22     5661.97     72.21 o
  -1  -3   2     5812.22     5689.96     75.84 o
   1   3  -2     5812.22     6013.68     67.21 o
  -3  -1   2     6040.59     5858.67     78.79 o
  -1  -3  -2     6040.59     6000.70     67.84 o
  -1  -3  -2     6040.59     5706.82     50.45 o
  -3  -1   2     6040.59     6289.15     71.27 o
   3   1  -2     6040.59     6326.98     75.66 o
   1   3   2     6040.59     6374.88     69.64 o
   3   1  -2     6040.59     6264.16     67.96 o
  -1  -3  -2     6040.59     6429.97     75.07 o
  -3   1   2     5989.74     6435.23     57.53 o
   3  -1  -2     5989.74     6108.55     71.32 o
  -3   1   2     5989.74     6055.70     82.81 o
   3  -1  -2     5989.74     5925.64     75.71 o
   1  -3   2     5989.74     6086.62     69.06 o
  -1   3  -2     5989.74     6226.79     74.20 o
   1  -3   2     5989.74     5808.74     75.25 o
   3  -3   2     4235.20     4089.89     74.95 o
  -3  -3   2     4235.19     4228.60     71.36 o
  -3   3  -2     4235.20     4104.83     57.36 o
   3  -3  -2     4235.20     3928.51     68.79 o
   3  -3  -2     4235.20     4042.00     66.83 o
  -3  -3  -2     4235.19     4195.45     65.60 o
  -3  -3  -2     4235.19     4266.41     68.87 o
   3   3   2     4235.19     4343.97     72.38 o
   3   3  -2     4235.19     4309.35     56.01 o
  -3   3  -2     4235.20     4388.71     68.50 o
   3   3  -2     4235.19     4298.90     71.07 o
  -3   3   2     4341.27     4227.34     75.01 o
   4   0   2       88.51       93.70     12.87 o
   0  -4  -2       88.51      110.97     10.26 o
   0   4  -2       88.51       78.89      8.99 o
   0  -4  -2       88.51       94.89      9.54 o
  -4   0   2       88.51      120.08      9.11 o
  -4   0   2       88.51       92.19     12.95 o
   0  -4   2       88.51       80.63      9.11 o
   0  -4   2       88.51       93.94     10.77 o
   4   0   2       88.51       84.79      8.00 o
   0  -4  -2       88.51       85.62      8.32 o
   4   0  -2       88.51       78.06      9.66 o
   4   0  -2       88.51       84.87      8.75 o
  -4   0  -2       88.51       84.35     11.09 o
  -4  -2  -2     3494.02     3476.80     64.74 o
  -4   2  -2     3494.02     3522.55     62.63 o
   4  -2   2     3494.02     3584.78     75.21 o
  -2  -4   2     3494.02     3563.32     68.03 o
   2  -4  -2     3494.02     3624.29     63.69 o
  -4   2  -2     3494.02     3535.70     58.29 o
   2  -4  -2     3494.02     3561.98     63.93 o
  -4  -2  -2     3494.02     3495.17     59.47 o
   2   4  -2     3494.02     3713.90     68.68 o
   2   4  -2     3494.02     3630.38     57.03 o
  -2   4   2     3494.02     3514.48     66.44 o
   4   2   2     3494.02     3328.74     68.64 o
   4   2  -2     3631.31     3907.36     71.01 o
  -2  -4  -2     3631.31     3689.60     66.59 o
   4   2  -2     3631.31     3905.49     56.19 o
  -4  -2   2     3631.31     3667.84     62.65 o
   2   4   2     3631.31     3676.57     64.88 o
  -4  -2   2     3631.31     3835.29     68.78 o
  -2  -4  -2     3631.31     3732.60     60.34 o
  -2   4  -2     3600.74     3586.85     66.01 o
   2  -4   2     3600.74     3516.66     69.82 o
   4  -2  -2     3600.74     3473.35     70.31 o
   4  -2  -2     3600.74     3665.77     63.65 o
  -4   2   2     3600.74     3545.73     72.30 o
   1  -5  -2     2899.01     2804.63     57.69 o
   5   1  -2     2899.01     2960.53     64.99 o
   1  -5   2     2899.01     2803.14     64.67 o
  -1  -5   2     2899.01     2939.12     62.77 o
  -5   1  -2     2899.01     2918.96     62.53 o
   5  -1   2     2899.01     2880.82     72.77 o
  -1  -5   2     2899.01     2941.50     66.12 o
   5  -1   2     2899.01     2863.17     71.12 o
  -1  -5  -2     2899.01     3035.43     62.97 o
  -5  -1   2     2899.01     2771.97     67.93 o
  -5   1   2     2899.01     2850.75     72.57 o
  -1  -5  -2     2899.01     3146.74     62.93 o
  -5  -1   2     2899.01     2817.81     51.89 o
  -5   1  -2     2899.01     2868.08     64.06 o
  -1   5  -2     2899.01     2970.12     63.38 o
  -1  -5   2     2899.01     2735.93     61.56 o
   1  -5  -2     2899.01     3092.76     64.75 o
  -1  -5   2     2899.01     3058.97     68.09 o
   1   5  -2     2899.01     2902.55     55.88 o
   1  -5   2     2899.01     2907.83     59.71 o
  -1  -5  -2     2899.01     2974.60     56.48 o
  -5   1   2     2899.01     2981.17     69.54 o
   5  -1  -2     2899.01     2956.05     68.70 o
   5   1  -2     2899.01     2913.76     65.19 o
   5   1   2     2899.01     2721.01     66.68 o
  -5  -1  -2     2899.01     2984.79     65.27 o
  -5  -1  -2     2899.01     2826.96     65.35 o
   1  -5   2     2899.01     2574.23     64.02 o
  -1   5   2     2899.01     2929.24     59.79 o
   1  -5   2     2899.01     2966.29     54.87 o
  -5  -1  -2     2899.01     2907.87     53.34 o
   5  -1  -2     2899.01     2933.68     57.49 o
   1   5   2     2899.01     2831.96     60.51 o
   5   1   2     2899.01     2726.98     69.02 o
  -3  -5   2     2310.15     2407.85     64.33 o
   5   3   2     2310.15     2382.70     66.82 o
   3  -5  -2     2310.15     2249.99     57.07 o
  -3  -5   2     2310.15     2394.61     66.17 o
   3   5  -2     2310.15     2332.41     63.09 o
   5  -3   2     2310.15     2278.59     68.14 o
  -3  -5   2     2310.15     2384.10     63.77 o
  -5  -3  -2     2310.15     2145.48     58.23 o
  -5  -3  -2     2310.15     2310.11     57.11 o
  -3   5   2     2310.15     2293.75     61.00 o
  -5   3  -2     2310.15     2224.48     56.71 o
  -5  -3  -2     2310.15     2279.19     59.52 o
   5  -3   2     2310.15     2273.73     53.46 o
  -5  -3  -2     2310.15     2368.82     57.11 o
   3  -5  -2     2310.15     2265.91     61.52 o
   3  -5  -2     2310.15     2289.54     59.40 o
   3  -5  -2     2310.15     2268.64     61.80 o
   5   3   2     2310.15     2355.35     65.89 o
   3  -5  -2     2310.15     2256.49     58.23 o
   5  -3   2     2310.15     2322.06     69.50 o
  -5   3  -2     2310.15     2389.84     56.87 o
  -5   3  -2     2310.15     2273.98     55.14 o
   5  -3  -2     2380.71     2332.94     57.90 o
   5  -3  -2     2380.71     2270.79     66.00 o
  -5   3   2     2380.71     2271.16     65.76 o
  -3   5  -2     2380.71     2314.17     60.58 o
   3  -5   2     2380.71     2332.58     67.12 o
   5  -3  -2     2380.71     2350.07     59.14 o
   5  -3  -2     2380.71     2269.47     65.56 o
  -5   3   2     2380.71     2292.82     64.19 o
   3  -5   2     2380.71     2286.24     64.88 o
   3  -5   2     2380.71     2310.92     58.34 o
   5   3  -2     2400.93     2597.84     67.25 o
  -3  -5  -2     2400.92     2360.22     61.67 o
  -3  -5  -2     2400.92     2516.71     64.72 o
  -5  -3   2     2400.93     2386.34     59.11 o
  -5  -3   2     2400.93     2481.96     62.64 o
  -3  -5  -2     2400.92     2406.44     54.57 o
   5   3  -2     2400.93     2513.58     67.61 o
   3   5   2     2400.92     2457.64     61.95 o
  -3  -5  -2     2400.92     2414.11     61.31 o
  -5   5   2     1488.45     1435.92     57.41 o
   5   5  -2     1428.62     1457.78     57.12 o
   5   5   2     1428.62     1395.12     57.91 o
   5  -5  -2     1428.62     1477.47     55.84 o
  -5  -5   2     1428.62     1480.02     57.64 o
  -5  -5  -2     1428.62     1420.07     53.89 o
  -5  -5   2     1428.62     1462.20     56.28 o
  -5   5  -2     1428.62     1362.20     50.34 o
  -5   5   2     1428.62     1359.05     53.13 o
   5   5   2     1428.62     1419.43     56.76 o
   5  -5   2     1428.62     1396.52     50.18 o
  -5  -5  -2     1428.62     1418.24     52.69 o
   5  -5   2     1428.62     1493.29     63.14 o
   5  -5   2     1428.62     1388.90     60.15 o
   5   5  -2     1428.62     1413.02     56.04 o
   5  -5  -2     1428.62     1442.47     52.85 o
  -6   0   2     2827.14     2934.03     78.89 o
   0  -6  -2     2827.15     3275.32     73.38 o
  -6   0  -2     2827.14     3120.80     74.10 o
   6   0   2     2827.14     2767.00     78.17 o
  -6   0  -2     2827.14     2975.52     74.19 o
   0  -6  -2     2827.15     3255.38     73.74 o
   0   6  -2     2827.14     3035.03     67.95 o
  -6   0   2     2827.14     2869.33     76.80 o
   0   6  -2     2827.14     3069.85     65.22 o
   0  -6   2     2827.14     3083.40     67.11 o
   6   0   2     2827.14     2878.14     80.30 o
   0  -6  -2     2827.15     3154.93     66.46 o
   0  -6  -2     2827.15     3228.84     67.39 o
   6   0  -2     2827.14     3113.96     73.98 o
   6   0  -2     2827.14     3187.38     75.99 o
   0  -6   2     2827.14     2924.94     73.82 o
   0  -6   2     2827.14     3099.85     76.48 o
   0  -6   2     2827.14     3120.48     69.80 o
  -6   2   2      104.06      119.54     19.44 o
   6  -2   2      104.06      108.50     18.93 o
  -2   6  -2      104.06       95.67     15.24 o
   2   6   2      104.06      106.48     16.16 o
  -2  -6  -2      104.06      117.88     14.29 o
  -2  -6   2      104.06      104.54     16.43 o
  -6  -2  -2      104.06      107.82     16.99 o
   2  -6   2      104.06       98.04     16.23 o
  -6   2   2      104.06      106.75     18.73 o
  -2  -6  -2      104.06       96.38     15.05 o
  -6  -2  -2      104.06      133.60     18.53 o
   6  -2  -2      104.06      116.38     17.70 o
   2  -6   2      104.06      118.00     17.98 o
   2  -6  -2      104.06      122.00     15.21 o
  -2  -6   2      104.06      106.68     16.39 o
   6   2   2      104.06       91.19     17.66 o
   6  -2  -2      104.06      114.12     15.09 o
   2  -6  -2      104.06       98.56     14.41 o
  -6   2  -2      104.06      131.62     18.02 o
   6   2  -2      104.06      112.73     16.59 o
  -2  -6  -2      104.06      108.18     15.36 o
  -2  -6   2      104.06      125.29     18.25 o
  -6  -2   2      104.06      107.67     17.62 o
  -6   2  -2      104.06      121.96     17.34 o
   2  -6  -2      104.06      133.17     18.61 o
   6   2   2      104.06      111.74     18.41 o
   6  -2  -2      104.06      108.66     17.11 o
   2  -6  -2      104.06      127.46     17.94 o
   6  -2   2      104.06      114.00     19.28 o
  -6  -2   2      104.06      129.64     19.24 o
   6  -2  -2      104.06      101.09     16.75 o
   2  -6   2      104.06       94.52     16.35 o
   2   6  -2      104.06       86.68     14.65 o
   6   2  -2      104.06      102.79     15.64 o
   6  -4  -2     2557.51     2461.28     70.69 o
  -6   4   2     2557.51     2481.48     79.59 o
  -4   6  -2     2557.51     2395.88     69.49 o
   4  -6   2     2557.51     2526.32     79.23 o
  -6   4   2     2557.51     2394.04     73.37 o
   4  -6   2     2557.51     2508.85     69.97 o
   6  -4  -2     2557.51     2422.17     67.96 o
   4  -6   2     2557.51     2476.47     79.87 o
   4  -6  -2     2481.71     2381.75     71.02 o
  -6   4  -2     2481.71     2396.77     64.70 o
   6   4   2     2481.71     2385.55     76.47 o
  -4   6   2     2481.71     2358.99     68.18 o
  -6  -4  -2     2481.71     2374.46     70.26 o
   6  -4   2     2481.71     2290.45     78.76 o
   6  -4   2     2481.71     2353.22     63.29 o
  -4  -6   2     2481.71     2434.18     77.31 o
  -6   4  -2     2481.71     2359.59     64.21 o
   6   4   2     2481.71     2437.75     75.83 o
   6  -4   2     2481.71     2462.87     81.00 o
  -4  -6   2     2481.71     2420.48     75.75 o
  -4  -6   2     2481.71     2480.97     75.87 o
  -6  -4  -2     2481.71     2423.01     70.74 o
   4   6  -2     2481.71     2383.99     72.95 o
  -6   4  -2     2481.71     2424.01     67.06 o
   4  -6  -2     2481.71     2391.84     68.14 o
  -6  -4  -2     2481.71     2412.35     67.06 o
  -6  -4  -2     2481.71     2368.13     67.46 o
   6   4  -2     2579.22     2579.29     77.35 o
  -6  -4   2     2579.22     2577.97     71.74 o
   4   6   2     2579.22     2521.54     75.27 o
  -4  -6  -2     2579.22     2346.88     71.18 o
   4   6   2     2579.22     2507.95     74.34 o
  -6  -4   2     2579.22     2547.59     73.38 o
  -4  -6  -2     2579.22     2437.62     71.50 o
   6   4  -2     2579.22     2568.87     77.31 o
   1  -7   2     1553.32     1497.49     58.75 o
   7   1  -2     1553.32     1603.37     57.99 o
   1  -7  -2     1553.32     1642.10     58.55 o
   7   1  -2     1553.32     1592.13     59.43 o
  -1  -7  -2     1553.32     1569.63     56.35 o
  -1   7  -2     1553.32     1596.00     56.71 o
   7   1   2     1553.32     1562.26     65.17 o
  -7   1  -2     1553.32     1503.43     56.59 o
  -7  -1   2     1553.32     1464.22     59.86 o
  -7  -1   2     1553.32     1580.28     63.53 o
   1  -7   2     1553.32     1446.55     57.83 o
   7  -1   2     1553.32     1497.21     61.62 o
   1  -7  -2     1553.32     1595.52     58.19 o
  -7  -1  -2     1553.32     1544.11     58.71 o
  -1  -7   2     1553.32     1512.88     59.47 o
  -1  -7   2     1553.32     1565.84     56.08 o
  -1   7   2     1553.32     1503.71     53.24 o
   7  -1  -2     1553.32     1698.38     62.42 o
   7   1   2     1553.32     1485.36     61.50 o
   1  -7   2     1553.32     1506.30     52.69 o
   7  -1   2     1553.32     1591.61     65.65 o
   1   7   2     1553.32     1534.50     57.95 o
   1  -7  -2     1553.32     1563.41     50.77 o
  -1  -7   2     1553.32     1525.80     55.56 o
  -7  -1  -2     1553.32     1477.42     58.83 o
   7  -1  -2     1553.32     1576.93     59.15 o
  -1  -7  -2     1553.32     1604.09     54.24 o
  -7   1  -2     1553.32     1464.58     57.43 o
  -7   1   2     1553.32     1536.25     62.18 o
  -1  -7  -2     1553.32     1666.91     55.48 o
  -1  -7   2     1553.32     1587.14     60.42 o
  -7   1   2     1553.32     1530.35     61.70 o
  -3  -7   2     1328.99     1366.03     59.98 o
   3   7  -2     1328.99     1258.78     55.52 o
  -3  -7  -2     1328.99     1391.76     58.10 o
   7  -3  -2     1328.99     1296.50     50.74 o
  -7  -3  -2     1328.98     1313.38     55.91 o
  -7   3   2     1328.99     1348.51     58.94 o
  -7  -3  -2     1328.98     1383.63     58.90 o
   7  -3   2     1328.99     1296.74     60.69 o
   7   3  -2     1328.99     1347.00     57.67 o
  -7   3  -2     1328.99     1380.81     55.40 o
   3  -7   2     1328.99     1345.28     60.49 o
   7   3   2     1328.98     1414.38     63.48 o
   7  -3   2     1328.99     1347.00     62.37 o
  -3   7  -2     1328.99     1261.97     53.17 o
   3  -7   2     1328.99     1325.13     59.14 o
  -3   7   2     1328.99     1330.91     56.55 o
  -3  -7   2     1328.99     1335.21     58.06 o
  -3  -7   2     1328.99     1314.42     58.06 o
   3  -7  -2     1328.99     1304.42     52.69 o
   7  -3  -2     1328.99     1231.82     47.91 o
   7   3  -2     1328.99     1280.25     55.68 o
  -7   3  -2     1328.99     1353.29     52.73 o
   3   7   2     1328.99     1349.66     56.35 o
  -3  -7  -2     1328.99     1284.75     53.84 o
  -7   3   2     1328.99     1261.85     59.02 o
   7  -3  -2     1328.99     1353.41     58.62 o
   3  -7   2     1328.99     1313.70     53.17 o
  -3  -7  -2     1328.99     1280.05     53.92 o
   7   3   2     1328.98     1239.07     56.47 o
   7  -5   2      919.35      863.79     54.99 o
   5   7  -2      919.35      922.40     52.37 o
  -5  -7   2      919.35      903.92     53.52 o
   5  -7  -2      919.35      935.03     49.87 o
  -7  -5  -2      919.35      906.62     48.79 o
   7  -5   2      919.35      838.04     43.67 o
   7   5   2      919.35      868.24     50.70 o
   7  -5  -2      947.43      917.78     48.76 o
   5  -7   2      947.42      930.85     55.28 o
  -7   5   2      947.43      938.80     51.82 o
   5  -7   2      947.42      953.27     49.71 o
  -7  -5   2      955.47      881.05     50.23 o
   7   5  -2      955.47      956.88     52.86 o
   5   7   2      955.47      927.27     52.22 o
  -5  -7  -2      955.47      824.90     47.93 o
   7   7   2      663.47      638.44     47.98 o
   7  -7   2      663.47      662.60     50.99 o
  -7  -7  -2      663.47      643.60     48.01 o
  -7  -7   2      663.48      752.96     53.65 o
   7   7  -2      663.48      697.25     50.16 o
   7  -7  -2      677.92      678.04     49.92 o
   7  -7   2      677.92      645.30     46.83 o
   0  -8  -2      204.33      210.82     23.25 o
  -8   0   2      204.33      225.51     30.14 o
   8   0  -2      204.33      223.37     29.51 o
   8   0  -2      204.33      217.99     28.05 o
   0  -8   2      204.33      188.71     26.18 o
  -8   0  -2      204.33      205.39     27.45 o
   8   0   2      204.33      177.42     27.53 o
   2  -8   2     2108.93     2110.36     71.23 o
  -8  -2  -2     2108.93     2301.36     81.78 o
  -2  -8  -2     2108.93     2155.39     75.99 o
  -8   2  -2     2108.93     2176.04     73.95 o
   8  -2   2     2108.93     1922.88     76.70 o
  -8   2   2     2108.93     2019.92     76.70 o
   2  -8   2     2108.93     2045.52     77.58 o
  -2  -8   2     2108.93     2131.22     76.50 o
  -2  -8  -2     2108.93     2070.53     70.83 o
   8  -2  -2     2108.93     2126.06     74.63 o
   8   2  -2     2108.93     2193.42     75.71 o
  -8  -2   2     2108.93     2185.75     79.18 o
   8   2   2     2108.93     2002.94     78.74 o
  -2  -8   2     2108.93     1880.45     72.59 o
   2  -8  -2     2108.93     2031.14     67.60 o
  -4  -8  -2       78.93       79.57     19.64 o
   4  -8  -2       78.93       73.83     19.24 o
  -8   4  -2       78.93       73.67     19.68 o
   8   4  -2       78.93       93.47     20.59 o
  -8  -4  -2       78.93       76.37     19.44 o
   8  -4   2       78.93       67.62     20.90 o
   4   8   2       78.93       60.81     19.16 o
   4  -8   2       78.93       73.59     20.51 o
  -4  -8   2       78.93       91.77     21.93 o
  -4  -8   2       78.93       76.56     21.06 o
   4  -8   2       78.93      104.51     22.25 o
  -8   4   2       78.93       86.18     22.72 o
   8   4   2       78.93       75.38     20.39 o
   8  -4  -2       79.03       52.22     25.93 o
   6  -8   2     1971.13     1783.80     76.47 o
  -8   6   2     1971.13     1938.01     80.98 o
   6  -8   2     1971.13     1764.13     84.37 o
   8  -6  -2     1971.13     1967.73     80.14 o
   8   6  -2     1987.86     1831.91     80.62 o
  -6  -8  -2     1987.86     1734.81     79.43 o
  -8  -6   2     1987.86     1991.56     83.73 o
   6   8   2     1987.86     1837.30     81.70 o
   8   6   2     1912.71     1640.29     77.41 o
  -6  -8   2     1912.71     1741.23     83.63 o
   6   8  -2     1912.71     1671.80     78.13 o
   6  -8  -2     1912.71     1899.44     78.88 o
   8  -6   2     1912.71     1740.47     70.79 o
  -8  -6  -2     1912.71     1764.44     77.05 o
   8  -6   2     1912.71     1682.29     81.04 o
  -1   9  -2      768.33      745.33     47.88 o
   9  -1  -2      768.33      785.59     48.24 o
   9   1  -2      768.33      734.49     48.56 o
  -9   1  -2      768.33      715.79     48.00 o
   1  -9   2      768.33      764.07     50.31 o
  -1  -9   2      768.33      713.33     47.88 o
  -9  -1   2      768.33      789.88     51.18 o
  -9   1   2      768.33      679.78     47.57 o
  -1  -9  -2      768.33      727.26     47.33 o
   9  -1   2      768.33      737.35     50.66 o
  -9  -1  -2      768.33      781.18     49.91 o
   9   1   2      768.33      729.84     50.94 o
  -3  -9  -2      694.86      644.43     45.52 o
   3  -9  -2      694.86      695.19     44.21 o
  -9   3  -2      694.86      623.83     43.98 o
   9   3  -2      694.86      734.92     48.62 o
  -3  -9   2      694.86      668.60     48.70 o
   9   3   2      694.86      684.16     50.72 o
  -9   3   2      694.86      686.82     49.41 o
  -3  -9  -2      694.86      758.22     51.44 o
   3  -9   2      694.86      698.73     50.84 o
  -3  -9   2      694.86      676.94     49.81 o
   9  -3   2      694.86      683.01     50.17 o
  -9  -3  -2      694.86      749.84     51.16 o
   5  -9  -2      521.57      518.28     41.84 o
   5  -9   2      521.57      481.05     45.29 o
  -9   5   2      521.57      521.85     46.60 o
   9  -5   2      521.57      467.68     44.14 o
  -5  -9  -2      521.57      518.16     43.70 o
   9   5  -2      521.57      525.03     42.99 o
   5  -9   2      521.57      476.01     39.74 o
  -5  -9   2      521.57      464.51     44.57 o
   5   9   2      521.57      534.50     47.63 o
   9   5   2      521.57      511.50     45.69 o
   5   9  -2      521.57      468.95     42.47 o
 -10   0   2     1675.98     1725.76     79.57 o
 -10   0  -2     1675.98     1723.25     77.69 o
  10   0  -2     1675.98     1910.83     79.61 o
  10   0   2     1675.98     1820.50     83.03 o
   0 -10   2     1675.98     1677.07     79.29 o
  10   2  -2      197.40      249.92     35.29 o
 -10   2   2      197.40      188.84     31.25 o
   2 -10   2      197.40      229.40     34.42 o
 -10   2  -2      197.40      214.63     34.18 o
  -2  10  -2      197.40      278.83     49.55 o
  10  -2   2      197.40      197.95     32.75 o
 -10  -2  -2      197.40      177.83     31.76 o
  -2 -10   2      197.40      205.28     32.60 o
  10   2   2      197.40      221.76     36.00 o
 -10   4  -2     1653.10     1616.87     74.80 o
  10  -4   2     1653.10     1695.61     83.13 o
  -4 -10   2     1653.10     1733.77     86.40 o
   4  10   2     1653.10     1698.80     85.88 o
  -4 -10   2     1653.10     1662.16     84.92 o
  10   4  -2     1653.10     1812.24     83.01 o
   4 -10  -2     1653.10     1750.50     76.92 o
  10   4   2     1653.10     1580.86     81.89 o
  -4 -10  -2     1653.10     1712.50     80.74 o
 -10   4   2     1653.10     1694.34     82.77 o
   4 -10   2     1653.10     1587.51     82.65 o
  -1 -11   2      456.76      493.51     44.36 o
 -11   1   2      456.76      454.81     41.51 o
   1 -11   2      456.76      474.76     44.48 o
 -11   1  -2      456.76      454.06     47.81 o
  11  -1   2      456.76      455.09     42.50 o
  11   1   2      456.76      474.00     43.29 o
  11   1  -2      456.76      554.25     46.23 o
 -11  -1   2      456.76      446.37     41.91 o
 -11  -1  -2      456.76      452.08     42.26 o
  11   3  -2      428.22      437.91     47.29 o
 -11  -3  -2      428.22      423.36     49.59 o
   1   0   3    20382.63    18805.13    131.18 o
  -1   0  -3    20382.63    19512.40    110.77 o
   1   0  -3    20382.63    18332.30    122.69 o
   0  -1  -3    20382.62    17998.95    115.19 o
   0   1  -3    20382.63    19763.82    118.92 o
   0   1   3    20382.62    20364.49    131.82 o
  -1   0   3    20382.63    19679.84    154.24 o
   0   1  -3    20382.63    21775.50    129.12 o
   0  -1   3    20382.63    21125.48    106.41 o
   0  -1  -3    20382.62    20449.31    171.11 o
   1   0  -3    20382.63    21081.92    121.22 o
   0  -1   3    20382.63    20474.68    168.27 o
   1   0   3    20382.63    19347.46    109.30 o
  -1   0  -3    20382.63    20961.04    116.81 o
  -1  -2   3        2.04        4.23      3.28 o
  -2  -1   3        2.04        5.66      4.39 o
   2   1  -3        2.04        6.37      2.49 o
  -1  -2   3        2.04        2.77      2.69 o
   1   2  -3        2.04        3.28      2.73 o
   2   1  -3        2.04        2.93      2.73 o
  -2  -1   3        2.04       48.36      6.09 o
   2  -1   3        1.98        4.83      3.13 o
   2   1   3        1.98        1.39      2.45 o
   1   2   3        1.98        2.30      2.14 o
   2   1   3        1.98       12.94      3.96 o
  -2   1  -3        1.98       11.40      3.56 o
   1  -2   3        1.98        2.02      2.69 o
  -1  -2  -3        1.98       12.70      2.69 o
  -1   2  -3        1.98        9.34      2.33 o
  -2  -1  -3        1.98       16.19      4.55 o
  -2   1  -3        1.98        3.64      2.37 o
  -1  -2  -3        1.98        2.06      2.18 o
   1   2   3        1.98        4.71      2.81 o
   1  -2   3        1.98        3.25      2.53 o
  -1   2  -3        1.98        1.98      2.06 o
  -2  -1  -3        1.98        4.47      1.50 o
   2  -1   3        1.98        3.56      2.33 o
   1  -2  -3        2.06       10.37      2.10 o
   2  -1  -3        2.06        0.95      2.49 o
   1  -2  -3        2.06       15.95      3.84 o
   1  -2  -3        2.06        1.86      2.30 o
  -1   2   3        2.06        4.43      2.85 o
   2  -1  -3        2.06       13.50      2.85 o
  -2   1   3        2.06      190.68     13.34 o
  -2   1   3       11.34       10.61      4.43 o
   3   0   3     8094.29     8177.53     84.07 o
  -3   0  -3     8094.29     8295.00     89.40 o
   3   0   3     8094.29     7865.30     94.87 o
  -3   0  -3     8094.29     8009.31     65.95 o
   0  -3  -3     8412.34     8317.38     89.33 o
   0  -3  -3     8412.34     8534.87     78.08 o
   0   3   3     8412.34     8952.61     91.07 o
   0   3   3     8412.34     8858.87     74.18 o
   3   0  -3     8659.56     8761.06     91.46 o
  -3   0   3     8659.56     9147.54     93.11 o
  -3   0   3     8659.56     8342.60     99.07 o
   3   0  -3     8659.56     9107.49     85.33 o
   0   3  -3     8341.51     8453.08     88.94 o
   0  -3   3     8341.51     8070.13    101.03 o
   0  -3   3     8341.51     8483.44     91.82 o
   2   3   3      459.99      502.64     22.04 o
   3   2  -3      459.99      466.38     20.10 o
  -2   3   3      459.99      474.44     23.95 o
  -2  -3  -3      459.99      393.97     20.38 o
   2  -3  -3      459.99      494.62     19.74 o
   3   2  -3      459.99      443.66     20.50 o
  -3  -2   3      459.99      458.36     23.99 o
  -2  -3  -3      459.99      431.19     20.53 o
   2  -3   3      459.99      461.89     21.09 o
   3   2   3      459.99      450.77     22.56 o
  -2  -3   3      459.99      410.50     23.95 o
   3  -2   3      459.99      479.81     24.47 o
  -3  -2  -3      459.99      479.45     21.73 o
   3  -2   3      459.99      453.79     21.92 o
  -3   2  -3      459.99      438.98     19.03 o
  -3  -2  -3      459.99      440.76     21.57 o
   2  -3   3      459.99      443.46     23.16 o
  -3   2  -3      459.99      433.57     19.62 o
   2   3  -3      459.99      451.13     21.57 o
  -2   3   3      459.99      456.97     18.07 o
  -2   3  -3      459.99      424.76     21.05 o
   2  -3  -3      459.99      444.69     21.25 o
   3  -2  -3      459.99      417.21     21.33 o
  -2   3  -3      459.99      489.06     16.68 o
  -3  -2   3      459.99      463.68     20.34 o
   3  -2  -3      459.99      435.20     20.26 o
   2   3  -3      459.99      444.26     20.02 o
  -3   2   3      462.64      377.42     23.08 o
   1  -4   3     9355.15     9449.25    112.01 o
   1  -4   3     9355.15    10348.08    112.85 o
   4  -1  -3     9355.15     9467.76    105.98 o
   4  -1  -3     9355.15     9778.32    111.88 o
  -1   4  -3     9355.15     9918.25    112.35 o
  -1  -4  -3     9434.58     8156.14     97.43 o
  -4  -1   3     9434.58    10313.91    107.64 o
  -4  -1   3     9434.58     9085.85    118.90 o
  -1  -4  -3     9434.58    10268.81    111.65 o
   4   1  -3     9434.58     9848.13    101.35 o
   1   4   3     9434.58    10118.51    100.46 o
   4   1  -3     9434.58     9837.71    106.41 o
  -4   1  -3     9077.88     9195.79     87.02 o
  -1  -4   3     9077.89     8796.53    115.52 o
  -1   4   3     9077.88     9412.47     93.63 o
   4   1   3     9077.88     8910.54    115.18 o
   1  -4  -3     9077.88     9177.40    105.79 o
  -4  -1  -3     9077.88     9179.96    108.11 o
   1  -4  -3     9077.88     9763.44     96.74 o
  -4   1  -3     9077.88     9086.30    102.17 o
   4  -1   3     9077.88     9229.43    121.28 o
   1   4  -3     9077.89     8251.15     97.37 o
  -1  -4   3     9077.89     9061.58    105.96 o
   1  -4  -3     9077.88     8731.37     95.82 o
   4   1   3     9077.88     9065.96    101.20 o
   3  -4  -3     4538.08     4487.61     83.22 o
  -4  -3  -3     4538.08     4683.06     80.70 o
   3   4   3     4538.07     4504.50     79.64 o
   3  -4   3     4538.08     4791.22     90.71 o
   3  -4   3     4538.08     4380.79     84.81 o
   3   4   3     4538.07     4680.62     81.63 o
  -3  -4  -3     4538.07     4540.47     75.93 o
  -3  -4   3     4538.08     4589.75     80.94 o
  -3  -4  -3     4538.07     4435.44     75.81 o
  -4   3  -3     4538.08     4487.81     74.79 o
   3  -4  -3     4538.08     4492.65     79.76 o
   4   3   3     4538.08     4622.91     85.13 o
   4  -3  -3     4538.08     4569.48     84.85 o
   4  -3   3     4538.08     4560.65     73.53 o
  -3   4   3     4538.08     4555.24     87.21 o
  -3  -4   3     4538.08     4609.12     89.24 o
  -3  -4  -3     4538.07     4656.00     80.90 o
  -4  -3  -3     4538.08     4549.75     80.00 o
   3   4  -3     4538.08     4632.35     81.83 o
  -4  -3   3     4538.08     4607.41     84.81 o
  -4  -3  -3     4538.08     4519.06     77.44 o
   4   3  -3     4538.08     4783.37     83.91 o
  -4   3  -3     4538.08     4790.33     73.00 o
   4   3   3     4538.08     4447.24     84.28 o
  -3   4  -3     4538.08     4518.41     79.19 o
   4  -3  -3     4538.08     4607.90     79.88 o
  -3  -4   3     4538.08     4752.03     88.51 o
   4  -3   3     4538.08     4507.75     87.78 o
   3  -4  -3     4538.08     4551.82     77.64 o
   3  -4   3     4538.08     4710.08     78.05 o
   4  -3  -3     4538.08     4488.71     81.14 o
   4   3  -3     4538.08     4885.39     84.07 o
   4  -3   3     4538.08     4445.49     88.67 o
  -4  -3   3     4538.08     4719.11     83.71 o
  -3  -4  -3     4538.07     4471.33     79.68 o
   3   4  -3     4538.08     3950.98     65.56 o
  -4  -3  -3     4538.08     4754.15     79.27 o
  -4   3   3     4656.83     4995.55     93.09 o
   0   5  -3     9035.04     9358.33    113.71 o
  -5   0  -3     9035.03     9069.10    117.67 o
   0  -5  -3     9035.04     9234.47    111.91 o
  -5   0   3     9035.04     9381.56    127.78 o
   0  -5  -3     9035.04     9197.30    100.17 o
   0  -5   3     9035.04     9373.16    122.56 o
   5   0  -3     9035.04     9445.80    106.98 o
  -5   0  -3     9035.03     9411.38    116.17 o
   0  -5   3     9035.04     9282.81    119.09 o
   5   0   3     9035.03     9244.25    134.42 o
  -5   0   3     9035.04     9254.90    135.30 o
   0  -5   3     9035.04     8892.31    118.47 o
   5   0  -3     9035.04     9355.95    116.59 o
   0   5  -3     9035.04     9520.95    110.32 o
   0  -5   3     9035.04     9403.24    118.80 o
   0  -5  -3     9035.04     9630.10    112.79 o
   5  -2  -3      114.59      131.32     15.84 o
   5  -2  -3      114.59       90.89     12.36 o
   5  -2  -3      114.59      100.83     13.86 o
  -5   2   3      114.59       71.92     12.99 o
   2  -5   3      114.59      108.59     14.93 o
   2  -5   3      114.59       93.10     11.60 o
  -5   2   3      114.59       90.81     13.46 o
   2  -5   3      114.59       93.90     13.19 o
  -2   5  -3      114.59       92.91     12.44 o
  -5  -2  -3      111.20      115.40     12.71 o
  -5   2  -3      111.20      100.27     10.53 o
  -5  -2  -3      111.20      105.10     12.99 o
   5  -2   3      111.20      105.22     16.99 o
  -2  -5   3      111.20      114.53     16.16 o
   5   2   3      111.20      108.07     16.51 o
   2  -5  -3      111.20      110.84     13.27 o
   2  -5  -3      111.20      106.37     12.43 o
   2   5  -3      111.20      102.49     11.96 o
   5   2   3      111.20      110.25     16.99 o
  -5   2  -3      111.20      108.63     14.34 o
   2  -5  -3      111.20       96.59     11.37 o
   5  -2   3      111.20      107.64     17.15 o
  -5  -2  -3      111.20      111.44     12.99 o
  -2  -5   3      111.20      115.48     16.36 o
  -2  -5   3      111.20      115.75     15.92 o
  -2   5   3      111.20      105.77     14.65 o
  -5  -2  -3      111.20      107.16     14.69 o
  -5   2  -3      111.20      108.39     12.95 o
   2   5  -3      111.20       99.40     13.94 o
  -2  -5  -3      115.57      104.51     11.72 o
  -2  -5  -3      115.57      133.90     14.69 o
  -2  -5  -3      115.57      107.08     13.50 o
  -5  -2   3      115.57      110.09     13.03 o
   5   2  -3      115.57      108.23     13.19 o
  -5  -2   3      115.57      107.12     13.62 o
   5   2  -3      115.57      107.72     13.11 o
   2   5   3      115.57      113.90     13.66 o
  -2  -5  -3      115.57      110.97     13.54 o
  -5  -2   3      115.57      126.81     14.22 o
  -2  -5  -3      115.57      110.33     12.87 o
  -5  -4  -3     5663.35     5692.96    100.47 o
  -5  -4  -3     5663.35     5638.73    101.49 o
  -5  -4   3     5663.36     5751.67    106.70 o
   4   5   3     5663.35     5562.14    104.26 o
   5  -4   3     5663.35     5757.21    118.35 o
   4   5   3     5663.35     5644.44    106.29 o
  -5  -4  -3     5663.35     5836.00    101.73 o
  -4  -5   3     5663.35     5579.98    105.60 o
   5  -4  -3     5663.36     5804.92    105.56 o
  -4   5   3     5663.35     5783.65    109.59 o
  -5  -4   3     5663.36     6017.01    111.55 o
  -4  -5  -3     5663.35     5586.26     94.64 o
   5   4   3     5663.35     5535.29    107.31 o
  -4   5  -3     5663.35     5864.07    102.42 o
  -4  -5   3     5663.35     5794.61    112.20 o
   5  -4   3     5663.35     5575.95    114.97 o
   5   4   3     5663.35     5647.57    109.63 o
   4  -5   3     5663.35     5728.04     99.20 o
   4  -5   3     5663.35     5802.43    118.23 o
  -4  -5  -3     5663.35     5572.28    102.14 o
  -5   4  -3     5663.35     5749.02     97.37 o
   4  -5   3     5663.35     5624.15    111.96 o
  -4  -5  -3     5663.35     5764.46    103.08 o
   4  -5  -3     5663.35     5621.83    104.22 o
   5  -4   3     5663.35     5727.22     95.25 o
  -4  -5  -3     5663.35     5452.46     94.60 o
  -5  -4  -3     5663.35     5271.37     98.67 o
   5   4  -3     5663.36     5830.95    107.27 o
  -4  -5   3     5663.35     5813.96    114.93 o
   4  -5  -3     5663.35     5603.57    101.20 o
   5   4  -3     5663.36     5868.64    108.25 o
   4   5  -3     5663.35     5702.04    105.44 o
   4  -5  -3     5663.35     5518.38    102.14 o
  -5   4   3     5663.36     5765.72    109.63 o
  -5   4   3     5823.93     5902.03    114.90 o
   5  -4  -3     5823.93     5491.81    100.47 o
   1   6   3        1.87        3.17      7.16 o
   1  -6   3        1.87        5.70      6.53 o
  -1  -6   3        1.87       18.56      7.64 o
  -6  -1  -3        1.87        5.94      5.34 o
  -6   1  -3        1.87       -0.12      6.09 o
   6   1  -3        1.87        5.86      5.14 o
  -1  -6   3        1.87        2.69      5.82 o
   1  -6  -3        1.87       18.88      7.52 o
  -1   6  -3        1.87        9.78      6.93 o
   6   1  -3        1.87        8.39      4.83 o
  -1  -6  -3        1.87       29.56      8.90 o
   6  -1   3        1.87       46.42     14.44 o
  -6  -1  -3        1.87        7.64      6.97 o
  -1   6   3        1.87        7.24      6.93 o
   1   6  -3        1.87        4.43      7.84 o
  -1  -6   3        1.87       46.38     11.64 o
   1  -6  -3        1.87        8.11      9.66 o
  -6  -1   3        1.87       24.81     10.61 o
  -1  -6  -3        1.87       11.83      5.98 o
  -6   1  -3        1.87        1.98      5.03 o
   1  -6  -3        1.87        4.51      4.51 o
   6  -1  -3        1.87        5.70      6.61 o
  -1   6  -3        1.87       43.02     16.94 o
   6   1   3        1.87       10.84      8.86 o
  -6  -1   3        1.87       13.73      7.08 o
   1  -6   3        1.87       17.57      8.83 o
   6   1   3        1.87       -0.87      7.16 o
   6  -1  -3        1.87        3.56      6.17 o
  -1  -6   3        1.87        6.37      6.41 o
   1   6  -3        1.87        6.49      6.49 o
   6  -1  -3        4.57        6.73      9.70 o
   3  -6  -3      156.31      156.29     17.11 o
   3  -6  -3      156.31      137.32     18.46 o
  -3  -6   3      156.31      140.92     21.03 o
  -6  -3  -3      156.31      141.39     18.73 o
   3  -6  -3      156.31      178.70     23.45 o
  -6   3  -3      156.31      154.11     17.90 o
  -3  -6   3      156.31      170.19     21.94 o
  -6  -3  -3      156.31      146.82     17.39 o
   6  -3   3      156.31      142.07     22.62 o
  -3   6   3      156.31      134.23     20.08 o
   6  -3   3      156.31      177.60     24.95 o
  -6  -3  -3      156.31      160.37     21.39 o
  -6   3  -3      156.31      146.07     17.51 o
  -6  -3  -3      156.31      132.33     16.24 o
   6   3   3      156.31      165.71     22.85 o
  -3  -6   3      156.31      140.92     20.79 o
   6   3   3      156.31      163.10     23.96 o
   3   6  -3      156.31      147.77     19.53 o
  -3  -6  -3      162.45      147.62     17.11 o
  -6  -3   3      162.45      159.22     20.83 o
  -3  -6  -3      162.45      178.04     18.42 o
  -3  -6  -3      162.45      191.54     20.12 o
   6   3  -3      162.45      142.27     17.63 o
   6   3  -3      162.45      177.20     19.53 o
   3   6   3      162.45      160.89     20.44 o
  -6  -3   3      162.45      167.07     18.42 o
  -3   6  -3      161.08      144.84     18.30 o
   3  -6   3      161.08      154.47     19.80 o
  -6   3   3      161.08      134.47     20.75 o
   3  -6   3      161.08      171.74     21.74 o
   3  -6   3      161.08      145.12     18.10 o
  -6   3   3      161.08      144.13     19.68 o
   6  -3  -3      161.08      139.93     18.22 o
   6  -3  -3      161.08      142.90     18.93 o
   5  -6  -3       29.60       47.85     15.04 o
  -5   6   3       29.60       49.67     15.44 o
   6  -5   3       29.60       33.60     14.37 o
   5  -6   3       29.60       71.84     18.29 o
   5   6   3       29.60       44.53     14.96 o
  -6  -5   3       29.60       30.04     12.27 o
   6   5   3       29.60       39.34     14.45 o
   5   6  -3       29.60       51.57     16.35 o
   6   5  -3       29.60       65.11     17.45 o
  -5   6   3       29.60       28.14     13.46 o
  -6   5  -3       29.60       53.35     14.45 o
   5  -6   3       29.60       50.78     16.35 o
  -6  -5  -3       29.60       49.28     14.05 o
  -5  -6   3       29.60       41.72     14.64 o
   6  -5   3       29.60       58.62     16.62 o
  -6  -5  -3       29.60       41.92     12.98 o
  -5  -6  -3       29.60       46.94     13.81 o
   5   6   3       29.60       47.02     16.07 o
  -6   5   3       29.60       39.07     14.80 o
   6  -5  -3       31.58       28.14     15.79 o
  -7   0  -3     1997.63     1922.12     65.86 o
  -7   0   3     1997.63     2017.47     71.78 o
  -7   0  -3     1997.63     1983.98     65.18 o
   0   7  -3     1997.63     2078.62     61.67 o
   7   0  -3     1997.63     2187.08     68.58 o
   0  -7   3     1997.63     2116.55     70.34 o
   7   0   3     1997.63     1924.87     71.70 o
   7   0   3     1997.63     1942.66     74.37 o
  -7   0   3     1997.63     2120.10     73.38 o
   0  -7   3     1997.63     2057.92     68.86 o
   7   0  -3     1997.63     2195.80     69.78 o
   0   7  -3     1997.63     1975.95     61.03 o
   7  -2  -3      287.34      284.50     23.98 o
  -7   2   3      287.34      305.23     28.77 o
  -2   7  -3      287.34      292.07     27.27 o
   2  -7   3      287.34      300.16     29.09 o
   7   2  -3      287.34      288.62     26.12 o
   2   7  -3      287.34      266.83     25.01 o
  -2  -7  -3      287.34      316.72     26.51 o
   2  -7  -3      287.34      289.42     23.78 o
   2  -7  -3      287.34      294.49     24.09 o
  -2  -7  -3      287.34      313.99     25.92 o
  -7   2  -3      287.34      338.36     26.95 o
  -2  -7   3      287.34      306.93     28.34 o
   7   2  -3      287.34      308.76     25.88 o
  -2  -7   3      287.34      299.48     27.86 o
   7   2   3      287.34      311.25     31.70 o
  -2  -7  -3      287.34      315.81     25.72 o
  -7  -2  -3      287.34      293.81     27.70 o
  -2  -7   3      287.34      313.63     27.15 o
  -7   2   3      287.34      327.78     29.96 o
   7   2   3      287.34      281.89     28.30 o
   7  -2   3      287.34      298.17     31.98 o
   7  -2   3      287.34      312.24     29.72 o
  -7  -2  -3      287.34      299.24     25.68 o
   2  -7   3      287.34      293.14     27.34 o
  -7   2  -3      287.34      293.97     26.47 o
   7  -2  -3      292.17      281.30     25.80 o
  -7  -4  -3     1471.00     1442.38     56.33 o
  -7   4  -3     1471.00     1427.84     54.10 o
   7   4   3     1471.00     1383.74     62.42 o
   4  -7  -3     1471.00     1389.15     57.44 o
  -4  -7   3     1471.00     1297.89     63.34 o
   7  -4   3     1471.00     1301.55     64.66 o
  -4  -7   3     1471.00     1416.52     62.23 o
  -7  -4  -3     1471.00     1408.16     61.35 o
   7   4  -3     1528.80     1546.75     63.91 o
  -7  -4   3     1528.80     1541.53     60.25 o
   4   7   3     1528.80     1311.77     58.02 o
  -4  -7  -3     1528.80     1361.70     59.21 o
  -7   4   3     1515.93     1424.42     63.43 o
   7  -4  -3     1515.93     1456.93     58.57 o
   4  -7   3     1515.93     1282.45     61.60 o
   6   7  -3      212.01      208.19     30.62 o
   7   6   3      212.01      216.90     30.90 o
   6   7   3      212.01      255.52     33.67 o
   7   6  -3      212.01      228.47     31.49 o
  -7   6   3      212.01      187.83     30.18 o
  -6  -7  -3      212.01      217.62     30.18 o
  -6  -7   3      212.01      211.79     32.28 o
   7  -6   3      212.01      238.17     33.67 o
   6  -7   3      212.01      266.57     35.61 o
   6  -7   3      212.01      215.20     33.19 o
  -7  -6  -3      212.01      236.75     30.58 o
  -7  -6   3      212.01      214.09     31.29 o
   7  -6   3      212.01      214.53     32.80 o
   6  -7  -3      212.01      266.02     37.75 o
   7  -6  -3      217.49      208.95     30.50 o
  -1  -8   3     2670.33     2541.33     84.46 o
   8   1  -3     2670.33     2890.68     86.11 o
  -1  -8   3     2670.33     2870.22     86.83 o
  -1   8  -3     2670.33     2660.84     76.73 o
   1  -8   3     2670.33     2552.19     85.19 o
  -8  -1  -3     2670.33     2525.27     83.70 o
   8   1   3     2670.33     2528.40     90.55 o
  -1  -8  -3     2670.33     2798.21     79.90 o
  -8   1  -3     2670.33     2607.85     80.62 o
  -8   1   3     2670.33     2674.02     89.31 o
  -8  -1   3     2670.33     2643.42     87.07 o
   8  -1   3     2670.33     2519.99     89.55 o
  -3  -8   3     1603.65     1547.60     68.14 o
  -3  -8  -3     1603.64     1442.12     65.67 o
  -3  -8  -3     1603.64     1600.08     65.63 o
  -3  -8   3     1603.65     1650.14     73.09 o
   8   3   3     1603.64     1594.82     71.53 o
  -8  -3  -3     1603.64     1600.76     69.50 o
   3  -8  -3     1603.64     1602.20     62.84 o
  -8   3  -3     1603.65     1538.44     61.13 o
   3  -8   3     1603.65     1515.60     69.62 o
   8  -3   3     1603.65     1469.21     70.38 o
  -8   3   3     1603.65     1632.36     72.73 o
   8   3  -3     1603.65     1726.89     68.38 o
   8   5  -3     2539.54     2653.55     93.29 o
   5   8   3     2539.54     2517.19     91.61 o
  -5  -8  -3     2539.54     2448.89     89.05 o
  -5  -8   3     2443.53     2268.46     94.70 o
   5  -8  -3     2443.53     2292.60     83.86 o
   8   5   3     2443.53     2260.50     86.54 o
   5   8  -3     2443.53     2382.50     89.50 o
   8  -5   3     2443.53     2316.46     95.81 o
  -8   5   3     2518.16     2472.51     92.09 o
   5  -8   3     2518.16     2565.51     98.40 o
   8  -5  -3     2518.16     2589.70     87.21 o
   7  -8  -3      764.40      757.60     54.34 o
  -7  -8   3      764.40      700.96     59.03 o
  -8   7   3      764.40      785.70     57.20 o
   7   8   3      764.40      712.94     55.25 o
  -8  -7   3      764.40      753.08     59.62 o
   7  -8   3      764.40      832.98     59.54 o
   8   7  -3      764.40      766.57     53.35 o
  -7  -8  -3      764.40      779.07     58.59 o
   8  -7   3      764.40      758.67     56.41 o
  -8  -7  -3      764.40      703.06     56.37 o
   7   8  -3      764.40      762.01     53.79 o
   8   7   3      764.40      681.59     53.15 o
   8  -7  -3      789.23      733.78     57.48 o
  -9   0  -3     2781.84     2778.15     92.61 o
   0  -9   3     2781.84     2719.06     95.01 o
  -9   0   3     2781.85     2838.33     96.49 o
   9   0   3     2781.84     2776.11     99.34 o
  -2  -9   3       15.08       13.18     10.96 o
   9   2  -3       15.08        6.13     10.13 o
   9  -2   3       15.08        4.55      9.85 o
   9   2   3       15.08       28.46     16.86 o
  -9   2   3       15.08       20.07     12.19 o
  -2  -9  -3       15.08       17.26     10.21 o
  -9  -2  -3       15.08       17.45     10.41 o
  -2   9  -3       15.08       25.45     22.95 o
  -2  -9   3       15.08       20.98     11.87 o
   2  -9   3       15.08        2.93      7.88 o
  -9   2  -3       15.08       27.07     15.20 o
  -4  -9  -3     2248.96     2219.38     86.42 o
  -4  -9   3     2248.96     2360.11     94.36 o
  -4  -9   3     2248.96     2213.11     97.40 o
   4  -9   3     2248.97     2201.01     93.13 o
  -9   4   3     2248.97     2322.81     91.93 o
   9   4  -3     2248.96     2474.56     89.65 o
   9   4   3     2248.96     2073.74     88.89 o
  -9  -4  -3     2248.96     2439.94     94.76 o
  -9   4  -3     2248.96     2228.01     80.59 o
   9  -4   3     2248.96     2311.87     95.76 o
   4  -9  -3     2248.96     2358.91     86.54 o
  -6  -9  -3        6.39        9.14     10.13 o
   6   9   3        6.39        6.85     18.72 o
   9   6  -3        6.39       12.11     12.03 o
  -6   9  -3       40.73      -21.97     24.66 o
   6  -9   3        6.34       24.06     13.61 o
   9  -6  -3        6.34       14.76     26.44 o
  -9   6   3        6.34       10.69     23.39 o
  -6  -9   3        6.15       12.82     23.23 o
   6  -9  -3        6.15       26.56     13.57 o
   9  -6   3        6.15       13.30     13.10 o
   9   6   3        6.15       14.37     18.92 o
   6   9  -3        6.15       26.99     13.89 o
 -10  -1   3       12.10       17.97     12.03 o
  10   1   3       12.10       14.41     17.57 o
  10  -1   3       12.10       19.59     17.22 o
 -10  -1  -3       12.10       22.36     11.71 o
  -1 -10   3       12.10       17.18     11.60 o
 -10   1  -3       12.10       18.17     17.81 o
 -10   1   3       12.10       27.39     12.59 o
   1 -10   3       12.10        9.22     10.29 o
  10  -3   3      105.17      108.96     26.33 o
  10   3   3      105.17      136.15     33.49 o
  -3 -10  -3      105.17      127.92     25.50 o
  -3  10  -3      105.17      144.90     42.44 o
 -10   3  -3      105.17      110.70     28.62 o
  -3 -10   3      105.17      103.02     27.04 o
  -3 -10   3      105.17      103.33     25.93 o
   3 -10   3      105.17      119.68     27.36 o
  10   3  -3      105.17      157.06     29.93 o
 -10   3   3      105.17      135.28     28.19 o
 -10  -3  -3      105.17      143.68     30.29 o
  -5 -10  -3        2.76        4.47     10.41 o
   5 -10   3        2.76       -1.94      9.93 o
 -10   5   3        2.76        1.98     19.39 o
  10   5  -3        2.76       11.60     14.60 o
   5  10  -3        2.76        8.07     11.79 o
  10   5   3        2.76       22.00     19.27 o
  -5 -10   3        2.76        9.38     13.26 o
  10  -5   3        2.76       11.64     14.72 o
   0 -11   3      834.27      850.61     57.45 o
 -11   0   3      834.27      803.68     56.02 o
 -11   0  -3      834.27      865.74     57.13 o
  11   0   3      834.27      906.87     65.31 o
  11   2   3      104.47      133.86     34.05 o
 -11  -2  -3      104.47      141.22     31.91 o
  11  -2   3      104.47      160.98     31.24 o
 -11   2  -3      104.47      132.47     30.72 o
   2 -11   3      104.47      130.93     29.69 o
 -11   2   3      104.47      125.86     28.62 o
  -2 -11   3      104.47      147.71     29.69 o
   0   0   4    13881.37    13561.53    127.25 o
   0   0  -4    13881.37    12864.67    100.76 o
   0   0   4    13881.37    14355.95     72.33 o
   0   0  -4    13881.37    14711.26    101.58 o
  -2   0  -4     4669.93     4528.74     55.41 o
   0  -2   4     4669.93     4776.34     58.22 o
   0  -2  -4     4669.93     4618.13     60.03 o
   0  -2   4     4669.93     4416.10     82.05 o
   2   0  -4     4669.93     4537.28     67.33 o
   0   2   4     4669.93     4603.33     66.92 o
   2   0  -4     4669.93     4691.28     45.52 o
   0   2  -4     4669.93     4641.43     40.53 o
   2   0   4     4669.93     4617.35     61.60 o
  -2   0   4     4669.93     4635.08     78.71 o
   0   2  -4     4669.93     4693.13     67.08 o
   2   0   4     4669.93     4539.71     68.90 o
   0  -2  -4     4669.93     4656.11     66.30 o
  -2   0  -4     4669.93     4794.19     62.26 o
  -2   0   4     4898.30     4824.68     68.45 o
   2  -2   4    45939.44    44542.45    245.67 o
   2   2   4    45939.40    44295.66    222.93 o
  -2   2  -4    45939.44    50238.02    316.44 o
  -2  -2  -4    45939.40    47004.65    337.40 o
  -2   2  -4    45939.44    52269.69    323.65 o
   2   2   4    45939.40    50528.30    270.81 o
   2  -2  -4    47744.51    41885.95    243.66 o
  -2   2   4    47744.51    51593.11    287.67 o
  -2   2   4    47744.51    46528.10    248.56 o
   2   2  -4    47342.55    45273.66    224.43 o
  -2  -2   4    47342.55    49487.30    309.18 o
   2   2  -4    47342.55    49662.28    332.49 o
  -3  -1   4        4.22        3.25      3.25 o
   1   3  -4        4.22        9.97      4.51 o
   3   1  -4        4.22        2.53      3.72 o
  -3  -1   4        4.22        1.74      5.14 o
  -1  -3   4        4.22        5.07      3.88 o
   3   1  -4        4.22       87.38      8.98 o
  -1  -3   4        4.22        1.35      3.92 o
   3   1   4        4.09        2.93      2.81 o
   3   1   4        4.09        4.51      3.72 o
  -3  -1  -4        4.09        8.75      4.51 o
  -3   1  -4        4.09        4.79      3.32 o
  -1   3  -4        4.09        9.97      4.27 o
   3  -1   4        4.09        3.80      3.48 o
   1   3   4        4.09        4.27      3.36 o
  -3   1  -4        4.09        9.42      4.08 o
  -1  -3  -4        4.09        1.19      2.45 o
   1  -3   4        4.09        1.46      2.65 o
   1   3   4        4.09       20.62      6.21 o
   1  -3   4        4.09        6.97      4.79 o
   1  -3  -4        4.25        9.70      3.76 o
  -1   3   4        4.25        5.50      3.84 o
   3  -1  -4        4.25        4.47      4.39 o
   1  -3  -4        4.25        1.11      3.17 o
  -3   1   4        4.25       11.67      6.25 o
  -3   1   4        6.96        2.73      5.30 o
  -4   0  -4     4326.86     4356.46     73.14 o
  -4   0  -4     4326.86     4369.78     73.06 o
   4   0   4     4326.86     4514.19     73.43 o
   4   0   4     4326.86     4387.98     81.33 o
   0   4   4     4496.88     4588.12     73.59 o
   0  -4  -4     4496.88     4450.56     75.34 o
   0  -4  -4     4496.88     4431.80     65.36 o
   0  -4   4     4459.02     4445.40     86.70 o
   0   4  -4     4459.02     4673.58     77.36 o
   0  -4   4     4459.02     4579.46     76.30 o
   4   0  -4     4629.03     4806.36     76.35 o
  -4   0   4     4629.03     5016.38     77.41 o
  -4   0   4     4629.03     4279.36     81.49 o
   4   0  -4     4629.03     4841.09     71.53 o
  -4   2   4     3363.63     3393.23     77.44 o
   4  -2  -4     3363.63     3227.76     66.49 o
  -4  -2  -4     3190.91     3231.57     64.28 o
   4  -2  -4     3190.91     3279.94     68.88 o
  -4  -2  -4     3190.91     3182.40     67.51 o
  -2   4   4     3190.91     3342.52     72.23 o
  -2   4  -4     3190.91     3172.99     67.10 o
   2  -4   4     3190.91     3102.13     67.99 o
   2   4   4     3190.91     3332.47     61.85 o
  -4  -2  -4     3190.91     3199.39     67.95 o
  -2  -4  -4     3190.91     3062.04     64.40 o
   4   2  -4     3190.91     3306.42     65.16 o
   4  -2   4     3190.91     3241.38     72.03 o
   2  -4   4     3190.91     3204.80     67.42 o
  -4  -2   4     3190.91     3319.91     72.07 o
   4  -2   4     3190.91     3237.14     72.92 o
   2   4  -4     3190.91     3163.42     65.37 o
   4  -2  -4     3190.91     3359.92     73.12 o
  -2  -4  -4     3190.91     3127.69     64.28 o
   4   2  -4     3190.91     3313.25     64.52 o
   4   2   4     3190.91     3331.42     68.68 o
  -4  -2   4     3190.91     3296.98     69.48 o
  -2  -4   4     3190.91     3273.28     64.11 o
   2  -4  -4     3190.91     3230.08     66.17 o
  -4   2  -4     3190.91     3088.69     59.11 o
   4   2   4     3190.91     3178.96     70.05 o
  -2  -4  -4     3190.91     3328.63     69.04 o
   2   4  -4     3190.91     3266.62     64.07 o
   2  -4  -4     3190.91     3266.74     69.32 o
  -4   2  -4     3190.91     3224.30     59.79 o
  -2  -4   4     3190.91     3166.17     76.95 o
   2  -4  -4     3275.09     3326.96     65.40 o
  -4   4  -4     2088.85     2069.56     57.36 o
   4  -4  -4     2088.85     1990.71     61.68 o
   4  -4   4     2088.85     2115.56     57.24 o
   4  -4   4     2088.85     2119.84     66.21 o
  -4  -4  -4     2088.85     2067.88     59.20 o
   4  -4  -4     2088.85     2083.57     59.60 o
   4  -4   4     2088.85     2041.06     65.21 o
  -4   4   4     2088.85     2024.41     65.25 o
  -4  -4  -4     2088.85     1990.11     58.48 o
  -4  -4   4     2088.85     2030.18     59.72 o
   4   4   4     2088.85     2048.11     60.04 o
  -4  -4  -4     2088.85     2054.71     58.40 o
   4   4   4     2088.85     2039.74     59.36 o
  -4  -4   4     2088.85     2008.24     63.57 o
   4   4  -4     2088.85     2126.20     59.16 o
   4  -4  -4     2088.85     2038.90     60.92 o
  -4  -4   4     2088.85     1936.63     64.17 o
  -4  -4  -4     2088.85     2005.88     58.00 o
  -5   1  -4        1.19        0.40      5.03 o
  -1  -5   4        1.19        2.53      3.56 o
   5  -1   4        1.19        2.33      5.90 o
   5   1   4        1.19        6.93      7.20 o
  -5   1  -4        1.19        6.37      4.71 o
   5   1   4        1.19        1.98      3.36 o
  -5  -1  -4        1.19        3.88      4.08 o
   1  -5  -4        1.19        2.93      4.08 o
   1   5  -4        1.19        5.58      5.74 o
  -1  -5   4        1.19        4.31      4.51 o
  -1  -5   4        1.19        4.95      4.87 o
   1   5  -4        1.19        2.14      4.75 o
  -1  -5   4        1.19        9.22      6.49 o
   1  -5  -4        1.19        2.37      3.92 o
  -5  -1  -4        1.19        4.71      6.49 o
   1  -5  -4        1.19        6.13      4.27 o
   5  -1   4        1.19        0.99      6.02 o
   5   1   4        1.19        6.89      7.08 o
  -5   1   4        1.22       42.42      9.89 o
   1  -5   4        1.22        1.86      4.47 o
   5  -1  -4        1.22        0.67      5.58 o
  -1   5  -4        1.22        4.43     11.67 o
  -1   5  -4        1.22        0.00      4.83 o
   1  -5   4        1.22        1.23      4.43 o
   1  -5   4        1.22        4.19      6.05 o
  -5   1   4        2.59       67.83     13.97 o
   5  -1  -4        2.59       11.67     11.24 o
   1  -5  -4        2.55       12.94      8.35 o
  -5  -1   4        1.24        0.63      6.37 o
  -1  -5  -4        1.24        6.41      4.83 o
   5   1  -4        1.24       -1.90      6.02 o
  -1  -5  -4        1.24        4.95      4.91 o
   1   5   4        1.24       -0.99      4.00 o
   5   1  -4        1.24       10.13      5.54 o
  -5  -1   4        1.24       -0.08      7.56 o
  -5  -1   4        1.24        7.76     10.53 o
  -1  -5  -4        1.24        1.15      3.32 o
   5   1  -4        2.30        8.07      8.75 o
  -3  -5   4        4.70       15.55      8.86 o
   3  -5   4        4.70       -3.05      4.55 o
  -5  -3   4        4.70       27.39     10.17 o
  -5  -3  -4        4.70        2.53      5.98 o
  -3   5   4        4.70        7.76      6.21 o
  -3  -5  -4        4.70        2.26      4.87 o
   5   3   4        4.70       -0.12      2.53 o
  -5   3  -4        4.70        8.71      7.48 o
  -5  -3   4        4.70       51.17     13.38 o
   5  -3   4        4.70        8.43      7.32 o
   5  -3  -4        4.70        4.12      6.21 o
   5   3   4        4.70       40.49     12.47 o
   3  -5  -4        4.70        5.46      5.98 o
  -3  -5   4        4.70       19.43      7.84 o
   3  -5  -4        4.70        0.51      5.62 o
  -3  -5  -4        4.70        8.11      4.67 o
  -3   5  -4        4.70       10.17      5.94 o
   5   3  -4        4.70        2.73      4.71 o
  -3  -5  -4        4.70        1.27      3.01 o
  -3  -5  -4        4.70        4.63      3.40 o
   3  -5   4        4.70        4.20      5.38 o
  -5   3   4        4.70        6.02      7.52 o
   5  -3   4        4.70       33.24     12.35 o
  -5  -3  -4        4.70        6.81      5.03 o
   5   3  -4        4.70        7.20      5.78 o
  -5   3  -4        4.70        4.63      3.84 o
   5   3   4        4.70       40.80     13.26 o
  -3  -5   4        4.70        4.95      6.17 o
  -5  -3  -4        4.70        5.54      6.21 o
   3  -5  -4        4.70        3.56      4.39 o
   5  -3   4        4.70       44.72     13.22 o
   3   5  -4        4.70        6.41      4.91 o
   5  -3  -4        7.88        9.26     11.44 o
  -5   3   4        7.88        7.52      9.18 o
   0  -6  -4      977.15      988.93     40.97 o
   0  -6   4      977.15      963.27     43.00 o
   6   0   4      977.15      854.75     44.47 o
   0   6   4      977.15      874.64     38.03 o
   0  -6  -4      977.15      999.07     40.77 o
  -6   0   4      977.15      940.91     44.59 o
  -6   0  -4      977.15      950.38     42.52 o
   6   0  -4      977.15     1080.26     41.05 o
   6   0   4      977.15      980.30     48.45 o
  -6   0  -4      977.15      915.34     40.46 o
   0  -6  -4      977.15      995.81     40.38 o
   0  -6   4      977.15      965.70     42.64 o
   0  -6   4      977.15      896.64     42.21 o
   0   6  -4      977.15      987.46     41.13 o
   0  -6   4      977.15     1019.52     44.63 o
   0   6  -4      977.15      883.11     39.42 o
  -6   0   4     1039.50     1136.73     52.61 o
  -6  -2  -4    13956.18    14240.43    173.04 o
   2  -6  -4    13956.19    14522.03    159.88 o
  -2  -6   4    13956.19    13496.88    187.05 o
   6  -2   4    13956.19    14557.45    195.13 o
   6   2   4    13956.18    13853.84    186.80 o
   2   6  -4    13956.19    13893.12    171.90 o
  -6  -2  -4    13956.18    14257.66    175.67 o
  -6   2  -4    13956.19    14546.40    158.87 o
  -2  -6   4    13956.19    13976.53    168.52 o
   6   2   4    13956.18    13334.29    178.97 o
   6  -2   4    13956.19    13822.53    184.43 o
   2   6  -4    13956.19    14419.23    154.93 o
  -2   6   4    13956.19    14499.81    176.64 o
   2  -6  -4    13956.19    14172.43    168.56 o
  -2  -6   4    13956.19    13170.73    182.90 o
  -6   2  -4    13956.19    14078.60    160.90 o
   2  -6  -4    13956.19    14727.49    165.93 o
   2  -6   4    14382.45    14854.86    185.88 o
  -2   6  -4    14382.45    15994.24    184.19 o
   6  -2  -4    14382.45    15291.58    172.78 o
  -6   2   4    14382.45    15306.80    192.16 o
  -6   2   4    14382.45    15353.32    200.68 o
   6  -2  -4    14382.45    14845.78    166.59 o
   2  -6   4    14382.45    14701.45    180.75 o
  -2   6  -4    14382.45    16020.70    174.86 o
   6   2  -4    14504.56    15920.00    175.89 o
   6   2  -4    14504.56    15840.71    177.33 o
  -2  -6  -4    14504.55    14959.66    167.15 o
  -2  -6  -4    14504.55    15666.52    178.69 o
  -2  -6  -4    14504.55    14756.75    162.74 o
  -6  -4  -4      880.51      878.80     45.26 o
   4  -6   4      880.52      845.30     46.97 o
  -4  -6   4      880.52      796.50     47.33 o
  -4  -6   4      880.52      842.72     44.15 o
   4   6  -4      880.52      916.91     46.18 o
  -6  -4   4      880.52      927.72     48.92 o
   6   4   4      880.51      850.58     42.92 o
   6   4   4      880.51      898.55     49.52 o
  -6  -4  -4      880.51      819.90     44.43 o
   4  -6   4      880.52      900.77     49.24 o
   6   4   4      880.51      842.16     45.94 o
   6  -4   4      880.52     1015.07     54.44 o
  -4  -6  -4      880.51      774.20     41.73 o
  -6  -4   4      880.52      909.48     45.90 o
  -4   6  -4      880.52      816.01     42.52 o
   6  -4  -4      880.52      888.81     46.06 o
   4  -6  -4      880.52      866.24     44.91 o
   4  -6  -4      880.52      862.19     44.51 o
   6   4  -4      880.52     1042.21     49.67 o
  -6  -4  -4      880.51      893.30     43.36 o
  -4   6   4      880.52      837.03     46.81 o
   6  -4   4      880.52      884.16     49.87 o
   4  -6  -4      880.52      854.32     43.12 o
  -4  -6  -4      880.51      866.04     44.39 o
  -6   4   4      880.52      855.59     47.81 o
  -4  -6   4      880.52      874.23     51.50 o
   6   4  -4      880.52      995.87     48.68 o
   6  -4  -4      921.11      858.89     44.76 o
  -6   4   4      921.11      883.30     51.47 o
  -6   6   4     6825.03     6973.46    143.38 o
  -6  -6   4     6825.03     6949.19    151.20 o
   6   6  -4     6825.03     7052.13    146.07 o
   6  -6   4     6825.03     6916.37    132.10 o
   6   6   4     6825.02     6796.15    139.80 o
  -6  -6  -4     6825.02     6783.86    137.48 o
   6  -6   4     6825.03     6800.59    152.14 o
   6  -6  -4     6825.03     6750.10    138.62 o
  -1  -7   4        1.99       -2.97      6.69 o
  -1  -7   4        1.99        2.49      5.50 o
   7   1   4        1.99        2.73     11.99 o
  -1   7  -4        1.99        0.59     12.47 o
  -7  -1   4        1.99        8.94      8.79 o
  -7  -1  -4        1.99       -0.28      7.00 o
  -7   1   4        1.99        1.50      7.68 o
  -7   1   4        1.99        2.22      6.02 o
  -7  -1   4        1.99        3.84      6.09 o
  -7   1  -4        1.99       27.31     11.16 o
  -1  -7  -4        1.99       18.64      9.66 o
  -1  -7   4        1.99        1.31      5.62 o
   7  -1   4        1.99        2.41      8.55 o
   1   7   4        1.99        2.61      7.24 o
  -1   7  -4        1.99       10.69     10.13 o
   1  -7   4        1.99        3.72      9.02 o
   7  -1   4        1.99        2.93     11.04 o
   1   7  -4        1.99        7.08     10.05 o
   7   1   4        1.99       -1.78      8.23 o
  -7  -1  -4        1.99        4.91      6.69 o
   1  -7   4        1.99        5.66      6.73 o
  -7   1  -4        1.99       17.25     11.12 o
  -1  -7   4        1.99        5.22      9.30 o
   1   7  -4        1.99        2.73      9.46 o
   7   3   4        0.15        1.78      8.75 o
  -3  -7   4        0.15       25.01     11.83 o
   3  -7  -4        0.15       24.22     10.76 o
  -7  -3  -4        0.15       -0.55      7.52 o
  -7   3  -4        0.15        0.36      6.81 o
   3  -7  -4        0.15        0.67      6.97 o
  -3  -7   4        0.15        1.82      8.79 o
  -7   3  -4        0.15        1.98      8.79 o
   7  -3   4        0.15        8.39     10.13 o
   7  -3  -4        0.15       -7.12     11.40 o
  -7   3   4        0.15        0.99      9.22 o
  -3   7  -4        0.15       65.18     19.00 o
   3  -7   4        0.15        4.71      8.71 o
   7   3  -4        0.15        0.28      6.89 o
  -3  -7  -4        0.15       -1.90      9.14 o
  -7  -5  -4        3.27        4.04     11.67 o
   7   5  -4        3.27       10.17      8.59 o
  -5  -7  -4        3.27        0.40      8.27 o
   5   7  -4        3.27        4.43      8.35 o
  -5  -7   4        3.27        4.04      9.50 o
   5  -7   4        3.27        2.85      9.62 o
  -7  -5  -4        3.27       -1.11      8.35 o
  -5   7  -4        3.27       -1.19     13.06 o
  -5   7   4        3.27       27.78     17.18 o
  -7   5   4        3.27       -1.74     11.83 o
   5  -7  -4        3.27        5.18      7.36 o
  -7  -5   4        3.27       12.39     12.27 o
   7  -5   4        3.27        1.78      8.75 o
   7   5   4        3.27       -2.85     10.53 o
   7  -5  -4        5.68       -0.36     17.65 o
  -8   0  -4      958.93      935.52     50.20 o
   0  -8   4      958.93     1001.69     52.78 o
   8   0   4      958.93      900.39     54.25 o
  -8   0   4      958.93     1024.54     54.93 o
   0   8  -4      958.93     1055.86     49.56 o
  -8   2  -4     1532.32     1495.93     60.56 o
  -8   2   4     1532.32     1541.78     70.28 o
  -8  -2  -4     1532.32     1626.32     68.28 o
  -2   8  -4     1532.32     1553.53     62.99 o
   2  -8   4     1532.32     1636.68     70.12 o
  -2  -8   4     1532.32     1517.44     65.02 o
   8   2   4     1532.32     1557.80     73.30 o
  -2  -8  -4     1532.32     1576.24     64.14 o
   8  -2   4     1532.32     1589.27     72.91 o
  -2  -8   4     1532.32     1491.22     69.00 o
  -8  -4  -4      657.26      645.97     46.11 o
   8   4   4      657.26      618.19     46.27 o
   4  -8  -4      657.26      604.86     42.03 o
  -4  -8   4      657.26      655.18     45.80 o
  -4  -8   4      657.26      589.50     47.86 o
   8  -4   4      657.26      631.92     49.21 o
   8  -4  -4      677.33      664.32     44.69 o
  -8   4   4      677.33      601.06     46.28 o
  -4   8  -4      677.33      550.86     42.47 o
   4  -8   4      677.33      640.47     47.51 o
   8   4  -4      683.08      772.45     48.50 o
  -4  -8  -4      683.08      587.03     42.55 o
  -8  -6  -4      669.49      643.78     51.19 o
  -8   6   4      669.49      634.49     52.06 o
  -8  -6   4      669.49      754.96     58.77 o
   8   6   4      669.49      703.97     52.18 o
   6  -8   4      669.49      629.69     50.83 o
   6   8  -4      669.49      647.75     48.01 o
  -6   8  -4      669.49      648.58     43.49 o
  -6  -8   4      669.49      703.50     56.98 o
  -6  -8  -4      669.49      620.09     49.08 o
   8  -6   4      669.49      662.83     51.78 o
   8   6  -4      669.49      709.29     49.76 o
   6  -8  -4      669.49      648.54     47.85 o
   8  -6  -4      685.42      693.26     54.72 o
  -1   9  -4        0.32       43.77     23.82 o
  -9   1   4        0.32       -0.51      7.84 o
  -9  -1  -4        0.32        5.62      7.04 o
   1  -9   4        0.32        0.08      8.07 o
   9   1   4        0.32       -1.27     12.03 o
   9  -1   4        0.32        1.11     12.62 o
  -9   1  -4        0.32       15.47     14.44 o
  -1  -9   4        0.32       -4.23      7.16 o
  -3  -9  -4        1.64        3.96      8.23 o
  -3  -9   4        1.64        2.33      9.78 o
  -9   3  -4        1.64       -6.41     13.57 o
  -9  -3  -4        1.64       22.56     11.83 o
   3  -9  -4        1.64        2.41     10.33 o
   9  -3   4        1.64        3.56     12.82 o
  -9   3   4        1.64       -1.62      7.60 o
   9   3   4        1.64        6.85     14.96 o
  -3  -9   4        1.64        4.87      9.22 o
  -3   9  -4        1.64       10.17     21.53 o
   3  -9   4        1.64        4.08     11.60 o
  -5   9  -4        0.00      -10.72     14.80 o
  -9   5   4        0.00        6.53     23.55 o
   9  -5  -4        0.00       -7.99     27.70 o
   5  -9   4        0.00       12.11     12.35 o
   5   9  -4        0.00        2.89      8.55 o
   9   5   4        0.00       12.31     19.43 o
   9  -5   4        0.00        5.34     10.17 o
   5  -9  -4        0.00        9.06     10.09 o
  -5  -9   4        0.00       -3.36      8.63 o
  -9  -5  -4        0.00       -9.06     16.15 o
   9   5  -4        0.00      -11.36     11.36 o
  -5  -9  -4        0.00        4.63      9.42 o
 -10   0   4      113.72      112.01     25.70 o
 -10   0  -4      113.72      114.94     29.62 o
   0 -10   4      113.72      112.92     27.40 o
  10   0   4      113.72      140.36     33.54 o
   2 -10   4     4372.75     4386.06    131.07 o
  10  -2   4     4372.75     4469.23    137.80 o
 -10  -2  -4     4372.75     4675.54    134.62 o
  10   2   4     4372.75     4351.84    135.95 o
  -2  10  -4     4372.75     4442.86    119.44 o
 -10   2  -4     4372.75     4328.17    119.08 o
 -10   2   4     4372.75     4477.36    130.71 o
  -2 -10   4     4372.75     4226.52    127.25 o
  10  -4   4      142.51      176.80     35.87 o
  -4  10  -4      142.51      105.29     39.95 o
 -10  -4  -4      142.51      186.34     36.03 o
  -4 -10   4      142.51      146.98     31.72 o
   4 -10   4      142.51      156.76     30.13 o
  -4 -10   4      142.51      151.10     33.22 o
 -10   4   4      142.51      163.02     36.55 o
  10   4   4      142.51      155.58     36.03 o
   4 -10  -4      142.51      170.35     33.22 o
  -4 -10  -4      142.51      134.83     27.16 o
 -11   1   4        0.30        5.98     15.63 o
  11  -1   4        0.30       -2.22     17.25 o
 -11   1  -4        0.30       11.08     17.61 o
  11   1   4        0.30       18.88     21.33 o
  -1 -11   4        0.30       12.23     15.39 o
   1 -11   4        0.30        4.08     11.44 o
 -11  -1  -4        0.30       -7.95     11.99 o
  -1   0  -5    10439.27    10043.96     95.31 o
   0  -1  -5    10439.27    10455.69    102.31 o
   0  -1   5    10439.28    10802.93     75.30 o
   0  -1   5    10439.28     9953.59    134.81 o
   0  -1  -5    10439.27     9713.17     99.73 o
   1   0   5    10439.27     9849.69    117.89 o
   0   1  -5    10439.28    10450.92    105.27 o
   1   0  -5    10439.27     9911.22    105.83 o
   0   1  -5    10439.28    10139.53     83.37 o
   1   0  -5    10439.27    10640.30     97.76 o
   0   1   5    10439.27    10117.64    116.22 o
   1   0   5    10439.27    10499.18     74.57 o
  -1   0   5    10439.27     9928.65    128.67 o
  -1   0  -5    10439.27    10546.45     94.88 o
  -1  -2   5        2.40        3.52      3.88 o
  -2  -1   5        2.40        2.18      4.51 o
   2  -1   5        2.40        1.54      3.36 o
   1  -2  -5        2.40        2.81      2.77 o
  -1  -2   5        2.40        2.14      2.81 o
   1  -2   5        2.40        1.98      2.97 o
   2   1  -5        2.40        5.03      3.80 o
  -2   1   5        2.40        1.58      2.06 o
  -2  -1  -5        2.40        3.64      2.26 o
  -1   2  -5        2.40       -0.40      2.37 o
   1  -2   5        2.40        5.14      5.03 o
  -2   1  -5        2.40        3.36      2.73 o
   2  -1   5        2.40       14.92      5.22 o
   2   1   5        2.40        3.76      2.57 o
   2   1   5        2.40        2.73      3.44 o
   2  -1  -5        2.40        7.72      4.16 o
   1   2   5        2.40        1.50      2.89 o
  -2   1  -5        2.40        5.78      3.28 o
   1  -2  -5        2.40       33.44      7.72 o
  -1  -2  -5        2.40        1.90      2.45 o
  -1   2   5        2.40        2.06      3.44 o
  -1  -2  -5        2.40       13.38      4.51 o
  -2  -1   5        2.40        1.90      2.33 o
  -2  -1  -5        2.40       19.95      6.02 o
   1   2  -5        2.40        3.56      3.40 o
   3   0   5     4777.03     4866.05     82.29 o
   0  -3   5     4777.03     4617.98     92.55 o
   0  -3   5     4777.03     4955.78     70.68 o
   0  -3  -5     4777.03     4871.85     70.44 o
  -3   0  -5     4777.03     4955.41     74.69 o
   0   3  -5     4777.03     4843.81     79.31 o
   0   3   5     4777.03     4731.18     78.37 o
   0  -3  -5     4777.03     4845.03     79.10 o
   3   0   5     4777.03     5041.51     77.88 o
  -3   0   5     4777.03     5032.55     88.02 o
   3   0  -5     4777.03     4797.45     78.33 o
   2   3   5      229.36      234.08     18.63 o
  -2   3  -5      229.36      218.82     16.84 o
  -2  -3  -5      229.36      216.92     17.28 o
  -3   2  -5      229.36      232.93     15.06 o
   3   2   5      229.36      234.40     17.00 o
  -3  -2  -5      229.36      223.50     17.40 o
   3  -2   5      229.36      209.39     17.04 o
  -3   2  -5      229.36      224.65     16.05 o
  -2  -3  -5      229.36      220.68     17.36 o
  -2  -3  -5      229.36      240.50     17.72 o
  -3  -2  -5      229.36      206.26     16.69 o
   3  -2   5      229.36      227.18     20.09 o
   2  -3   5      229.36      188.14     18.39 o
   2  -3   5      229.36      220.33     17.32 o
  -2   3  -5      229.36      218.90     16.65 o
  -3  -2  -5      229.36      201.22     16.65 o
   3   2   5      229.36      219.14     17.88 o
   3   2  -5      236.36      248.76     15.89 o
   2   3  -5      236.36      261.68     18.87 o
   2   3  -5      236.36      204.76     15.34 o
  -3  -2   5      236.36      211.18     19.90 o
  -2  -3   5      236.36      220.77     21.05 o
  -2  -3   5      236.36      222.16     20.69 o
  -3  -2   5      236.36      225.89     19.98 o
   3   2  -5      236.36      223.59     17.72 o
   2   3  -5      236.36      269.80     18.63 o
   2  -3  -5      238.37      232.51     17.84 o
  -2   3   5      238.37      201.27     17.68 o
   2  -3  -5      238.37      218.95     17.64 o
  -2   3   5      238.37      237.70     17.68 o
   3  -2  -5      238.37      252.13     18.71 o
  -3   2   5      238.37      262.20     21.05 o
   2  -3  -5      238.37      257.99     18.23 o
   3  -2  -5      238.37      241.39     17.64 o
   3  -2  -5      238.37      233.34     18.87 o
   1  -4  -5     6113.01     6305.13    100.14 o
   1  -4  -5     6113.01     6491.13     99.98 o
  -1   4   5     6113.01     6090.68     89.92 o
   4  -1  -5     6113.00     6307.51     95.83 o
   1  -4  -5     6113.01     6538.16     91.03 o
   1  -4  -5     6113.01     6432.44     91.81 o
  -1  -4  -5     5881.88     6164.94     94.56 o
   1  -4   5     5881.89     5877.33    105.30 o
   1  -4   5     5881.89     6007.01     90.29 o
  -4  -1  -5     5881.88     6124.69     94.84 o
   4  -1   5     5881.88     5880.24     94.27 o
   1   4   5     5881.88     6229.37     97.80 o
  -4  -1  -5     5881.88     6017.59     91.69 o
  -1  -4  -5     5881.88     6434.72     99.72 o
  -4   1  -5     5881.88     6058.86     87.22 o
   4  -1   5     5881.88     6120.63     99.48 o
  -1   4  -5     5881.89     6034.93     93.04 o
   4   1   5     5881.88     6173.46     98.25 o
  -4  -1  -5     5881.88     6093.21     95.13 o
  -4   1  -5     5881.88     5856.71     85.01 o
  -1  -4  -5     5881.88     6011.11     96.44 o
   1  -4   5     5881.89     5682.52     88.90 o
   4   1   5     5881.88     6161.49     96.73 o
   1  -4   5     5881.89     6019.47    104.76 o
  -1   4  -5     5881.89     6167.31     96.77 o
   4   1  -5     6061.54     6254.52     94.70 o
  -1  -4   5     6061.54     5835.77    109.39 o
   1   4  -5     6061.54     6543.53     94.86 o
  -4  -1   5     6061.54     6646.52    101.96 o
  -4  -1   5     6061.54     6524.54    103.89 o
  -1  -4   5     6061.54     5696.97    110.66 o
  -1  -4   5     6061.54     6278.85     88.71 o
  -1  -4   5     6061.54     5969.16     87.27 o
   1   4  -5     6061.54     6391.39     96.38 o
   4   1  -5     6416.55     6350.07     93.12 o
  -4   1   5     6388.95     6337.23    106.75 o
   4  -1  -5     6388.95     6403.86     95.45 o
  -3   4   5     3102.32     3148.02     79.91 o
  -3  -4   5     3102.32     3136.30     82.37 o
   3   4  -5     3102.32     3157.32     67.88 o
  -4  -3  -5     3102.32     3223.34     75.69 o
   4   3  -5     3102.32     3610.18     75.44 o
  -4  -3   5     3102.32     3267.54     80.07 o
  -3  -4  -5     3102.32     3209.41     74.52 o
   3  -4   5     3102.32     3158.24     73.95 o
  -3  -4   5     3102.32     3177.53     67.92 o
   3  -4  -5     3102.32     3272.45     75.16 o
  -3  -4  -5     3102.32     3158.24     72.75 o
  -3  -4  -5     3102.32     3131.91     73.71 o
  -4  -3  -5     3102.32     3183.77     74.07 o
  -4  -3  -5     3102.32     3239.64     72.91 o
   3   4   5     3102.32     2952.04     73.15 o
  -3  -4   5     3102.32     3216.01     85.35 o
   4  -3   5     3102.32     3203.81     77.42 o
  -3   4  -5     3102.32     3090.25     69.97 o
  -4   3  -5     3102.32     3129.98     66.75 o
   3  -4   5     3102.32     3189.12     76.97 o
  -4   3  -5     3102.32     3077.36     63.33 o
   4  -3   5     3102.32     3172.70     76.61 o
  -3   4  -5     3102.32     3153.57     67.96 o
   4  -3  -5     3102.32     3270.04     75.81 o
   4   3   5     3102.32     3139.72     73.39 o
  -4  -3   5     3102.32     3251.24     81.97 o
   3   4  -5     3102.32     3336.02     71.18 o
   3  -4  -5     3102.32     3183.28     77.74 o
   4   3  -5     3102.32     3336.75     70.65 o
   4  -3  -5     3102.32     3193.83     77.78 o
   3   4  -5     3263.33     3104.63     66.48 o
   4   3  -5     3263.33     3247.27     68.22 o
   4  -3  -5     3309.45     3209.75     73.23 o
  -4   3   5     3309.45     3369.35     85.24 o
   3  -4  -5     3309.45     3432.51     75.69 o
   5   0   5     6002.20     6217.79    111.74 o
  -5   0  -5     6002.20     6236.07     99.39 o
  -5   0  -5     6002.20     5970.51     97.72 o
   0  -5  -5     6238.04     6544.39    105.33 o
   0   5   5     6238.04     6296.64    100.66 o
   0  -5  -5     6238.04     6546.81    107.87 o
   0  -5  -5     6238.04     7057.29    107.50 o
   5   0  -5     6421.37     6749.13    101.74 o
   5   0  -5     6421.37     6710.13     99.49 o
  -5   0   5     6421.37     6292.37    112.64 o
  -5   0   5     6421.37     6532.37    110.92 o
   0   5  -5     6185.53     6784.63    109.68 o
   0   5  -5     6185.53     6796.62    105.47 o
   0  -5   5     6185.53     6667.25    103.46 o
   0  -5   5     6185.53     6528.19    117.95 o
   0  -5   5     6185.53     6397.10    102.40 o
   0  -5   5     6185.53     6430.86    119.13 o
  -5  -2   5       88.18       85.36     16.08 o
   2   5   5       88.18       60.02     12.79 o
  -5   2  -5       88.18       97.48     14.45 o
   5  -2  -5       88.18       85.64     15.40 o
  -5  -2  -5       88.18      104.09     15.60 o
   2  -5  -5       88.18       75.98     15.09 o
  -2  -5   5       88.18       92.77     18.41 o
   5   2   5       88.18       92.09     17.22 o
   5   2   5       88.18      105.60     17.50 o
  -2  -5   5       88.18       74.67     16.08 o
  -2  -5  -5       88.18       77.21     13.90 o
  -5  -2  -5       88.18       76.73     14.57 o
  -5   2   5       88.18       65.21     14.93 o
  -2   5   5       88.18       79.42     14.73 o
  -5   2  -5       88.18       93.08     13.98 o
   2   5  -5       88.18       76.46     12.83 o
  -2   5  -5       88.18       84.89     14.21 o
   5   2   5       88.18       93.28     14.29 o
   2   5  -5       88.18       79.03     14.17 o
  -2  -5  -5       88.18       97.40     14.97 o
   2  -5   5       88.18       89.48     15.64 o
  -2  -5  -5       88.18      104.29     16.27 o
  -2   5  -5       88.18      115.18     19.12 o
  -5  -2   5       88.18       96.73     16.23 o
   5  -2   5       88.18       87.03     16.75 o
  -2  -5   5       88.18       97.32     14.93 o
   5   2  -5       88.18       96.41     15.56 o
   5  -2   5       88.18       93.56     17.14 o
   2  -5  -5       88.18       76.49     13.34 o
  -5  -2  -5       88.18       69.92     13.62 o
   2   5  -5       88.18      102.07     17.62 o
   2  -5   5       88.18       96.49     16.04 o
   2  -5  -5       93.20       89.44     12.99 o
   5  -2  -5       93.26       84.02     17.78 o
  -5   2   5       93.26       82.87     17.10 o
  -4   5   5     4203.73     4025.29    101.72 o
  -4  -5   5     4203.73     4150.24    107.22 o
   4  -5  -5     4203.73     4317.22     97.81 o
   5  -4  -5     4203.73     4210.04     98.17 o
  -4  -5  -5     4203.73     4103.07     92.15 o
   5  -4   5     4203.73     4284.75    104.19 o
  -5  -4   5     4203.73     4370.52    102.98 o
  -4  -5   5     4203.73     4124.80     91.35 o
   5  -4  -5     4203.73     4028.89     93.49 o
   4  -5   5     4203.73     4141.64     98.21 o
   4   5   5     4203.73     4037.13     95.30 o
  -4  -5  -5     4203.73     4075.37     93.36 o
   4  -5  -5     4203.73     4238.88     98.69 o
   4  -5   5     4203.73     4399.28    104.07 o
   4  -5  -5     4203.73     4209.08     93.45 o
   5   4  -5     4203.73     4440.10     96.15 o
   5   4  -5     4203.73     4564.60     95.83 o
  -4   5  -5     4203.73     4134.25     91.02 o
  -4   5  -5     4203.73     4242.43     87.91 o
  -4  -5   5     4203.73     4058.12    103.82 o
  -5  -4  -5     4203.73     4262.66     96.11 o
  -5  -4  -5     4203.73     4223.21     92.88 o
  -5  -4   5     4203.73     4249.98    103.78 o
  -4  -5  -5     4203.73     4362.29     96.11 o
   5  -4   5     4203.73     4189.65    103.26 o
   4   5  -5     4203.73     4318.75     93.16 o
  -5   4   5     4203.73     4055.30    103.94 o
  -5  -4  -5     4203.73     4146.97     96.43 o
   5   4   5     4203.73     4078.03     94.70 o
  -5   4  -5     4203.73     4200.15     87.31 o
  -5   4  -5     4203.73     4141.76     82.58 o
   6  -1  -5       22.03       28.18     15.67 o
  -6   1   5       22.03       50.15     13.14 o
   1   6  -5        6.52       38.67     13.34 o
  -1  -6   5        6.52       31.42     12.66 o
   1  -6  -5        6.52       18.48      8.67 o
   1   6  -5        6.52       21.77     10.92 o
  -6   1  -5        6.52       13.02      8.98 o
  -6  -1  -5        6.52       28.61     11.44 o
  -6   1  -5        6.52       15.43      8.79 o
   6  -1   5        6.52       18.48     11.16 o
   6   1   5        6.52       35.34     15.55 o
  -1  -6   5        6.52       20.34      8.90 o
   6  -1   5        6.52       18.56     12.66 o
  -1  -6   5        6.52       13.26      9.58 o
  -6  -1  -5        6.52       21.85      9.62 o
   6   1   5        6.52       33.13     13.30 o
  -1  -6   5        6.52       20.03      8.87 o
  -6   1   5        6.72       49.98     13.06 o
  -1   6  -5        6.72        0.40     10.21 o
  -1   6  -5        6.72       14.05     11.20 o
   6  -1  -5        6.72       17.29     12.39 o
   1  -6   5        6.72       38.51     13.77 o
   1  -6   5        6.72       43.85     11.08 o
   1   6   5        6.77        7.92      8.63 o
  -1  -6  -5        6.77       13.81      5.62 o
  -1  -6  -5        6.77       10.13      7.40 o
  -1  -6  -5        6.77       10.25      7.88 o
   3   6   5      157.92      117.27     18.97 o
   3  -6   5      157.92      181.19     24.12 o
   3  -6  -5      157.92      152.60     18.42 o
   6   3   5      157.92      132.72     18.69 o
  -6   3   5      157.92      164.44     24.83 o
  -3  -6  -5      157.92      147.49     17.39 o
  -6  -3   5      157.92      170.34     20.99 o
  -6  -3  -5      157.92      152.79     18.22 o
   3  -6  -5      157.92      153.23     23.05 o
  -6  -3   5      157.92      198.58     23.92 o
  -3   6   5      157.92      160.44     25.15 o
  -3  -6  -5      157.92      145.71     17.86 o
  -6  -3  -5      157.92      154.26     18.93 o
   6   3   5      157.92      159.41     23.80 o
   3  -6   5      157.92      170.10     24.40 o
  -3   6  -5      157.92      191.25     28.75 o
   6  -3   5      157.92      158.34     23.84 o
   6  -3  -5      157.92      179.96     23.56 o
   3   6  -5      157.92      153.47     18.73 o
  -3  -6   5      157.92      145.94     24.00 o
  -3   6  -5      157.92      168.16     19.01 o
  -3  -6  -5      157.92      156.99     21.90 o
  -3  -6   5      157.92      160.76     24.59 o
   3  -6  -5      157.92      173.63     20.00 o
  -3  -6   5      157.92      159.92     21.54 o
   6   3   5      157.92      152.32     24.52 o
  -6  -3  -5      157.92      158.06     22.97 o
   6  -3   5      157.92      171.92     25.35 o
   6  -3  -5      166.69      160.41     21.86 o
  -6   3   5      166.69      143.93     19.49 o
   5  -6  -5       14.31       19.39     10.41 o
  -5  -6  -5       14.31       19.08     11.75 o
  -5   6  -5       14.31       35.07     17.10 o
  -6  -5  -5       14.31       30.04     13.89 o
   6   5  -5       14.31       35.66     13.30 o
  -6   5   5       14.31       17.61     13.50 o
  -5  -6   5       14.31        7.76      8.39 o
   5  -6   5       14.31       16.98     11.71 o
  -5   6   5       14.31       13.89     14.29 o
  -5  -6  -5       14.31       29.25     11.40 o
  -6  -5   5       14.31       17.57     12.35 o
   5   6  -5       14.31       39.89     15.28 o
   6  -5   5       14.31       22.88     13.34 o
  -6  -5  -5       14.31       23.03     10.37 o
  -6   5  -5       14.31       10.73     14.09 o
   6  -5  -5       14.31       30.83     16.07 o
  -7   0   5     1490.30     1853.79     71.97 o
   0  -7   5     1406.61     1462.26     58.79 o
   0   7  -5     1406.61     1538.23     60.39 o
   0  -7   5     1406.61     1508.95     59.55 o
   7   0   5     1406.61     1511.14     64.73 o
   0   7  -5     1406.61     1593.56     58.64 o
  -7   0  -5     1406.61     1529.66     58.95 o
   7   0   5     1406.61     1682.03     71.34 o
   0  -7  -5     1406.61     1514.76     57.12 o
  -7   0   5     1406.61     1605.23     65.41 o
  -2  -7   5      229.54      217.57     23.18 o
  -7  -2  -5      229.54      224.11     24.80 o
   7   2   5      229.54      216.74     30.15 o
   2  -7  -5      229.54      238.53     25.16 o
  -2   7   5      229.54      218.52     24.21 o
   2  -7  -5      229.54      213.37     21.23 o
  -2  -7   5      229.54      219.87     28.92 o
  -7   2  -5      229.54      225.89     22.98 o
   7  -2   5      229.54      238.57     27.49 o
  -7   2   5      236.55      242.78     27.18 o
  -2   7  -5      236.55      209.10     25.51 o
   2  -7   5      236.55      250.07     26.50 o
   7  -2  -5      236.55      244.88     25.47 o
  -2  -7  -5      238.56      258.47     26.54 o
  -7  -4  -5     1121.94     1135.06     55.32 o
   4  -7  -5     1121.94     1131.41     55.32 o
  -7   4   5     1121.94     1093.27     58.78 o
  -7  -4  -5     1121.94     1104.13     56.27 o
  -4  -7  -5     1121.94     1068.14     54.04 o
  -4  -7   5     1121.94     1073.07     61.28 o
   4  -7  -5     1121.94     1142.34     54.84 o
   7  -4   5     1121.94     1207.44     63.55 o
  -4   7  -5     1121.94     1165.37     52.77 o
   4  -7   5     1121.94     1098.16     58.22 o
  -4  -7   5     1121.94     1053.70     53.33 o
   7   4   5     1121.94     1054.54     56.11 o
   7  -4  -5     1170.92     1230.96     58.79 o
  -6  -7   5      210.83      218.32     34.90 o
  -6  -7  -5      210.83      187.83     29.51 o
   7   6  -5      210.83      239.51     32.20 o
   6  -7  -5      210.83      277.10     37.51 o
   7  -6  -5      210.83      274.33     39.05 o
  -6   7  -5      210.83      160.10     24.44 o
  -7   6  -5      210.83      167.82     30.89 o
  -7  -6  -5      210.83      199.59     30.38 o
   7  -6   5      210.83      224.86     34.46 o
   6   7  -5      210.83      227.71     31.85 o
   6  -7   5      210.83      200.90     32.80 o
  -6   7   5      210.83      199.87     32.72 o
  -7   6   5      210.83      205.17     32.99 o
  -7  -6   5      210.83      219.16     34.22 o
  -1  -8  -5     2256.28     2386.37     78.68 o
   8   1   5     2256.28     2234.80     86.91 o
   1  -8   5     2256.28     2291.78     82.00 o
  -8   1   5     2256.28     2272.04     85.15 o
  -1  -8   5     2256.28     2090.59     76.88 o
  -8   1  -5     2256.28     2272.92     77.08 o
   1   8  -5     2256.28     2303.09     73.81 o
  -1   8  -5     2256.28     2255.58     77.04 o
   8  -1   5     2256.28     2337.26     87.75 o
  -1  -8   5     2256.28     2279.60     83.24 o
  -8  -1  -5     2256.28     2242.31     79.08 o
  -3  -8  -5     1425.68     1395.57     64.06 o
  -8   3  -5     1371.78     1313.46     57.40 o
   8  -3   5     1371.78     1304.94     67.82 o
  -8  -3  -5     1371.78     1400.11     66.59 o
   8   3   5     1371.78     1265.06     66.91 o
   3  -8  -5     1371.78     1287.75     58.67 o
  -3  -8   5     1371.78     1351.55     71.13 o
  -3  -8   5     1371.78     1255.11     60.86 o
  -8   3   5     1413.67     1419.46     68.87 o
  -3   8  -5     1413.67     1429.30     65.29 o
   3  -8   5     1413.67     1404.93     68.07 o
   8  -3  -5     1413.67     1369.26     60.91 o
   8  -5  -5     2203.73     2265.55     87.16 o
   5  -8   5     2135.04     2209.25     91.88 o
  -8   5   5     2135.04     2050.75     87.17 o
   8   5   5     2135.04     2210.29     88.69 o
  -8  -5  -5     2135.04     2061.45     85.26 o
  -5  -8   5     2135.04     1930.24     90.89 o
  -5  -8  -5     2135.03     2053.90     82.78 o
   5  -8  -5     2135.04     2155.40     83.46 o
   5   8  -5     2135.04     2294.79     87.53 o
   8  -5   5     2135.04     2163.11     93.20 o
   7   8  -5      679.01      625.79     48.89 o
  -7  -8   5      679.01      698.52     61.90 o
  -8   7   5      679.01      676.06     54.88 o
   8   7  -5      679.01      711.73     52.42 o
   8  -7  -5      679.01      735.30     54.76 o
  -7  -8  -5      679.01      658.76     54.96 o
   8  -7   5      679.01      697.37     58.21 o
  -8  -7  -5      679.01      682.49     54.64 o
   7  -8  -5      679.01      653.68     49.48 o
   7  -8   5      679.01      653.72     56.86 o
  -8  -7   5      679.01      692.41     59.40 o
  -7   8  -5      698.98      685.64     47.62 o
  -9   0   5     2194.11     2290.59     87.69 o
  -9   0  -5     2194.11     2221.55     83.34 o
   0   9  -5     2194.11     2309.40     81.14 o
   9   0   5     2194.11     2376.88     94.76 o
   0  -9   5     2194.11     2359.35     88.45 o
  -9   2  -5       15.56       11.75     15.24 o
  -2  -9  -5       15.56       18.36     11.48 o
   9  -2   5       15.56       10.77     15.79 o
   2  -9   5       15.56       14.09     13.18 o
  -9   2   5       15.56       21.69     12.27 o
  -2  -9   5       15.56       12.23     11.44 o
  -2  -9   5       15.56       21.25     13.97 o
   9   2   5       15.56        7.68     16.62 o
  -2   9  -5       15.56       41.99     24.50 o
  -9  -2  -5       15.56       17.37     10.21 o
  -4  -9   5     1855.06     1716.56     79.41 o
  -4  -9   5     1855.06     1728.32     87.35 o
   4  -9  -5     1855.06     1818.57     77.02 o
   9  -4   5     1855.06     1879.37     89.86 o
   9   4   5     1855.06     1823.24     86.55 o
  -9  -4  -5     1855.06     1998.05     87.63 o
   9  -4  -5     1911.72     2097.62     83.10 o
  -9   4   5     1911.72     1910.69     86.73 o
  -4   9  -5     1911.72     1839.39     79.99 o
   4  -9   5     1911.72     2145.04     92.43 o
  -4  -9  -5     1927.95     1863.96     80.27 o
   9  -6   5        2.99       -4.39     15.71 o
  -9   6   5        2.99       11.08     16.90 o
  -1  10  -5       28.86       59.09     31.11 o
  10   1   5       28.86       34.79     26.95 o
  10  -1   5       28.86       45.71     26.95 o
 -10   1   5       28.86       36.10     16.07 o
  -1 -10   5       28.86       30.87     19.16 o
 -10   1  -5       28.86       41.40     22.56 o
 -10  -1  -5       28.86       28.14     20.30 o
   1 -10   5       28.86       27.67     18.21 o
  -3 -10   5      135.80      144.37     30.96 o
  -3  10  -5      135.80      130.82     42.57 o
 -10   3   5      135.80      156.13     30.01 o
 -10   3  -5      135.80      177.03     32.39 o
 -10  -3  -5      135.80      195.21     33.81 o
  -3 -10   5      135.80      160.44     32.11 o
   3 -10   5      135.80      134.11     32.94 o
  -3 -10  -5      135.80      135.89     26.93 o
  10   3   5      135.80      146.54     35.52 o
  10  -3   5      135.80      186.81     38.92 o
  -1  -1  -6     3115.75     2973.44     57.99 o
  -1  -1   6     3115.76     3041.13     78.57 o
  -1   1   6     3115.76     3032.76     70.69 o
  -1   1  -6     3115.76     2910.35     58.23 o
   1  -1  -6     3115.76     2888.11     60.58 o
   1  -1  -6     3115.76     2980.51     59.24 o
  -1   1  -6     3115.76     3157.67     51.52 o
   1  -1   6     3115.76     2966.64     76.71 o
   1   1  -6     3115.76     3039.76     61.79 o
   1   1   6     3115.75     2956.09     67.94 o
   1   1  -6     3115.76     2965.88     50.35 o
  -1  -1  -6     3115.75     2883.83     56.77 o
   0  -2   6     2431.14     2368.04     70.84 o
   0  -2   6     2431.14     2297.04     67.90 o
   0   2  -6     2431.14     2398.89     55.71 o
   0   2   6     2431.13     2423.63     60.26 o
  -2   0  -6     2431.14     2405.21     50.24 o
   2   0  -6     2431.13     2300.78     53.54 o
  -2   0   6     2431.13     2012.04     49.88 o
   0  -2  -6     2431.13     2508.87     55.03 o
   0   2   6     2431.13     2409.96     60.46 o
   0   2  -6     2431.14     2488.96     55.59 o
   0  -2  -6     2431.13     2318.32     51.97 o
   2   0  -6     2431.13     2416.11     57.97 o
   2   0   6     2431.14     2487.31     64.20 o
   0  -2  -6     2431.13     2469.05     56.28 o
  -2   0  -6     2431.14     2493.63     52.09 o
  -2   0   6     2431.13     2365.27     67.50 o
  -1   3  -6     2142.40     2051.17     55.17 o
  -1  -3  -6     2142.40     2044.11     54.13 o
  -1  -3   6     2142.40     2117.81     65.48 o
  -3  -1  -6     2142.40     2173.30     55.66 o
   3  -1   6     2142.40     2022.54     61.91 o
  -3   1  -6     2142.40     2056.94     49.76 o
   3  -1  -6     2142.40     2168.01     57.18 o
   3   1  -6     2142.40     2203.62     58.14 o
  -3  -1  -6     2142.40     2189.38     57.78 o
  -3   1   6     2142.40     2116.73     62.35 o
   1  -3   6     2142.40     2127.47     65.68 o
  -1  -3  -6     2142.40     2066.32     56.50 o
   1  -3  -6     2142.40     2021.61     52.25 o
   1  -3  -6     2142.40     2170.90     56.54 o
  -1   3   6     2142.40     2119.57     56.78 o
   1   3   6     2142.40     2136.98     59.18 o
  -1  -3   6     2142.40     2158.75     67.44 o
  -1   3   6     2142.40     2107.26     56.02 o
  -3   1   6     2142.40     1969.37     57.46 o
  -3   1  -6     2142.40     2211.36     50.76 o
   1   3  -6     2142.40     2229.08     56.82 o
   1  -3  -6     2142.40     2059.47     56.46 o
  -3  -1   6     2142.40     2162.20     61.63 o
  -3  -1   6     2142.40     2083.17     62.03 o
   1  -3   6     2142.40     2027.95     65.80 o
   3   1   6     2142.40     2144.11     59.87 o
   3  -1   6     2142.40     2169.90     52.65 o
   3  -1  -6     2142.40     2090.22     55.62 o
   1  -3   6     2142.40     2042.27     48.08 o
  -3  -1  -6     2142.40     2127.91     54.29 o
   3  -1   6     2142.40     2146.48     63.03 o
  -1  -3  -6     2142.40     2161.60     57.58 o
  -1   3  -6     2142.40     1985.25     52.61 o
   3   1  -6     2239.86     2063.45     54.32 o
   1   3  -6     2239.86     2254.75     56.09 o
   1  -3  -6     2267.78     2122.46     53.17 o
   3  -1  -6     2267.78     2171.98     56.22 o
  -3   3  -6     1527.21     1450.24     45.86 o
   3  -3   6     1527.21     1544.07     49.37 o
  -3  -3  -6     1527.21     1462.29     49.41 o
  -3  -3  -6     1527.21     1482.41     50.97 o
   3   3   6     1527.21     1478.61     52.21 o
   3  -3   6     1527.21     1591.69     51.33 o
  -3   3  -6     1527.21     1535.13     49.09 o
  -3  -3  -6     1527.21     1542.92     51.09 o
   3   3  -6     1573.86     1627.48     51.66 o
  -3  -3   6     1573.86     1585.28     58.73 o
   3   3  -6     1573.86     1652.07     51.82 o
  -3  -3   6     1573.86     1589.91     60.29 o
  -3   3   6     1587.22     1572.78     55.78 o
   3  -3  -6     1587.22     1570.66     51.71 o
   3  -3  -6     1587.22     1550.70     53.74 o
   3  -3  -6     1587.22     1550.42     49.27 o
   4   0   6       34.75       35.51      9.86 o
  -4   0   6       34.75       39.07     11.87 o
   0  -4   6       34.75       38.55     11.87 o
   4   0  -6       34.75       36.93     10.45 o
   0  -4  -6       34.75       38.91      9.97 o
  -4   0  -6       34.75       46.43     10.89 o
   0   4   6       34.75       53.00     12.11 o
   0  -4  -6       34.75       37.88     10.92 o
   0  -4   6       34.75       37.29      9.14 o
  -4   0  -6       34.75       49.36     10.69 o
   0   4  -6       34.75       37.01     10.13 o
   0  -4   6       34.75       51.18     10.09 o
   4   0   6       34.75       49.12     11.87 o
   4   0  -6       34.75       55.85     12.47 o
   4   0   6       34.75       46.11     11.40 o
   0  -4  -6       34.75       41.40     10.37 o
   0  -4   6       34.75       36.69     11.12 o
   0   4  -6       34.78       31.39     12.43 o
  -4   0   6       34.83       59.57     13.62 o
  -4  -2  -6     2186.15     2284.59     63.12 o
   2  -4   6     2186.16     2202.65     59.19 o
  -2   4  -6     2186.16     2268.61     61.16 o
   4  -2   6     2186.16     2376.15     63.24 o
   4  -2   6     2186.16     2333.37     63.48 o
   2  -4   6     2186.16     2286.68     59.43 o
  -4  -2  -6     2186.15     2253.07     61.68 o
  -2  -4  -6     2186.15     2276.98     64.40 o
  -2  -4  -6     2186.15     2249.07     64.76 o
   4   2   6     2186.15     2348.51     65.92 o
  -2   4  -6     2186.16     2368.90     64.68 o
  -2  -4  -6     2186.15     2193.80     61.28 o
   2   4   6     2186.15     2303.90     66.24 o
  -4  -2  -6     2186.15     2327.85     64.72 o
   4  -2  -6     2272.06     2412.71     64.59 o
  -2   4   6     2272.06     2433.02     68.72 o
   2  -4  -6     2272.06     2268.70     64.91 o
  -4   2   6     2272.06     2320.95     70.56 o
   2  -4  -6     2272.06     2382.10     62.91 o
   2  -4  -6     2272.06     2388.63     61.06 o
   4  -2  -6     2272.06     2369.39     62.75 o
   4  -2  -6     2272.06     2443.48     68.12 o
   2   4  -6     2252.93     2391.31     64.06 o
   4   2  -6     2252.93     2461.62     65.83 o
  -4  -2   6     2252.93     2458.81     70.23 o
  -2  -4   6     2252.93     2353.08     75.00 o
   4   2  -6     2252.93     2388.78     61.58 o
  -2  -4   6     2252.93     2285.78     75.00 o
  -4  -2   6     2252.93     2475.32     72.44 o
   2   4  -6     2252.93     2404.25     62.06 o
   5  -1   6     1586.77     1690.87     58.93 o
  -5   1  -6     1586.77     1504.09     49.72 o
  -1   5  -6     1586.78     1617.21     57.14 o
  -5  -1  -6     1586.77     1599.14     53.75 o
   1  -5   6     1586.78     1637.52     59.93 o
   1   5   6     1586.78     1631.06     56.50 o
   5   1   6     1586.77     1564.14     55.58 o
   1  -5   6     1586.78     1728.34     62.85 o
  -5  -1  -6     1586.77     1566.54     54.03 o
  -1  -5  -6     1586.78     1610.67     56.78 o
  -5   1  -6     1586.77     1598.42     50.48 o
  -1  -5  -6     1586.78     1655.28     56.42 o
   5  -1   6     1586.77     1628.03     55.94 o
  -1  -5  -6     1586.78     1542.16     53.71 o
  -5  -1  -6     1586.77     1676.35     55.14 o
   1  -5   6     1586.78     1624.76     53.23 o
   1  -5   6     1586.78     1607.24     53.91 o
   1  -5  -6     1649.12     1704.19     53.37 o
  -5   1   6     1649.12     1655.17     61.11 o
   1  -5  -6     1649.12     1670.30     57.84 o
   1  -5  -6     1649.12     1582.61     56.08 o
   5  -1  -6     1649.12     1697.72     55.48 o
  -5   1   6     1649.12     1621.88     58.99 o
   1   5  -6     1635.24     1656.97     56.24 o
   5   1  -6     1635.24     1709.65     55.20 o
  -1  -5   6     1635.24     1506.14     62.50 o
   1   5  -6     1635.24     1663.79     53.80 o
  -1  -5   6     1635.24     1680.04     66.17 o
  -1  -5   6     1635.24     1561.66     49.73 o
  -1   5  -6     1616.62     1614.31     55.15 o
   5   1  -6     1673.64     1676.90     54.57 o
   5  -1  -6     1678.97     1708.84     55.29 o
   5  -3  -6     1196.70     1216.46     53.14 o
  -3  -5  -6     1196.70     1184.46     50.52 o
   3   5  -6     1196.70     1213.24     46.30 o
  -3  -5  -6     1196.70     1161.17     50.52 o
  -5  -3  -6     1196.70     1153.17     50.24 o
  -3  -5   6     1196.70     1127.81     56.29 o
   3  -5   6     1196.70     1161.77     49.20 o
  -5  -3   6     1196.70     1245.60     53.98 o
  -5  -3  -6     1196.70     1190.79     49.32 o
   5  -3  -6     1196.70     1192.22     50.67 o
  -3   5  -6     1196.70     1189.47     48.52 o
   5   3   6     1196.70     1189.24     50.83 o
   3   5   6     1196.70     1131.71     50.63 o
  -5  -3  -6     1196.70     1158.86     50.55 o
   3   5  -6     1196.70     1205.52     47.81 o
  -5  -3   6     1196.70     1245.92     55.25 o
  -3   5  -6     1196.70     1189.79     48.25 o
   5  -3   6     1196.70     1201.97     52.43 o
   5  -3   6     1196.70     1287.92     55.61 o
   3  -5  -6     1196.70     1171.76     52.59 o
  -5   3   6     1196.70     1178.45     54.69 o
  -3  -5  -6     1196.70     1135.93     48.60 o
  -3  -5   6     1196.70     1151.94     56.37 o
  -3   5   6     1196.70     1215.87     55.49 o
   3  -5  -6     1196.70     1161.69     49.88 o
   3  -5   6     1196.70     1243.02     52.31 o
   3  -5  -6     1226.49     1245.23     51.20 o
   5  -3  -6     1226.49     1198.92     49.57 o
   5  -5  -6      999.66      949.04     50.76 o
  -5   5  -6      999.66      908.46     44.09 o
   5  -5   6      999.66      953.57     51.08 o
  -5  -5  -6      999.66      843.26     46.43 o
  -5  -5   6      999.66      905.71     52.31 o
   5  -5  -6      999.66      995.23     49.29 o
  -5  -5  -6      999.66      963.95     49.93 o
   6   0   6     1928.12     2158.54     73.86 o
  -6   0  -6     1928.12     2009.75     64.79 o
  -6   0  -6     1928.12     2069.55     63.55 o
   6   0   6     1928.12     2081.21     69.66 o
   0   6  -6     1987.00     2109.12     66.08 o
   0  -6   6     1987.00     2133.22     65.77 o
   0  -6   6     1987.00     2095.82     65.37 o
   0  -6   6     1987.00     2043.72     72.60 o
   0  -6   6     1987.00     2216.92     76.43 o
   0   6  -6     1987.00     2182.00     69.68 o
  -6   0   6     2062.77     2255.57     74.46 o
   6   0  -6     2062.77     2212.89     64.31 o
   6   0  -6     2062.77     2189.58     65.39 o
  -6   0   6     2062.77     2187.86     70.39 o
   0  -6  -6     2003.88     2202.99     67.05 o
   0  -6  -6     2003.88     2029.98     66.93 o
   0   6   6     2003.88     2062.90     64.29 o
   0  -6  -6     2003.88     1978.67     65.21 o
  -6  -2  -6       64.00       60.61     15.95 o
  -2  -6   6       64.00       60.05     18.17 o
   6  -2  -6       64.00       55.34     15.48 o
  -6   2  -6       64.00       68.41     14.21 o
  -2  -6   6       64.00       57.48     16.39 o
   6  -2   6       64.00       58.87     18.01 o
   2   6   6       64.00       55.62     15.20 o
  -2  -6  -6       64.00       75.45     15.20 o
  -6   2  -6       64.00       70.70     15.40 o
  -6  -2  -6       64.00       57.04     15.24 o
   2   6  -6       64.00       61.95     15.83 o
   2   6  -6       64.00       99.28     19.20 o
   2  -6  -6       64.00       76.20     17.42 o
  -2   6  -6       64.00       56.53     16.86 o
  -2  -6  -6       64.00       64.49     16.03 o
   6  -2   6       64.00       56.49     16.23 o
  -6   2   6       64.00       45.84     15.04 o
  -2  -6   6       64.00       63.62     14.61 o
  -2   6  -6       64.00       48.34     13.38 o
  -2   6   6       64.00       63.58     17.38 o
   2  -6   6       64.00       64.96     15.44 o
   2  -6   6       64.00       69.87     17.14 o
  -2  -6  -6       64.00       61.95     15.83 o
   2  -6  -6       64.00       51.82     13.70 o
   2   6  -6       64.00       52.65     13.38 o
   2  -6  -6       64.09       54.27     14.65 o
  -4  -6   6     1828.95     1693.49     62.88 o
  -4  -6  -6     1828.95     1789.68     66.07 o
  -4  -6  -6     1828.95     1742.84     67.38 o
  -6   4   6     1828.95     1812.30     72.69 o
  -6  -4   6     1828.95     1935.30     73.29 o
   6  -4  -6     1828.95     1846.09     68.06 o
   4  -6  -6     1828.95     1803.56     70.10 o
  -4   6  -6     1828.95     1866.72     65.43 o
  -4  -6   6     1828.95     1698.04     74.84 o
  -6  -4  -6     1828.95     1722.10     64.39 o
  -6  -4  -6     1828.95     1761.47     68.38 o
   4  -6  -6     1828.95     1757.44     66.59 o
   6  -4   6     1828.95     1534.31     68.26 o
   4  -6   6     1828.95     1630.70     66.83 o
  -1   7  -6      786.79      692.30     42.73 o
   1  -7   6      786.79      836.11     45.99 o
  -7   1   6      786.79      710.01     44.96 o
   7  -1  -6      829.13      789.51     43.30 o
  -1  -7   6      763.47      713.12     47.26 o
   1  -7  -6      763.47      770.90     44.20 o
   1   7  -6      763.47      789.68     41.97 o
   7   1   6      763.47      795.91     48.01 o
  -7   1  -6      763.47      743.18     40.78 o
  -1  -7   6      763.47      759.62     42.65 o
  -7  -1  -6      763.47      653.99     41.38 o
   7  -1   6      763.47      817.56     48.33 o
  -1  -7  -6      793.46      791.97     43.49 o
  -1  -7  -6      793.46      846.46     46.43 o
  -3  -7   6      595.66      584.36     45.31 o
   3  -7  -6      595.66      560.44     40.39 o
  -3  -7  -6      595.66      537.47     38.76 o
   3  -7  -6      595.66      595.12     38.53 o
  -3   7  -6      595.66      544.37     37.30 o
  -3  -7   6      595.66      551.47     37.81 o
   7  -3   6      595.66      611.30     45.11 o
   3  -7   6      595.66      594.28     41.42 o
  -3  -7  -6      595.66      596.03     38.09 o
  -7  -3  -6      595.66      565.99     40.27 o
  -7   3   6      595.66      618.68     43.64 o
   7  -3  -6      642.46      537.73     39.88 o
   7  -5   6      546.49      539.35     44.34 o
  -5  -7  -6      546.49      498.65     40.26 o
  -5   7   6      546.49      525.27     45.57 o
  -5   7  -6      546.49      501.51     36.89 o
  -7  -5   6      546.49      614.75     46.84 o
   5  -7   6      546.49      525.15     43.23 o
   7  -5  -6      546.49      552.64     41.65 o
  -7   5   6      546.49      493.93     42.84 o
  -5  -7   6      546.49      519.99     45.26 o
  -7  -5  -6      546.49      562.47     42.80 o
   5  -7  -6      546.49      538.08     40.46 o
  -7  -5  -6      546.49      495.08     40.02 o
   5   7  -6      546.49      591.27     42.92 o
  -7   7  -6      360.01      374.23     35.39 o
  -7  -7   6      312.41      349.76     46.91 o
  -7  -7  -6      312.41      302.80     40.46 o
   7  -7   6      312.41      330.38     41.05 o
  -7   7   6      312.41      352.13     44.50 o
   7  -7  -6      312.41      342.55     38.36 o
   0  -8   6      147.86      180.77     26.65 o
   0   8  -6      147.86      217.88     34.17 o
  -8   0  -6      147.86      155.67     25.54 o
  -8   0   6      147.86      171.86     28.39 o
   8   0   6      147.86      174.75     30.21 o
   8   2   6     1640.96     1844.28     80.29 o
   2  -8  -6     1640.96     1689.00     71.36 o
   8  -2   6     1640.96     1712.79     77.26 o
  -8  -2  -6     1640.96     1669.88     71.17 o
  -2  -8   6     1640.96     1658.36     78.02 o
  -2  -8   6     1640.96     1709.68     68.81 o
  -8   2  -6     1640.96     1725.46     65.87 o
  -2   8  -6     1691.08     1833.67     74.09 o
  -8   2   6     1691.08     1807.08     77.40 o
   8  -2  -6     1691.08     1729.88     68.63 o
   2  -8   6     1691.08     1887.23     76.36 o
  -2  -8  -6     1705.44     1886.66     74.29 o
   8  -4   6       59.98       64.88     23.67 o
   4  -8  -6       59.98       62.31     19.36 o
  -4  -8   6       59.98       77.82     21.53 o
  -8  -4  -6       59.98       57.95     18.17 o
  -4   8  -6       59.98       89.62     23.43 o
   4  -8  -6       59.98       75.37     20.78 o
  -4  -8   6       59.98       57.67     19.32 o
  -8   4   6       59.98       84.16     21.22 o
  -4  -8  -6       59.98       76.40     19.63 o
   4  -8   6       59.98       39.90     18.96 o
   8  -4  -6       60.03       86.57     27.47 o
   6   8  -6     1557.61     1542.25     73.98 o
   8  -6  -6     1557.61     1537.71     74.58 o
  -8  -6   6     1557.61     1628.37     80.67 o
  -8   6   6     1557.61     1514.10     78.68 o
  -6   8   6     1557.61     1559.49     77.96 o
  -8  -6  -6     1557.61     1532.49     76.29 o
   8  -6   6     1557.61     1553.88     81.38 o
  -6  -8  -6     1557.61     1450.83     75.49 o
  -8  -6  -6     1557.61     1503.55     76.49 o
   6  -8  -6     1557.61     1495.90     71.95 o
   6  -8   6     1557.61     1550.61     81.42 o
  -6  -8   6     1557.61     1549.97     86.16 o
  -6   8  -6     1558.07     1451.95     65.74 o
  -9   1  -6      552.10      520.54     42.16 o
   9  -1   6      552.10      612.24     52.24 o
   1  -9   6      552.10      564.92     45.18 o
   9   1   6      552.10      579.76     51.64 o
  -1   9  -6      552.10      603.75     46.56 o
  -1  -9   6      552.10      609.94     44.66 o
  -9  -1  -6      552.10      533.47     43.95 o
  -9   1   6      552.10      586.74     45.02 o
  -9  -3  -6      450.91      471.94     41.87 o
  -3  -9   6      450.91      405.78     39.05 o
  -3  -9   6      450.91      478.45     45.43 o
   9   3   6      450.91      423.74     45.59 o
   9  -3   6      450.92      479.83     47.42 o
   3  -9   6      464.69      515.58     46.75 o
  -9   3   6      464.69      468.12     42.82 o
  -3   9  -6      464.69      458.81     46.63 o
  -3  -9  -6      468.63      445.33     38.50 o
   5  -9   6      436.51      521.42     50.94 o
   5  -9  -6      436.51      416.40     39.21 o
  -5  -9  -6      436.51      432.54     38.97 o
   5   9  -6      436.51      472.85     42.69 o
   9  -5   6      436.51      446.17     47.49 o
  -5  -9   6      436.51      425.64     43.37 o
  -9  -5  -6      436.51      511.78     47.02 o
  -9   5   6      436.51      466.23     49.08 o
   9  -5  -6      440.86      481.11     50.98 o
  -5   9  -6      579.83      515.72     41.85 o
 -10   0  -6     1369.50     1309.20     70.86 o
  10   0   6     1369.50     1438.59     80.81 o
   0 -10   6     1369.50     1442.01     74.16 o
   2 -10   6      155.50      140.93     32.39 o
  10   2   6      155.50      158.28     37.42 o
 -10   2   6      155.50      144.73     28.59 o
  -2  10  -6      155.50      179.50     44.63 o
  10  -2   6      155.50      153.17     35.96 o
 -10  -2  -6      155.50      174.31     30.25 o
  -2 -10   6      155.50      154.36     31.72 o
 -10   2  -6      155.50      185.12     33.58 o
  -1   0   7      207.86      183.75     20.25 o
   0   1  -7      207.86      202.45     16.13 o
   1   0   7      207.86      200.15     19.81 o
  -1   0  -7      207.86      192.11     16.13 o
   0  -1  -7      207.86      208.56     16.13 o
   0  -1   7      207.86      189.18     21.28 o
  -1   0  -7      207.86      203.64     15.73 o
   0  -1  -7      207.86      185.53     15.61 o
   0   1  -7      207.86      215.57     17.83 o
   0  -1   7      207.86      177.17     19.65 o
   1   0  -7      207.86      164.37     14.27 o
   0   1   7      207.86      188.03     19.46 o
   1   0   7      207.86      203.05     20.25 o
  -1   0   7      207.86      184.46     20.92 o
   0  -1  -7      207.86      255.63     19.42 o
   1   0  -7      207.86      197.82     16.48 o
   1   0  -7      207.86      206.50     18.03 o
   0   1   7      207.86      187.16     19.34 o
  -1   2   7     4586.98     4454.55     91.86 o
  -1   2  -7     4586.98     4613.47     81.90 o
  -1  -2  -7     4586.98     4719.52     83.33 o
   2  -1  -7     4586.98     4286.31     80.93 o
   2  -1  -7     4586.98     4337.20     83.12 o
   2  -1   7     4586.98     4468.69    102.92 o
  -1  -2   7     4586.98     4474.30    100.23 o
   2  -1  -7     4586.98     4684.16     82.43 o
   1   2  -7     4586.98     4549.29     83.85 o
  -2   1  -7     4586.98     4631.56     72.47 o
   1  -2   7     4586.98     4456.38    103.49 o
   1   2   7     4586.98     4583.80     93.85 o
  -2   1  -7     4586.98     4598.44     79.06 o
  -1   2  -7     4586.98     4686.76     84.63 o
   1  -2  -7     4586.98     4679.12     83.45 o
  -1   2   7     4586.98     4490.32     92.39 o
  -2  -1   7     4586.98     4632.01    102.63 o
   1  -2  -7     4586.98     4607.17     84.95 o
  -2   1   7     4586.98     4661.52    101.58 o
  -1  -2   7     4586.98     4558.97    103.97 o
  -2  -1  -7     4586.98     4618.11     82.23 o
  -2   1   7     4586.98     4199.12     81.62 o
  -1  -2  -7     4586.98     4700.58     86.37 o
   1  -2  -7     4586.98     4253.18     78.73 o
   2   1   7     4586.98     4562.71     95.24 o
   2  -1   7     4586.98     4370.85     98.04 o
   1  -2  -7     4586.98     4437.72     81.74 o
  -2   1  -7     4586.98     4521.08     80.20 o
   2   1  -7     4586.98     4725.09     90.36 o
  -2  -1   7     4586.98     4550.59     99.02 o
   1  -2   7     4586.98     4375.73    105.72 o
   1   2  -7     4586.98     4499.95     85.20 o
  -2  -1  -7     4586.98     4669.00     80.85 o
   2   1   7     4586.98     4505.40     92.63 o
  -2   1   7     4586.98     4509.01     95.68 o
   1   2   7     4586.98     4505.40     92.35 o
   2   1  -7     4725.59     4551.20     84.86 o
  -3   0  -7        0.28       -0.75      3.72 o
   0   3  -7        0.28        5.30      3.96 o
   3   0   7        0.28        2.97      3.96 o
   0   3   7        0.28       -1.42      4.91 o
   0   3  -7        0.28        5.34      6.61 o
   0  -3   7        0.28        0.55      5.62 o
  -3   0  -7        0.28       -2.33      4.00 o
   0  -3  -7        0.28        6.09      4.63 o
   0  -3   7        0.28        2.89      4.08 o
  -3   0   7        0.28       13.81      6.97 o
   0  -3  -7        0.28        3.36      5.78 o
  -3   0   7        0.28        5.58      7.32 o
   3   0  -7        0.28       10.96      8.47 o
   3   0  -7        0.28        2.89      5.22 o
   3   0   7        0.28        3.09      4.04 o
   0   3   7        0.28        0.32      5.03 o
   3   0  -7        0.28        0.00      6.45 o
  -3   0   7        0.28       -0.28      6.69 o
   3  -2   7     5271.47     5221.40    117.71 o
  -3   2   7     5271.47     5303.13    103.10 o
   2  -3  -7     5271.47     5383.23     96.30 o
  -2  -3  -7     5271.47     5316.19    101.84 o
   2  -3   7     5271.47     5317.78    116.53 o
  -3  -2  -7     5271.47     5508.71     97.60 o
   3  -2  -7     5271.47     5248.46     98.86 o
   3  -2   7     5271.47     4936.53    110.10 o
   3  -2  -7     5271.47     5236.70     95.49 o
   2   3  -7     5271.47     5523.04    100.33 o
  -3  -2   7     5271.48     5484.17    111.85 o
  -2   3   7     5271.47     5390.63    102.73 o
  -3   2  -7     5271.47     5347.61     89.26 o
  -3  -2  -7     5271.47     5365.24    101.02 o
  -2   3   7     5271.47     5477.21    102.93 o
  -2  -3  -7     5271.47     5344.56     97.89 o
   3   2   7     5271.47     5312.81    105.58 o
  -3  -2  -7     5271.47     5553.32     98.95 o
   3   2  -7     5271.48     5388.92    102.53 o
   2  -3   7     5271.47     5170.89    111.56 o
  -2  -3   7     5271.47     5433.09    112.66 o
  -2  -3  -7     5271.47     5188.22     98.70 o
   2   3   7     5271.47     5435.24    106.52 o
  -3  -2   7     5271.48     5517.99    109.81 o
  -2   3  -7     5271.47     5220.58     94.96 o
  -2   3  -7     5271.47     5361.04     93.29 o
  -3   2  -7     5271.47     5220.30     90.85 o
   2  -3  -7     5271.47     5497.84    100.86 o
  -2  -3   7     5271.47     5507.77    116.57 o
   3   2  -7     5366.23     5081.76     94.84 o
   2   3  -7     5366.23     5413.15     95.94 o
   3  -2  -7     5393.37     5019.75     91.88 o
   2  -3  -7     5393.37     5228.85     92.61 o
   4  -1  -7      127.88      128.78     18.41 o
   1   4   7      127.88      134.88     19.37 o
   4   1   7      127.88      133.26     18.18 o
  -4  -1  -7      127.88      130.49     16.04 o
  -1   4  -7      127.88      135.67     16.32 o
   1  -4  -7      127.88      148.82     16.24 o
  -4   1  -7      127.88      125.58     15.25 o
  -4  -1  -7      127.88      146.37     19.21 o
  -1   4   7      127.88      130.01     18.93 o
  -1  -4  -7      127.88      135.60     18.53 o
  -1  -4  -7      127.88      132.07     18.85 o
   1  -4  -7      127.88      136.55     19.37 o
   4   1  -7      127.88      128.31     18.85 o
   1   4  -7      127.88      213.61     21.19 o
   4  -1  -7      127.88      130.88     19.44 o
  -1   4  -7      127.88      105.97     16.08 o
  -1   4   7      127.88      137.81     18.61 o
  -4   1  -7      127.88      125.46     15.17 o
   1  -4   7      127.88      132.55     20.39 o
  -4  -1   7      127.88      187.91     21.27 o
  -1  -4   7      127.88      122.61     20.55 o
  -4  -1   7      127.88      161.46     21.94 o
  -1  -4  -7      127.88      129.22     16.08 o
  -1  -4   7      127.88      139.91     21.78 o
   1  -4   7      127.88      137.14     20.59 o
   4   1   7      127.88      165.38     18.69 o
   1  -4  -7      127.88      134.84     16.24 o
   4  -1  -7      131.34      118.57     16.67 o
   1  -4  -7      131.34      132.98     14.81 o
  -4   1   7      131.34      123.76     17.27 o
   4   1  -7      130.57      125.82     17.39 o
   1   4  -7      130.57      245.49     22.02 o
  -4   3  -7        0.44       27.19      9.26 o
   3  -4   7        0.44        1.66      6.21 o
  -3  -4  -7        0.44        1.82      2.93 o
  -4   3  -7        0.44       17.61      9.06 o
  -3  -4  -7        0.44        4.63      6.37 o
  -3  -4  -7        0.44       -1.35      4.39 o
  -4  -3  -7        0.44        5.54      6.29 o
  -3   4  -7        0.44        5.34      4.79 o
   3  -4   7        0.44       -1.74      6.97 o
  -4  -3  -7        0.44        0.71      5.34 o
   4   3   7        0.44       12.58      7.20 o
  -3   4  -7        0.44        1.11      7.84 o
  -4  -3  -7        0.44        4.12      9.22 o
   3   4   7        0.44        1.50      3.17 o
   3   4  -7        0.46        2.85     11.48 o
   4   3  -7        0.46        3.84     13.93 o
  -3  -4   7        0.46        0.87      9.30 o
   4   3  -7        0.46        5.03     11.95 o
  -4  -3   7        0.46        9.02     14.68 o
  -3  -4   7        0.46        1.62     14.05 o
   3   4  -7        0.46        7.08     15.04 o
  -4  -3   7        0.46        2.18      9.78 o
   4  -3  -7        0.46       -0.59      4.83 o
  -3   4   7        0.46       11.48      6.29 o
   3  -4  -7        0.46       -5.03      8.03 o
   4  -3  -7        0.46        4.59      8.31 o
   3  -4  -7        0.46        1.82      5.58 o
   4  -3  -7        0.46       -1.74      8.07 o
   3  -4  -7        0.46        1.54      7.44 o
  -4   3   7        0.46        8.19      5.54 o
   0   5  -7      389.69      390.09     30.45 o
   0  -5  -7      389.69      393.54     29.22 o
   5   0  -7      389.69      422.21     29.86 o
   0  -5  -7      389.69      413.28     30.33 o
   0  -5  -7      389.69      359.12     28.43 o
   0  -5   7      389.69      459.32     35.61 o
   0   5   7      389.69      379.30     30.13 o
   0  -5   7      389.69      491.20     36.76 o
  -5   0  -7      389.69      427.08     29.54 o
  -5   0  -7      389.69      415.15     28.35 o
   0   5  -7      389.89      406.62     29.46 o
   5   0  -7      390.15      342.43     28.19 o
  -2   5  -7     1818.32     1763.18     62.88 o
  -2  -5  -7     1818.31     1804.38     63.63 o
  -5  -2  -7     1818.32     1885.10     63.99 o
  -5  -2  -7     1818.32     1775.15     61.92 o
  -2   5  -7     1818.32     1799.79     61.36 o
  -2  -5  -7     1818.31     1894.00     66.39 o
  -2  -5  -7     1818.31     1884.50     65.91 o
   2  -5   7     1818.32     1839.31     61.76 o
   5   2   7     1818.32     1788.69     65.31 o
   2   5   7     1818.31     1819.99     65.91 o
   2  -5   7     1818.32     1898.19     60.72 o
  -5  -2  -7     1818.32     1853.36     65.39 o
   5  -2  -7     1889.76     1898.95     64.13 o
   5  -2  -7     1889.76     1809.42     59.94 o
   2  -5  -7     1889.76     1840.21     60.58 o
  -2   5   7     1889.76     1938.89     68.65 o
  -5   2   7     1889.76     1996.99     71.20 o
   2  -5  -7     1889.76     1798.12     61.54 o
   2  -5  -7     1889.76     1832.74     65.93 o
  -2  -5   7     1873.85     1895.46     75.67 o
   5   2  -7     1873.85     1960.78     62.61 o
   2   5  -7     1873.85     1972.84     62.41 o
  -5  -2   7     1873.85     1953.68     68.40 o
  -5  -2   7     1873.85     1945.73     70.20 o
   5   2  -7     1873.85     1992.09     65.37 o
   2   5  -7     1873.85     1956.07     65.57 o
  -2  -5   7     1873.85     1933.71     75.59 o
  -5  -4  -7      299.87      270.86     26.75 o
  -4   5  -7      299.87      267.21     24.89 o
  -5  -4   7      299.87      334.11     31.46 o
  -5  -4  -7      299.87      283.14     26.59 o
   4  -5  -7      299.87      270.23     26.19 o
  -4  -5   7      299.87      264.20     29.17 o
   4  -5   7      299.87      300.11     27.90 o
   5  -4  -7      299.87      272.37     28.33 o
  -4  -5  -7      299.87      276.37     27.50 o
   5  -4  -7      299.87      247.95     24.61 o
  -4  -5  -7      299.87      276.17     27.15 o
   5  -4   7      299.87      290.28     28.26 o
   4  -5  -7      299.87      276.88     28.69 o
   1  -6  -7     2213.46     2218.34     74.48 o
  -6   1   7     2213.46     2400.67     80.83 o
  -6   1   7     2213.46     2293.41     76.79 o
  -1  -6  -7     2129.77     2155.60     73.01 o
   1  -6   7     2129.77     2242.55     70.05 o
  -6   1  -7     2129.77     2193.92     66.86 o
   1  -6   7     2129.77     2232.56     69.21 o
  -1  -6  -7     2129.77     2180.73     74.05 o
  -6  -1  -7     2129.77     2125.39     70.13 o
   1   6   7     2129.77     2208.51     73.29 o
  -6   1  -7     2129.77     2210.70     67.37 o
   6   1  -7     2194.82     2303.65     69.79 o
   1   6  -7     2194.82     2291.46     71.15 o
  -1  -6   7     2194.82     2213.51     82.66 o
  -1   6  -7     2172.73     2139.67     70.95 o
   6  -1  -7     2256.42     2313.01     69.97 o
  -6  -3   7     2666.74     2941.83     88.49 o
   6  -3   7     2666.74     2795.16     87.65 o
  -3  -6  -7     2666.74     2731.86     86.69 o
  -3  -6   7     2666.74     2587.99     93.17 o
   3   6  -7     2666.74     2742.39     77.20 o
   3  -6  -7     2666.74     2725.21     87.89 o
  -6   3   7     2666.74     2737.94     89.81 o
  -6  -3  -7     2666.74     2631.64     83.64 o
  -6  -3  -7     2666.74     2711.72     81.40 o
  -3   6  -7     2666.74     2756.96     81.68 o
  -3  -6  -7     2666.74     2771.74     84.40 o
   6  -3  -7     2666.74     2560.29     78.92 o
   3  -6   7     2666.74     2664.79     82.64 o
   3  -6  -7     2704.81     2588.90     79.53 o
  -6   5   7     1032.60     1008.90     59.46 o
  -6  -5  -7     1032.60     1030.72     55.17 o
  -5  -6  -7     1032.60     1018.75     55.01 o
  -5  -6   7     1032.60     1016.01     59.90 o
  -6  -5  -7     1032.60      984.53     55.25 o
  -6  -5   7     1032.60     1096.34     59.90 o
   6  -5   7     1032.60      989.90     56.24 o
   5  -6  -7     1032.60      950.75     52.66 o
   5  -6   7     1032.60     1089.90     58.51 o
   5  -6  -7     1032.60     1072.37     58.15 o
  -5  -6  -7     1032.60      961.36     54.73 o
   6  -5  -7     1032.60     1008.74     54.09 o
  -5   6  -7     1032.60     1035.29     50.87 o
   0   7  -7        4.40      -12.59     12.59 o
   0  -7   7        4.40        6.41     13.14 o
  -7   0  -7        4.27       -1.31      8.83 o
   0  -7  -7        4.43       14.80      9.54 o
   7   0  -7        4.56       -2.73     17.85 o
  -7   2   7     2838.44     2842.50     92.97 o
  -2  -7   7     2838.44     2735.08     98.81 o
   2  -7  -7     2838.44     2935.27     91.92 o
  -2   7  -7     2838.44     2943.24     89.84 o
  -2  -7  -7     2838.44     2843.95     88.64 o
   7  -2   7     2838.44     3034.92     95.09 o
   2   7  -7     2838.44     2877.07     83.07 o
  -2  -7  -7     2838.44     3106.70     94.21 o
  -7  -2  -7     2838.44     2927.46     90.76 o
   2  -7   7     2838.44     2853.96     88.76 o
   7  -2  -7     2907.36     2772.85     83.62 o
  -4  -7  -7        2.78        4.99      7.64 o
   7  -4  -7        2.78        6.69     14.56 o
  -7  -4  -7        2.78        7.44      8.55 o
   4  -7  -7        2.78        5.46      9.26 o
  -4   7  -7        2.78        7.80     11.83 o
   4  -7   7        2.78        9.38     12.58 o
  -4  -7   7        2.78       10.65      9.85 o
   7  -4   7        2.78       12.82     14.44 o
  -4  -7  -7        2.78       23.47     12.70 o
  -7   4   7        2.78        9.62      9.06 o
  -7  -4  -7        2.78        1.19     14.60 o
   4  -7  -7        2.78        7.84      9.06 o
  -7   6   7     1837.37     1836.42     84.23 o
   7  -6   7     1837.37     1817.88     83.55 o
  -6  -7  -7     1837.37     1709.93     79.53 o
  -6  -7  -7     1837.37     1742.38     77.69 o
  -7  -6  -7     1837.37     1845.90     82.12 o
  -7  -6  -7     1837.37     1633.92     76.10 o
   6  -7  -7     1837.37     1778.34     77.09 o
   6  -7   7     1837.37     1994.11     87.62 o
  -7  -6   7     1837.37     1826.69     85.39 o
   7  -6  -7     1837.37     1863.44     79.05 o
  -6  -7   7     1837.37     1827.73     87.90 o
  -6   7   7     1837.37     1855.59     83.83 o
  -6   7  -7     1899.73     1845.96     72.77 o
  -1  -8   7       75.76       76.80     19.56 o
  -1  -8   7       75.76      114.88     24.39 o
  -8   1  -7       75.76      105.66     23.48 o
   1  -8  -7       75.76       99.36     21.77 o
   8  -1   7       75.76       85.86     25.81 o
   1   8  -7       75.76      113.77     27.71 o
  -8  -1  -7       75.76       71.26     21.18 o
  -8   1   7       78.08       72.72     18.01 o
   1  -8   7       78.08       77.55     19.79 o
  -1   8  -7       78.08       95.68     24.90 o
  -1  -8  -7       78.74       84.84     20.31 o
  -3  -8   7        2.20       -4.75      7.52 o
   3  -8  -7        2.20        2.45      9.22 o
  -3  -8  -7        2.20        6.93      7.76 o
  -8   3   7        2.20        2.41      6.85 o
   8  -3   7        2.20        2.10     15.75 o
   3  -8   7        2.20       -3.64     11.40 o
  -8  -3  -7        2.20       -5.78      6.97 o
  -3   8  -7        2.20        3.13     10.84 o
   8  -3  -7        2.68        2.30     22.64 o
  -5   8  -7      189.50      192.12     27.13 o
  -5  -8  -7      181.73      189.38     29.86 o
  -8   5   7      181.73      169.78     34.93 o
   5  -8  -7      181.73      233.18     35.17 o
  -5   8   7      181.73      190.17     37.54 o
  -5  -8   7      181.73      228.00     36.51 o
   8  -5  -7      181.73      246.85     41.70 o
  -8  -5  -7      181.73      215.60     33.62 o
   5  -8   7      181.73      174.93     33.98 o
   8  -5   7      181.73      208.47     36.83 o
   0  -9   7      238.04      298.80     38.31 o
   9   0   7      238.04      331.04     45.55 o
   0   9  -7      238.04      320.62     44.21 o
  -9   0  -7      238.04      282.16     36.52 o
  -2  -9   7      774.86      805.36     56.96 o
   9  -2   7      774.86      830.76     60.10 o
  -9  -2  -7      774.86      812.98     56.05 o
  -9   2  -7      774.86      799.01     51.05 o
  -2  -9   7      774.86      733.51     51.45 o
   2  -9   7      798.53      822.15     57.25 o
  -9   2   7      798.53      786.62     54.59 o
  -2   9  -7      798.53      818.18     58.88 o
  -2  -9  -7      805.31      763.21     50.54 o
  -9  -4  -7      198.85      273.24     38.38 o
   9  -4   7      198.85      254.27     41.59 o
   4  -9   7      198.85      232.09     38.58 o
  -9   4   7      198.85      227.77     34.58 o
  -4  -9   7      198.85      236.01     37.66 o
  -4  -9  -7      198.85      209.36     31.37 o
  -4   9  -7      211.10      219.15     28.48 o
   9  -4  -7      203.00      249.12     43.25 o
 -10  -1  -7      891.29      953.61     61.40 o
  -1 -10   7      891.29      931.33     57.86 o
 -10   1  -7      891.29      861.56     54.09 o
  -1  10  -7      891.29      800.52     52.62 o
   1 -10   7      891.29      987.13     62.35 o
  10  -1   7      891.29      925.29     63.18 o
   0   0  -8    20025.57    18860.88    190.73 o
   0   0  -8    20025.57    19136.36    165.95 o
   0   0   8    20025.57    18428.44    229.69 o
   0   0   8    20025.57    17773.86    217.53 o
   0   0  -8    20025.57    17873.79    176.96 o
   0  -2   8     1468.28     1429.88     61.15 o
   0   2  -8     1468.28     1453.58     50.98 o
   2   0  -8     1468.28     1380.94     48.91 o
   0   2   8     1468.28     1380.34     55.77 o
   0  -2  -8     1468.28     1497.82     49.98 o
   0  -2   8     1468.28     1409.58     62.23 o
  -2   0   8     1468.28     1413.81     60.44 o
   0  -2  -8     1468.28     1428.69     49.55 o
   0   2   8     1468.28     1458.53     57.64 o
   2   0   8     1468.28     1414.13     58.68 o
  -2   0   8     1468.28     1496.58     60.32 o
   0  -2  -8     1468.28     1379.14     47.51 o
   0  -2  -8     1468.28     1392.74     47.11 o
  -2   0  -8     1468.28     1517.25     47.55 o
   0   2  -8     1468.28     1426.01     49.55 o
  -2   0  -8     1468.28     1484.57     46.23 o
   2   0   8     1468.28     1415.28     58.80 o
   2   0  -8     1468.28     1527.34     54.09 o
   2  -2  -8     3003.49     2943.22     73.44 o
  -2   2   8     3003.49     2833.00     81.20 o
   2   2   8     3003.49     2897.11     82.65 o
  -2  -2  -8     3003.49     3010.91     75.41 o
   2  -2   8     3003.49     2767.03     87.79 o
   2   2   8     3003.49     3026.22     83.37 o
  -2   2  -8     3003.49     2891.16     70.95 o
   2  -2   8     3003.49     2964.36     93.58 o
  -2   2   8     3003.49     2835.89     73.88 o
  -2  -2   8     3003.49     2937.83     84.74 o
  -2  -2   8     3003.49     2807.71     84.21 o
   2  -2  -8     3003.49     2968.58     73.40 o
  -2   2  -8     3003.49     2868.05     68.82 o
  -2  -2  -8     3003.49     2963.84     72.68 o
   2   2  -8     3003.49     3054.97     79.27 o
  -2   2   8     3003.49     2922.48     85.78 o
   2   2  -8     3003.49     3093.43     77.34 o
   2  -2  -8     3003.49     2784.76     69.66 o
   1   3   8        5.00       11.44      9.74 o
  -3   1   8        5.00        4.59      4.75 o
   1   3  -8        5.00       10.33      8.19 o
   3  -1   8        5.00       10.45      7.36 o
   3  -1  -8        5.00        6.81      7.00 o
  -1  -3   8        5.00        5.03      6.85 o
   3   1  -8        5.00       12.07      9.89 o
   3  -1  -8        5.00        2.53      3.88 o
  -3   1   8        5.00        2.85     10.21 o
   1  -3  -8        5.00        7.04      5.98 o
   1  -3   8        5.00        3.17      5.22 o
   1  -3  -8        5.00        1.70      5.11 o
  -3  -1   8        5.00       43.93     14.96 o
  -1   3  -8        5.00       18.76      9.50 o
   3  -1  -8        5.00       18.56      9.85 o
   1  -3  -8        5.00        8.83      5.38 o
  -1  -3  -8        5.00        8.27      8.83 o
  -1   3   8        5.00        2.77      9.14 o
   3   1  -8        5.00        6.93      8.63 o
  -1  -3  -8        5.00        5.98      5.82 o
   1   3   8        5.00       16.31      8.43 o
  -3  -1  -8        5.00       23.98      9.50 o
   1  -3  -8        5.00       14.76      9.50 o
   3   1   8        5.00       40.17     11.99 o
  -1   3   8        5.00        4.91      7.64 o
  -3  -1   8        5.00       67.60     16.31 o
  -3  -1  -8        5.00       23.19     10.53 o
   1  -3   8        5.00       10.57      7.12 o
   3  -1   8        5.00       11.87      8.03 o
  -1   3  -8        5.00        9.38      5.70 o
  -3   1   8        5.00        3.05      8.75 o
   1   3  -8        5.00       17.53     10.25 o
  -1  -3   8        5.00        9.93      6.37 o
   0   4  -8    12600.08    13533.70    170.96 o
   0   4   8    12600.07    13317.70    181.04 o
  -4   0   8    12600.07    13780.64    181.79 o
   4   0   8    12600.06    13120.08    189.22 o
   0  -4   8    12600.08    12752.76    190.73 o
   4   0  -8    12600.07    13413.28    171.72 o
   4   0   8    12600.06    12881.20    187.12 o
   0  -4  -8    12600.07    12735.38    174.40 o
   0   4  -8    12600.08    13128.77    164.29 o
  -4   0   8    12600.07    13185.27    172.94 o
  -4   0  -8    12600.06    13652.36    163.11 o
  -4   0  -8    12600.06    13718.73    160.68 o
   0  -4  -8    12600.07    13526.31    175.08 o
   0  -4   8    12600.08    12286.00    190.90 o
   0   4   8    12600.07    12898.79    176.13 o
   4   0  -8    13026.33    13063.09    167.08 o
   4   2  -8      794.70      779.23     41.20 o
   2   4  -8      794.70      725.40     39.49 o
  -4   2   8      758.15      748.87     42.58 o
  -2  -4   8      758.15      777.51     47.39 o
   2   4   8      758.15      841.54     47.07 o
   2  -4  -8      758.15      763.37     40.32 o
  -4  -2   8      758.15      813.33     47.11 o
   4   2   8      758.15      772.50     44.41 o
  -4  -2  -8      758.15      763.76     40.20 o
  -2   4  -8      758.15      750.46     39.08 o
  -2   4   8      758.15      756.54     41.19 o
   2  -4  -8      758.15      769.64     42.34 o
  -2  -4  -8      758.15      767.58     41.78 o
   4  -2  -8      758.15      759.40     39.56 o
   4   2  -8      758.15      767.94     43.85 o
  -2   4  -8      758.15      777.71     40.47 o
  -2  -4  -8      758.15      759.28     43.41 o
  -2  -4  -8      758.15      775.12     42.42 o
  -4  -2   8      758.15      785.61     43.93 o
   4   2   8      758.15      813.89     45.64 o
  -4  -2  -8      758.15      768.13     41.78 o
   2   4  -8      758.15      736.04     41.43 o
  -2  -4   8      758.15      744.26     46.07 o
   4  -2  -8      758.15      747.28     41.90 o
   4  -2  -8      805.17      694.61     38.14 o
   2  -4  -8      805.17      688.02     37.34 o
   4  -4  -8     9049.83     8822.64    144.19 o
   4  -4  -8     9049.83     8570.16    157.23 o
  -4   4  -8     8707.69     8586.10    135.80 o
  -4  -4  -8     8707.68     8100.07    146.90 o
  -4  -4  -8     8707.68     8120.91    147.31 o
  -4  -4   8     8973.65     9701.13    169.82 o
   4   4  -8     8973.65     9092.19    148.87 o
   1  -5   8        2.22       28.81     16.03 o
  -5   1  -8        2.22        6.85      7.99 o
   1  -5  -8        2.22        1.98      7.36 o
   5   1   8        2.22       49.98     14.68 o
  -5   1   8        2.22        8.63      9.62 o
  -5  -1  -8        2.22        2.22      7.00 o
   1   5   8        2.22        1.39      7.84 o
  -1   5  -8        2.22        9.58      9.54 o
   5   1  -8        2.22        1.66      7.76 o
  -1  -5  -8        2.22        3.40      8.27 o
   1  -5   8        2.22       22.80     11.87 o
  -1  -5   8        2.22       24.38     13.14 o
  -1  -5  -8        2.22        4.39      7.40 o
   1   5  -8        4.17       31.98     14.48 o
   5   1  -8        4.17        9.58     12.31 o
  -5   1   8        4.73       47.06     13.89 o
  -3  -5   8       10.23        9.93     11.71 o
   5   3  -8       10.23        2.93     13.89 o
  -5  -3   8       10.23        7.95     12.98 o
   3   5  -8       10.23       12.07     16.46 o
   3  -5  -8       10.32       25.45      9.82 o
   5  -3  -8       10.32       67.48     16.58 o
   3  -5  -8       10.32        8.47     10.45 o
  -5  -3  -8        9.93       14.29      8.90 o
  -3  -5  -8        9.93       13.61      9.14 o
  -3  -5  -8        9.93        7.84      7.60 o
  -3   5  -8        9.93       17.73     11.40 o
  -5  -3  -8        9.93        9.30      9.78 o
   0  -6   8     1077.72     1157.12     60.28 o
   0  -6  -8     1077.72     1065.23     53.84 o
  -6   0  -8     1077.72     1036.95     49.19 o
   0   6  -8     1101.04     1116.79     54.36 o
   6   0  -8     1131.04     1020.21     50.51 o
  -2  -6  -8     1359.99     1260.67     59.12 o
  -6  -2  -8     1360.00     1336.50     59.63 o
  -2  -6  -8     1359.99     1454.62     64.53 o
   6   2   8     1360.00     1311.94     62.34 o
  -2   6  -8     1360.00     1360.19     58.40 o
  -6   2   8     1413.43     1307.51     61.00 o
   2  -6  -8     1413.43     1344.62     61.72 o
   2   6  -8     1401.53     1378.07     58.97 o
  -2  -6   8     1401.53     1372.50     69.12 o
   6   2  -8     1401.53     1386.27     59.09 o
   6  -2  -8     1442.72     1484.60     61.92 o
  -4   6  -8      662.61      661.46     41.47 o
   4  -6  -8      662.61      660.43     46.03 o
  -6  -4   8      662.61      667.17     46.59 o
  -4  -6  -8      662.61      643.32     44.01 o
   4  -6  -8      662.61      641.26     42.18 o
  -4  -6   8      662.61      658.96     48.81 o
  -6   4   8      662.61      596.46     44.37 o
  -4  -6  -8      662.61      599.08     43.22 o
  -6  -4  -8      662.61      696.98     46.39 o
   4  -6   8      662.61      677.53     46.43 o
  -6  -4  -8      662.61      639.95     44.37 o
   6  -4  -8      662.61      647.17     42.98 o
   6  -6  -8      717.74      717.01     47.74 o
  -6  -6  -8      717.74      646.48     48.62 o
   6  -6   8      717.74      704.58     52.11 o
  -6  -6   8      717.74      631.83     51.32 o
  -6  -6  -8      717.74      724.70     50.28 o
  -6   6   8      717.74      638.26     50.92 o
  -7   1   8        5.10       13.26     11.36 o
   1  -7  -8        5.10        7.80      8.43 o
  -7  -1  -8        4.91        2.65     10.09 o
  -7   1  -8        4.91       -1.03     11.60 o
  -1  -7  -8        4.91        2.81      6.93 o
  -1  -7  -8        4.91       -0.04      7.64 o
  -1   7  -8        9.43        2.65     20.38 o
   1   7  -8        5.06        3.76     16.03 o
  -1  -7   8        5.06       -6.09     10.25 o
   7  -1  -8        9.62       -3.72     19.00 o
   3  -7   8        0.38       14.05     16.46 o
  -7  -3  -8        0.38       -0.87      9.85 o
  -7   3   8        0.38        0.16      7.12 o
   3  -7  -8        0.38       -4.75      7.08 o
  -3  -7   8        0.38        7.68      9.77 o
  -3   7  -8        0.38        2.53     11.99 o
  -3  -7  -8        0.38        2.53      7.99 o
  -3  -7  -8        0.38       -2.53      7.52 o
   7  -3  -8        0.39       -1.98     21.69 o
   3  -7  -8        1.72        9.14     17.25 o
  -7  -5   8        8.97       28.46     21.65 o
   7  -5   8        8.97       11.52     18.76 o
  -7  -5  -8        8.97        7.24     18.60 o
   7  -5  -8        8.97        5.70     15.83 o
  -7  -5  -8        8.97       15.59     11.20 o
   5  -7  -8        8.97       25.53     14.48 o
  -5  -7  -8        8.97        7.44     10.96 o
  -5  -7   8        8.97        3.32     15.08 o
  -7   5   8        8.97       -1.27      6.97 o
  -5  -7  -8        8.97        2.97     15.00 o
   5  -7   8        8.97       -2.93     16.86 o
  -5   7  -8       54.92       60.29     17.10 o
   0   8  -8     5217.56     5452.02    130.06 o
   0  -8  -8     5261.85     5332.46    131.29 o
  -8   0  -8     5062.92     5184.05    123.56 o
  -2  -8  -8      139.94      187.06     28.75 o
   2  -8   8      139.94      167.10     30.77 o
  -2  -8  -8      139.94      135.50     25.34 o
   2  -8  -8      139.94      178.23     28.95 o
  -2   8  -8      139.94      142.71     33.82 o
  -8   2   8      139.94      150.98     27.32 o
   2   8  -8      139.94      212.16     37.46 o
  -2  -8   8      139.94      128.57     26.77 o
  -8  -2  -8      139.94      163.34     29.54 o
   8  -2  -8      156.81      139.95     32.00 o
   4  -8  -8     3891.47     3658.12    111.57 o
   4  -8  -8     3891.47     3924.14    118.20 o
   8  -4   8     3891.47     4156.93    124.51 o
  -4  -8   8     3891.47     4039.69    131.98 o
  -8  -4  -8     3891.47     4009.72    121.38 o
   4  -8   8     3891.47     4048.33    120.98 o
  -4  -8  -8     3891.47     3983.60    119.53 o
  -8   4   8     3891.47     3917.95    120.73 o
   8  -4  -8     4025.03     4214.97    119.71 o
  -4   8  -8     3906.72     4036.31    113.47 o
  -9   1  -8        0.90       -3.05     16.19 o
   1   9  -8        0.90       15.16     22.44 o
  -9  -1  -8        0.90       -6.89     15.91 o
   1  -9   8        0.93       -2.14     23.94 o
  -1   9  -8        0.93      -23.03     25.25 o
  -3  -9   8        4.66       11.95     12.55 o
   3  -9   8        4.66       37.76     23.15 o
  -9   3   8        4.66        8.03     11.83 o
   9  -3   8        4.66       19.63     18.88 o
  -9  -3  -8        4.66       13.69     11.75 o
  -3  -9  -8        4.66       13.53     11.64 o
   9  -3  -8        9.41       11.52     29.37 o
  -3   9  -8       47.57       21.02     36.73 o
   0  -1   9       78.60       93.79     20.71 o
  -1   0  -9       78.60       99.21     16.71 o
   0  -1  -9       78.60       79.42     15.52 o
  -1   0   9       78.60       96.52     20.82 o
   1   0   9       78.60       73.12     18.21 o
   0   1  -9       78.60       90.54     17.93 o
  -1   0  -9       78.60       88.33     15.96 o
   0  -1  -9       78.60      148.78     16.47 o
   0  -1  -9       78.60       86.11     15.16 o
  -1   0   9       78.60       71.30     20.55 o
   0   1   9       78.60       66.55     17.62 o
   1   0   9       78.60       75.97     18.45 o
   0  -1  -9       78.60      114.22     17.10 o
   1   0  -9       78.60       91.06     17.82 o
   0   1   9       78.60       63.50     18.92 o
   1   0  -9       78.60       85.32     16.55 o
   0   1  -9       78.60       82.23     15.84 o
   0  -1   9       78.60       52.50     16.47 o
   2   1   9     2198.25     2173.02     77.89 o
   1   2   9     2198.26     2263.56     78.37 o
  -1  -2   9     2198.26     2032.00     77.33 o
  -1   2  -9     2198.26     2196.51     66.77 o
   2  -1   9     2198.25     2023.76     78.29 o
   1  -2  -9     2198.25     2147.02     65.29 o
  -2   1   9     2198.26     2059.20     61.85 o
   1  -2  -9     2198.25     2162.62     65.33 o
  -2  -1  -9     2198.25     2250.92     66.41 o
   1   2   9     2198.26     2179.02     78.01 o
   2  -1  -9     2198.26     2188.87     67.53 o
  -1   2   9     2198.25     2194.15     80.09 o
  -2  -1  -9     2198.25     2161.22     62.45 o
  -2   1  -9     2198.25     2216.03     66.17 o
  -1   2   9     2198.25     2148.46     76.05 o
  -2   1   9     2198.26     2155.86     77.29 o
  -2  -1   9     2198.26     2203.95     77.13 o
   1   2  -9     2198.26     2239.75     69.65 o
   2  -1   9     2198.25     2239.55     85.17 o
   1  -2   9     2198.26     2105.93     79.89 o
   1  -2  -9     2198.25     2136.38     65.93 o
   2  -1  -9     2198.26     2077.93     64.97 o
  -2   1   9     2198.26     2166.82     81.01 o
   2   1  -9     2198.26     2087.73     67.25 o
   2   1  -9     2198.26     2225.43     71.33 o
   1  -2  -9     2198.25     2131.38     63.81 o
   1   2  -9     2198.26     2147.26     69.05 o
   2   1   9     2198.25     2155.58     77.49 o
  -1   2  -9     2198.26     2102.81     64.29 o
  -1  -2  -9     2198.26     2229.15     67.53 o
   1  -2   9     2198.26     2138.46     82.77 o
  -1  -2   9     2198.26     2150.94     77.65 o
   2  -1  -9     2198.26     2117.65     62.77 o
  -2  -1   9     2198.26     2040.64     77.17 o
  -1  -2  -9     2198.26     2155.90     63.93 o
  -2   1  -9     2198.25     2092.21     61.77 o
   0   3   9        1.48        5.42      7.76 o
   3   0  -9        1.48        5.14      7.44 o
   0   3   9        1.48        0.20      9.74 o
   0  -3  -9        1.48        8.35      6.85 o
   0  -3   9        1.48        7.88      7.99 o
   3   0   9        1.48        0.24      7.04 o
   0   3  -9        1.48        2.97      7.40 o
   0   3  -9        1.48        2.73      4.39 o
   0  -3  -9        1.48       34.03     14.29 o
  -3   0   9        1.48        0.12     11.28 o
   0  -3   9        1.48        5.11      5.82 o
  -3   0  -9        1.48       41.55     12.70 o
  -3   0  -9        1.48       19.19     10.61 o
   3   0  -9        1.48        2.37      3.92 o
   3   0   9        1.48        8.79      6.73 o
  -3   0   9        1.48        7.24      9.26 o
  -3  -2   9     2770.70     2810.58     88.72 o
   3  -2   9     2770.70     2849.03     99.06 o
  -2   3   9     2770.70     2806.86     86.31 o
   3  -2  -9     2770.69     2792.18     79.62 o
   2   3  -9     2770.70     2777.23     82.95 o
   3  -2  -9     2770.69     2892.61     79.22 o
  -3   2   9     2770.69     2737.66     79.90 o
   3   2  -9     2770.70     2774.78     81.10 o
   2   3  -9     2770.70     2794.07     81.22 o
  -2  -3   9     2770.70     2791.46     89.08 o
  -2   3  -9     2770.70     2784.57     77.49 o
  -3  -2   9     2770.70     2788.94     86.23 o
   3  -2  -9     2770.69     2730.04     75.49 o
  -2  -3   9     2770.70     2733.89     90.44 o
   2  -3   9     2770.70     2830.27     92.65 o
   2  -3  -9     2770.70     2848.91     78.38 o
   2  -3   9     2770.70     2827.42     95.58 o
   3   2   9     2770.69     2800.12     88.80 o
  -3  -2  -9     2770.69     2853.80     79.30 o
   2   3   9     2770.69     2713.20     86.96 o
   2  -3  -9     2770.70     2667.54     74.49 o
   3   2  -9     2770.70     2900.59     86.31 o
   2   3   9     2770.69     2684.70     88.28 o
   2  -3  -9     2770.70     2868.84     81.26 o
  -2   3  -9     2770.70     2611.70     73.41 o
   3   2   9     2770.69     2748.28     90.12 o
  -3  -2  -9     2770.69     2896.82     81.78 o
  -2  -3  -9     2770.69     2986.74     85.39 o
   3  -2   9     2770.70     2779.75     94.69 o
  -2  -3  -9     2770.69     2718.46     78.58 o
  -2   3   9     2770.70     2636.79     77.21 o
   1  -4  -9       91.52       89.32     18.73 o
  -1   4   9       91.52      106.62     20.98 o
   4  -1  -9       91.52      129.82     22.69 o
   1  -4   9       91.52      115.13     23.87 o
  -1  -4  -9       91.52       92.53     18.81 o
  -4  -1  -9       91.52       84.84     17.30 o
   4  -1   9       91.52      118.93     22.61 o
   4   1   9       91.52      116.56     24.11 o
   1   4  -9       91.52      145.97     24.94 o
  -1   4  -9       91.52      202.31     27.87 o
  -1  -4   9       91.52       89.24     20.79 o
  -4  -1   9       91.52       98.23     19.91 o
   1  -4   9       91.52      100.92     21.46 o
   4  -1  -9       91.52      102.94     19.28 o
   4   1   9       91.52       69.32     18.77 o
   1   4   9       91.52       91.61     19.64 o
  -4  -1   9       91.52      105.63     20.90 o
  -1   4   9       91.52       90.31     19.68 o
   4   1  -9       96.34       95.62     19.04 o
  -3  -4  -9        0.83        0.55      7.68 o
  -3  -4   9        0.83       19.00     12.98 o
   4  -3  -9        0.83        1.78      9.66 o
  -4  -3  -9        0.83        0.36      7.95 o
  -4  -3   9        0.83        4.71     10.76 o
   3   4   9        0.83        5.34      8.27 o
   3  -4  -9        0.83       -1.42      7.99 o
   4   3   9        0.83        5.74      7.60 o
   3  -4  -9       12.61       20.03     12.03 o
   4  -3  -9       12.61       13.65     10.29 o
   3   4  -9        9.99       10.49     17.61 o
   4   3  -9        9.99       -7.80     14.49 o
  -5   0  -9      229.29      240.78     24.64 o
   0  -5  -9      229.29      206.32     23.65 o
   0   5   9      229.29      299.49     30.19 o
   0  -5   9      229.29      199.74     29.32 o
   0   5  -9      229.29      216.58     24.64 o
   5   0  -9      236.30      238.41     27.93 o
   2  -5  -9      968.74      978.25     53.45 o
   5   2   9      968.74     1139.81     59.26 o
   2   5   9      968.74     1058.18     57.75 o
   5  -2  -9      968.74     1017.44     52.86 o
  -2   5  -9      968.74      935.61     48.09 o
  -2  -5   9      968.74     1063.98     60.29 o
  -5  -2   9      968.74     1040.93     55.32 o
  -2  -5  -9      968.74     1020.22     53.10 o
  -5  -2  -9      968.74      982.94     50.95 o
   5  -2  -9     1073.52     1032.34     50.77 o
   2  -5  -9     1073.52      923.87     47.16 o
   2   5  -9     1050.19      965.36     50.73 o
   5   2  -9     1050.19      974.70     51.56 o
   4  -5  -9      238.33      212.61     28.88 o
   5  -4  -9      238.33      214.23     25.04 o
   4  -5  -9      238.33      194.47     23.73 o
   5   4  -9      236.33      233.84     32.48 o
  -5  -4   9      236.33      229.21     29.87 o
   4   5  -9      236.33      228.81     31.93 o
  -4  -5   9      236.33      252.78     31.45 o
  -5  -4  -9      229.32      209.24     29.19 o
  -4  -5  -9      229.32      212.84     29.23 o
  -4  -5  -9      229.32      193.75     28.84 o
  -4   5  -9      229.32      217.32     23.13 o
  -1  -6   9     1409.10     1466.44     71.34 o
  -1  -6  -9     1409.09     1497.81     66.80 o
  -1   6  -9     1409.10     1425.75     62.22 o
  -6  -1  -9     1409.10     1385.78     60.99 o
   1  -6  -9     1409.10     1397.13     64.93 o
   6   1  -9     1495.79     1389.11     60.06 o
   1   6  -9     1495.79     1307.55     60.85 o
   6   3   9     1837.27     1919.74     80.67 o
  -3  -6  -9     1837.27     1843.74     76.44 o
  -3  -6  -9     1837.27     1707.89     75.44 o
  -3   6  -9     1837.27     1802.31     70.18 o
  -6  -3  -9     1837.27     1724.16     73.41 o
  -6   3   9     1909.46     1770.97     75.51 o
   3  -6  -9     1909.46     1816.88     71.20 o
   3  -6  -9     1909.46     1804.60     77.82 o
   6  -3  -9     1909.46     1842.37     71.04 o
  -6  -3   9     1893.39     2089.33     83.20 o
  -3  -6   9     1893.39     1945.75     85.87 o
   3   6  -9     1893.39     1938.77     76.50 o
  -6   5   9      715.74      732.60     51.04 o
  -5  -6   9      715.74      723.47     54.57 o
  -5  -6  -9      715.74      712.20     49.97 o
   5  -6  -9      715.74      698.83     49.77 o
  -6  -5  -9      715.74      652.51     49.85 o
  -5   6  -9      715.74      697.52     43.70 o
   5  -6  -9      715.74      735.50     47.59 o
  -6  -5  -9      715.74      754.27     51.36 o
   6  -5  -9      715.74      659.49     44.77 o
  -6  -5   9      715.74      791.54     55.25 o
  -5  -6  -9      715.74      723.23     52.27 o
   0  -7  -9        8.43       -1.07      6.37 o
  -7   0  -9        8.43       15.04     14.92 o
   7   0  -9       13.73       15.63     28.57 o
   0   7  -9       10.75       20.98     22.08 o
   2   7  -9     1857.95     1902.91     75.96 o
  -2  -7   9     1857.95     1955.74     87.44 o
  -2   7  -9     1802.89     1888.26     75.06 o
  -2  -7  -9     1802.89     1832.73     78.01 o
  -7  -2  -9     1802.89     1772.18     74.23 o
   7  -2  -9     1940.74     2014.86     77.50 o
  -7   2   9     1873.73     1891.95     77.52 o
   2  -7  -9     1873.73     1877.59     80.15 o
  -4  -7   9        1.96       13.77     12.11 o
  -4  -7  -9        1.96        8.23      9.30 o
  -7  -4  -9        1.96        2.02      7.92 o
   4  -7  -9        1.96        1.66      8.47 o
  -4  -7  -9        1.96        3.68      8.07 o
   7  -4  -9        1.96       23.19     18.56 o
  -7   4   9        1.96        7.20      9.34 o
   7   4   9        1.96        5.78     11.00 o
   4  -7  -9        1.96       -7.48      8.35 o
  -4   7  -9        2.04       12.31     14.41 o
   8  -1  -9      121.41      143.88     36.58 o
   1   8  -9      113.18      117.31     30.61 o
  -1  -8   9      113.18      134.50     24.78 o
  -1   8  -9      117.09      111.45     35.24 o
  -1  -8  -9      109.82      125.11     25.54 o
  -8  -1  -9      109.82       97.75     26.33 o
   1  -8  -9      114.14      116.60     21.14 o
  -8  -3  -9       15.34        9.06     18.64 o
  -3  -8   9       15.34       22.72     11.95 o
  -3  -8  -9       15.34        7.64     12.03 o
   3  -8  -9       15.34       20.82     12.74 o
  -8   3   9       15.34       21.13     11.04 o
  -3  -8  -9       15.34       48.09     17.41 o
  -3   8  -9       15.94       20.14     15.79 o
   8  -3  -9       16.22       20.46     36.25 o
  -9   0  -9      155.80      184.53     31.44 o
   1  -1  10      626.17      632.41     46.88 o
  -1  -1  10      626.17      606.21     44.45 o
  -1  -1  10      626.17      611.13     46.32 o
   1   1 -10      626.17      619.83     40.05 o
  -1   1  10      626.17      567.83     43.22 o
   1  -1 -10      626.17      564.42     35.92 o
   1  -1 -10      626.17      630.07     38.30 o
   1  -1  10      626.17      626.02     47.99 o
   1   1  10      626.17      589.34     45.69 o
  -1   1  10      626.17      623.52     48.30 o
   1  -1 -10      626.17      628.84     35.72 o
  -1   1 -10      626.17      640.86     38.98 o
  -1  -1 -10      626.17      652.49     37.51 o
   1   1  10      626.17      558.14     43.03 o
  -1  -1 -10      626.17      663.49     36.60 o
  -1   1 -10      626.17      602.20     36.95 o
   1   1 -10      626.17      603.39     38.54 o
   2   0 -10     1177.14     1104.82     51.49 o
   2   0  10     1177.15     1141.94     62.04 o
   0  -2  10     1177.14     1094.15     59.85 o
   0   2 -10     1177.14     1140.23     53.44 o
  -2   0  10     1177.14     1177.99     62.19 o
   0  -2 -10     1177.14     1101.36     49.14 o
   0   2  10     1177.14     1094.43     58.93 o
   0   2 -10     1177.14     1126.38     52.33 o
   0  -2 -10     1177.14     1162.63     52.05 o
  -2   0  10     1177.14     1193.67     60.76 o
   1  -3 -10      637.60      615.22     36.79 o
  -3  -1  10      637.60      650.06     43.66 o
   3  -1  10      637.60      623.71     47.07 o
  -1   3  10      637.60      606.13     44.41 o
   3   1  10      637.60      629.27     46.28 o
  -1  -3  10      637.60      575.89     42.74 o
  -3   1  10      637.60      673.72     45.09 o
   3   1 -10      637.60      609.98     40.32 o
   1   3 -10      637.60      582.43     39.13 o
  -1  -3 -10      637.60      622.68     39.25 o
   3  -1 -10      637.60      630.93     38.70 o
   1   3  10      637.60      600.21     44.69 o
  -1   3 -10      637.61      619.27     38.34 o
  -3  -1 -10      637.60      685.11     39.13 o
   1  -3 -10      637.60      640.22     40.01 o
   1  -3  10      637.61      653.36     46.71 o
  -3   3 -10      650.89      661.51     38.89 o
   3  -3 -10      650.89      624.95     42.50 o
  -3  -3  10      650.89      639.04     45.01 o
  -3  -3 -10      650.89      628.13     41.47 o
   3  -3 -10      650.89      608.72     38.02 o
   3   3  10      650.89      653.33     46.95 o
   3   3 -10      650.89      653.05     43.89 o
   0  -4 -10       13.90       19.23     11.52 o
   0  -4  10       13.90       34.91     14.88 o
   4   0 -10       13.90       15.91     13.22 o
   0   4 -10       13.90       11.12      8.35 o
   4   0  10       13.90       15.75     12.15 o
  -4   0  10       13.90       21.33     12.70 o
   0   4  10       13.90       21.33     14.37 o
  -2   4 -10     1181.44     1073.10     51.47 o
   2  -4 -10     1181.44     1117.14     56.88 o
   4   2 -10     1181.44     1133.60     56.80 o
  -2  -4 -10     1181.44     1124.69     56.60 o
   4  -2 -10     1181.44     1099.16     52.31 o
  -4  -2 -10     1181.44     1098.56     54.02 o
  -2  -4  10     1181.44     1133.64     61.18 o
   2  -4  10     1181.44     1308.46     64.52 o
   4  -2 -10     1181.44     1113.75     55.53 o
   2  -4 -10     1181.44     1111.81     51.71 o
  -4  -2  10     1181.44     1158.42     59.11 o
   2   4 -10     1181.44     1146.21     57.00 o
   2   4  10     1181.44     1147.56     61.97 o
   4   2  10     1181.44     1154.61     62.93 o
   5   1  10      338.10      365.48     37.17 o
  -1   5 -10      338.10      382.40     32.02 o
  -1  -5  10      338.10      354.66     36.30 o
   1  -5  10      338.10      390.97     36.38 o
   5   1 -10      338.10      342.02     31.82 o
  -1  -5 -10      338.10      366.59     34.28 o
   1   5  10      338.10      292.24     33.17 o
   5  -1 -10      338.10      323.67     30.16 o
   1  -5 -10      338.10      341.74     32.85 o
   1   5 -10      338.10      295.02     29.53 o
  -5  -1 -10      338.10      348.48     31.90 o
  -3   5 -10      363.94      315.25     28.81 o
   3   5  10      363.94      310.42     34.88 o
   5  -3 -10      363.94      382.75     36.50 o
  -5  -3 -10      363.94      349.69     33.77 o
  -5  -3  10      363.94      391.71     37.89 o
   3  -5 -10      363.94      338.76     35.20 o
  -3  -5 -10      363.94      354.25     33.29 o
  -3  -5  10      363.94      412.83     39.20 o
   5   3  10      363.94      360.95     36.34 o
   5   3 -10      384.18      333.23     36.59 o
   3   5 -10      384.18      389.48     39.20 o
   3  -5 -10      389.98      446.65     35.71 o
   5  -3 -10      389.98      393.41     32.90 o
  -5  -5 -10      195.66      242.27     33.82 o
   5   5  10      195.66      209.95     31.84 o
   5  -5 -10      203.35      214.75     26.50 o
  -5  -5  10      201.64      202.27     34.85 o
   0   6 -10     1156.75     1166.48     59.49 o
   6   0 -10     1156.75     1245.22     59.64 o
  -6   0 -10     1156.75     1257.02     59.68 o
   0   6  10     1156.75     1177.94     65.57 o
   0  -6  10     1156.75     1299.69     69.43 o
   0  -6 -10     1156.75     1195.27     62.94 o
  -6   2  10       34.23       67.92     19.75 o
   2  -6 -10       34.23       38.31     14.57 o
  -2   6 -10       34.23       62.46     20.03 o
  -2  -6  10       34.23       17.26     12.07 o
   2   6  10       34.23       31.66     17.77 o
   6   2  10       34.23       46.63     20.27 o
  -6  -2 -10       34.23       34.36     16.62 o
  -2  -6 -10       34.23       43.82     15.79 o
   6   2 -10       34.24       28.66     22.52 o
   2   6 -10       34.24       33.29     23.19 o
   6  -2 -10       34.24       38.55     19.79 o
   4  -6 -10     1215.46     1165.46     65.26 o
  -6   4  10     1215.46     1218.71     64.70 o
   6  -4 -10     1215.46     1228.73     61.04 o
   4  -6 -10     1215.46     1177.03     59.93 o
   4   6 -10     1205.22     1310.91     69.95 o
  -4  -6  10     1205.22     1233.25     71.50 o
  -6  -4  10     1205.23     1263.63     71.26 o
  -4   6 -10     1169.50     1183.02     58.21 o
   4   6  10     1169.50     1098.81     66.87 o
   6   4  10     1169.50     1125.41     65.24 o
  -4  -6 -10     1169.50     1186.08     64.57 o
  -6  -4 -10     1169.50     1086.13     62.70 o
   7   1 -10      366.62      356.02     42.57 o
   1   7 -10      366.62      362.40     41.89 o
   1  -7 -10      362.34      363.47     36.03 o
  -1   7 -10      362.34      358.79     37.85 o
  -7  -1 -10      362.34      379.32     38.44 o
  -1  -7  10      362.34      377.57     38.68 o
   1   7  10      362.34      327.56     40.78 o
  -1  -7 -10      362.34      365.01     36.10 o
   7  -1 -10      367.84      416.82     42.80 o
  -7   3  10      403.24      359.71     34.72 o
   7  -3 -10      403.24      432.41     42.61 o
   3  -7 -10      403.24      415.72     40.15 o
   3   7 -10      399.84      418.17     46.34 o
  -3  -7  10      399.84      389.44     39.52 o
   3   7  10      387.99      423.07     45.62 o
  -3   7 -10      387.99      369.36     33.65 o
  -3  -7 -10      387.99      451.37     40.27 o
  -7  -3 -10      387.99      427.15     41.54 o
   0   8 -10       88.71      105.66     37.17 o
  -8   0 -10       88.71      101.19     26.96 o
   0  -8 -10       88.71       88.60     23.08 o
  -2  -8  10     1125.54     1218.49     71.51 o
   2   8 -10     1125.54     1165.23     65.51 o
   2  -8 -10     1135.09     1159.03     67.50 o
   8  -2 -10     1176.92     1248.55     69.93 o
  -8  -2 -10     1092.18     1088.57     62.83 o
   2   8  10     1092.18     1109.40     69.51 o
  -2  -8 -10     1092.18     1198.22     67.72 o
  -2   8 -10     1092.18     1010.67     57.27 o
   0   1 -11     2105.57     1913.91     71.90 o
   1   0 -11     2105.57     1703.21     67.23 o
   0  -1  11     2105.57     1975.11     84.80 o
   0   1  11     2105.57     2033.15     87.40 o
   0  -1 -11     2105.57     1969.43     70.14 o
  -1   0  11     2105.57     1929.45     83.68 o
   1   0  11     2105.57     2048.72     88.28 o
  -2   1  11      103.54      105.04     25.85 o
  -1   2  11      103.54       71.62     23.91 o
  -1   2 -11      103.54      151.20     25.85 o
   2   1  11      103.54       99.54     25.14 o
  -2  -1  11      103.54       84.45     22.45 o
   1  -2 -11      103.54      124.12     22.45 o
   1   2  11      103.54      101.56     25.42 o
   2   1 -11      103.54      104.41     22.41 o
  -1  -2  11      103.54       74.00     21.66 o
   2  -1 -11      103.54      120.72     23.20 o
  -1  -2 -11      103.54       89.88     20.27 o
   1  -2 -11      103.54       88.65     20.27 o
   2  -1  11      103.54       87.78     24.23 o
  -2  -1 -11      103.54       91.10     19.28 o
   1   2 -11      103.54      147.44     26.53 o
   1  -2  11      103.54       93.12     23.68 o
   0  -3 -11     1253.89     1152.46     56.42 o
   0   3  11     1253.89     1311.57     70.07 o
  -3   0  11     1253.89     1187.39     62.19 o
   3   0  11     1253.89     1220.18     69.67 o
   0   3 -11     1253.89     1190.02     57.81 o
   3   0 -11     1253.89     1184.33     57.53 o
   0  -3  11     1253.89     1168.77     64.06 o
  -3  -2 -11      306.25      323.98     30.99 o
   3   2 -11      306.25      289.91     30.71 o
  -2  -3 -11      306.25      280.79     28.85 o
   2   3  11      306.25      281.43     37.09 o
   3  -2  11      306.25      294.66     34.99 o
   3  -2 -11      306.25      279.68     30.35 o
   3  -2 -11      306.25      277.90     27.14 o
   2   3 -11      306.25      276.27     30.59 o
   2  -3 -11      306.25      269.85     26.23 o
  -2   3 -11      306.25      281.47     26.71 o
   2  -3  11      306.25      307.30     34.28 o
  -2  -3  11      306.25      266.57     31.23 o
  -3  -2  11      306.25      276.51     31.78 o
   2  -3 -11      306.25      280.44     29.56 o
   3   2  11      306.25      308.65     35.43 o
  -2   3  11      306.25      311.46     41.61 o
   1   4  11     1605.48     1715.49     81.00 o
   4  -1  11     1605.48     1684.01     83.19 o
   1   4 -11     1605.48     1585.77     68.88 o
   1  -4  11     1605.48     1659.79     76.49 o
  -1   4 -11     1605.48     1585.77     65.74 o
  -4  -1 -11     1605.48     1640.79     66.33 o
   1  -4 -11     1605.48     1645.25     70.44 o
  -4  -1  11     1605.48     1572.70     69.80 o
  -1  -4 -11     1605.48     1645.84     71.15 o
   4   1 -11     1605.48     1689.23     71.59 o
  -1   4  11     1605.48     1701.90     79.48 o
   4  -1 -11     1605.48     1578.75     65.34 o
   4   1  11     1605.48     1687.80     81.87 o
  -1  -4  11     1605.48     1623.37     76.10 o
  -4  -3 -11      963.97      902.05     53.44 o
   4   3  11      963.97     1014.25     62.93 o
   3  -4 -11      963.97      933.16     56.14 o
  -3  -4 -11      963.97      882.94     53.40 o
   3   4  11      963.97      943.33     61.34 o
   4  -3 -11      963.97      919.26     49.98 o
   3   4 -11      963.97      958.71     56.58 o
   4  -3 -11      963.97      927.24     55.23 o
   3  -4 -11      963.97      975.24     51.53 o
  -4  -3  11      963.97      902.49     56.30 o
   4   3 -11      963.97      958.43     56.06 o
  -3  -4  11      963.97      932.09     58.64 o
  -3   4 -11      963.97      951.52     50.38 o
   0   5 -11     1982.16     2027.48     76.48 o
   0   5  11     1982.16     2029.63     88.25 o
   0  -5 -11     1982.16     2048.02     83.22 o
   5   0 -11     1982.17     1970.19     75.52 o
   0  -5  11     1982.16     2046.87     86.89 o
  -2   5 -11       14.25       16.94     12.35 o
  -2  -5  11       14.25       18.36     12.43 o
   2   5  11       14.25       19.67     15.24 o
   2  -5 -11       14.25       24.78     15.32 o
   2   5 -11       14.25       19.99     18.96 o
  -2  -5 -11       14.25        7.16     12.15 o
   5   2  11       14.25       28.77     15.95 o
   5  -2 -11       14.25       20.34     10.92 o
   5   2 -11       14.25       22.80     18.52 o
  -5  -2 -11       14.25       20.94     15.36 o
  -5  -2  11       14.25       33.68     20.74 o
   5   4  11     1586.97     1536.63     78.81 o
  -4  -5  11     1586.97     1693.42     81.24 o
   4  -5 -11     1586.97     1596.41     77.30 o
  -4   5 -11     1586.97     1487.53     64.95 o
   5  -4 -11     1586.97     1547.62     74.59 o
  -5  -4 -11     1586.97     1614.41     76.30 o
  -5  -4  11     1586.97     1698.31     79.33 o
   4   5  11     1586.97     1602.26     79.77 o
  -4  -5 -11     1586.97     1629.10     77.02 o
   4  -5 -11     1615.10     1565.60     69.58 o
   5  -4 -11     1615.10     1561.21     69.22 o
   5   4 -11     1608.83     1621.83     76.51 o
   4   5 -11     1608.83     1555.12     75.27 o
  -1  -6  11       63.76       67.73     20.98 o
   1  -6 -11       63.76       54.47     19.83 o
   1   6  11       63.76       59.54     26.09 o
   6   1 -11       63.76       95.64     28.62 o
  -6  -1 -11       63.76       58.66     22.64 o
  -1   6 -11       63.76       69.99     23.79 o
   1   6 -11       63.76       75.57     29.77 o
  -1  -6 -11       63.76       51.30     17.97 o
   6  -1 -11       63.76      100.82     27.95 o
  -6  -3 -11      197.73      203.22     33.70 o
  -3  -6  11      197.73      216.45     34.18 o
  -6   3  11      197.73      189.95     28.44 o
   3   6  11      197.73      191.02     35.68 o
  -3   6 -11      197.73      261.95     35.72 o
  -3  -6 -11      197.73      197.16     32.56 o
   3  -6 -11      197.73      229.00     38.10 o
   6   3  11      197.73      196.60     33.82 o
   3   6 -11      197.73      245.83     42.93 o
   6   3 -11      197.79      180.25     37.39 o
   6  -3 -11      197.81      172.80     29.63 o
   7   0 -11      605.44      607.37     47.09 o
   0  -7 -11      605.44      555.52     45.74 o
   0   7 -11      605.44      563.26     48.95 o
  -2  -7 -11      311.61      318.13     34.59 o
   2   7  11      311.61      319.80     43.98 o
  -2  -7  11      311.61      350.23     37.72 o
  -2   7 -11      311.61      312.51     31.42 o
   2  -7 -11      311.61      299.43     33.72 o
  -7  -2 -11      311.61      305.77     36.65 o
   2   7 -11      312.08      351.42     47.51 o
   7   2 -11      312.08      388.86     45.05 o
   7  -2 -11      312.21      350.55     42.95 o
   0   0 -12     2176.25     2053.21     77.28 o
   0   0  12     2176.25     1903.96     89.22 o
   0  -2 -12      289.30      291.90     32.02 o
   0   2 -12      289.30      280.92     29.24 o
   2   0  12      289.30      309.41     41.68 o
   0  -2  12      289.30      308.62     35.11 o
   2   0 -12      289.30      276.17     29.08 o
  -2   0  12      289.30      297.72     35.78 o
   0   2  12      289.30      297.69     41.41 o
   2  -2  12     6010.82     6135.39    159.51 o
   2  -2 -12     6010.82     5863.00    129.91 o
  -2  -2  12     6010.82     5981.84    146.33 o
  -2   2  12     6010.82     5938.90    152.25 o
   2   2 -12     6010.82     5953.54    137.01 o
  -2  -2 -12     6010.82     6080.09    133.28 o
   2   2  12     6010.82     6174.80    163.85 o
   3  -1  12        4.77        5.42     12.35 o
   1   3 -12        4.77       15.16     10.96 o
   1   3  12        4.77       15.16     15.75 o
  -3   1  12        4.77        5.18     16.82 o
   3   1  12        4.77       -1.62     10.09 o
   1  -3  12        4.77        6.21     11.00 o
  -1   3 -12        4.77       -2.49      7.16 o
  -3  -1  12        4.77        3.72     12.66 o
  -1  -3  12        4.77       31.11     14.52 o
   3   1 -12        4.77       11.44      9.34 o
   1  -3 -12        4.77       11.64     14.80 o
  -1  -3 -12        4.77        8.94     13.22 o
  -1   3  12        4.77        3.01     17.37 o
   3  -1 -12        4.77        5.30      8.03 o
   0   4  12     1618.01     1578.57     83.13 o
   4   0  12     1618.01     1696.36     86.92 o
   4   0 -12     1618.02     1564.99     69.47 o
  -4   0  12     1618.02     1560.28     72.50 o
   0  -4 -12     1618.01     1590.84     73.37 o
   0   4 -12     1618.02     1565.38     70.43 o
   0  -4  12     1618.02     1613.02     77.44 o
  -4  -2 -12      313.11      389.27     38.79 o
   4   2 -12      313.11      347.07     36.30 o
   4   2  12      313.11      322.23     38.71 o
  -2  -4 -12      313.11      281.14     33.92 o
  -2   4 -12      313.11      371.48     32.97 o
   2  -4 -12      313.11      307.92     34.71 o
   2  -4  12      313.11      365.34     38.63 o
   4  -2 -12      313.11      305.03     29.96 o
  -4  -2  12      313.11      321.75     37.25 o
   2   4 -12      313.11      289.02     34.20 o
  -2  -4  12      313.11      348.34     36.26 o
   2   4  12      313.11      329.08     41.13 o
   4   4 -12     1211.31     1242.41     67.52 o
  -4  -4  12     1211.31     1096.20     66.64 o
   4  -4 -12     1211.31     1156.44     59.25 o
  -4  -4 -12     1211.31     1127.18     64.74 o
   4   4  12     1211.31     1250.84     73.80 o
   4  -4 -12     1211.31     1161.61     66.52 o
  -1  -5 -12        2.49        2.61     14.64 o
   1  -5 -12        2.49       -2.14     14.76 o
   1   5  12        2.49        0.28     20.34 o
   5  -1 -12        2.49        2.49     12.98 o
   1   5 -12        2.49        1.35     18.92 o
   1  -5  12        2.49       -1.74      9.85 o
  -1  -5  12        2.49       25.88     15.00 o
   5   1 -12        2.49       -0.67     16.54 o
   5   1  12        2.49        5.90     14.01 o
  -1   5 -12        2.49       13.93     13.42 o
   5   3  12       11.67       24.06     13.89 o
  -3  -5  12       11.67        9.10     17.77 o
  -3  -5 -12       11.67       34.31     21.57 o
   5   3 -12       11.67       82.48     31.82 o
   3  -5 -12       11.67       19.63     20.34 o
   3   5 -12       11.67        4.67     22.64 o
  -5  -3  12       11.67        6.49     20.30 o
  -5  -3 -12       11.67       23.23     19.95 o
  -3   5 -12       11.67       22.68     14.21 o
   3   5  12       11.67       19.12     22.32 o
   5  -3 -12       11.67       10.61      9.85 o
   0  -6  12       86.96       91.45     24.82 o
   6   0 -12       86.96      151.07     36.14 o
   0  -6 -12       86.96      138.72     32.15 o
   0   6 -12       86.96      175.89     32.38 o
   2   6 -12     3647.72     3719.77    115.75 o
   2  -6 -12     3647.72     3641.23    121.69 o
  -2   6 -12     3647.72     3593.35    107.52 o
  -6  -2 -12     3647.72     3877.43    112.74 o
   6  -2 -12     3647.72     3878.39    112.66 o
   2   6  12     3647.72     3725.11    129.64 o
  -2  -6 -12     3647.72     3869.00    123.46 o
  -2  -6  12     3647.72     3861.65    124.10 o
   6   2 -12     3647.72     3909.17    112.06 o
   0  -1  13      973.42      981.35     63.81 o
   0   1  13      973.42      998.16     69.09 o
   1   0  13      973.42      971.62     66.75 o
   0   1 -13      973.42      904.39     53.56 o
   1   0 -13      973.42     1004.91     56.85 o
  -1   0  13      973.42      924.10     64.17 o
   1   2 -13       44.91       64.00     20.03 o
  -2   1  13       44.91       42.99     25.06 o
  -1  -2  13       44.91       37.25     20.27 o
  -1   2  13       44.91       50.07     27.27 o
   2  -1  13       44.91       33.33     18.05 o
  -2  -1  13       44.91       32.69     19.95 o
   2   1 -13       44.91       53.59     19.16 o
   2  -1 -13       44.91       49.64     17.73 o
  -1   2 -13       44.91       66.74     19.99 o
   2   1  13       44.91       69.82     24.26 o
   1  -2  13       44.91       44.13     18.72 o
   1   2  13       44.91       41.36     24.54 o
   3   0 -13      549.72      614.12     44.42 o
   3   0  13      549.72      572.83     52.51 o
   0   3 -13      549.72      561.29     43.67 o
   0  -3 -13      549.72      545.43     45.45 o
   0  -3  13      549.72      510.01     45.06 o
   0   3  13      549.72      574.78     56.68 o
  -3   0  13      549.72      551.89     48.35 o
  -2  -3 -13      163.28      190.95     33.66 o
   3   2 -13      163.28      199.74     34.02 o
   2   3 -13      163.28      275.62     38.17 o
   3   2  13      163.28      192.66     36.04 o
   2   3  13      163.28      177.69     38.89 o
  -3  -2  13      163.28      144.03     31.21 o
   3  -2  13      163.28      170.80     32.63 o
   3  -2 -13      163.28      243.50     34.25 o
   2  -3 -13      163.28      198.20     34.73 o
  -2  -3  13      163.28      158.48     32.31 o
   2  -3  13      163.28      193.57     32.99 o
   4   1  13      875.41      955.37     67.39 o
   1   4 -13      875.41      855.22     54.76 o
   1  -4  13      875.41     1020.18     62.59 o
  -4  -1  13      875.41      892.83     59.49 o
  -1  -4 -13      875.41      791.37     55.68 o
   1  -4 -13      875.41      895.33     59.17 o
   1   4  13      875.41      919.59     71.00 o
   4   1 -13      875.41      900.18     56.71 o
  -1   4 -13      875.41      851.13     52.70 o
  -1  -4  13      875.41      860.35     57.66 o
   4  -1 -13      875.41      879.05     53.53 o
  -1   4  13      875.41      983.93     71.96 o
   3  -4 -13      508.16      466.17     46.16 o
  -3  -4 -13      508.16      514.82     46.79 o
  -3  -4  13      508.16      476.44     48.38 o
  -4  -3  13      508.16      546.62     49.96 o
   4   3  13      508.16      592.03     52.58 o
   3   4  13      508.16      489.48     55.63 o
  -4  -3 -13      508.16      516.68     45.28 o
   3  -4 -13      508.16      467.40     40.17 o
   3   4 -13      508.16      536.27     47.62 o
   4  -3 -13      508.16      485.48     39.18 o
   4   3 -13      508.16      612.37     50.32 o
   5   0 -13     1026.66     1087.94     63.34 o
   0   5  13     1026.66     1229.39     80.34 o
   0  -5 -13     1026.66     1099.19     66.87 o
   0   5 -13     1026.66     1026.59     59.28 o
   0  -5  13     1026.66     1234.52     70.33 o
  -2   5 -13        2.36       10.76     13.65 o
  -2  -5 -13        2.36        4.51     15.32 o
  -5  -2  13        2.36       -4.95     14.80 o
  -2  -5  13        2.36       12.03     12.62 o
   5   2  13        2.36      -10.17     15.43 o
   2   5  13        2.36        4.83     22.00 o
   2  -5 -13        2.36       10.92     16.38 o
  -5  -2 -13        2.36       22.48     15.63 o
   1   1 -14      183.72      303.60     40.24 o
   1  -1  14      183.72      219.40     36.16 o
  -1  -1  14      183.72      206.69     38.38 o
   1   1  14      183.72      180.67     41.86 o
  -1   1  14      183.72      214.85     42.02 o
   0  -2  14      626.82      556.40     47.29 o
   0   2 -14      626.82      599.61     44.63 o
  -2   0  14      626.82      500.66     50.82 o
   2   0  14      626.82      618.01     53.80 o
   0   2  14      626.82      582.43     60.94 o
   2   0 -14      626.82      629.44     45.70 o
  -1   3 -14      117.29      187.95     34.17 o
   3  -1 -14      117.29      202.99     33.26 o
   1   3  14      117.29      120.52     39.47 o
  -1  -3  14      117.29      134.58     27.24 o
   1   3 -14      117.29      185.85     32.07 o
  -1   3  14      117.29      149.38     39.91 o
  -3  -1  14      117.29      156.71     33.54 o
   3   1 -14      117.29      239.34     36.39 o
   1  -3  14      117.29      185.02     32.82 o
   3  -1  14      117.29      114.42     29.34 o
   3   1  14      117.29      117.71     29.14 o
  -3   1  14      117.29      141.15     30.33 o
 
