# Supplementary material for: Cooperative Jahn–Teller effect and the role of strain in the tetragonal-to-cubic phase transition in MgxCu1 − xCr2O4
Source: IUCrJ. 2016 Aug 16;3(Pt 5):354–66. doi: 10.1107/S2052252516012574 (PMC5391857; doi:10.1107/S2052252516012574)
Supplement: Supplementary file 3 [file m-03-00354-Mg100_RT_CCD_Csup3.hkl]

# 
# h,k,l, Fc-squared, Fo-squared, sigma(Fo-squared) and status flag 
# 
data_Mg100_RT_CCD_C 
_shelx_title ' MgCrO4Sy3 n.02A ccd in F d -3 m' 
_shelx_refln_list_code          4 
_shelx_F_calc_maximum      371.80 
_exptl_crystal_F_000       736.00 
_reflns_d_resolution_high  0.5257 
 
loop_ 
 _symmetry_equiv_pos_as_xyz 
 'x, y, z' 
 'x, -y+1/4, -z+1/4' 
 '-x+3/4, -y+1/4, z+1/2' 
 '-x+3/4, y, -z+3/4' 
 '-y, x+1/4, z+1/4' 
 'y+3/4, x+1/4, -z+1/2' 
 'y+3/4, -x, z+3/4' 
 '-y, -x, -z' 
 'y, z, x' 
 '-y+3/4, -z+1/4, x+1/2' 
 'y, -z+1/4, -x+1/4' 
 '-y+3/4, z, -x+3/4' 
 '-z, y+1/4, x+1/4' 
 '-z, -y, -x' 
 'z+3/4, -y, x+3/4' 
 'z+3/4, y+1/4, -x+1/2' 
 'z, x, y' 
 '-z+1/4, x+1/2, -y+3/4' 
 '-z+1/4, -x+1/4, y' 
 'z, -x+3/4, -y+3/4' 
 '-x, -z, -y' 
 '-x, z+3/4, y+3/4' 
 'x+1/4, -z+1/2, y+3/4' 
 'x+3/4, z+1/4, -y+1/2' 
 'x, y+1/2, z+1/2' 
 'x, -y+3/4, -z+3/4' 
 '-x+3/4, -y+3/4, z+1' 
 '-x+3/4, y+1/2, -z+5/4' 
 '-y, x+3/4, z+3/4' 
 'y+3/4, x+3/4, -z+1' 
 'y+3/4, -x+1/2, z+5/4' 
 '-y, -x+1/2, -z+1/2' 
 'y, z+1/2, x+1/2' 
 '-y+3/4, -z+3/4, x+1' 
 'y, -z+3/4, -x+3/4' 
 '-y+3/4, z+1/2, -x+5/4' 
 '-z, y+3/4, x+3/4' 
 '-z, -y+1/2, -x+1/2' 
 'z+3/4, -y+1/2, x+5/4' 
 'z+3/4, y+3/4, -x+1' 
 'z, x+1/2, y+1/2' 
 '-z+1/4, x+1, -y+5/4' 
 '-z+1/4, -x+3/4, y+1/2' 
 'z, -x+5/4, -y+5/4' 
 '-x, -z+1/2, -y+1/2' 
 '-x, z+5/4, y+5/4' 
 'x+1/4, -z+1, y+5/4' 
 'x+3/4, z+3/4, -y+1' 
 'x+1/2, y, z+1/2' 
 'x+1/2, -y+1/4, -z+3/4' 
 '-x+5/4, -y+1/4, z+1' 
 '-x+5/4, y, -z+5/4' 
 '-y+1/2, x+1/4, z+3/4' 
 'y+5/4, x+1/4, -z+1' 
 'y+5/4, -x, z+5/4' 
 '-y+1/2, -x, -z+1/2' 
 'y+1/2, z, x+1/2' 
 '-y+5/4, -z+1/4, x+1' 
 'y+1/2, -z+1/4, -x+3/4' 
 '-y+5/4, z, -x+5/4' 
 '-z+1/2, y+1/4, x+3/4' 
 '-z+1/2, -y, -x+1/2' 
 'z+5/4, -y, x+5/4' 
 'z+5/4, y+1/4, -x+1' 
 'z+1/2, x, y+1/2' 
 '-z+3/4, x+1/2, -y+5/4' 
 '-z+3/4, -x+1/4, y+1/2' 
 'z+1/2, -x+3/4, -y+5/4' 
 '-x+1/2, -z, -y+1/2' 
 '-x+1/2, z+3/4, y+5/4' 
 'x+3/4, -z+1/2, y+5/4' 
 'x+5/4, z+1/4, -y+1' 
 'x+1/2, y+1/2, z' 
 'x+1/2, -y+3/4, -z+1/4' 
 '-x+5/4, -y+3/4, z+1/2' 
 '-x+5/4, y+1/2, -z+3/4' 
 '-y+1/2, x+3/4, z+1/4' 
 'y+5/4, x+3/4, -z+1/2' 
 'y+5/4, -x+1/2, z+3/4' 
 '-y+1/2, -x+1/2, -z' 
 'y+1/2, z+1/2, x' 
 '-y+5/4, -z+3/4, x+1/2' 
 'y+1/2, -z+3/4, -x+1/4' 
 '-y+5/4, z+1/2, -x+3/4' 
 '-z+1/2, y+3/4, x+1/4' 
 '-z+1/2, -y+1/2, -x' 
 'z+5/4, -y+1/2, x+3/4' 
 'z+5/4, y+3/4, -x+1/2' 
 'z+1/2, x+1/2, y' 
 '-z+3/4, x+1, -y+3/4' 
 '-z+3/4, -x+3/4, y' 
 'z+1/2, -x+5/4, -y+3/4' 
 '-x+1/2, -z+1/2, -y' 
 '-x+1/2, z+5/4, y+3/4' 
 'x+3/4, -z+1, y+3/4' 
 'x+5/4, z+3/4, -y+1/2' 
 '-x, -y, -z' 
 '-x, y-1/4, z-1/4' 
 'x-3/4, y-1/4, -z-1/2' 
 'x-3/4, -y, z-3/4' 
 'y, -x-1/4, -z-1/4' 
 '-y-3/4, -x-1/4, z-1/2' 
 '-y-3/4, x, -z-3/4' 
 'y, x, z' 
 '-y, -z, -x' 
 'y-3/4, z-1/4, -x-1/2' 
 '-y, z-1/4, x-1/4' 
 'y-3/4, -z, x-3/4' 
 'z, -y-1/4, -x-1/4' 
 'z, y, x' 
 '-z-3/4, y, -x-3/4' 
 '-z-3/4, -y-1/4, x-1/2' 
 '-z, -x, -y' 
 'z-1/4, -x-1/2, y-3/4' 
 'z-1/4, x-1/4, -y' 
 '-z, x-3/4, y-3/4' 
 'x, z, y' 
 'x, -z-3/4, -y-3/4' 
 '-x-1/4, z-1/2, -y-3/4' 
 '-x-3/4, -z-1/4, y-1/2' 
 '-x, -y+1/2, -z+1/2' 
 '-x, y+1/4, z+1/4' 
 'x-3/4, y+1/4, -z' 
 'x-3/4, -y+1/2, z-1/4' 
 'y, -x+1/4, -z+1/4' 
 '-y-3/4, -x+1/4, z' 
 '-y-3/4, x+1/2, -z-1/4' 
 'y, x+1/2, z+1/2' 
 '-y, -z+1/2, -x+1/2' 
 'y-3/4, z+1/4, -x' 
 '-y, z+1/4, x+1/4' 
 'y-3/4, -z+1/2, x-1/4' 
 'z, -y+1/4, -x+1/4' 
 'z, y+1/2, x+1/2' 
 '-z-3/4, y+1/2, -x-1/4' 
 '-z-3/4, -y+1/4, x' 
 '-z, -x+1/2, -y+1/2' 
 'z-1/4, -x, y-1/4' 
 'z-1/4, x+1/4, -y+1/2' 
 '-z, x-1/4, y-1/4' 
 'x, z+1/2, y+1/2' 
 'x, -z-1/4, -y-1/4' 
 '-x-1/4, z, -y-1/4' 
 '-x-3/4, -z+1/4, y' 
 '-x+1/2, -y, -z+1/2' 
 '-x+1/2, y-1/4, z+1/4' 
 'x-1/4, y-1/4, -z' 
 'x-1/4, -y, z-1/4' 
 'y+1/2, -x-1/4, -z+1/4' 
 '-y-1/4, -x-1/4, z' 
 '-y-1/4, x, -z-1/4' 
 'y+1/2, x, z+1/2' 
 '-y+1/2, -z, -x+1/2' 
 'y-1/4, z-1/4, -x' 
 '-y+1/2, z-1/4, x+1/4' 
 'y-1/4, -z, x-1/4' 
 'z+1/2, -y-1/4, -x+1/4' 
 'z+1/2, y, x+1/2' 
 '-z-1/4, y, -x-1/4' 
 '-z-1/4, -y-1/4, x' 
 '-z+1/2, -x, -y+1/2' 
 'z+1/4, -x-1/2, y-1/4' 
 'z+1/4, x-1/4, -y+1/2' 
 '-z+1/2, x-3/4, y-1/4' 
 'x+1/2, z, y+1/2' 
 'x+1/2, -z-3/4, -y-1/4' 
 '-x+1/4, z-1/2, -y-1/4' 
 '-x-1/4, -z-1/4, y' 
 '-x+1/2, -y+1/2, -z' 
 '-x+1/2, y+1/4, z-1/4' 
 'x-1/4, y+1/4, -z-1/2' 
 'x-1/4, -y+1/2, z-3/4' 
 'y+1/2, -x+1/4, -z-1/4' 
 '-y-1/4, -x+1/4, z-1/2' 
 '-y-1/4, x+1/2, -z-3/4' 
 'y+1/2, x+1/2, z' 
 '-y+1/2, -z+1/2, -x' 
 'y-1/4, z+1/4, -x-1/2' 
 '-y+1/2, z+1/4, x-1/4' 
 'y-1/4, -z+1/2, x-3/4' 
 'z+1/2, -y+1/4, -x-1/4' 
 'z+1/2, y+1/2, x' 
 '-z-1/4, y+1/2, -x-3/4' 
 '-z-1/4, -y+1/4, x-1/2' 
 '-z+1/2, -x+1/2, -y' 
 'z+1/4, -x, y-3/4' 
 'z+1/4, x+1/4, -y' 
 '-z+1/2, x-1/4, y-3/4' 
 'x+1/2, z+1/2, y' 
 'x+1/2, -z-1/4, -y-3/4' 
 '-x+1/4, z, -y-3/4' 
 '-x-1/4, -z+1/4, y-1/2' 
 
_cell_length_a     8.3288 
_cell_length_b     8.3288 
_cell_length_c     8.3288 
_cell_angle_alpha  90.000 
_cell_angle_beta   90.000 
_cell_angle_gamma  90.000 
 
_shelx_F_squared_multiplier     1.000 
 
loop_ 
 _refln_index_h 
 _refln_index_k 
 _refln_index_l 
 _refln_F_squared_calc 
 _refln_F_squared_meas 
 _refln_F_squared_sigma 
 _refln_observed_status 
   1   1  -1    19757.54    19834.67    275.35 o 
   1   1  -1    19757.54    20017.88    318.61 o 
  -1   1  -1    19757.54    19488.61    306.96 o 
   1  -1   1    19757.54    18966.96    319.55 o 
   1  -1  -1    19757.54    19476.82    277.36 o 
  -1  -1  -1    19757.53    19949.04    299.86 o 
   1   1   1    19757.53    19248.47    318.61 o 
  -1  -1   1    19757.54    19369.68    310.31 o 
  -1   1   1    19757.54    20390.20    312.45 o 
  -1   1   1    19757.54    19716.42    306.42 o 
  -1   1  -1    19757.54    20090.88    281.65 o 
   1   1   1    19757.53    19313.56    312.72 o 
  -2  -2   0     5856.44     6189.64    108.37 o 
  -2   2   0     5856.44     6369.28    106.07 o 
   2   0   2     5856.44     6695.18    106.07 o 
   0   2   2     5856.44     6471.13    107.99 o 
   0  -2   2     5856.44     5938.86    111.70 o 
   2   0  -2     5856.44     6661.78    108.76 o 
  -2   0   2     5856.44     6353.55    108.63 o 
   2   0   2     5856.44     6298.40    111.45 o 
  -2   0  -2     5856.44     6466.27     93.53 o 
   2   2   0     5856.44     6515.15     93.79 o 
   2   2   0     5856.44     6491.86    111.45 o 
  -2   2   0     5856.44     6334.23    105.56 o 
   2  -2   0     5856.44     6205.89     97.11 o 
   0  -2   2     5856.44     6605.87    105.56 o 
  -2   0  -2     5856.44     6552.13    106.07 o 
   0   2   2     5856.44     6242.23    108.63 o 
   0  -2  -2     5856.44     6574.39     94.68 o 
  -2   0   2     5856.44     6533.45    103.64 o 
   2  -2   0     5856.44     6692.75    109.78 o 
   2   0  -2     5856.44     6340.24     96.35 o 
   0   2  -2     5856.44     6510.80    103.64 o 
   0   2  -2     5856.44     6425.33     95.84 o 
  -2  -2   0     5856.44     6452.20    103.00 o 
   2   2   2    14735.71    11839.71    197.06 o 
  -2   2   2    14735.71    11868.44    188.78 o 
   2   2  -2    14735.70    12031.99    170.41 o 
  -2   2   2    14735.71    11864.43    192.66 o 
  -2  -2  -2    14735.71    11858.99    187.62 o 
   2   2   2    14735.71    12027.59    192.28 o 
   2   2  -2    14735.70    12006.50    197.84 o 
  -2   2  -2    14735.71    12026.55    170.80 o 
   2  -2   2    14735.71    12004.56    198.75 o 
  -2  -2   2    14735.70    11912.56    191.89 o 
  -2   2  -2    14735.71    11677.84    187.88 o 
   2  -2  -2    14735.71    12017.76    171.70 o 
   3  -1  -1    35915.53    37118.75    580.55 o 
   1  -1   3    35915.52    36010.29    578.02 o 
   3   1  -1    35915.52    36099.14    503.46 o 
   1  -1  -3    35915.52    37197.72    550.63 o 
  -1   3   1    35915.52    35991.05    551.16 o 
  -1   3   1    35915.52    35783.01    572.67 o 
   3   1   1    35915.51    37090.02    577.48 o 
   1  -3   1    35915.53    36324.82    586.83 o 
  -3   1   1    35915.53    36332.57    579.08 o 
  -3   1  -1    35915.50    37213.35    550.63 o 
  -1  -1  -3    35915.50    36501.05    503.46 o 
   1   1   3    35915.50    35530.21    575.61 o 
  -1   3  -1    35915.53    36476.61    549.96 o 
   1   1  -3    35915.54    36343.13    554.50 o 
   3  -1  -1    35915.53    36721.12    500.92 o 
  -1   3  -1    35915.53    36724.86    507.60 o 
  -1  -3   1    35915.52    36189.60    559.98 o 
  -1  -1  -3    35915.50    36545.68    559.18 o 
   1   3  -1    35915.52    36283.40    577.35 o 
   1   3   1    35915.51    35953.23    500.39 o 
   1  -3  -1    35915.52    37289.78    500.79 o 
  -3   1  -1    35915.50    36319.74    566.79 o 
   3  -1   1    35915.50    35630.02    506.67 o 
  -1   1  -3    35915.52    35752.55    504.26 o 
  -3  -1  -1    35915.51    36162.61    565.46 o 
  -3   1   1    35915.53    36030.73    556.50 o 
   1  -1  -3    35915.52    36077.23    504.93 o 
   3  -1   1    35915.50    35852.89    576.68 o 
  -1  -1   3    35915.54    35224.24    582.96 o 
  -1  -3  -1    35915.51    36007.48    555.44 o 
   1   3  -1    35915.52    36509.21    554.50 o 
  -1   3  -1    35915.53    35445.10    560.78 o 
  -1   1  -3    35915.52    36197.75    549.42 o 
   3   1  -1    35915.52    35417.71    582.43 o 
  -1  -1   3    35915.54    35668.91    560.91 o 
   1  -1   3    35915.52    35375.75    562.12 o 
   1   1  -3    35915.54    36947.86    499.72 o 
  -3  -1   1    35915.52    35777.80    553.83 o 
  -1   1   3    35915.52    35138.99    562.52 o 
   1   3   1    35915.51    35832.71    583.09 o 
   1   3   1    35915.51    34490.56    560.78 o 
  -1   1   3    35915.52    35212.08    577.62 o 
  -3  -1   1    35915.52    36382.54    561.72 o 
   1   3  -1    35915.52    35913.42    503.33 o 
   1   1   3    35915.50    35192.70    568.53 o 
   3   1   1    35915.51    36626.38    502.12 o 
  -3   1   3     3640.82     3347.36     58.23 o 
  -1  -3   3     3640.82     3250.35     64.46 o 
  -1  -3  -3     3640.82     3248.95     59.88 o 
  -3  -1  -3     3640.82     3288.88     59.76 o 
   3  -1  -3     3640.82     3346.47     56.58 o 
   3   3   1     3640.82     3243.36     63.44 o 
  -3  -3   1     3640.82     3275.27     60.90 o 
   3  -3  -1     3640.82     3399.36     57.98 o 
   1  -3   3     3640.82     3340.11     55.05 o 
  -1   3  -3     3640.82     3285.32     57.72 o 
  -3  -3   1     3640.82     3490.39     53.53 o 
  -3  -3  -1     3640.82     3339.60     57.21 o 
   3   1   3     3640.82     3277.94     63.32 o 
   3   3  -1     3640.82     3340.24     52.13 o 
  -1   3   3     3640.82     3293.33     62.68 o 
   3   1  -3     3640.82     3296.50     53.91 o 
  -3   1  -3     3640.82     3342.40     52.13 o 
  -3   3   1     3640.82     3289.13     60.26 o 
   3  -1   3     3640.82     3363.00     55.81 o 
   3   3   1     3640.82     3358.55     49.08 o 
  -3   3  -1     3640.82     3252.77     60.14 o 
  -3   1  -3     3640.82     3293.33     59.76 o 
  -3   1   3     3640.82     3301.08     61.66 o 
   1   3   3     3640.82     3335.92     62.04 o 
   3   1   3     3640.82     3381.69     59.63 o 
  -1   3   3     3640.82     3391.48     55.81 o 
  -1  -3  -3     3640.82     3380.80     49.97 o 
   1  -3  -3     3640.82     3295.36     53.40 o 
  -3  -1   3     3640.82     3272.73     61.54 o 
   3  -1  -3     3640.82     3302.73     54.80 o 
   1   3  -3     3640.82     3354.86     54.29 o 
  -3   3   1     3640.82     3319.14     59.25 o 
   3  -1   3     3640.82     3362.49     64.46 o 
  -1   3  -3     3640.82     3320.92     53.91 o 
   1   3  -3     3640.82     3278.32     53.78 o 
   1  -3   3     3640.82     3359.31     64.33 o 
   3   1  -3     3640.82     3322.44     60.90 o 
   3   3   1     3640.82     3401.27     61.41 o 
   3   3  -1     3640.82     3350.92     63.44 o 
  -1   3   3     3640.82     3305.02     60.90 o 
  -3   3  -1     3640.82     3327.65     55.43 o 
  -3   3  -1     3640.82     3329.69     54.67 o 
   3  -3  -1     3640.82     3364.65     55.69 o 
  -1  -3   3     3640.82     3297.39     58.87 o 
   3  -3   1     3640.82     3329.18     62.55 o 
   1   3   3     3640.82     3238.53     60.01 o 
  -3  -3   3    13899.91    14251.25    232.24 o 
   3  -3   3    13899.91    14575.28    241.87 o 
  -3   3  -3    13899.91    14395.17    228.00 o 
   3   3  -3    13899.91    14471.30    240.20 o 
  -3  -3  -3    13899.91    14418.40    227.49 o 
  -3   3   3    13899.91    14465.26    229.03 o 
   3   3   3    13899.91    14411.73    239.17 o 
  -3   3  -3    13899.91    14485.93    207.08 o 
   3  -3  -3    13899.91    14067.41    208.23 o 
  -3   3   3    13899.91    14380.02    233.78 o 
   3   3  -3    13899.91    14361.15    206.44 o 
   3   3   3    13899.91    14231.74    233.14 o 
   0   0  -4   125515.93   120088.43   1828.10 o 
   0   0   4   125515.93   117933.17   1875.74 o 
   0   4   0   125515.93   122884.00   1861.27 o 
   4   0   0   125515.93   121388.31   1927.61 o 
   0   4   0   125515.93   118019.82   1916.65 o 
   0   0   4   125515.93   104795.70   1895.03 o 
  -4   0   0   125515.93   120403.76   1862.59 o 
  -4   0   0   125515.93   121765.45   1832.19 o 
   4   0   0   125515.93   117778.13   1660.07 o 
   0   4   0   125515.93   122821.31   1673.07 o 
   0   4   0   125515.93   119494.60   1835.85 o 
   0   0  -4   125515.93   122744.16   1659.63 o 
  -4   2   2     3176.41     3333.58     61.35 o 
   4   2  -2     3176.42     3363.04     64.78 o 
  -2   2  -4     3176.42     3293.82     54.62 o 
  -2  -2  -4     3176.41     3319.99     62.11 o 
   2   4  -2     3176.42     3316.05     55.13 o 
  -2   4   2     3176.42     3316.43     63.25 o 
   2  -4  -2     3176.42     3374.48     57.92 o 
   4   2   2     3176.41     3413.34     66.43 o 
   2  -4   2     3176.41     3304.24     65.41 o 
  -2   2  -4     3176.42     3341.07     61.10 o 
  -2  -2   4     3176.41     3433.54     63.25 o 
   2   4   2     3176.41     3338.02     64.02 o 
  -2   4  -2     3176.41     3381.46     61.48 o 
   2   4  -2     3176.42     3354.15     66.68 o 
   2   2   4     3176.41     3254.19     63.38 o 
  -4  -2   2     3176.42     3292.80     63.51 o 
   4   2  -2     3176.42     3271.08     54.74 o 
  -4   2  -2     3176.41     3397.72     56.40 o 
   4  -2  -2     3176.41     3440.65     58.43 o 
  -2   2   4     3176.41     3426.93     61.98 o 
   4  -2   2     3176.41     3316.05     65.80 o 
  -2  -4  -2     3176.41     3321.26     60.84 o 
   2  -2   4     3176.42     3363.68     56.78 o 
   2   2   4     3176.41     3281.75     63.64 o 
  -2  -2   4     3176.41     3331.80     65.54 o 
  -2   4   2     3176.42     3328.37     63.13 o 
   2   4  -2     3176.42     3386.29     54.74 o 
   2   2  -4     3176.41     3272.61     55.89 o 
   2   4   2     3176.41     3331.67     63.76 o 
   2  -2   4     3176.42     3464.02     67.95 o 
   2   2  -4     3176.41     3399.24     55.00 o 
  -4   2  -2     3176.41     3359.11     62.24 o 
  -4  -2  -2     3176.41     3340.05     60.46 o 
  -2   2   4     3176.41     3381.97     65.16 o 
  -2  -4   2     3176.42     3312.62     61.86 o 
   2  -4  -2     3176.42     3327.48     56.65 o 
  -4  -2   2     3176.42     3346.15     54.24 o 
  -4   2   2     3176.41     3238.44     62.37 o 
  -2  -2  -4     3176.41     3339.04     49.03 o 
  -2   4  -2     3176.41     3310.08     56.65 o 
   2  -2  -4     3176.41     3428.84     56.27 o 
   4  -2  -2     3176.41     3344.63     57.54 o 
   4   0   4   138236.91   137413.72   2116.44 o 
   4  -4   0   138237.08   136260.63   2169.21 o 
  -4   4   0   138237.08   133619.42   2109.75 o 
  -4  -4   0   138236.94   138706.80   2069.35 o 
   4   4   0   138236.94   138443.47   1884.28 o 
   0  -4  -4   138236.91   136880.39   2104.63 o 
  -4   0   4   138237.08   135392.05   2153.14 o 
   0  -4  -4   138236.91   135980.78   1879.73 o 
   0   4  -4   138237.05   134860.30   1911.17 o 
   0   4   4   138236.91   130643.19   2157.40 o 
   4   0  -4   138237.08   136352.38   1896.37 o 
   4   0  -4   138237.08   135610.39   2166.94 o 
   4   4   0   138236.94   131787.61   2180.88 o 
   0   4  -4   138237.05   137261.95   2072.34 o 
   4   0   4   138236.91   129255.95   2169.78 o 
   0  -4   4   138237.05   142204.52   2112.45 o 
  -4   0   4   138237.08   141380.17   2079.17 o 
   0  -4   4   138237.05   133437.19   2198.94 o 
  -4   4   0   138237.08   134757.30   2074.90 o 
  -4   0  -4   138236.91   134373.48   2073.33 o 
  -4  -4   2       66.45       58.36      7.85 o 
  -4   4   2       66.45       63.29      7.60 o 
  -4  -4  -2       66.45       74.69      7.09 o 
  -4   2   4       66.45       76.97      7.98 o 
   2   4  -4       66.45       89.50      7.72 o 
   4   2  -4       66.45       63.42      7.98 o 
  -2  -4   4       66.45       40.00      7.34 o 
   4   4  -2       66.45       43.55      8.10 o 
   4   4   2       66.45       65.32      8.35 o 
  -4  -2  -4       66.45       50.76      7.34 o 
  -4   4  -2       66.45       56.84      7.85 o 
  -4   2  -4       66.45       73.04      6.96 o 
   4   4  -2       66.45       54.81      5.95 o 
   4  -4  -2       66.45       57.98      7.60 o 
   4   4   2       66.45       83.42      9.11 o 
  -2  -4   4       66.45       70.89      7.98 o 
   2   4   4       66.45      133.04      9.24 o 
   4  -4   2       66.45       74.43      8.73 o 
   4   2  -4       66.45       54.31      6.71 o 
  -2   4   4       66.45       62.91      8.48 o 
  -2   4  -4       66.45       61.52      7.47 o 
  -4   2  -4       66.45       38.10      6.96 o 
   2   4   4       66.45       93.17      9.87 o 
   4  -2   4       66.45       37.22      8.73 o 
  -2   4  -4       66.45       56.96      6.84 o 
  -4   4  -2       66.45       65.70      7.85 o 
  -4   4   2       66.45       79.37      9.11 o 
  -2  -4  -4       66.45       70.26      8.23 o 
   2  -4  -4       66.45       63.42      7.09 o 
  -4   2   4       66.45       50.89      8.10 o 
  -4  -2   4       66.45       53.42      8.23 o 
  -2   4   4       66.45       58.74      8.35 o 
   4   2   4       66.45       50.89      8.10 o 
   4  -2  -4       66.45       54.56      7.22 o 
   2  -4   4       66.45       29.12      7.72 o 
   4   4   4    45718.01    45852.62    719.42 o 
  -4   4  -4    45718.05    45827.07    640.39 o 
   4   4  -4    45718.05    46396.81    639.73 o 
  -4   4   4    45718.05    43003.12    718.50 o 
   4  -4   4    45718.05    46388.03    741.83 o 
   4   4   4    45718.01    45672.41    738.56 o 
  -4   4   4    45718.05    46510.97    706.45 o 
  -4  -4   4    45718.05    46592.10    719.29 o 
  -4  -4  -4    45718.01    45797.71    703.95 o 
   4  -4  -4    45718.05    46056.17    642.22 o 
   4   4  -4    45718.05    45616.31    739.87 o 
  -4   4  -4    45718.05    46186.84    705.00 o 
   4   4   4    45718.01    45604.52    615.35 o 
   5  -1   1    33975.40    35534.56    496.64 o 
  -1   1  -5    33975.39    35465.95    494.55 o 
  -1   5  -1    33975.43    35339.07    546.92 o 
   1   5   1    33975.38    36805.17    547.19 o 
   1   5  -1    33975.41    35763.05    574.68 o 
  -1  -5   1    33975.41    35864.92    556.48 o 
   1   5  -1    33975.41    35401.00    543.91 o 
  -1   5   1    33975.40    35714.99    548.89 o 
   1  -5   1    33975.43    37101.88    574.42 o 
  -5   1  -1    33975.40    36150.62    554.65 o 
   1   1  -5    33975.43    36067.87    496.51 o 
  -5   1  -1    33975.40    35340.12    546.92 o 
   5   1   1    33975.37    35178.28    574.81 o 
   5   1  -1    33975.39    36031.99    573.37 o 
   1   1  -5    33975.43    35412.53    543.39 o 
  -5  -1   1    33975.39    35297.96    558.71 o 
  -1  -1   5    33975.43    35404.54    558.31 o 
  -1   5  -1    33975.43    35386.87    552.42 o 
   1   5  -1    33975.41    35441.60    496.12 o 
   1  -5  -1    33975.40    36470.89    498.48 o 
  -1   5  -1    33975.43    35605.27    498.08 o 
   5   1  -1    33975.39    35861.25    495.73 o 
  -5  -1  -1    33975.37    35589.42    557.27 o 
   1   5   1    33975.38    35837.94    494.94 o 
   1  -1   5    33975.39    34886.43    574.68 o 
   5  -1  -1    33975.42    35027.84    497.82 o 
  -5  -1  -1    33975.37    35811.10    545.22 o 
  -1   1   5    33975.40    35114.26    568.53 o 
  -1   5   1    33975.40    35532.86    556.61 o 
   1  -1  -5    33975.40    35979.09    546.66 o 
   5  -1  -1    33975.42    35724.81    570.23 o 
  -1  -1  -5    33975.39    36092.48    492.72 o 
   1  -5  -1    33975.40    36124.43    570.23 o 
  -1   1  -5    33975.39    36348.21    546.66 o 
   5  -1   1    33975.40    35340.91    573.37 o 
  -5   1   1    33975.42    34946.26    545.48 o 
  -5   1   1    33975.42    35917.16    557.40 o 
  -1  -1  -5    33975.39    35857.45    547.71 o 
   5   1   1    33975.37    35350.86    492.72 o 
  -5  -1   1    33975.39    35454.16    542.73 o 
   1  -1   5    33975.39    35511.52    555.83 o 
   1  -1  -5    33975.40    35994.41    495.47 o 
   1   5   1    33975.38    35517.28    557.79 o 
   1   1   5    33975.39    34555.16    571.28 o 
   1   1   5    33975.39    35694.04    558.97 o 
  -1   1   5    33975.40    35288.40    560.67 o 
   1   5   1    33975.38    35596.36    572.06 o 
  -1  -1   5    33975.43    35050.88    572.33 o 
  -1  -5   3     6212.70     6236.58    113.55 o 
   3  -1  -5     6212.69     6144.42    103.24 o 
  -5   3  -1     6212.70     6012.54    105.66 o 
  -1   5  -3     6212.70     6247.66    102.60 o 
   5  -3   1     6212.70     6058.37    108.46 o 
  -3   1  -5     6212.70     6129.91     91.27 o 
  -3   1   5     6212.69     6045.51    109.73 o 
  -5   1   3     6212.70     5980.21    107.56 o 
  -3   5   1     6212.70     5774.25    105.78 o 
  -3  -1   5     6212.71     6028.45    108.07 o 
   1  -3   5     6212.70     5993.70    112.02 o 
  -1   3  -5     6212.70     6064.22    101.58 o 
  -5  -3  -1     6212.70     6162.62    100.82 o 
   5   3   1     6212.70     5785.32    111.89 o 
  -1  -3   5     6212.71     6084.97    111.64 o 
   1   5   3     6212.70     5999.43    108.20 o 
  -1   5   3     6212.70     5762.79    106.04 o 
  -1   3   5     6212.70     5726.13    109.47 o 
   1  -3  -5     6212.70     6068.81    105.78 o 
   1  -3  -5     6212.70     6248.04     93.31 o 
  -3   5   1     6212.70     6247.15    103.87 o 
  -1  -3   5     6212.71     6175.48    104.89 o 
   3  -1  -5     6212.69     6097.70     95.60 o 
   5  -3  -1     6212.70     6237.98    104.38 o 
  -3   5  -1     6212.70     6145.31    105.66 o 
  -1  -3  -5     6212.69     5827.33    105.40 o 
   3  -5   1     6212.70     6159.70    108.58 o 
  -3   1  -5     6212.70     6177.14    105.02 o 
   1   3   5     6212.69     6045.38    108.71 o 
  -5  -1   3     6212.70     6024.76    108.84 o 
   3  -1   5     6212.70     6106.74    112.27 o 
  -5   3   1     6212.70     6028.84    103.62 o 
  -3  -1  -5     6212.69     5876.72    105.66 o 
   5  -3   1     6212.70     6207.94     96.62 o 
  -3   5  -1     6212.70     5783.79     97.38 o 
   3  -1   5     6212.70     6081.54    101.07 o 
   3   5   1     6212.69     6066.01    107.44 o 
   1   3   5     6212.69     6185.15    105.78 o 
  -5  -1  -3     6212.70     6175.86    104.51 o 
  -3  -5   1     6212.70     6091.72    106.67 o 
   3   5  -1     6212.70     6088.16     92.29 o 
  -5   1  -3     6212.70     6187.19    100.82 o 
   5  -1   3     6212.70     6157.53     92.54 o 
   5  -1   3     6212.70     6159.44    112.27 o 
   5  -3  -1     6212.70     6018.27     97.00 o 
   3   1   5     6212.69     6148.24    110.62 o 
   5   3  -1     6212.70     5916.69     91.40 o 
   5  -1  -3     6212.70     5986.19     96.24 o 
   1   3  -5     6212.71     6100.76     94.84 o 
  -5   1  -3     6212.70     6225.00    105.15 o 
   3   5  -1     6212.70     6248.42    112.15 o 
  -1   5   3     6212.70     6015.60    107.95 o 
  -3  -1   5     6212.71     6345.55    108.07 o 
   1   5  -3     6212.70     6021.58     94.96 o 
   3   1  -5     6212.71     6191.90     95.22 o 
  -1   3  -5     6212.70     6015.34     93.94 o 
   5   1  -3     6212.70     6141.62     94.84 o 
   3   5   1     6212.69     6154.35     90.00 o 
   1   5   3     6212.70     6367.06    106.55 o 
   5   1   3     6212.70     5732.37    111.38 o 
  -5   1   3     6212.70     5995.99    101.71 o 
  -5  -3   1     6212.70     5755.28    107.44 o 
   1  -5   3     6212.70     6015.34    111.51 o 
  -1  -5   3     6212.70     6163.13    103.24 o 
   3   5   1     6212.69     6077.08    110.11 o 
   5   3  -1     6212.70     5898.49    110.75 o 
   3   1   5     6212.69     6096.68    104.76 o 
   1  -5  -3     6212.70     6128.38     94.20 o 
   5   1  -3     6212.70     6124.31    107.06 o 
  -1   5  -3     6212.70     5753.75     95.22 o 
  -1  -5  -3     6212.70     6168.22     90.76 o 
  -1  -5  -3     6212.70     6270.44    105.91 o 
  -5   3   1     6212.70     6033.16    105.27 o 
  -3  -5  -1     6212.69     6171.53    101.20 o 
   3  -3   5    16443.96    16925.16    281.48 o 
   3   3   5    16443.95    16568.25    269.80 o 
  -5   3  -3    16443.95    16528.60    264.93 o 
   3  -3  -5    16443.96    16888.34    240.81 o 
  -5  -3   3    16443.95    16671.53    270.57 o 
   5  -3  -3    16443.98    16926.71    242.73 o 
   5  -3   3    16443.95    16770.70    279.17 o 
  -3   3   5    16443.96    16635.99    272.50 o 
  -3   3  -5    16443.96    16668.45    238.37 o 
  -3   5   3    16443.96    17022.41    270.83 o 
  -3  -3   5    16443.98    14631.25    268.01 o 
   3   3  -5    16443.98    16739.14    240.17 o 
  -5   3   3    16443.98    17032.80    270.57 o 
   3   5  -3    16443.95    16988.80    280.07 o 
  -3  -3   5    16443.98    16606.35    279.17 o 
  -3  -5   3    16443.95    16326.67    268.39 o 
  -3  -5  -3    16443.95    16579.15    263.13 o 
   3   5  -3    16443.95    16740.42    239.14 o 
   3  -5  -3    16443.96    16666.52    241.45 o 
  -3   3   5    16443.96    15903.29    264.54 o 
   5   3  -3    16443.95    15266.44    276.60 o 
  -5   3   3    16443.98    14716.70    262.88 o 
  -3   3  -5    16443.96    16725.41    263.65 o 
   5   3  -3    16443.95    16414.04    238.50 o 
  -3   5   3    16443.96    16807.13    266.60 o 
  -5  -3  -3    16443.95    16752.99    262.88 o 
   5   3   3    16443.95    16864.22    279.30 o 
  -3   5  -3    16443.96    16711.55    241.71 o 
   3   5   3    16443.95    16388.51    270.96 o 
  -3  -3  -5    16443.95    16677.17    265.31 o 
   3   3   5    16443.95    16824.84    275.96 o 
   3  -5   3    16443.96    17103.49    279.94 o 
   3   5   3    16443.95    17299.66    276.99 o 
  -3   5  -3    16443.96    16947.10    264.67 o 
  -5   1  -5     7659.23     7651.43    131.91 o 
   5   5  -1     7659.23     7448.60    139.04 o 
   5  -1  -5     7659.23     7527.41    120.57 o 
   5   5  -1     7659.23     7654.23    123.38 o 
   1   5  -5     7659.23     7611.70    118.92 o 
   1  -5  -5     7659.23     7765.25    116.25 o 
   5   1   5     7659.22     7398.69    122.48 o 
  -5   1  -5     7659.23     7584.45    117.77 o 
   5   1   5     7659.22     7692.17    129.74 o 
  -1   5  -5     7659.23     7614.25    119.30 o 
  -1   5   5     7659.23     7747.55    137.00 o 
  -1  -5   5     7659.23     7534.42    140.82 o 
   5   1  -5     7659.23     7543.58    119.17 o 
   1   5   5     7659.22     7625.96    137.00 o 
   5   5   1     7659.22     7494.82    114.59 o 
  -5  -1  -5     7659.22     7625.32    132.03 o 
   5   5   1     7659.22     7576.05    123.12 o 
   5   5  -1     7659.23     7670.40    114.34 o 
  -5   1   5     7659.23     7607.24    135.60 o 
   1   5  -5     7659.23     7625.45    124.14 o 
   5  -5   1     7659.23     7825.73    134.96 o 
  -5  -1   5     7659.23     7441.98    135.34 o 
  -1   5   5     7659.23     7624.56    116.63 o 
  -5   5  -1     7659.23     7472.28    118.15 o 
  -5   5  -1     7659.23     7477.89    122.23 o 
   5   5   1     7659.22     7695.22    139.80 o 
  -5   1   5     7659.23     7668.74    115.99 o 
   5  -1  -5     7659.23     7636.40    120.96 o 
  -5   5   1     7659.23     7481.83    122.36 o 
  -5   5   1     7659.23     7734.44    133.05 o 
   5  -1   5     7659.23     7294.29    123.88 o 
  -5  -5   1     7659.23     7788.55    134.83 o 
  -5  -5  -1     7659.22     7691.79    136.23 o 
   5  -5  -1     7659.23     7540.78    121.47 o 
  -1   5  -5     7659.23     7604.70    124.90 o 
  -5  -1   5     7659.23     7681.73    115.99 o 
  -1   5  -5     7659.23     7468.59    126.43 o 
   5   1  -5     7659.23     7651.93    120.19 o 
   5  -1   5     7659.23     7431.28    140.56 o 
  -1  -5  -5     7659.22     7656.52    132.67 o 
  -1   5   5     7659.23     7702.48    119.17 o 
  -5   5   1     7659.23     7617.56    118.41 o 
  -1   5  -5     7659.23     7576.94    119.17 o 
  -5   5  -1     7659.23     7616.03    132.67 o 
   5   5  -1     7659.23     7480.94    113.95 o 
   5   1   5     7659.22     7573.76    139.29 o 
   1  -5   5     7659.23     7658.68    140.69 o 
   1   5   5     7659.22     7367.88    115.86 o 
  -5  -1  -5     7659.22     7764.49    118.28 o 
   1   5  -5     7659.23     7516.97    119.43 o 
   1   5   5     7659.22     7654.10    118.41 o 
  -5   3   5    16415.88    16774.02    237.82 o 
  -3  -5   5    16415.88    17533.19    275.21 o 
   3   5   5    16415.86    17051.53    281.36 o 
   3  -5  -5    16415.87    16811.41    247.55 o 
  -3   5  -5    16415.88    16594.59    245.76 o 
   5  -5  -3    16415.88    16401.08    249.86 o 
   5  -3  -5    16415.88    16539.91    247.55 o 
   5  -3   5    16415.88    16533.12    253.32 o 
  -5   5   3    16415.88    16778.11    244.09 o 
   5  -3   5    16415.88    16836.89    287.64 o 
   3  -5  -5    16415.87    16803.73    245.38 o 
  -3   5   5    16415.87    16960.35    279.44 o 
   5   5  -3    16415.87    16783.24    245.12 o 
   3   5  -5    16415.88    16488.55    245.38 o 
  -3   5  -5    16415.88    16631.35    268.56 o 
  -5  -3  -5    16415.86    16672.33    271.12 o 
   5   3   5    16415.86    16897.60    251.39 o 
   5   3   5    16415.86    16876.21    234.87 o 
  -3  -5  -5    16415.86    16232.81    270.22 o 
   5  -5  -3    16415.88    16698.97    248.06 o 
  -5   5   3    16415.88    16632.24    272.14 o 
  -5  -3   5    16415.88    16842.53    277.78 o 
   5  -5   3    16415.88    16523.77    250.88 o 
  -5   5   3    16415.88    16696.54    274.32 o 
  -5  -5   3    16415.87    16673.48    276.75 o 
   5   5   3    16415.85    16943.45    277.78 o 
   5   5   3    16415.85    17110.96    286.10 o 
   3   5  -5    16415.88    17093.67    248.19 o 
   5   5  -3    16415.87    16949.46    286.74 o 
   5  -3  -5    16415.88    16682.58    248.96 o 
  -5  -3  -5    16415.86    17041.55    242.94 o 
  -5  -5   3    16415.87    16674.63    236.92 o 
  -5   3  -5    16415.88    16849.57    243.07 o 
  -5   3  -5    16415.88    16377.26    270.73 o 
   5   3   5    16415.86    16428.36    284.18 o 
  -3  -5  -5    16415.86    16823.45    243.97 o 
  -5   5  -3    16415.88    16657.86    272.01 o 
   5   5  -3    16415.87    16737.77    243.45 o 
  -3   5   5    16415.87    16695.51    237.82 o 
  -5   3   5    16415.88    16474.60    277.78 o 
  -3   5  -5    16415.88    16683.98    240.89 o 
   5   5  -3    16415.87    17085.34    252.93 o 
   5   3  -5    16415.88    16781.57    247.17 o 
  -3   5   5    16415.87    17041.16    273.55 o 
   5   3  -5    16415.88    16689.24    245.38 o 
   5   3   5    16415.86    16712.03    274.70 o 
   3  -5   5    16415.88    17020.29    253.57 o 
   3   5   5    16415.86    16544.78    277.78 o 
   5   5   3    16415.85    16811.67    251.65 o 
  -5   5  -3    16415.88    16946.65    243.45 o 
  -5   3  -5    16415.88    16730.09    243.58 o 
  -5  -3   5    16415.88    17009.53    237.56 o 
   5  -5   3    16415.88    16834.21    284.82 o 
  -5  -5  -3    16415.85    16786.18    267.40 o 
  -5   3   5    16415.88    16901.44    269.71 o 
   5   3  -5    16415.88    16861.48    282.51 o 
   3   5  -5    16415.88    16510.71    252.55 o 
  -5   5  -3    16415.88    16987.50    249.35 o 
   3   5   5    16415.86    16471.65    237.31 o 
   5   5   3    16415.85    16574.49    236.41 o 
   3  -5   5    16415.88    16815.89    287.77 o 
  -3   5   5    16415.87    16676.68    243.97 o 
   5  -5   5    16616.83    16734.87    255.24 o 
   5   5  -5    16616.82    16848.86    249.09 o 
  -5   5   5    16616.82    16823.40    239.12 o 
  -5   5  -5    16616.83    16577.38    272.76 o 
  -5   5   5    16616.82    16747.03    274.30 o 
   5   5  -5    16616.82    16341.33    286.96 o 
  -5  -5   5    16616.82    16742.55    279.29 o 
  -5   5  -5    16616.83    16640.32    244.23 o 
  -5   5  -5    16616.83    16716.06    247.82 o 
   5  -5  -5    16616.82    16702.50    251.40 o 
  -5  -5  -5    16616.79    17089.39    244.62 o 
   5   5   5    16616.79    16708.13    279.54 o 
   5   5  -5    16616.82    16754.83    254.21 o 
  -5   5   5    16616.82    16676.02    279.42 o 
  -5  -5  -5    16616.79    16793.98    272.00 o 
   5  -5   5    16616.83    16678.71    289.78 o 
  -5   5   5    16616.82    16889.80    245.51 o 
   5  -5  -5    16616.82    16613.97    249.48 o 
  -5  -5   5    16616.82    16832.23    238.60 o 
   5   5  -5    16616.82    16733.85    247.18 o 
   5   5   5    16616.79    16501.26    252.16 o 
  -5   5  -5    16616.83    16649.66    249.22 o 
   5   5   5    16616.79    16915.90    286.58 o 
   5   5   5    16616.79    16802.29    238.48 o 
   6  -2   0     1932.93     1916.30     39.05 o 
  -2   0   6     1932.93     2015.83     41.71 o 
   6   0   2     1932.92     1989.20     36.01 o 
  -2   0  -6     1932.92     1998.08     34.87 o 
   2   0   6     1932.92     1957.25     45.39 o 
   0   6   2     1932.92     2014.05     41.84 o 
   2   0   6     1932.92     1885.62     41.33 o 
   6   0   2     1932.92     1938.99     46.53 o 
  -6   0   2     1932.93     1955.98     39.30 o 
   0   2   6     1932.92     2023.69     40.83 o 
   6   0  -2     1932.93     1982.61     38.92 o 
  -2   0  -6     1932.92     1911.35     42.85 o 
   0   2  -6     1932.93     2021.28     38.04 o 
  -2   0   6     1932.93     1937.22     45.14 o 
   6   2   0     1932.92     2025.97     46.79 o 
   2   0  -6     1932.93     1899.18     38.16 o 
   0  -2   6     1932.93     2047.27     46.15 o 
   0  -6   2     1932.93     1903.62     46.91 o 
  -2   6   0     1932.93     1870.53     39.81 o 
   2   6   0     1932.92     1990.34     36.64 o 
   0  -2   6     1932.93     2020.52     42.35 o 
   0   2  -6     1932.93     1960.80     39.81 o 
   0   6   2     1932.92     1811.57     43.24 o 
  -2   6   0     1932.93     1570.80     41.46 o 
   0  -6  -2     1932.92     2018.37     37.66 o 
  -6  -2   0     1932.92     1974.12     38.92 o 
  -6   0   2     1932.93     1676.16     42.98 o 
   6   2   0     1932.92     1988.95     35.25 o 
  -6   0  -2     1932.92     1998.71     42.47 o 
  -6   0  -2     1932.92     1954.84     40.83 o 
   2  -6   0     1932.93     1992.63     42.60 o 
  -2  -6   0     1932.92     2006.45     44.12 o 
   0  -2  -6     1932.92     1967.40     35.50 o 
   0  -2  -6     1932.92     1915.16     42.60 o 
   6   0  -2     1932.93     2012.91     42.47 o 
  -6   2   0     1932.93     1967.90     42.60 o 
  -6   2   0     1932.93     1966.51     40.70 o 
   6  -2   0     1932.93     2037.26     43.87 o 
   2   0  -6     1932.93     1935.19     39.56 o 
  -6  -2   0     1932.92     1939.50     44.00 o 
   0   2   6     1932.92     1955.98     45.77 o 
  -2  -6   0     1932.92     2002.26     39.94 o 
   0   6   2     1932.92     2033.33     43.87 o 
   0   6  -2     1932.93     2075.29     40.95 o 
   2   6   0     1932.92     1773.79     44.63 o 
   0   6  -2     1932.93     1965.11     38.92 o 
  -2  -6   2    12111.49    12324.42    201.72 o 
  -6  -2  -2    12111.51    12578.81    203.64 o 
  -2  -2   6    12111.51    12268.43    209.13 o 
   6  -2   2    12111.49    12211.03    210.80 o 
  -2  -2   6    12111.51    12496.48    204.28 o 
   2   2  -6    12111.51    12452.38    181.65 o 
  -2   6  -2    12111.51    12270.35    199.67 o 
  -2  -2  -6    12111.50    12503.64    201.21 o 
   2   2   6    12111.50    12312.79    207.60 o 
  -6  -2  -2    12111.51    12529.72    198.14 o 
  -2   6   2    12111.49    12204.26    201.97 o 
   6  -2   2    12111.49    12400.99    181.27 o 
   2   6   2    12111.50    12287.22    204.91 o 
  -2   6   2    12111.49    12616.26    203.51 o 
   2   2   6    12111.50    12127.69    204.40 o 
   2   6  -2    12111.49    12304.61    180.63 o 
  -2   2   6    12111.49    12297.45    206.96 o 
   2   6   2    12111.50    12520.26    208.24 o 
   2  -6   2    12111.51    11596.16    209.39 o 
  -6   2   2    12111.51    12365.58    203.25 o 
  -2  -6  -2    12111.50    12083.97    198.52 o 
   6   2   2    12111.51    12278.40    212.20 o 
   2   6  -2    12111.49    12444.71    212.58 o 
   6   2  -2    12111.49    12203.75    209.01 o 
   6  -2  -2    12111.51    12250.79    183.57 o 
   2  -6  -2    12111.49    12118.10    182.29 o 
  -6  -2   2    12111.49    12039.74    204.91 o 
   6   2  -2    12111.49    12427.71    179.73 o 
   2  -2   6    12111.49    12326.08    212.84 o 
  -2   2  -6    12111.49    12306.01    178.96 o 
   2  -2  -6    12111.49    12294.38    199.80 o 
  -2   2  -6    12111.49    11459.64    198.52 o 
  -6   2   2    12111.51    12003.18    198.52 o 
   2  -2  -6    12111.49    12357.27    180.63 o 
  -2   6  -2    12111.51    12385.01    183.57 o 
  -6   2  -2    12111.49    12322.12    200.31 o 
   4  -6  -2     2098.37     2081.65     44.62 o 
  -2   4  -6     2098.37     2084.32     44.88 o 
   4   6  -2     2098.37     2022.96     40.31 o 
  -4   6  -2     2098.38     2125.90     45.64 o 
  -6   2   4     2098.38     2023.97     45.26 o 
   4   6  -2     2098.37     2013.83     45.39 o 
   4  -6   2     2098.38     2224.91     50.58 o 
  -2   6  -4     2098.38     2036.01     43.61 o 
  -4   6   2     2098.37     2119.18     48.81 o 
   6  -4  -2     2098.38     2083.43     44.50 o 
  -4  -2  -6     2098.37     2069.74     48.43 o 
   4   6   2     2098.37     2025.24     43.86 o 
   4   6   2     2098.37     2140.86     42.09 o 
  -6   2  -4     2098.37     2109.42     42.85 o 
   6  -2   4     2098.37     2056.05     51.72 o 
   4   6   2     2098.37     2063.91     49.57 o 
   4   2   6     2098.37     1999.50     43.86 o 
   4   2   6     2098.37     2044.26     49.57 o 
  -6   2  -4     2098.37     2067.84     47.67 o 
   6   4   2     2098.37     2013.45     51.34 o 
   4   6   2     2098.37     1988.73     48.81 o 
  -2   6   4     2098.37     2046.16     49.44 o 
  -4   6   2     2098.37     1999.38     44.50 o 
   6   2   4     2098.37     2024.73     50.96 o 
  -4   2  -6     2098.37     2146.56     47.67 o 
  -4   6  -2     2098.38     2083.94     42.85 o 
   4  -2  -6     2098.37     2106.12     43.99 o 
  -4   6   2     2098.37     2227.32     47.54 o 
  -4   6   2     2098.37     2124.25     43.86 o 
   6   4   2     2098.37     2037.28     45.13 o 
   4  -2   6     2098.37     2108.28     46.27 o 
   4  -2   6     2098.37     2094.59     52.36 o 
   2   4   6     2098.37     2012.94     41.96 o 
  -6  -4  -2     2098.37     2176.86     44.37 o 
  -6  -4  -2     2098.37     2107.39     49.82 o 
  -4   2   6     2098.37     2155.18     50.96 o 
   6  -2   4     2098.37     1997.73     45.51 o 
   2   6   4     2098.37     2123.11     42.60 o 
   6  -2  -4     2098.38     2175.09     45.01 o 
  -6   2   4     2098.38     2089.13     48.94 o 
  -6  -2  -4     2098.37     2059.09     47.03 o 
  -2   6   4     2098.37     2125.01     49.70 o 
   2   4   6     2098.37     2112.97     50.33 o 
  -2   4  -6     2098.37     2164.95     42.98 o 
  -6  -2  -4     2098.37     2116.26     42.22 o 
   6   4  -2     2098.37     2043.11     50.71 o 
  -4   2   6     2098.37     2046.41     42.98 o 
  -2   6   4     2098.37     2082.16     43.36 o 
  -2   6   4     2098.37     2073.92     42.22 o 
   4   2   6     2098.37     2034.87     46.65 o 
   4   6  -2     2098.37     1994.43     51.22 o 
  -6   4   2     2098.38     2136.42     42.60 o 
   2  -6   4     2098.38     2076.33     46.40 o 
   2  -6   4     2098.38     2033.10     51.47 o 
   4   6  -2     2098.37     2168.24     40.69 o 
  -2   4  -6     2098.37     2064.67     41.96 o 
  -6   4  -2     2098.37     2140.73     44.88 o 
  -4  -2  -6     2098.37     2068.09     42.98 o 
   4  -2  -6     2098.37     2060.61     43.48 o 
   2   6   4     2098.37     2183.96     47.54 o 
  -6   4  -2     2098.37     2132.24     48.68 o 
   6   4  -2     2098.37     2072.91     39.81 o 
   6  -4   2     2098.37     2168.75     49.57 o 
   2   6  -4     2098.37     2104.98     46.27 o 
  -2   4   6     2098.37     2036.40     50.96 o 
  -2  -4  -6     2098.37     2124.25     43.99 o 
   2   6   4     2098.37     2040.33     42.34 o 
  -2   6  -4     2098.38     2145.04     45.51 o 
  -2   6  -4     2098.38     2077.72     43.61 o 
  -4  -2   6     2098.38     2075.70     42.09 o 
  -4  -2   6     2098.38     1897.96     47.67 o 
  -6  -4   2     2098.37     2166.21     49.82 o 
  -2  -4   6     2098.38     2107.26     51.60 o 
   4   2  -6     2098.38     2047.68     42.72 o 
  -2   4   6     2098.37     2009.65     42.47 o 
   2   6   4     2098.37     2102.06     49.95 o 
   6   2   4     2098.37     2103.59     45.51 o 
   2   6  -4     2098.37     2058.83     42.60 o 
  -6   4   2     2098.38     2053.64     45.77 o 
   6  -4  -2     2098.38     2031.70     45.01 o 
  -4  -2   6     2098.38     2030.18     49.19 o 
  -4  -6  -2     2098.37     2069.61     43.99 o 
  -2  -4   6     2098.38     2213.50     47.41 o 
   2   4  -6     2098.38     2138.20     43.99 o 
  -2  -4  -6     2098.37     2005.21     47.67 o 
  -4   6  -2     2098.38     2042.86     47.79 o 
  -6  -2  -4     2098.37     2172.68     47.79 o 
   2  -4   6     2098.37     2076.08     46.27 o 
   2  -4   6     2098.37     2006.48     52.10 o 
  -4   6  -2     2098.38     2134.77     45.51 o 
  -6   2   4     2098.38     2101.94     42.09 o 
   2  -4  -6     2098.37     2073.54     48.68 o 
   6   4  -2     2098.37     2124.00     45.26 o 
  -6   4  -2     2098.37     2078.99     42.85 o 
  -2  -6  -4     2098.37     2079.50     47.67 o 
  -4  -6   2     2098.37     2049.33     48.05 o 
   2   4  -6     2098.38     2181.55     43.48 o 
   6   2  -4     2098.37     2153.28     48.05 o 
   2  -6  -4     2098.37     2177.37     42.34 o 
  -2   4   6     2098.37     2094.59     43.23 o 
  -6  -2   4     2098.37     2128.81     42.72 o 
   6  -2  -4     2098.38     2200.32     45.01 o 
  -6  -2   4     2098.37     2082.16     49.82 o 
   2   4  -6     2098.38     2028.79     45.13 o 
  -2  -6   4     2098.37     2006.73     52.49 o 
  -4   2  -6     2098.37     2115.00     42.47 o 
   6   2  -4     2098.37     2054.90     42.22 o 
   6  -4   2     2098.37     2060.74     43.99 o 
   6   2  -4     2098.37     2055.54     42.47 o 
  -2  -6   4     2098.37     2249.38     46.15 o 
   2   6  -4     2098.37     2166.21     42.72 o 
   2   4   6     2098.37     2063.27     46.40 o 
   4   2  -6     2098.38     2001.79     42.98 o 
  -6  -4   2     2098.37     2159.75     42.85 o 
   6   4   2     2098.37     2115.25     41.46 o 
  -6   4   2     2098.38     2122.98     47.67 o 
   2  -4  -6     2098.37     2115.38     41.84 o 
   4   6  -4       25.86       29.75      6.96 o 
   4   4  -6       25.86       34.18      8.10 o 
   6  -4  -4       25.86       52.53      8.86 o 
   4   6   4       25.86       36.33      7.09 o 
  -4   4   6       25.86       29.87      8.10 o 
   4   4  -6       25.86       25.32      6.08 o 
  -4  -4  -6       25.86       34.43      8.10 o 
  -4   4   6       25.86       49.62      8.61 o 
   4   6  -4       25.86       42.78      8.35 o 
  -4  -6  -4       25.86       27.47      7.22 o 
  -4  -4  -6       25.86       31.77      6.71 o 
  -4  -6  -4       25.86       28.48      7.59 o 
  -4   6   4       25.86       42.28      8.61 o 
   6   4   4       25.86       41.14      7.22 o 
   4   4  -6       25.86       44.56      7.47 o 
   4  -6  -4       25.86       24.94      6.96 o 
  -4   6   4       25.86       26.58      7.47 o 
  -4   6  -4       25.86       41.27      8.10 o 
  -4   6  -4       25.86       30.76      7.47 o 
  -4   6  -4       25.86       30.51      7.85 o 
   4  -6   4       25.86       31.01      7.85 o 
   4  -6   4       25.86       36.58     10.00 o 
   4  -4  -6       25.86       49.75      8.48 o 
   6   4  -4       25.86       44.43      7.72 o 
  -4   6   4       25.86       40.76      8.99 o 
  -4  -6   4       25.86       33.16      7.85 o 
  -6   4  -4       25.86       45.95      9.62 o 
   4   6   4       25.86       33.92      7.97 o 
  -4  -6   4       25.86       41.52      7.72 o 
   4   6   4       25.86       84.81     11.39 o 
   4   4   6       25.86       22.66      7.72 o 
  -6   4   4       25.86       34.56      8.23 o 
  -6  -4  -4       25.86       33.80      7.34 o 
  -4  -4   6       25.86       33.04      7.85 o 
   4   6   4       25.86       38.86      8.61 o 
  -6  -4  -4       25.86       32.28      7.59 o 
   6   4   4       25.86       79.49      9.49 o 
   4   6  -4       25.86       28.99      9.75 o 
   4  -6  -4       25.86       45.44      7.97 o 
  -6   4   4       25.86       22.91      7.72 o 
  -4   4  -6       25.86       43.92      7.59 o 
  -4   4   6       25.86       18.86      6.33 o 
  -4   6  -4       25.86       32.53      7.59 o 
  -4   4  -6       25.86       25.32      6.71 o 
   4   4   6       25.86       32.91      8.10 o 
   6   4  -4       25.86       51.01      7.47 o 
  -6  -4   4       25.86       49.75      9.24 o 
  -6  -4  -4       25.86       29.11      8.23 o 
   4   6  -4       25.86       37.09      6.58 o 
   6  -4   4       25.86       33.54      8.23 o 
   6  -4   4       25.86       40.13      7.47 o 
  -4   4  -6       25.86       37.47      8.61 o 
   6   4  -4       25.86       78.48      9.87 o 
   4  -4  -6       25.86       50.63      8.23 o 
   4  -4   6       25.86       22.41      7.85 o 
  -4  -4   6       25.86       34.56      8.73 o 
   4   4   6       25.86       29.37      8.61 o 
  -4   6   4       25.86       27.72      6.71 o 
   6   4  -4       25.86       24.18      8.35 o 
  -4   4   6       25.86       40.25      8.61 o 
  -6   4  -4       25.86       27.72      6.08 o 
  -4   4  -6       25.86       29.37      6.96 o 
  -4  -4   6       25.86       23.29      7.59 o 
   6  -4  -4       25.86       57.47      9.11 o 
  -6   4  -4       25.86       47.59      8.48 o 
  -6  -4   4       25.86       73.16      8.73 o 
   4   4   6       25.86       26.33      6.71 o 
   4  -4   6       25.86       22.15      9.62 o 
   6  -4   4       25.86       34.81      9.24 o 
   6   6   0     2145.68     1932.06     51.97 o 
   6  -6   0     2145.68     2096.34     46.90 o 
   0   6  -6     2145.68     2022.57     44.62 o 
   0  -6   6     2145.68     2101.67     55.01 o 
   0   6   6     2145.68     2035.50     44.75 o 
   0   6   6     2145.68     2064.15     44.49 o 
  -6   0   6     2145.68     2118.02     52.35 o 
  -6   6   0     2145.68     2049.82     50.20 o 
   6   0  -6     2145.68     2076.57     45.13 o 
  -6   6   0     2145.68     2075.05     47.41 o 
  -6   0   6     2145.68     2118.40     44.49 o 
   6   6   0     2145.68     1961.47     46.52 o 
   6   0  -6     2145.68     2106.49     46.14 o 
  -6   6   0     2145.68     2085.95     44.75 o 
  -6  -6   0     2145.68     2141.98     51.46 o 
   0  -6  -6     2145.68     2112.70     51.34 o 
  -6   0  -6     2145.68     2133.36     44.87 o 
   6   0   6     2145.68     2108.51     54.13 o 
   0   6  -6     2145.68     2103.19     48.68 o 
  -6   0  -6     2145.68     2069.60     49.69 o 
   0   6   6     2145.68     1993.54     52.22 o 
   6   6   0     2145.68     2013.06     42.97 o 
   0   6  -6     2145.68     2139.44     45.13 o 
   6   0   6     2145.68     2014.20     47.03 o 
   6  -6   2     9084.11     9347.70    150.49 o 
   6  -2  -6     9084.11     9467.63    150.24 o 
  -6   2  -6     9084.11     9203.95    145.91 o 
   2  -6   6     9084.11     9502.52    175.19 o 
   2   6  -6     9084.11     9342.86    153.93 o 
  -6   6   2     9084.11     9240.88    146.55 o 
  -6  -2   6     9084.11     9381.95    168.19 o 
  -6  -6   2     9084.11     9373.54    167.30 o 
   6  -6  -2     9084.11     9462.54    152.78 o 
   6   6   2     9084.09     9200.13    142.34 o 
  -6  -6   2     9084.11     9415.94    143.87 o 
  -6  -2  -6     9084.09     9229.54    163.35 o 
   6  -6  -2     9084.11     9332.42    150.62 o 
   6   2  -6     9084.11     9506.47    148.71 o 
   2  -6   6     9084.11     9610.10    155.84 o 
   2   6  -6     9084.11     9324.53    147.69 o 
  -2  -6   6     9084.11     9474.76    175.32 o 
   2   6   6     9084.09     9273.72    168.70 o 
   6  -2   6     9084.11     9470.31    154.95 o 
   6   2   6     9084.09     9335.22    151.64 o 
   6   6   2     9084.09     9328.73    172.90 o 
   2   6   6     9084.09     9305.30    143.87 o 
  -6   6  -2     9084.11     9475.27    147.05 o 
   2   6   6     9084.09     9200.90    146.04 o 
   6   6  -2     9084.11     9467.51    153.42 o 
  -6  -6  -2     9084.09     9137.75    168.70 o 
   6   6   2     9084.09     9320.71    152.66 o 
  -6   2   6     9084.11     9212.10    143.36 o 
   6  -2   6     9084.11     9426.64    175.45 o 
  -6   6  -2     9084.11     9561.47    152.02 o 
  -2  -6  -6     9084.09     9542.50    164.50 o 
  -2   6  -6     9084.11     9421.29    147.95 o 
  -6  -2   6     9084.11     9300.33    143.36 o 
   2   6  -6     9084.11     9534.60    148.84 o 
   6   2  -6     9084.11     9573.95    149.22 o 
  -6  -2  -6     9084.09     9331.02    146.16 o 
   6   2   6     9084.09     9467.25    172.90 o 
  -6   2   6     9084.11     9626.91    169.46 o 
   2  -6  -6     9084.11     9186.76    166.28 o 
  -2   6  -6     9084.11     9187.53    148.07 o 
   6   6  -2     9084.11     9559.30    174.30 o 
   6  -2  -6     9084.11     9442.30    150.36 o 
  -6   6   2     9084.11     9437.20    164.50 o 
  -6   6  -2     9084.11     9420.40    164.62 o 
  -2   6   6     9084.11     9554.21    147.95 o 
   6   2   6     9084.09     9450.83    161.95 o 
  -2   6   6     9084.11     9198.22    168.70 o 
  -6   2  -6     9084.11     9370.87    163.35 o 
  -2   6   6     9084.11     9459.23    144.38 o 
   6   6   4      519.03      553.08     22.03 o 
   6   4  -6      519.03      548.39     20.39 o 
   4   6  -6      519.03      494.32     19.88 o 
  -6   4   6      519.03      492.68     19.88 o 
  -6   4   6      519.03      541.43     22.66 o 
   6  -4  -6      519.03      469.76     20.77 o 
  -4   6  -6      519.03      547.50     21.40 o 
  -4  -6  -6      519.03      484.83     22.41 o 
  -4   6   6      519.03      534.21     24.44 o 
   6   4  -6      519.03      502.68     19.88 o 
  -4   6  -6      519.03      474.83     21.40 o 
   6   6  -4      519.03      446.84     18.87 o 
  -4   6  -6      519.03      505.97     20.13 o 
   6   4  -6      519.03      480.65     21.15 o 
   4   6  -6      519.03      520.66     22.92 o 
  -6   4   6      519.03      541.43     24.94 o 
  -4  -6  -6      519.03      530.92     20.51 o 
  -6  -6  -4      519.03      486.22     23.80 o 
   6   6  -4      519.03      504.45     19.12 o 
  -6   6   4      519.03      466.97     22.29 o 
   4   6   6      519.03      485.59     23.93 o 
  -6  -6  -4      519.03      505.72     21.78 o 
   6   6  -4      519.03      497.49     22.16 o 
  -6  -6   4      519.03      479.13     22.29 o 
   6  -6  -4      519.03      463.81     20.64 o 
  -4   6   6      519.03      508.38     21.02 o 
   6   4   6      519.03      482.04     23.04 o 
  -6  -4  -6      519.03      480.65     19.88 o 
  -6   4  -6      519.03      509.39     22.29 o 
  -6   4  -6      519.03      530.79     20.39 o 
   6  -4   6      519.03      485.08     25.70 o 
   6  -6   4      519.03      480.27     21.15 o 
  -6   6  -4      519.03      539.27     21.65 o 
   6   4  -6      519.03      599.67     24.82 o 
  -4   6  -6      519.03      522.81     20.77 o 
  -6  -4   6      519.03      529.15     20.64 o 
   6   4   6      519.03      453.17     20.13 o 
   6   4   6      519.03      523.32     19.12 o 
   4  -6  -6      519.03      514.96     20.77 o 
   6   6   4      519.03      503.69     24.44 o 
  -4   6   6      519.03      539.65     24.06 o 
   6  -6   4      519.03      451.53     23.68 o 
   6   6   4      519.03      463.56     19.25 o 
  -6   4   6      519.03      461.91     19.88 o 
  -6  -4   6      519.03      554.60     24.69 o 
  -4  -6   6      519.03      550.29     23.42 o 
   6  -4  -6      519.03      483.69     20.64 o 
  -6   6  -4      519.03      490.78     22.54 o 
  -6   6  -4      519.03      515.60     20.01 o 
   4  -6  -6      519.03      487.49     21.02 o 
   4  -6   6      519.03      513.57     25.83 o 
   6   4   6      519.03      525.60     23.30 o 
   6  -6  -4      519.03      511.67     21.02 o 
   6  -4   6      519.03      467.61     21.78 o 
  -4  -6   6      519.03      514.20     26.08 o 
  -4   6   6      519.03      512.30     20.51 o 
  -6   6   4      519.03      479.89     19.75 o 
   6   6  -4      519.03      486.09     25.07 o 
  -6  -6   4      519.03      487.49     20.01 o 
   6  -6   4      519.03      478.88     21.53 o 
  -6  -4  -6      519.03      500.78     22.29 o 
   4   6   6      519.03      486.35     19.75 o 
   4   6  -6      519.03      487.11     19.75 o 
   4  -6   6      519.03      503.31     22.41 o 
  -6   6   6     7184.53     7435.46    120.10 o 
  -6   6   6     7184.53     7444.48    141.58 o 
  -6   6  -6     7184.53     7374.97    125.82 o 
  -6   6   6     7184.53     7260.59    122.39 o 
  -6   6   6     7184.53     7600.55    139.42 o 
  -6  -6   6     7184.53     7488.46    141.07 o 
  -6  -6   6     7184.53     7326.29    120.35 o 
   6  -6  -6     7184.53     7418.56    126.33 o 
   6   6   6     7184.54     7486.68    126.96 o 
   6   6   6     7184.54     7190.81    140.81 o 
   6   6   6     7184.54     7381.45    120.10 o 
  -6  -6   6     7184.53     7225.64    147.42 o 
  -6  -6  -6     7184.54     7457.57    137.64 o 
   6  -6   6     7184.53     7307.48    147.68 o 
   6   6   6     7184.54     7510.57    145.14 o 
  -6   6  -6     7184.53     7255.76    122.51 o 
   6   6  -6     7184.53     7465.58    125.31 o 
   6  -6   6     7184.53     7455.29    130.27 o 
   6   6  -6     7184.53     7253.85    123.40 o 
   6  -6  -6     7184.53     7411.31    126.45 o 
  -6   6  -6     7184.53     7564.58    126.20 o 
  -6   6  -6     7184.53     7486.04    138.02 o 
  -6  -6  -6     7184.54     7403.05    122.13 o 
   6   6  -6     7184.53     7368.10    129.38 o 
  -1   1  -7     1935.79     1920.54     42.59 o 
   7  -1   1     1935.79     1907.48     45.76 o 
  -1   1  -7     1935.79     1918.63     37.02 o 
  -7   1  -1     1935.79     1990.26     41.45 o 
   1   7   1     1935.79     1916.35     43.99 o 
  -1   7  -1     1935.79     2077.73     41.58 o 
  -1  -7   1     1935.79     1970.23     42.47 o 
   7   1  -1     1935.79     1845.74     37.52 o 
   1   7  -1     1935.79     2055.29     47.16 o 
   1  -7   1     1935.79     2022.33     46.27 o 
   1  -1  -7     1935.79     2032.35     42.59 o 
   1  -1   7     1935.79     1961.23     43.48 o 
  -7   1   1     1935.79     1862.22     41.58 o 
   1   7   1     1935.79     1881.49     42.72 o 
   7  -1   1     1935.79     1900.63     38.41 o 
  -1   7   1     1935.79     1897.34     44.12 o 
   1   1  -7     1935.79     1991.02     40.69 o 
   7  -1  -1     1935.79     2154.93     44.24 o 
   7   1   1     1935.79     1930.42     41.45 o 
  -7  -1  -1     1935.79     1906.59     41.45 o 
  -7  -1  -1     1935.79     1946.02     43.61 o 
   1   7   1     1935.79     1920.66     44.88 o 
   1   7   1     1935.79     1938.28     37.90 o 
  -7   1  -1     1935.79     1880.60     42.72 o 
  -1   1   7     1935.79     1949.69     46.65 o 
   1   7  -1     1935.79     1864.76     38.66 o 
   1  -1   7     1935.79     1923.45     46.52 o 
   7  -1  -1     1935.79     1910.27     39.81 o 
  -1  -1   7     1935.79     1938.54     44.75 o 
  -1  -1   7     1935.79     1961.10     45.13 o 
   1  -1  -7     1935.79     1679.42     37.14 o 
  -7  -1   1     1935.79     1817.73     43.86 o 
  -1   7  -1     1935.79     1941.45     43.23 o 
  -1  -1  -7     1935.79     1867.55     43.10 o 
   1   1   7     1935.79     1913.18     43.35 o 
  -1   1   7     1935.79     1960.47     40.31 o 
   1   1   7     1935.79     1862.48     44.62 o 
   7   1  -1     1935.79     1963.64     46.14 o 
   7   1   1     1935.79     1858.04     46.78 o 
   1   1  -7     1935.79     1889.35     38.41 o 
  -1   7   1     1935.79     1947.54     42.59 o 
  -1   7  -1     1935.79     1921.80     40.31 o 
  -7   1   1     1935.79     1934.99     43.61 o 
   1  -3   7     8127.51     8399.56    153.29 o 
   1   3   7     8127.52     8373.08    148.58 o 
   1  -3   7     8127.51     8314.13    134.70 o 
  -1  -3  -7     8127.52     8712.38    130.63 o 
   7   1  -3     8127.52     8466.15    130.76 o 
  -7   3  -1     8127.52     8609.13    133.56 o 
  -1   7  -3     8127.51     7189.78    138.52 o 
  -3   7   1     8127.52     8316.68    144.76 o 
   1  -3  -7     8127.52     7830.58    126.30 o 
  -1   7  -3     8127.51     8186.69    130.88 o 
  -7   3   1     8127.51     8318.84    127.83 o 
  -3   7   1     8127.52     8062.68    129.10 o 
   1  -7  -3     8127.51     8269.95    127.95 o 
   1   7  -3     8127.52     8243.21    129.48 o 
  -7  -1   3     8127.52     8275.43    126.04 o 
  -1   7   3     8127.51     8380.46    125.03 o 
  -7  -3   1     8127.51     8330.55    147.43 o 
  -1  -3   7     8127.51     8429.99    134.96 o 
  -1   7   3     8127.51     8331.83    146.54 o 
   7  -1  -3     8127.51     8159.06    131.14 o 
   7  -1   3     8127.51     8361.24    152.15 o 
  -3  -1  -7     8127.51     8237.61    128.85 o 
  -7   1   3     8127.51     8459.53    125.41 o 
  -7   1   3     8127.51     8352.20    146.67 o 
  -7   1  -3     8127.51     8546.87    128.59 o 
  -7   3  -1     8127.52     8277.72    143.61 o 
  -7   1  -3     8127.51     8200.18    142.85 o 
   7  -3   1     8127.52     8346.72    147.82 o 
   3   1   7     8127.51     8464.11    132.67 o 
   7   3   1     8127.51     8146.83    134.19 o 
  -1  -3   7     8127.51     8503.07    151.51 o 
   3   1  -7     8127.51     8408.98    130.76 o 
   1   3   7     8127.52     8244.23    126.17 o 
   1   3  -7     8127.51     8498.23    131.27 o 
   1  -3  -7     8127.52     8465.26    144.38 o 
  -3  -1   7     8127.51     8448.32    147.56 o 
  -7  -1  -3     8127.51     8352.71    142.47 o 
   1   7   3     8127.51     8281.92    146.80 o 
   7   3  -1     8127.51     8363.28    151.51 o 
   1   7  -3     8127.52     8331.57    135.08 o 
  -7  -3  -1     8127.51     8257.35    146.29 o 
   7   3   1     8127.51     8355.38    153.42 o 
   1  -7   3     8127.51     8180.45    151.51 o 
   3   1   7     8127.51     8220.42    149.73 o 
  -1   3  -7     8127.51     8310.18    128.72 o 
   3   1   7     8127.51     8244.87    143.49 o 
   7  -3  -1     8127.51     8281.92    132.54 o 
   7  -3  -1     8127.51     8281.79    131.65 o 
   7   3  -1     8127.51     8454.56    134.07 o 
   7  -1  -3     8127.51     8333.74    131.90 o 
  -7  -1   3     8127.52     8410.89    147.94 o 
  -3   7  -1     8127.51     8300.25    143.87 o 
  -1  -3  -7     8127.52     8176.88    143.74 o 
  -1   3   7     8127.52     8354.62    127.45 o 
  -3   1  -7     8127.51     8353.22    143.49 o 
  -1  -3   7     8127.51     7262.99    142.60 o 
   3   1  -7     8127.51     8267.53    129.74 o 
  -1   3   7     8127.52     8123.54    149.47 o 
  -7  -1  -3     8127.51     8460.42    127.19 o 
  -7  -1  -3     8127.51     8267.66    141.83 o 
   3  -1  -7     8127.51     8521.15    129.61 o 
   3  -1   7     8127.51     8287.27    134.32 o 
   3  -1   7     8127.51     8233.67    152.15 o 
  -1  -7   3     8127.52     8661.33    155.07 o 
   1   7  -3     8127.52     8220.81    130.25 o 
  -3   7  -1     8127.51     8465.51    133.30 o 
   3  -7   1     8127.51     8336.67    147.31 o 
   1   7   3     8127.51     8335.14    125.79 o 
   3   7  -1     8127.51     8262.57    151.89 o 
   1   3  -7     8127.51     8038.49    128.97 o 
   7   3   1     8127.51     8442.47    124.64 o 
  -3   7  -1     8127.51     8317.70    128.59 o 
   7   1  -3     8127.52     8275.43    129.10 o 
  -1   7  -3     8127.51     8190.50    134.19 o 
  -3   1   7     8127.51     8160.58    127.06 o 
  -1   3  -7     8127.51     8213.04    138.90 o 
  -3  -1   7     8127.51     8437.76    125.66 o 
   7   1   3     8127.51     8455.58    134.83 o 
  -1  -7  -3     8127.51     8295.67    144.51 o 
   7  -1   3     8127.51     8482.19    134.32 o 
   3  -1  -7     8127.51     8441.70    130.37 o 
   3  -1  -7     8127.51     8057.33    139.41 o 
   7   1  -3     8127.52     7971.26    145.91 o 
   7   1   3     8127.51     8178.41    152.40 o 
  -1   7   3     8127.51     8345.58    146.16 o 
   3   7  -1     8127.51     8539.99    134.70 o 
   3   7  -1     8127.51     8341.63    123.75 o 
   3   7   1     8127.51     8275.68    132.54 o 
  -1   3  -7     8127.51     8413.69    128.21 o 
  -3   7   1     8127.52     8551.71    133.68 o 
  -3  -7   1     8127.51     8109.02    144.63 o 
  -1   7   3     8127.51     8086.36    128.97 o 
  -7  -3   1     8127.51     8456.09    126.81 o 
   7  -3   1     8127.52     8303.18    130.76 o 
   3   7  -1     8127.51     8440.94    126.81 o 
   1   7   3     8127.51     8362.89    128.59 o 
  -7   3  -1     8127.52     8365.06    128.59 o 
   3  -7  -1     8127.52     8491.49    132.03 o 
  -3  -1  -7     8127.51     8164.91    144.00 o 
  -3  -7  -1     8127.51     8480.15    148.58 o 
  -3   1  -7     8127.51     8491.61    128.46 o 
  -1   3   7     8127.52     8231.37    127.32 o 
  -3   1   7     8127.51     8155.36    148.45 o 
  -1   7  -3     8127.51     8348.12    131.65 o 
   3   7   1     8127.51     8200.31    124.52 o 
   3   7   1     8127.51     8347.87    149.85 o 
  -3   7  -1     8127.51     8330.43    133.56 o 
  -7   3   1     8127.51     8401.34    143.23 o 
   7  -3   3      508.60      522.45     18.74 o 
  -7   3   3      508.60      539.04     21.27 o 
   3  -7  -3      508.60      484.72     18.74 o 
   3  -3   7      508.60      531.57     21.02 o 
   3  -3  -7      508.60      507.64     18.61 o 
   7  -3   3      508.60      523.46     20.13 o 
  -7  -3   3      508.60      458.38     20.51 o 
  -3  -7  -3      508.60      515.87     20.26 o 
   7   3  -3      508.60      524.48     19.50 o 
  -3   7  -3      508.60      482.69     20.01 o 
   7   3  -3      508.60      468.64     21.15 o 
   3  -7   3      508.60      508.77     20.01 o 
  -7   3  -3      508.60      493.07     18.36 o 
   7  -3  -3      508.60      518.40     19.63 o 
   3   7   3      508.60      553.35     21.27 o 
   3   7   3      508.60      507.13     19.75 o 
  -3   7  -3      508.60      520.42     20.01 o 
   3  -3   7      508.60      521.94     23.81 o 
   3   7  -3      508.60      504.98     17.85 o 
  -3  -3  -7      508.60      540.18     21.02 o 
   3   7   3      508.60      487.50     21.15 o 
  -3  -3  -7      508.60      537.77     19.12 o 
   3  -3  -7      508.60      576.14     21.27 o 
  -3   7   3      508.60      528.78     20.26 o 
   3   7   3      508.60      482.82     18.49 o 
  -7  -3  -3      508.60      548.15     20.13 o 
   3  -3  -7      508.60      512.07     18.74 o 
  -3   7  -3      508.60      508.27     20.01 o 
  -3   7   3      508.60      492.31     21.27 o 
  -7  -3   3      508.60      451.16     17.73 o 
  -7   3   3      508.60      513.84     18.61 o 
   7   3   3      508.60      484.97     22.67 o 
   3   3   7      508.60      516.50     21.65 o 
  -3  -3   7      508.60      534.99     18.87 o 
  -3  -3   7      508.60      542.96     22.03 o 
  -3  -3   7      508.60      539.16     21.65 o 
  -3  -7   3      508.60      531.82     18.23 o 
  -3   7  -3      508.60      523.97     19.50 o 
  -3   3   7      508.60      465.47     18.87 o 
   7  -3   3      508.60      500.29     22.67 o 
   7   3   3      508.60      462.81     19.63 o 
   7  -3  -3      508.60      450.53     18.74 o 
  -7   3   3      508.60      487.88     20.26 o 
  -3   3   7      508.60      481.30     17.73 o 
   3   3  -7      508.60      555.12     20.77 o 
  -3   3  -7      508.60      495.48     19.88 o 
  -7   3  -3      508.60      686.18     23.81 o 
   3   3   7      508.60      497.13     20.77 o 
  -3   3   7      508.60      446.48     21.53 o 
   3   3   7      508.60      500.80     18.49 o 
  -3   3  -7      508.60      540.05     18.99 o 
   7   3  -3      508.60      507.51     17.47 o 
  -3  -7   3      508.60      459.64     19.12 o 
   3   7  -3      508.60      492.44     18.36 o 
  -3   7   3      508.60      551.70     21.02 o 
   3   3   7      508.60      503.71     20.77 o 
   3   7  -3      508.60      523.97     23.30 o 
   7   3  -3      508.60      540.18     19.12 o 
  -7   3   3      508.60      550.94     19.25 o 
   3   7  -3      508.60      561.58     21.27 o 
  -3   7   3      508.60      532.07     19.37 o 
   3  -7   3      508.60      467.50     22.03 o 
   7   3   3      508.60      484.84     17.09 o 
  -7  -3  -3      508.60      512.07     18.74 o 
   3   7   3      508.60      520.30     19.25 o 
  -3   3  -7      508.60      514.98     17.98 o 
  -7  -3  -3      508.60      533.97     21.27 o 
   5   1   7     9267.59     9451.86    172.54 o 
  -1  -5  -7     9267.59     9440.15    165.16 o 
  -5   7  -1     9267.61     9341.71    152.68 o 
  -5  -1   7     9267.61     9381.06    168.60 o 
   1   7   5     9267.59     9382.59    169.11 o 
  -7   1   5     9267.61     9401.69    168.21 o 
   5   7   1     9267.59     9398.38    142.87 o 
  -1   5   7     9267.59     9313.70    145.17 o 
   1   7  -5     9267.60     9474.91    154.97 o 
  -5   7   1     9267.61     9451.99    152.42 o 
   1   5   7     9267.59     9365.40    144.66 o 
  -5  -1   7     9267.61     9482.42    144.28 o 
  -5   7   1     9267.61     9344.13    147.33 o 
   5  -1   7     9267.60     9648.86    175.73 o 
  -1  -7   5     9267.60     9371.64    175.73 o 
  -5   1   7     9267.60     9391.89    169.74 o 
   5  -1  -7     9267.60     9618.17    149.50 o 
   7   5  -1     9267.60     9538.33    153.57 o 
   7  -1  -5     9267.61     9472.62    150.64 o 
   1   5   7     9267.59     9649.49    170.76 o 
  -1  -7  -5     9267.59     9468.04    165.16 o 
  -7  -1  -5     9267.59     9442.44    163.38 o 
   7   1   5     9267.59     9344.01    153.06 o 
   7   1   5     9267.59     9559.72    174.84 o 
  -7   5  -1     9267.60     9446.90    165.03 o 
   7  -5   1     9267.60     9334.33    150.26 o 
  -1   5  -7     9267.61     9636.76    147.97 o 
  -5  -1  -7     9267.59     9349.99    164.52 o 
   1  -5   7     9267.61     8997.01    173.82 o 
   5   1  -7     9267.61     9550.81    148.86 o 
  -7  -1   5     9267.61     9403.60    168.98 o 
   5   1   7     9267.59     9471.73    152.04 o 
  -7  -5  -1     9267.60     9390.23    167.71 o 
   7   5   1     9267.60     9395.20    153.95 o 
   1   7  -5     9267.60     9235.64    148.35 o 
   7  -5  -1     9267.61     9568.00    153.19 o 
  -5   7   1     9267.61     9541.00    165.80 o 
  -1   7  -5     9267.60     9156.18    148.35 o 
  -1   7   5     9267.60     9352.54    168.85 o 
  -7  -1   5     9267.61     9609.64    144.78 o 
  -1   7  -5     9267.60     9453.65    149.50 o 
   1   5  -7     9267.61     9217.94    147.59 o 
  -1   7   5     9267.60     9257.03    147.97 o 
   5   7  -1     9267.60     9301.60    173.69 o 
  -7  -5   1     9267.60     9239.84    167.96 o 
  -5   7  -1     9267.61     9366.16    147.08 o 
   1   5  -7     9267.61     9514.51    149.11 o 
   1   5  -7     9267.61     9260.47    153.95 o 
  -5  -7   1     9267.60     9419.26    167.07 o 
  -7   1   5     9267.61     9377.24    143.77 o 
  -5   1   7     9267.60     9531.70    145.04 o 
  -5   7  -1     9267.61     9651.91    165.41 o 
   7   1  -5     9267.61     9480.26    149.50 o 
   7   1  -5     9267.61     9302.11    148.22 o 
  -7   1  -5     9267.60     9298.42    163.38 o 
   7  -1   5     9267.60     9293.45    153.57 o 
   7  -1   5     9267.60     9347.57    174.58 o 
   1  -5   7     9267.61     9399.91    156.12 o 
  -7   5   1     9267.61     9583.53    147.20 o 
   1  -7  -5     9267.60     9044.38    165.80 o 
  -1   5   7     9267.59     9450.33    147.08 o 
  -1   7   5     9267.60     9607.47    144.28 o 
  -1  -5   7     9267.61     9402.46    174.45 o 
   5  -7   1     9267.61     9326.69    151.53 o 
   5  -7  -1     9267.61     9335.35    151.02 o 
   5   7  -1     9267.60     9298.04    153.19 o 
   1   5   7     9267.59     9493.88    147.20 o 
   5   7   1     9267.59     9390.49    172.03 o 
   7   5   1     9267.60     9638.03    174.96 o 
   5  -1  -7     9267.60     9802.30    151.02 o 
   1   7   5     9267.59     9146.25    143.64 o 
   5   7  -1     9267.60     9328.60    141.86 o 
  -5  -1  -7     9267.59     9276.64    147.08 o 
   7   5  -1     9267.60     9489.55    173.31 o 
   7  -1  -5     9267.61     9623.64    151.15 o 
  -7  -5   1     9267.60     9431.62    145.17 o 
   7  -5  -1     9267.61     9421.17    150.51 o 
  -7   5  -1     9267.60     9594.10    147.46 o 
  -7   5  -1     9267.60     9542.66    152.17 o 
  -5   1  -7     9267.60     9581.49    164.52 o 
   5  -1   7     9267.60     9507.25    154.72 o 
   1  -7   5     9267.60     9417.86    174.58 o 
   5   7   1     9267.59     9512.22    152.81 o 
   1   7   5     9267.59     9381.32    147.08 o 
  -1   7  -5     9267.60     9475.17    154.84 o 
   1  -5  -7     9267.59     9497.58    165.67 o 
  -7   5   1     9267.61     9495.79    164.65 o 
   1   7  -5     9267.60     9347.32    148.48 o 
  -7  -1  -5     9267.59     9386.16    146.19 o 
   5   1  -7     9267.61     9428.94    149.50 o 
  -1   5   7     9267.59     9557.81    170.89 o 
   7   5   1     9267.60     9522.28    143.26 o 
  -1   5  -7     9267.61     9569.14    148.22 o 
  -5   1  -7     9267.60     9496.56    146.95 o 
  -7   1  -5     9267.60     9332.80    146.44 o 
   3   5  -7     1530.18     1537.00     37.50 o 
  -7  -3  -5     1530.18     1521.55     36.24 o 
   7   5   3     1530.18     1485.06     35.60 o 
  -7   3  -5     1530.18     1581.86     37.88 o 
   3   7  -5     1530.18     1516.73     40.80 o 
  -3   7  -5     1530.18     1478.98     37.88 o 
   5  -7  -3     1530.18     1512.68     39.28 o 
   7   5   3     1530.18     1447.30     44.73 o 
   7   3  -5     1530.18     1544.23     37.00 o 
   3   7   5     1530.18     1475.81     36.36 o 
  -5   3  -7     1530.18     1498.11     41.05 o 
  -7  -3   5     1530.18     1483.54     36.74 o 
  -7   5  -3     1530.18     1575.14     39.15 o 
  -7  -3  -5     1530.18     1545.62     41.05 o 
  -3  -7   5     1530.18     1423.23     45.61 o 
  -5  -7   3     1530.18     1417.02     40.80 o 
  -5   7   3     1530.18     1478.60     42.44 o 
  -7  -3  -5     1530.18     1593.39     42.32 o 
  -7  -5   3     1530.18     1528.39     42.95 o 
   7   5  -3     1530.18     1526.11     39.15 o 
  -5   3  -7     1530.18     1593.89     37.00 o 
  -7   5   3     1530.18     1569.69     42.06 o 
   7   5  -3     1530.18     1489.36     44.60 o 
  -3  -5   7     1530.18     1402.96     44.22 o 
   5   7  -3     1530.18     1507.61     45.87 o 
   5   3  -7     1530.18     1495.95     37.12 o 
   5   3   7     1530.17     1546.76     40.67 o 
  -5  -3   7     1530.18     1488.35     42.82 o 
  -7   3   5     1530.18     1514.07     36.74 o 
  -3   7   5     1530.18     1484.55     42.82 o 
  -5   7  -3     1530.18     1491.52     36.87 o 
   3   5   7     1530.17     1532.06     43.58 o 
   5  -3  -7     1530.18     1481.51     37.63 o 
  -3   5  -7     1530.18     1526.74     36.36 o 
   7   3   5     1530.18     1534.85     39.28 o 
   7  -5   3     1530.18     1564.24     43.58 o 
   3   7   5     1530.18     1424.62     42.70 o 
   5  -7  -3     1530.18     1583.12     39.02 o 
  -3   5  -7     1530.18     1525.09     39.28 o 
  -5   7   3     1530.18     1515.08     37.76 o 
   5   7   3     1530.17     1520.41     38.39 o 
  -5  -7   3     1530.18     1401.18     35.10 o 
   5   3   7     1530.17     1478.09     34.21 o 
   3  -5   7     1530.18     1520.79     40.42 o 
  -5   7  -3     1530.18     1505.20     41.94 o 
   5  -3   7     1530.18     1506.22     45.87 o 
   5   3  -7     1530.18     1420.31     36.36 o 
  -3   7  -5     1530.18     1539.66     40.04 o 
  -3   7  -5     1530.18     1457.94     37.63 o 
   7   3  -5     1530.18     1429.31     35.86 o 
   3   5  -7     1530.18     1588.95     40.16 o 
  -7  -5   3     1530.18     1515.59     36.87 o 
   5  -3  -7     1530.18     1615.18     39.02 o 
   5  -7   3     1530.18     1582.74     38.64 o 
  -7   5  -3     1530.18     1512.04     41.56 o 
   5  -7   3     1530.18     1440.20     38.90 o 
   7   5   3     1530.18     1507.48     39.53 o 
  -3  -5  -7     1530.17     1528.14     38.64 o 
  -3  -7  -5     1530.18     1535.74     41.05 o 
   7  -5  -3     1530.18     1477.33     38.26 o 
   3  -5  -7     1530.18     1547.65     36.74 o 
  -5  -7  -3     1530.17     1373.43     43.58 o 
   3  -7  -5     1530.18     1513.06     36.49 o 
  -7  -3   5     1530.18     1461.36     42.82 o 
   7  -3  -5     1530.18     1492.79     39.02 o 
   7  -5  -3     1530.18     1506.85     39.02 o 
  -7   3  -5     1530.18     1475.17     41.05 o 
   3   5  -7     1530.18     1483.03     37.50 o 
  -3   5  -7     1530.18     1501.65     37.00 o 
   5   3   7     1530.17     1536.75     38.01 o 
   3  -7   5     1530.18     1517.75     45.61 o 
  -7   5  -3     1530.18     1567.41     37.38 o 
   3   7  -5     1530.18     1511.16     36.74 o 
  -3   7   5     1530.18     1489.24     37.88 o 
   3  -5   7     1530.18     1461.74     45.87 o 
   5  -7   3     1530.18     1520.66     42.95 o 
   3   5   7     1530.17     1482.14     36.36 o 
  -3   5   7     1530.18     1537.76     44.60 o 
   3   7   5     1530.18     1536.37     37.12 o 
  -5   3   7     1530.18     1530.80     37.25 o 
  -5   3   7     1530.18     1468.59     43.84 o 
  -5  -3   7     1530.18     1495.45     36.49 o 
  -3   7   5     1530.18     1554.49     43.33 o 
   7  -5   3     1530.18     1530.16     38.26 o 
  -7  -5  -3     1530.18     1525.47     43.33 o 
   7   3   5     1530.18     1539.92     34.59 o 
  -5  -3  -7     1530.17     1548.79     37.50 o 
  -7   3   5     1530.18     1509.13     42.70 o 
   3   7  -5     1530.18     1525.60     37.00 o 
  -3  -5  -7     1530.17     1477.71     41.81 o 
   7  -5   3     1530.18     1473.15     38.14 o 
   7  -3   5     1530.18     1537.13     40.67 o 
   5   3   7     1530.17     1511.03     42.95 o 
   7  -3  -5     1530.18     1530.29     39.28 o 
   5   7   3     1530.17     1498.87     36.24 o 
   5   7   3     1530.17     1531.43     43.08 o 
   5   7  -3     1530.18     1552.46     40.80 o 
   3  -5  -7     1530.18     1523.95     42.44 o 
   5   7  -3     1530.18     1511.03     35.48 o 
   7  -3   5     1530.18     1479.86     45.36 o 
   3  -7   5     1530.18     1516.86     40.29 o 
  -3   5   7     1530.18     1493.42     37.25 o 
   5  -3   7     1530.18     1545.87     40.54 o 
  -7   5   3     1530.18     1498.11     36.87 o 
   3  -5  -7     1530.18     1494.69     36.49 o 
   7   3   5     1530.18     1538.65     45.11 o 
  -5  -3  -7     1530.17     1469.98     41.30 o 
   3  -7  -5     1530.18     1564.24     37.25 o 
  -5   7  -3     1530.18     1538.40     39.78 o 
   5   7  -3     1530.18     1528.01     35.10 o 
  -3   5  -7     1530.18     1504.82     36.36 o 
   7   5  -3     1530.18     1518.13     34.97 o 
  -3   7   5     1530.18     1515.08     36.36 o 
  -3   5   7     1530.18     1502.67     37.00 o 
   5  -7   5     2217.92     2172.24     52.34 o 
  -5   7   5     2217.92     2279.72     48.29 o 
  -5   7   5     2217.92     2223.32     50.06 o 
   5   7  -5     2217.92     2164.13     48.80 o 
  -5   5  -7     2217.92     2204.44     48.42 o 
   7   5   5     2217.92     2272.88     52.98 o 
  -5   5  -7     2217.92     2208.75     54.63 o 
   7   5  -5     2217.92     2224.59     58.94 o 
   5   7   5     2217.92     2221.80     48.92 o 
  -5   5   7     2217.92     2237.14     49.43 o 
   7   5  -5     2217.92     2313.31     51.96 o 
   5   5   7     2217.92     2203.04     47.91 o 
  -7   5   5     2217.92     2656.27     49.81 o 
  -7   5   5     2217.92     2289.99     49.18 o 
  -7  -5  -5     2217.92     2097.34     57.03 o 
  -7   5  -5     2217.91     2220.91     56.02 o 
   5  -5  -7     2217.92     2187.45     50.06 o 
   7  -5  -5     2217.92     2197.59     52.09 o 
  -5   7  -5     2217.92     2248.42     49.18 o 
  -7  -5  -5     2217.92     2060.20     52.72 o 
   5   5   7     2217.92     2337.52     57.41 o 
  -5  -5  -7     2217.92     2269.07     56.53 o 
   5   7   5     2217.92     2227.88     57.92 o 
  -5   7   5     2217.92     2222.31     56.91 o 
   5  -7  -5     2217.92     2258.43     50.82 o 
  -5  -5   7     2217.92     2434.73     62.48 o 
  -5   7  -5     2217.92     2247.91     51.84 o 
  -5   7  -5     2217.92     2206.46     51.20 o 
   7   5  -5     2217.92     2141.45     48.54 o 
   5  -7   5     2217.92     2159.06     59.32 o 
   5   5   7     2217.92     2187.07     56.78 o 
   5  -7  -5     2217.92     2190.24     50.95 o 
  -5   5   7     2217.92     2222.69     58.05 o 
   5   7   5     2217.92     2153.36     50.44 o 
   5  -5   7     2217.92     2293.41     54.50 o 
   5  -5  -7     2217.92     2153.99     50.06 o 
   7   5  -5     2217.92     2252.85     48.67 o 
  -5  -5   7     2217.92     2265.78     48.80 o 
  -5  -7   5     2217.92     2211.03     55.77 o 
  -5   5   7     2217.92     2257.16     49.56 o 
   7  -5   5     2217.91     2229.78     52.85 o 
   5   7  -5     2217.92     2572.62     62.74 o 
   5   5  -7     2217.92     2139.29     49.81 o 
  -5  -7  -5     2217.92     2286.06     53.99 o 
   5   7  -5     2217.92     2260.58     53.87 o 
  -7   5   5     2217.92     2700.89     59.19 o 
  -7  -5   5     2217.92     2181.37     57.41 o 
   5   7   5     2217.92     2177.19     58.17 o 
   7   5   5     2217.92     2246.90     47.78 o 
   7  -5   5     2217.91     2300.63     60.20 o 
  -5   7   5     2217.92     2278.71     57.41 o 
  -7  -5   5     2217.92     2194.80     49.18 o 
   5   5  -7     2217.92     2197.09     50.06 o 
  -7   5  -5     2217.91     2250.32     49.43 o 
   7   5   5     2217.92     2295.82     60.96 o 
   5  -5  -7     2217.92     2258.94     56.15 o 
   7  -5  -5     2217.92     2198.23     51.96 o 
   5   7  -5     2217.92     2167.43     48.80 o 
  -5  -5  -7     2217.92     2282.13     50.06 o 
   5   5   7     2217.92     2223.07     49.81 o 
   5  -5   7     2217.92     2196.32     61.09 o 
  -5   7  -5     2217.92     2275.03     55.26 o 
  -7   5   5     2217.92     2184.03     54.63 o 
   5   5  -7     2217.92     2179.21     51.58 o 
  -5  -5   7     2217.92     2232.19     56.78 o 
  -1  -7  -7      538.19      521.42     25.45 o 
  -1   7  -7      538.19      563.96     23.17 o 
  -7   7   1      538.19      585.11     26.34 o 
   1   7   7      538.19      572.07     22.29 o 
   7   7   1      538.19      579.41     27.48 o 
  -1   7   7      538.19      538.39     26.84 o 
  -7  -7  -1      538.19      507.36     24.69 o 
   1   7  -7      538.19      545.35     22.92 o 
  -7   7  -1      538.19      554.85     25.45 o 
  -1   7   7      538.19      489.38     21.15 o 
   7   7   1      538.19      530.16     21.78 o 
   1   7   7      538.19      531.30     22.16 o 
   7  -1   7      538.19      553.96     24.18 o 
  -7  -1  -7      538.19      574.47     25.32 o 
  -1   7   7      538.19      651.46     24.31 o 
  -7   1   7      538.19      570.42     22.16 o 
   1   7   7      538.19      571.69     27.35 o 
   1  -7  -7      538.19      537.88     25.32 o 
   7  -1   7      538.19      537.25     27.35 o 
   7   1  -7      538.19      536.11     21.91 o 
   7   7   1      538.19      527.37     23.17 o 
   1  -7   7      538.19      548.90     25.07 o 
   7  -1  -7      538.19      523.57     23.17 o 
   7  -7  -1      538.19      557.89     23.93 o 
   7  -7   1      538.19      545.98     23.68 o 
   7   1   7      538.19      569.03     27.98 o 
  -7   1   7      538.19      580.30     27.35 o 
  -7   7  -1      538.19      553.20     22.16 o 
  -7  -1  -7      538.19      618.16     23.55 o 
   7   7  -1      538.19      601.32     24.56 o 
   7   7  -1      538.19      548.64     26.84 o 
  -7   1  -7      538.19      546.74     24.94 o 
  -7  -7   1      538.19      599.16     26.84 o 
  -7   7  -1      538.19      619.68     25.20 o 
  -7   7   1      538.19      546.11     22.66 o 
  -7  -1   7      538.19      524.58     22.03 o 
  -7   1  -7      538.19      529.40     21.53 o 
  -7  -1   7      538.19      560.92     26.72 o 
   7  -1  -7      538.19      492.30     22.79 o 
   1   7  -7      538.19      519.27     21.91 o 
   1   7  -7      538.19      524.84     24.31 o 
   7   1   7      538.19      597.39     24.56 o 
  -1  -7   7      538.19      565.10     28.49 o 
  -1   7  -7      538.19      570.67     22.79 o 
   7   1  -7      538.19      545.10     22.66 o 
  -7   7   1      538.19      560.92     24.31 o 
   1  -7   7      538.19      538.64     27.48 o 
  -3   7   7     2899.35     2901.51     60.10 o 
   7   7  -3     2899.35     2855.99     73.28 o 
   3  -7  -7     2899.35     2844.83     69.86 o 
  -7   7  -3     2899.35     2917.61     69.35 o 
  -7   7  -3     2899.35     2889.21     60.86 o 
  -3   7  -7     2899.35     2778.27     60.86 o 
   7  -3   7     2899.35     2956.91     75.18 o 
  -7   7  -3     2899.35     2972.63     64.15 o 
  -7   7   3     2899.35     2914.57     60.98 o 
   7   7   3     2899.34     2974.28     59.97 o 
  -7  -7   3     2899.35     2943.98     69.99 o 
  -3  -7  -7     2899.35     2940.18     68.72 o 
  -7  -7  -3     2899.34     2838.49     71.25 o 
  -7  -3   7     2899.36     2970.22     60.22 o 
   7  -7  -3     2899.35     2940.81     63.52 o 
   3  -7   7     2899.35     2924.45     65.80 o 
   7   7  -3     2899.35     2888.57     64.66 o 
   3   7  -7     2899.36     2866.89     65.55 o 
  -7   3  -7     2899.35     2864.48     68.21 o 
   3   7  -7     2899.36     2820.36     60.60 o 
   3  -7   7     2899.35     2915.83     75.44 o 
  -7   3   7     2899.35     2886.04     60.35 o 
  -7   3   7     2899.35     2924.07     71.25 o 
   7  -7  -3     2899.35     2838.37     63.14 o 
  -3  -7  -7     2899.35     2899.73     62.00 o 
   7   7   3     2899.34     3021.57     73.66 o 
  -3   7   7     2899.35     2879.57     61.49 o 
  -3  -7   7     2899.36     2886.93     74.93 o 
   7   3  -7     2899.36     2895.42     60.98 o 
   7   3  -7     2899.36     2969.72     62.13 o 
   3   7   7     2899.35     2895.80     60.60 o 
   3   7   7     2899.35     2820.74     71.00 o 
   7   3   7     2899.34     2871.33     62.76 o 
   3   7  -7     2899.36     2927.37     61.11 o 
  -3   7   7     2899.35     2969.21     71.63 o 
  -7   3  -7     2899.35     2869.05     60.60 o 
  -7  -3  -7     2899.34     2937.26     60.35 o 
   7  -3  -7     2899.35     2908.86     63.14 o 
  -7  -3  -7     2899.34     2827.97     67.96 o 
   7  -3  -7     2899.35     2865.63     63.01 o 
   7  -3   7     2899.35     2929.02     66.06 o 
  -7  -7   3     2899.35     2795.64     58.96 o 
   7  -7   3     2899.35     2933.33     63.27 o 
  -7   7   3     2899.35     2968.83     69.10 o 
  -7  -3   7     2899.36     2923.44     71.00 o 
   7   7   3     2899.34     2753.42     62.76 o 
   7   3   7     2899.34     2859.92     72.01 o 
  -3   7  -7     2899.35     2895.67     61.74 o 
   5   7  -7     4126.47     4220.72     81.19 o 
  -7   7  -5     4126.47     4120.76     82.97 o 
  -7   5   7     4126.47     4180.76     79.29 o 
  -7   5  -7     4126.46     4139.53     79.92 o 
   7   7   5     4126.46     4091.07     95.78 o 
   7   7  -5     4126.46     4180.38     79.03 o 
  -5  -7  -7     4126.46     4228.59     80.56 o 
  -5   7   7     4126.46     4212.48     78.53 o 
   7   5  -7     4126.47     4172.90     80.94 o 
  -7  -5   7     4126.47     4132.18     79.16 o 
  -7   7   5     4126.47     4115.43     80.17 o 
   7   7  -5     4126.46     4089.42     79.29 o 
   5  -7   7     4126.47     4184.19     86.39 o 
   7   5   7     4126.46     4096.15     82.71 o 
  -5   7  -7     4126.47     4008.62     88.67 o 
  -5   7   7     4126.46     4162.37     93.50 o 
   7  -5   7     4126.46     4006.84     85.25 o 
   7   7  -5     4126.46     4094.75     96.92 o 
  -5   7   7     4126.46     4217.17     81.32 o 
   5  -7  -7     4126.46     4269.82     80.68 o 
  -7  -5   7     4126.47     4128.24     93.11 o 
  -5   7  -7     4126.47     3931.74     77.26 o 
  -7  -5  -7     4126.46     4172.01     80.05 o 
  -7   7  -5     4126.47     4089.30     80.30 o 
  -7  -7   5     4126.46     4262.46     92.99 o 
  -5   7  -7     4126.47     4138.90     81.44 o 
  -7   5   7     4126.47     4233.41     93.75 o 
   7  -7  -5     4126.47     4079.40     82.97 o 
  -7  -5  -7     4126.46     4081.05     88.93 o 
   5   7   7     4126.46     4097.29     79.16 o 
  -7   7   5     4126.47     4202.20     91.08 o 
   7   5   7     4126.46     4065.32     90.32 o 
   7   5   7     4126.46     4095.64     94.89 o 
   5  -7  -7     4126.46     4085.11     80.30 o 
  -7  -7   5     4126.46     4078.90     78.40 o 
  -5  -7   7     4126.47     3988.57     98.44 o 
  -5   7  -7     4126.47     4151.71     81.70 o 
   7   7   5     4126.46     4272.61     83.85 o 
   7  -7   5     4126.47     4176.83     95.02 o 
   5   7  -7     4126.47     4254.60     86.52 o 
  -5  -7  -7     4126.46     4207.91     89.94 o 
   7   7   5     4126.46     4087.14     78.65 o 
   7  -7   5     4126.47     4042.49     82.59 o 
   7   7  -5     4126.46     4118.98     84.87 o 
   7  -7   5     4126.47     4171.76     82.84 o 
   7  -5  -7     4126.47     4255.61     82.97 o 
   7   5   7     4126.46     4072.17     75.86 o 
  -7  -7   7      133.14      186.59     17.22 o 
   7   7   7      133.14      156.46     16.33 o 
   7  -7   7      133.14      161.91     18.10 o 
  -7   7  -7      133.14      168.11     16.84 o 
   7   7   7      133.14      169.25     16.84 o 
  -7   7   7      133.14      162.16     17.34 o 
   7   7  -7      133.14      157.60     15.06 o 
   7  -7  -7      133.14      197.73     18.61 o 
   7   7  -7      133.14      211.91     19.37 o 
  -7  -7  -7      133.14      129.63     15.44 o 
  -7   7   7      133.14      166.97     16.96 o 
   0   8   0    66952.41    68442.35    965.38 o 
   0   0  -8    66952.41    67854.52   1043.98 o 
   0   8   0    66952.41    68943.63    950.29 o 
   8   0   0    66952.41    65687.02   1093.74 o 
   8   0   0    66952.41    69217.03    966.04 o 
  -8   0   0    66952.41    69892.33    911.25 o 
   0   8   0    66952.41    69794.40    956.77 o 
   0   0   8    66952.41    67563.25   1067.54 o 
  -8   0   0    66952.41    69378.88   1064.89 o 
   0   0   8    66952.41    68197.79   1092.68 o 
   0   0  -8    66952.41    68681.74    946.45 o 
   0   8   0    66952.41    67838.38   1044.91 o 
  -8   0   0    66952.41    68439.96   1042.79 o 
   0   0   8    66952.41    67382.35    912.44 o 
   0   0  -8    66952.41    67537.31    936.00 o 
   8   0   0    66952.41    67476.45    947.51 o 
   0  -8   0    66952.41    69739.36   1095.46 o 
   2   8   2     1374.52     1414.93     38.52 o 
  -2   2  -8     1374.52     1393.14     33.19 o 
   2  -8  -2     1374.52     1395.16     34.33 o 
   2   8  -2     1374.52     1292.29     39.53 o 
  -2   2   8     1374.52     1352.59     40.67 o 
   2   2  -8     1374.52     1340.43     33.32 o 
   2   8  -2     1374.52     1326.37     35.47 o 
   2  -8   2     1374.52     1429.63     39.78 o 
   8  -2  -2     1374.52     1316.36     34.84 o 
   2  -2   8     1374.52     1363.11     41.05 o 
  -2   8   2     1374.52     1386.55     38.77 o 
   2   2   8     1374.52     1338.91     32.81 o 
   2  -2  -8     1374.52     1464.59     33.57 o 
  -8   2  -2     1374.52     1384.40     33.07 o 
  -8  -2  -2     1374.52     1402.01     35.35 o 
  -2   8   2     1374.52     1426.71     35.22 o 
   2   8   2     1374.52     1308.13     32.31 o 
  -2   2   8     1374.52     1365.14     32.69 o 
   8   2   2     1374.52     1395.67     36.49 o 
   2   2   8     1374.52     1336.88     38.52 o 
   2  -2  -8     1374.52     1441.03     32.81 o 
  -2  -8  -2     1374.52     1369.70     36.11 o 
   8  -2   2     1374.52     1346.64     34.97 o 
  -2   8  -2     1374.52     1421.64     35.60 o 
  -2  -2   8     1374.52     1476.25     33.57 o 
  -2   8  -2     1374.52     1388.58     33.70 o 
  -2  -2   8     1374.52     1517.81     39.66 o 
   2   8  -2     1374.52     1409.35     33.32 o 
   8   2  -2     1374.52     1374.13     31.93 o 
   8   2   2     1374.52     1361.08     31.55 o 
  -8   2   2     1374.52     1402.77     35.98 o 
  -2  -2  -8     1374.52     1338.28     33.57 o 
  -2   8  -2     1374.52     1361.59     34.97 o 
  -2  -2   8     1374.52     1422.91     39.15 o 
   2  -2   8     1374.52     1315.85     35.85 o 
   2   2  -8     1374.52     1389.34     34.08 o 
  -2   8  -2     1374.52     1396.18     37.25 o 
  -8  -2   2     1374.52     1432.92     33.70 o 
  -2   8  -2     1374.52     1329.28     34.97 o 
   8   2   2     1374.52     1342.97     40.67 o 
  -2   2   8     1374.52     1360.45     34.08 o 
   8   2  -2     1374.52     1425.82     34.71 o 
  -8  -2  -2     1374.52     1434.57     37.63 o 
  -2   8   2     1374.52     1326.75     33.57 o 
  -8   2   2     1374.52     1414.93     33.19 o 
  -2  -2  -8     1374.52     1320.03     37.12 o 
  -8  -2   2     1374.52     1341.83     38.64 o 
   8  -2  -2     1374.52     1345.63     35.09 o 
  -2   2  -8     1374.52     1424.81     36.74 o 
   8   2  -2     1374.52     1327.38     38.14 o 
  -8   2  -2     1374.52     1454.20     37.88 o 
   8  -2   2     1374.52     1437.73     40.42 o 
   2   8   2     1374.52     1384.52     39.02 o 
  -8   2   2     1374.52     1376.29     37.25 o 
   2   8  -2     1374.52     1384.14     33.57 o 
   2  -2  -8     1374.52     1388.58     36.36 o 
   0   8  -4    25410.13    24875.37    373.57 o 
  -4   0   8    25410.13    25769.11    422.82 o 
   0   4  -8    25410.13    25870.70    375.11 o 
   0  -4   8    25410.13    25519.12    434.52 o 
  -4  -8   0    25410.12    26430.86    421.02 o 
  -4   0   8    25410.13    25782.23    361.22 o 
   0   4   8    25410.12    25681.41    423.98 o 
   0  -4   8    25410.13    26066.94    384.37 o 
  -8  -4   0    25410.12    26486.93    362.64 o 
   0  -4  -8    25410.12    25548.95    413.05 o 
  -4   8   0    25410.13    25989.26    380.51 o 
  -8   4   0    25410.13    25457.27    368.94 o 
   0   8   4    25410.12    25951.84    359.94 o 
  -8   4   0    25410.13    25816.43    412.53 o 
   8  -4   0    25410.13    25900.79    378.97 o 
  -8  -4   0    25410.12    26381.48    422.31 o 
   4   8   0    25410.12    25631.77    433.11 o 
   0   8  -4    25410.13    25571.46    377.04 o 
   8   0  -4    25410.13    26299.31    377.30 o 
   0  -8   4    25410.13    26017.81    435.81 o 
   0   4   8    25410.12    25790.71    369.84 o 
   0   8  -4    25410.13    25423.19    384.11 o 
   4   0   8    25410.12    25684.62    382.31 o 
  -4   8   0    25410.13    26019.23    413.69 o 
   8  -4   0    25410.13    25775.93    375.63 o 
   4   0  -8    25410.13    25908.64    376.27 o 
  -8   0   4    25410.13    25942.20    360.71 o 
   4   0   8    25410.12    26183.83    433.37 o 
  -4   0  -8    25410.12    25922.39    369.84 o 
   8   4   0    25410.12    25252.54    434.27 o 
   4   8   0    25410.12    25793.93    382.06 o 
   0   8   4    25410.12    25757.54    370.61 o 
   0   8   4    25410.12    25880.73    421.41 o 
  -4   0  -8    25410.12    25902.21    413.43 o 
   0   4   8    25410.12    26131.75    362.25 o 
  -8   0  -4    25410.12    25938.21    411.38 o 
  -8   0  -4    25410.12    25611.58    368.04 o 
   4  -8   0    25410.13    25681.79    377.43 o 
   0   4  -8    25410.13    25660.96    372.80 o 
  -4   8   0    25410.13    26139.08    370.61 o 
   8   0   4    25410.12    25530.82    434.91 o 
  -8   0   4    25410.13    25935.51    422.05 o 
   8   0  -4    25410.13    26061.79    375.11 o 
   8   4   0    25410.12    25940.66    383.73 o 
   4   8   0    25410.12    27208.61    359.55 o 
   8   0   4    25410.12    25546.90    382.83 o 
   4   0  -8    25410.13    26256.49    374.34 o 
   4   2  -8       84.56      144.82     12.28 o 
   4   8  -2       84.56       73.42     10.76 o 
  -2  -8  -4       84.56       92.16     11.39 o 
   2   8   4       84.56      156.84     12.41 o 
  -4   2   8       84.56       97.22     13.29 o 
   8  -2  -4       84.56       93.42     10.89 o 
   2   4   8       84.56       98.61     13.92 o 
   4   8  -2       84.56       90.13     12.79 o 
   2   8  -4       84.56       91.65     10.51 o 
  -8   4  -2       84.56       86.59     11.52 o 
  -2  -4  -8       84.56       67.22      9.11 o 
   2   8  -4       84.56      103.42     10.51 o 
  -8  -4   2       84.56       70.26     11.14 o 
   4  -2   8       84.56       92.91     13.54 o 
   8   4  -2       84.56       96.33     13.54 o 
  -8  -2   4       84.56       54.18      9.24 o 
  -8  -2  -4       84.56       79.37     10.76 o 
   4   2   8       84.56       83.80     11.65 o 
   4   2   8       84.56       83.17     11.65 o 
   8   4   2       84.56       97.09     10.25 o 
   8  -4   2       84.56      110.38     11.65 o 
  -8  -2  -4       84.56       96.59     10.76 o 
   4   2  -8       84.56      218.74     13.80 o 
  -4  -2  -8       84.56      157.47     12.28 o 
  -4  -2  -8       84.56      167.09     13.67 o 
   4   2   8       84.56      108.11     11.65 o 
   8  -4  -2       84.56       79.75     10.63 o 
   4   8   2       84.56      119.62     12.28 o 
   4   8   2       84.56      114.94     13.17 o 
   4  -2   8       84.56       64.56     10.38 o 
   4   8  -2       84.56       90.89     10.51 o 
   8   4   2       84.56       98.61     14.18 o 
  -2   4  -8       84.56      113.55     11.14 o 
   2   8   4       84.56      153.04     12.66 o 
  -2  -4   8       84.56      105.70     13.42 o 
  -8  -2   4       84.56       86.21     12.15 o 
   2   4  -8       84.56       91.52     10.63 o 
   8  -2  -4       84.56       74.94     10.38 o 
  -4  -2   8       84.56       99.50     12.41 o 
   8  -2   4       84.56      134.69     12.66 o 
  -8   4  -2       84.56      104.56     13.04 o 
  -8  -4  -2       84.56       76.58     11.27 o 
  -2   8   4       84.56      140.64     13.92 o 
  -8   4  -2       84.56       54.43      9.37 o 
  -2   4   8       84.56       73.55     10.38 o 
  -2  -4  -8       84.56       75.95     10.76 o 
  -4   8   2       84.56       70.13     11.39 o 
   4  -8  -2       84.56       85.07     10.89 o 
   4  -8   2       84.56       52.41      9.24 o 
  -4  -8  -2       84.56       79.12     11.14 o 
   2  -4   8       84.56       89.75     13.67 o 
   2  -4  -8       84.56       81.90     11.39 o 
  -8   2   4       84.56      115.19     11.39 o 
   4  -2  -8       84.56      102.54     11.14 o 
   2   8   4       84.56      141.90     14.43 o 
   2   4  -8       84.56       90.00     11.77 o 
  -4   8  -2       84.56      102.03     12.91 o 
  -4   8   2       84.56      122.41     12.66 o 
  -2   8  -4       84.56       92.79     10.51 o 
   8  -2   4       84.56      167.35     15.44 o 
  -2   4   8       84.56       87.60     10.51 o 
  -2   8  -4       84.56       63.93      9.24 o 
   8   2   4       84.56       83.17     11.14 o 
  -8   4   2       84.56       99.37     10.51 o 
  -4   2   8       84.56       70.13     10.25 o 
  -2   8   4       84.56      119.75     11.77 o 
   4  -2  -8       84.56       78.23     10.63 o 
   2  -8   4       84.56       74.94     12.79 o 
  -8   4   2       84.56      128.61     12.79 o 
  -8   2   4       84.56      121.14     13.29 o 
   8   4  -2       84.56      118.86     12.15 o 
  -8  -2  -4       84.56       82.91     11.77 o 
   2   4   8       84.56       90.38     11.14 o 
   8   2   4       84.56       84.18     13.67 o 
  -4   8   2       84.56       81.40     10.25 o 
  -4  -2   8       84.56       87.85     10.51 o 
   2  -8  -4       84.56       78.48     10.51 o 
  -8   2  -4       84.56       95.19     11.52 o 
  -4   8  -2       84.56       76.84     10.51 o 
   2   4  -8       84.56       83.04     10.51 o 
  -4   2  -8       84.56       84.43     11.52 o 
   8   2  -4       84.56       93.93     10.25 o 
   2   8  -4       84.56       69.50     10.63 o 
   8  -4  -2       84.56       92.79     10.76 o 
   8   4   2       84.56      111.78     12.28 o 
   4   8   2       84.56       87.85     10.13 o 
  -2   4  -8       84.56      129.50     11.77 o 
  -8   2  -4       84.56       88.10     10.89 o 
  -2   8   4       84.56       91.65     10.89 o 
  -4   8  -2       84.56       74.69     10.89 o 
   2  -4   8       84.56       78.86     10.89 o 
  -4  -8   2       84.56       97.85     11.27 o 
   8   2  -4       84.56      101.02     10.63 o 
  -2   8   4       84.56       75.70     11.90 o 
  -2  -8   4       84.56       65.45     11.77 o 
  -4   2  -8       84.56       88.36     10.51 o 
  -2   4   8       84.56       99.88     13.92 o 
  -8  -4   2       84.56       76.58      9.37 o 
   4   8  -4    41030.27    41613.22    587.95 o 
  -4  -8  -4    41030.23    42355.00    646.53 o 
  -4   4  -8    41030.26    41826.52    647.44 o 
   4   4  -8    41030.27    40999.61    589.77 o 
  -8   4  -4    41030.27    41815.38    651.07 o 
   4  -4  -8    41030.27    41775.59    592.75 o 
   4   8  -4    41030.27    41708.73    604.41 o 
   4  -4   8    41030.26    41546.87    604.41 o 
  -4  -4  -8    41030.23    42002.64    583.81 o 
  -8   4   4    41030.27    41514.34    647.31 o 
   4  -8   4    41030.27    41051.31    600.40 o 
   4   8   4    41030.23    42037.63    665.84 o 
  -8   4   4    41030.27    41083.71    579.79 o 
  -4   4   8    41030.27    41034.33    569.16 o 
   8  -4  -4    41030.27    42079.36    593.66 o 
   4   8   4    41030.23    41582.63    567.61 o 
   4  -8  -4    41030.27    41980.35    594.43 o 
  -8  -4   4    41030.25    41845.18    665.45 o 
   4   4   8    41030.23    40727.07    565.53 o 
  -8  -4   4    41030.25    41722.20    568.77 o 
  -8  -4  -4    41030.23    41078.78    661.69 o 
   4  -8  -4    41030.27    41314.64    589.38 o 
  -4   8  -4    41030.27    40859.91    580.57 o 
   4   8   4    41030.23    41992.53    676.59 o 
  -4   8  -4    41030.27    41473.39    648.73 o 
  -4  -8  -4    41030.23    40105.55    579.79 o 
  -4   4  -8    41030.26    41711.71    580.44 o 
  -4   4   8    41030.27    41721.95    580.70 o 
  -4  -4   8    41030.27    42111.76    680.09 o 
  -8   4   4    41030.27    40655.02    564.50 o 
   8   4   4    41030.23    39645.51    602.21 o 
  -4   8   4    41030.27    41951.58    653.14 o 
   8   4  -4    41030.25    41607.13    585.88 o 
   8   4  -4    41030.25    41253.48    599.36 o 
   4  -4  -8    41030.27    41547.52    648.99 o 
   8  -4   4    41030.27    41415.34    601.17 o 
   4   8  -4    41030.27    37985.71    680.74 o 
   8  -4  -4    41030.27    41886.65    596.64 o 
  -4   4   8    41030.27    42220.48    667.00 o 
  -4  -4   8    41030.27    41435.81    661.43 o 
   8   4  -4    41030.25    41124.27    679.32 o 
  -4   8  -4    41030.27    41918.66    592.75 o 
   4  -4   8    41030.26    41638.49    685.67 o 
  -4   8  -4    41030.27    41420.26    595.60 o 
  -8   4  -4    41030.27    41376.84    582.38 o 
   4   8  -4    41030.27    41901.95    591.32 o 
  -8   4   4    41030.27    41616.59    660.53 o 
  -4  -4  -8    41030.23    41472.61    651.07 o 
   4  -4  -8    41030.27    41843.63    589.25 o 
   8  -4   4    41030.27    41710.67    681.78 o 
  -4  -4   8    41030.27    42206.75    565.92 o 
  -4   8   4    41030.27    40790.83    583.68 o 
   4   4   8    41030.23    41457.71    662.21 o 
   4  -8   4    41030.27    42137.54    681.78 o 
   8   4   4    41030.23    40793.55    563.85 o 
   8   4  -4    41030.25    41378.27    590.16 o 
   8   4   4    41030.23    41365.05    684.24 o 
   4   4  -8    41030.27    42853.53    595.08 o 
   2   6  -8      644.16      657.57     25.07 o 
   8   2   6      644.16      635.28     25.71 o 
  -6   8  -2      644.16      632.37     23.68 o 
  -2   6  -8      644.16      700.88     26.21 o 
   2   8  -6      644.16      607.30     24.06 o 
   8  -2   6      644.16      660.48     30.77 o 
   8   6  -2      644.16      597.68     25.07 o 
  -6   2  -8      644.16      586.41     26.46 o 
  -2   6   8      644.16      637.31     29.25 o 
  -8   2   6      644.16      654.66     29.63 o 
  -8   2  -6      644.16      628.83     24.31 o 
   6   8   2      644.16      611.10     24.82 o 
   2  -6  -8      644.16      574.00     26.84 o 
   6  -2   8      644.16      670.61     26.97 o 
  -8  -6   2      644.16      672.64     25.07 o 
  -2  -6   8      644.16      663.27     31.53 o 
  -6   2  -8      644.16      620.85     23.43 o 
  -2  -6  -8      644.16      603.00     24.69 o 
   6  -2   8      644.16      628.57     30.26 o 
  -8  -2   6      644.16      651.37     29.25 o 
  -2   6   8      644.16      663.65     24.69 o 
   2   6   8      644.16      644.91     24.31 o 
   2   6   8      644.16      612.49     29.38 o 
  -6  -8   2      644.16      603.76     24.06 o 
  -6   8  -2      644.16      652.51     26.46 o 
  -6   8  -2      644.16      638.45     28.24 o 
   8   6  -2      644.16      662.76     30.14 o 
   6  -2  -8      644.16      588.43     24.82 o 
  -8  -6  -2      644.16      635.92     27.98 o 
  -8  -6   2      644.16      617.43     28.11 o 
  -2   8  -6      644.16      588.81     24.31 o 
   8  -6  -2      644.16      549.56     24.44 o 
  -2   6  -8      644.16      631.74     24.19 o 
  -8   6   2      644.16      628.95     23.93 o 
  -8   6  -2      644.16      625.03     27.35 o 
   8  -6   2      644.16      660.48     26.34 o 
   8  -2  -6      644.16      605.78     25.45 o 
  -2   6   8      644.16      631.74     24.31 o 
   2  -6   8      644.16      580.58     29.88 o 
  -6   2   8      644.16      667.07     24.82 o 
   6   2  -8      644.16      675.93     24.82 o 
   6   2   8      644.15      674.41     30.90 o 
  -2  -8  -6      644.16      695.43     29.12 o 
  -8  -2   6      644.16      643.90     24.44 o 
   2   8   6      644.16      601.86     23.81 o 
  -8   6  -2      644.16      614.90     25.58 o 
  -6  -2  -8      644.15      656.81     27.60 o 
  -8   6   2      644.16      708.48     28.62 o 
   6   8  -2      644.16      608.31     29.63 o 
   2  -8   6      644.16      614.26     30.01 o 
  -6   2   8      644.16      674.92     29.63 o 
  -6   8   2      644.16      652.13     28.24 o 
  -6  -2   8      644.16      623.00     24.06 o 
   2  -6   8      644.16      619.20     26.09 o 
  -8   6  -2      644.16      645.16     24.44 o 
  -6  -8  -2      644.16      616.67     28.36 o 
   6   2   8      644.15      600.59     24.44 o 
   6   2  -8      644.16      599.32     24.31 o 
  -2  -6  -8      644.16      616.42     27.73 o 
   8  -2  -6      644.16      562.47     23.68 o 
   2   8   6      644.16      590.33     22.79 o 
   8   6   2      644.16      607.81     25.33 o 
  -2   8   6      644.16      602.87     23.55 o 
   2  -8  -6      644.16      577.42     27.22 o 
   6   8  -2      644.16      556.90     24.44 o 
   6  -8   2      644.16      735.32     27.48 o 
   2   6  -8      644.16      696.57     27.48 o 
  -8  -2  -6      644.16      608.19     23.43 o 
  -2  -8   6      644.16      711.64     32.04 o 
  -6  -2  -8      644.15      613.00     23.81 o 
   8   2  -6      644.16      650.61     25.20 o 
   8  -6  -2      644.16      565.01     23.93 o 
  -2   8  -6      644.16      661.88     25.58 o 
  -8   2  -6      644.16      624.02     27.10 o 
  -6  -2   8      644.16      569.31     27.48 o 
   6   8   2      644.16      666.82     24.44 o 
   2  -8   6      644.16      655.17     27.10 o 
  -6  -8   2      644.16      629.33     27.48 o 
   6  -8  -2      644.16      663.78     26.09 o 
   2   8   6      644.16      629.33     29.12 o 
  -8   2   6      644.16      640.10     23.68 o 
   8   2   6      644.16      654.41     30.01 o 
   2   8  -6      644.16      574.00     22.92 o 
   2   8  -6      644.16      654.79     27.73 o 
   8   6   2      644.16      573.62     23.55 o 
  -8  -2  -6      644.16      559.94     25.45 o 
   8   6   2      644.16      647.31     30.39 o 
   2   6  -8      644.16      611.86     24.06 o 
   8  -2   6      644.16      748.74     28.24 o 
  -6   8   2      644.16      606.41     24.69 o 
   8   2  -6      644.16      660.23     24.44 o 
  -6   8   2      644.16      576.78     24.06 o 
  -2   8   6      644.16      630.60     28.87 o 
  -2   8   6      644.16      580.33     23.43 o 
   6   8   2      644.16      663.52     30.26 o 
   6  -2  -8      644.16      575.77     24.69 o 
   8   4  -6       49.69       75.06     13.04 o 
  -6   4   8       49.69       43.16      9.87 o 
  -6   4  -8       49.69       66.33     10.00 o 
  -8   4  -6       49.69       57.47      9.49 o 
  -4  -8   6       49.69       40.89     14.56 o 
   8   4   6       49.69       44.30      9.75 o 
  -4   6  -8       49.69       43.92     12.15 o 
   6   8   4       49.69       78.73     12.03 o 
  -8  -4   6       49.69       80.38     12.15 o 
   4   6  -8       49.69       46.46      8.99 o 
   8  -4  -6       49.69       60.13     11.27 o 
   8   6  -4       49.69       57.34     11.52 o 
   6  -8  -4       49.69       46.84     11.27 o 
  -4   8   6       49.69       40.25     10.00 o 
  -6  -4   8       49.69       47.98     10.38 o 
  -6   8  -4       49.69       53.17     14.94 o 
   6  -8   4       49.69       48.73     12.78 o 
  -4   8   6       49.69       49.62     12.53 o 
   6   4   8       49.69       56.20     10.25 o 
   6  -4   8       49.69       51.90     14.05 o 
  -4   6   8       49.69       49.24      9.49 o 
  -8  -4  -6       49.69       65.44     11.27 o 
   4  -6   8       49.69       51.77     15.06 o 
  -6  -4   8       49.69       53.29     14.18 o 
   8   4   6       49.69       69.37     10.76 o 
   8   6   4       49.69       52.66     10.38 o 
   4  -8  -6       49.69       40.00     11.65 o 
  -4   8  -6       49.69       53.92     12.15 o 
   6   8  -4       49.69       50.25     14.81 o 
  -8  -4  -6       49.69       54.81     11.77 o 
   6   8   4       49.69       65.95     16.33 o 
   8   6   4       49.69       65.32     16.33 o 
   8  -6  -4       49.69       35.57     10.38 o 
  -8   6   4       49.69       48.61     10.00 o 
  -8   4   6       49.69       51.90     15.32 o 
   6   4  -8       49.69       47.09      9.11 o 
  -8   4   6       49.69       54.30     10.76 o 
  -4  -8  -6       49.69       37.60      9.62 o 
  -4  -6   8       49.69       65.32     16.96 o 
   8  -4   6       49.69       68.48     11.90 o 
   6  -4   8       49.69       51.27     11.77 o 
  -4   6  -8       49.69       98.61     12.91 o 
   8  -4   6       49.69       85.82     15.95 o 
   4  -8   6       49.69      107.09     13.80 o 
   8  -6   4       49.69       69.62     15.44 o 
   4   6  -8       49.69       82.53     13.54 o 
   4   8   6       49.69       44.30     13.67 o 
  -6   8   4       49.69       76.33     11.90 o 
  -6   8   4       49.69       60.76     13.29 o 
  -8  -6   4       49.69       51.27     13.42 o 
  -8  -6   4       49.69       68.99     11.65 o 
  -4  -8  -6       49.69       26.96     11.14 o 
  -8  -4  -6       49.69       34.68     15.57 o 
   6   4   8       49.69       64.30     16.33 o 
   6   4   8       49.69       41.77     14.30 o 
  -6   4  -8       49.69       43.29     13.42 o 
   4   8  -6       49.69       48.99      9.62 o 
   4   8  -6       49.69       30.89     11.27 o 
  -6  -8   4       49.69       46.20     11.90 o 
   8   6  -4       49.69       64.94     14.94 o 
  -4   6   8       49.69       64.05     15.95 o 
   6   4   8       49.69       42.79      9.49 o 
   4   6  -8       49.69       44.81     11.65 o 
  -4   8   6       49.69       59.49     15.57 o 
  -8   6  -4       49.69       61.01     12.78 o 
   6   4  -8       49.69       58.73     11.90 o 
  -4  -6  -8       49.69       33.54      9.49 o 
   8   4  -6       49.69       50.25      9.87 o 
   8  -4  -6       49.69       72.41     12.78 o 
  -4   6   8       49.69       78.99     11.90 o 
   6   8  -4       49.69       88.61     13.80 o 
  -6   4   8       49.69       49.87     14.43 o 
  -4   8  -6       49.69       59.37     11.52 o 
   6  -8  -4       49.69       60.38     11.14 o 
   6   8   4       49.69       62.66     11.01 o 
  -8  -6  -4       49.69       48.23     13.42 o 
  -8   6  -4       49.69       59.49     14.18 o 
  -6  -4  -8       49.69       53.67     10.63 o 
  -6  -8   4       49.69       28.10      9.75 o 
  -6  -4  -8       49.69       58.48     13.16 o 
   4   8   6       49.69       20.13      8.61 o 
   6  -4  -8       49.69       67.60     12.15 o 
  -6  -8  -4       49.69       45.44     12.91 o 
  -8   6   4       49.69       60.63     12.91 o 
   4  -6  -8       49.69       67.22     13.42 o 
   4   6   8       49.69       71.27     11.27 o 
  -8  -4   6       49.69       48.48     13.04 o 
  -6   8  -4       49.69       51.39     11.27 o 
   8  -6  -4       49.69       54.30     11.14 o 
  -8   6  -4       49.69       37.60      8.23 o 
   4   8  -6       49.69       87.85     13.42 o 
   6  -4  -8       49.69       52.66     11.27 o 
   4  -8   6       49.69      115.06     17.22 o 
  -4  -6  -8       49.69       71.27     13.80 o 
   8   4   6       49.69       96.84     16.46 o 
   8   6   4       49.69       66.46     11.39 o 
   4   6   8       49.69       37.22     12.78 o 
  -8   4  -6       49.69       62.15     13.29 o 
   4  -6   8       49.69       52.28     11.27 o 
  -6   8  -4       49.69       43.04      8.99 o 
  -4   8   6       49.69       49.37     10.89 o 
   8   6  -6      788.07      749.41     27.99 o 
   6   8   6      788.06      730.28     28.11 o 
  -8   6  -6      788.07      675.45     27.10 o 
  -6   8   6      788.07      695.59     28.62 o 
  -6   6   8      788.07      745.73     28.24 o 
   6  -8   6      788.07      794.23     31.28 o 
  -6   8  -6      788.07      817.53     31.15 o 
   8   6   6      788.06      723.45     29.38 o 
  -6  -6  -8      788.06      750.17     28.37 o 
   6   8  -6      788.07      804.36     32.80 o 
   8  -6   6      788.07      765.36     30.64 o 
  -8   6   6      788.07      735.22     28.24 o 
  -6   6   8      788.07      741.30     28.37 o 
  -6  -6   8      788.07      753.46     28.49 o 
   6   6  -8      788.07      696.35     27.86 o 
   6   6  -8      788.07      770.93     31.02 o 
  -6  -8  -6      788.06      722.31     28.37 o 
  -6   6  -8      788.07      738.52     27.35 o 
   6   8  -6      788.07      751.18     27.86 o 
   6  -6  -8      788.07      684.95     28.87 o 
  -6   8  -6      788.07      807.66     28.49 o 
   6   6   8      788.06      778.40     28.87 o 
   8   6   6      788.06      748.52     27.48 o 
   8  -6  -6      788.07      740.79     30.01 o 
   6  -6   8      788.07      781.06     31.78 o 
   8   6  -6      788.07      818.42     31.15 o 
   6  -8  -6      788.07      716.48     29.25 o 
  -8  -6   6      788.07      765.99     28.49 o 
   8   8   0    28453.57    28589.16    436.01 o 
   0   8   8    28453.57    28649.54    411.34 o 
  -8   0   8    28453.59    28706.45    410.44 o 
   0   8   8    28453.57    29393.09    421.23 o 
   8   0   8    28453.57    29348.38    436.65 o 
  -8   0  -8    28453.57    28940.77    420.21 o 
  -8   8   0    28453.59    28842.36    433.18 o 
   0   8  -8    28453.59    29209.51    428.17 o 
  -8   8   0    28453.59    29160.31    420.59 o 
   0  -8   8    28453.59    28841.85    440.37 o 
   8   8   0    28453.57    29090.04    408.77 o 
   8   8   2      182.69      195.08     17.34 o 
   2   8  -8      182.69      190.52     16.58 o 
  -8   8  -2      182.69      147.99     16.71 o 
  -8   2  -8      182.69      221.28     16.71 o 
  -2   8   8      182.69      177.61     16.58 o 
  -2  -8  -8      182.69      162.67     16.08 o 
  -2   8  -8      182.69      181.79     16.84 o 
   8   8  -2      182.69      162.04     16.84 o 
   8   2  -8      182.69      177.61     15.82 o 
  -2   8   8      182.69      150.77     14.94 o 
   2   8   8      182.69      156.97     15.57 o 
  -8   2   8      182.69      169.00     16.33 o 
  -8   8   2      182.69      234.32     18.23 o 
   2   8  -8      182.69      123.17     16.46 o 
   8  -8  -2      182.69      123.30     14.18 o 
   8   2   8      182.69      157.73     16.08 o 
  -8  -2  -8      182.69      174.57     16.20 o 
  -8   8  -2      182.69      206.73     16.58 o 
   8  -2   8      182.69      225.21     19.50 o 
  -8  -8   2      182.69      165.58     15.57 o 
   2  -8   8      182.69      172.67     17.60 o 
  -8  -2   8      182.69      152.80     15.82 o 
   8   8   2      182.69      168.87     16.58 o 
   8  -2  -8      182.69      166.22     17.09 o 
  -8   4  -8    13042.14    13729.83    210.61 o 
   8  -4  -8    13042.14    13154.31    214.05 o 
   8   4  -8    13042.14    13145.13    212.78 o 
  -8   8  -4    13042.14    13176.73    214.95 o 
  -8  -4   8    13042.14    13340.20    205.01 o 
  -4   8  -8    13042.14    13146.66    212.53 o 
  -4   8   8    13042.14    13402.00    210.87 o 
   4   8  -8    13042.14    13012.62    211.63 o 
   8  -4   8    13042.14    13193.93    219.92 o 
   4   8   8    13042.14    13290.51    206.41 o 
  -8  -8   4    13042.14    13782.97    205.65 o 
   4  -8   8    13042.14    13278.67    220.04 o 
  -8   4   8    13042.14    12908.65    203.48 o 
   8   8  -4    13042.14    13685.75    219.53 o 
  -8  -4  -8    13042.14    13027.40    207.94 o 
   4   8  -8    13042.14    13032.63    220.04 o 
   8   8   4    13042.14    13493.74    204.63 o 
  -8   8  -4    13042.14    13001.16    208.96 o 
   8   8   4    13042.14    13257.77    216.73 o 
   8   4   8    13042.14    13161.83    215.71 o 
  -4   8   8    13042.14    13473.99    204.50 o 
  -4  -8  -8    13042.14    13013.39    209.47 o 
  -8   8   4    13042.14    13313.58    209.72 o 
   6  -8  -8      123.70      136.97     16.96 o 
  -8   6  -8      123.70      136.21     16.71 o 
  -8  -6  -8      123.70      113.93     16.20 o 
   6   8  -8      123.70      151.53     18.99 o 
  -6   8  -8      123.70      155.07     18.48 o 
   8   8   6      123.70      150.13     17.47 o 
  -8  -6   8      123.70      182.79     17.60 o 
  -6  -8  -8      123.70      121.52     16.84 o 
  -6   8   8      123.70      103.80     15.44 o 
   6  -8   8      123.70      117.22     17.85 o 
   8  -6   8      123.70      110.38     17.22 o 
  -8  -8   6      123.70      150.51     17.34 o 
  -8   8  -6      123.70      114.18     15.95 o 
   8   6   8      123.70      114.31     15.57 o 
   8  -8   6      123.70      148.61     17.72 o 
   8  -6  -8      123.70       92.92     15.57 o 
  -8   8  -6      123.70      149.75     18.86 o 
   8   8   6      123.70      129.88     16.46 o 
   8   8  -6      123.70      139.37     18.23 o 
   6   8  -8      123.70      111.65     14.43 o 
   8   6  -8      123.70      121.27     15.44 o 
  -8   8   6      123.70       81.78     15.70 o 
  -6   8   8      123.70      109.37     16.84 o 
  -8   6   8      123.70      118.49     15.95 o 
   6   8   8      123.70      112.92     16.08 o 
   8   6   8      123.70      129.12     16.20 o 
   8  -8  -6      123.70      154.06     17.98 o 
  -8   8  -8    16609.23    17172.58    264.56 o 
  -8   8   8    16609.23    16836.71    263.15 o 
   8   8  -8    16609.23    16454.29    274.38 o 
   8  -8   8    16609.23    16805.46    274.63 o 
   8  -8  -8    16609.23    16963.89    269.02 o 
   8   8   8    16609.21    17308.04    258.82 o 
   8   8  -8    16609.23    16882.00    267.24 o 
  -1   1  -9     4669.50     4406.97     86.58 o 
   1   1  -9     4669.50     4586.98     80.10 o 
   1   9  -1     4669.50     4508.79     83.53 o 
   9  -1   1     4669.50     4597.01     82.52 o 
   1   9  -1     4669.50     4524.15     80.36 o 
  -9   1  -1     4669.50     4580.76     78.96 o 
  -1   9  -1     4669.50     4597.01     82.77 o 
  -1  -1  -9     4669.50     4539.13     79.60 o 
   1  -1  -9     4669.50     4474.26     87.09 o 
  -1   9  -1     4669.50     4539.13     82.39 o 
   1   1  -9     4669.50     4536.71     79.47 o 
  -1  -9   1     4669.50     4489.11     94.96 o 
  -1   9   1     4669.50     4466.51     79.85 o 
  -9   1   1     4669.50     4595.24     89.88 o 
   1   9  -1     4669.50     4447.09     80.74 o 
   1  -9   1     4669.50     4546.36     93.05 o 
   1  -1   9     4669.50     4518.31     82.77 o 
  -9  -1   1     4669.50     4361.78     90.51 o 
  -1  -1   9     4669.50     4739.70     92.16 o 
   9   1   1     4669.50     4505.61     84.17 o 
  -9  -1  -1     4669.50     4534.30     76.93 o 
  -1   1   9     4669.50     4467.27     79.22 o 
   1   1   9     4669.50     4553.47     92.04 o 
  -1   1   9     4669.50     4632.43     94.19 o 
   9  -1   1     4669.50     4544.58     93.56 o 
  -1  -1  -9     4669.50     4394.28     88.86 o 
  -1  -1   9     4669.50     4644.11     78.96 o 
  -9   1  -1     4669.50     4567.69     87.97 o 
   9  -1  -1     4669.50     4450.14     80.36 o 
   1   9   1     4669.50     4648.30     89.62 o 
   9   1  -1     4669.50     4479.59     82.13 o 
  -1   9   1     4669.50     4546.87     90.01 o 
   1  -9  -1     4669.50     4570.99     81.75 o 
   9  -1  -1     4669.50     4458.01     80.99 o 
  -9  -1  -1     4669.50     4554.99     89.37 o 
  -9  -1   1     4669.50     4570.35     78.33 o 
  -1   9   1     4669.50     4540.14     82.13 o 
   1  -1   9     4669.50     4543.44     93.43 o 
   9   1  -1     4669.50     4585.33     93.05 o 
   9   1   1     4669.50     4519.96     95.21 o 
  -3   9   1    10395.19    10420.97    167.87 o 
   9   1  -3    10395.19    10455.61    164.43 o 
   3   1   9    10395.18    10361.24    166.47 o 
  -9  -3   1    10395.19    10388.62    185.83 o 
  -3  -9   1    10395.18    10343.53    182.26 o 
   3  -1  -9    10395.19    10642.84    163.54 o 
  -1   9  -3    10395.19    10065.11    165.32 o 
   1  -9   3    10395.19    10460.07    191.18 o 
   1   9   3    10395.18    10269.28    158.06 o 
  -9  -3  -1    10395.18    10481.85    159.08 o 
   1   9  -3    10395.19    10375.25    165.19 o 
  -9  -3  -1    10395.18    10608.33    185.83 o 
  -3  -1  -9    10395.18    10258.58    181.88 o 
  -3  -9  -1    10395.18    10533.56    186.85 o 
   9   1   3    10395.18    10422.88    193.21 o 
   9   1   3    10395.18    10353.34    169.65 o 
   1  -3  -9    10395.18    10783.46    164.05 o 
   9  -3  -1    10395.19    10453.83    165.70 o 
  -1   9   3    10395.18    10908.02    185.06 o 
   3  -9  -1    10395.19    10404.92    165.96 o 
  -9   3  -1    10395.19    10367.99    162.14 o 
   9  -3  -1    10395.19    10536.24    167.36 o 
   9   1  -3    10395.19    10850.07    164.17 o 
  -3   9  -1    10395.19    10615.84    182.26 o 
  -1  -3  -9    10395.18    10166.11    181.75 o 
  -9  -1  -3    10395.18    10610.87    160.74 o 
   1   3   9    10395.18    10501.47    187.23 o 
   1   3  -9    10395.19    10469.11    164.56 o 
  -9   1  -3    10395.18    10485.16    161.76 o 
  -3   9   1    10395.19    10377.79    163.16 o 
  -3   1  -9    10395.18    10250.30    180.22 o 
  -9   3  -1    10395.19    10421.10    180.86 o 
  -3   1   9    10395.19    10350.79    187.36 o 
   3  -1   9    10395.18    10452.05    169.01 o 
   3   9  -1    10395.18    10229.28    191.69 o 
   9   3  -1    10395.19    10327.36    191.05 o 
   1   3   9    10395.18    10428.36    159.59 o 
   9   3   1    10395.18    10608.71    194.36 o 
  -3  -1   9    10395.19    10523.50    186.72 o 
   3   9   1    10395.18    10523.37    189.90 o 
   9  -3   1    10395.19    10408.87    165.70 o 
  -1  -9   3    10395.19    10769.19    194.62 o 
  -1  -3  -9    10395.18    10182.54    162.52 o 
  -3   1   9    10395.19    10170.95    159.84 o 
  -1  -3   9    10395.19    10599.03    168.63 o 
  -1   9   3    10395.18    10339.46    163.79 o 
   3   1   9    10395.18    10405.56    188.76 o 
  -1   3   9    10395.18    10324.30    160.48 o 
  -9  -3   1    10395.19    10510.51    159.21 o 
  -1   3   9    10395.18    10696.21    190.16 o 
   9   3  -1    10395.19    10526.05    168.63 o 
   9  -1  -3    10395.19    10434.73    166.47 o 
  -3   9   1    10395.19    10491.02    182.77 o 
   9   3   1    10395.18    10364.29    170.03 o 
  -3   9  -1    10395.19    10391.80    162.77 o 
  -3  -1   9    10395.19    10563.62    159.84 o 
  -9  -1  -3    10395.18    10674.43    179.46 o 
   3   9   1    10395.18    10377.28    157.81 o 
   3   9   1    10395.18    10393.59    167.36 o 
  -9   1   3    10395.19    10569.35    158.06 o 
   3   9  -1    10395.18    10451.54    156.28 o 
  -3   1  -9    10395.18    10641.82    162.01 o 
  -9   3   1    10395.19    10559.29    161.12 o 
   9  -3   1    10395.19    10578.65    164.94 o 
  -1   9  -3    10395.19    10613.55    169.78 o 
  -1   9  -3    10395.19    10157.71    166.21 o 
   3   1  -9    10395.19    10499.68    164.81 o 
  -1   3  -9    10395.19    10452.56    161.88 o 
  -3  -1  -9    10395.18    10316.02    162.90 o 
   1   3  -9    10395.19    10436.89    163.41 o 
   1  -3  -9    10395.18    10493.70    181.37 o 
   1   9  -3    10395.19    10503.38    164.81 o 
   1  -3   9    10395.19    10125.35    168.51 o 
  -1   9   3    10395.18    10368.75    183.79 o 
   9  -1   3    10395.18    10217.69    168.51 o 
  -9   1   3    10395.19    10383.02    184.81 o 
   3  -1   9    10395.18    10516.62    191.56 o 
   3  -1  -9    10395.19    10659.78    164.81 o 
  -1   3  -9    10395.19    10346.46    162.39 o 
   3   1  -9    10395.19    10577.76    164.17 o 
   1  -3   9    10395.19    10364.17    192.58 o 
   1   9   3    10395.18    10351.17    162.01 o 
   9  -1   3    10395.18    10538.78    192.07 o 
  -1  -9  -3    10395.18    10254.88    181.11 o 
  -1  -3   9    10395.19    10707.16    191.18 o 
  -9   1  -3    10395.18    10488.35    180.22 o 
   9  -1  -3    10395.19    10465.55    166.59 o 
   1   9   3    10395.18    10280.87    184.94 o 
  -9  -1   3    10395.19    10340.73    186.08 o 
  -9   3   1    10395.19    10530.50    180.22 o 
   3   9  -1    10395.18    10164.20    168.63 o 
  -9  -1   3    10395.19    10320.35    158.95 o 
   1   9  -3    10395.19    10397.28    170.67 o 
  -3   9  -1    10395.19    10588.97    168.63 o 
   9   3   3     2628.16     2367.86     64.53 o 
   3  -3  -9     2628.16     2498.69     60.47 o 
   3   3  -9     2628.16     2594.40     54.51 o 
  -3   9   3     2628.16     2621.28     54.89 o 
  -9  -3   3     2628.16     2448.87     52.99 o 
   9  -3   3     2628.16     2553.20     63.51 o 
  -9   3  -3     2628.16     2483.86     60.22 o 
  -3   3  -9     2628.16     2536.85     58.70 o 
   3   9  -3     2628.16     2512.64     52.86 o 
   9  -3  -3     2628.16     2531.91     56.16 o 
   3   3   9     2628.16     2507.19     61.48 o 
  -3   3  -9     2628.16     2498.69     51.85 o 
   3   3   9     2628.16     2514.66     51.72 o 
  -9  -3  -3     2628.16     2523.54     59.96 o 
  -3   3   9     2628.16     2520.24     54.39 o 
   3  -3   9     2628.16     2495.40     57.30 o 
   3  -9   3     2628.16     2545.98     63.01 o 
   9   3  -3     2628.16     2473.21     54.64 o 
  -9  -3   3     2628.16     2360.64     61.74 o 
   3  -9   3     2628.16     2574.88     56.41 o 
  -3   9  -3     2628.16     2564.23     56.16 o 
  -3   9  -3     2628.16     2450.14     55.91 o 
   3  -9  -3     2628.16     2501.86     54.13 o 
  -3  -3  -9     2628.16     2506.55     53.88 o 
   3   9   3     2628.16     2444.18     52.48 o 
   3  -3   9     2628.16     2500.47     65.54 o 
  -3  -3  -9     2628.16     2449.38     60.85 o 
  -3   9  -3     2628.16     2508.45     60.34 o 
  -3   3   9     2628.16     2518.34     64.53 o 
  -9   3  -3     2628.16     2484.11     53.37 o 
   9  -3  -3     2628.16     2546.61     55.78 o 
   3   9  -3     2628.16     2503.26     53.50 o 
   3   3  -9     2628.16     2269.23     52.99 o 
  -3   9   3     2628.16     2389.92     61.10 o 
   3   9  -3     2628.16     2516.31     58.06 o 
   9   3  -3     2628.16     2477.65     61.74 o 
  -3   9   3     2628.16     2404.50     54.26 o 
  -3  -9   3     2628.16     2507.31     66.05 o 
   3   9   3     2628.16     2607.34     63.13 o 
   5   9  -1    10764.77    10743.91    165.17 o 
  -9   5   1    10764.78    11482.63    193.18 o 
  -1   9  -5    10764.79    10568.68    173.82 o 
   1   9   5    10764.76    10867.56    171.28 o 
   9   1   5    10764.76    10430.13    178.79 o 
  -1  -5  -9    10764.76    10867.94    192.67 o 
   9  -5   1    10764.78    10921.43    175.74 o 
  -9  -1  -5    10764.76    10781.48    169.50 o 
  -1   5   9    10764.77    10950.59    169.37 o 
   1   9  -5    10764.78    10701.25    173.57 o 
   9  -1   5    10764.77    10697.43    204.01 o 
  -9  -1   5    10764.78    10624.46    167.20 o 
  -1   5   9    10764.77    10799.05    198.91 o 
  -1   9   5    10764.77    10849.61    172.55 o 
   5  -1   9    10764.77    11186.43    203.75 o 
   5   1  -9    10764.78    10883.10    174.08 o 
  -5  -9   1    10764.77    10648.15    193.56 o 
   5  -1   9    10764.77    11139.31    179.94 o 
  -9  -1   5    10764.78    10975.55    197.26 o 
   1  -5  -9    10764.77    10825.54    192.54 o 
   1   5   9    10764.76    10628.66    168.48 o 
   5  -1  -9    10764.79    10930.47    173.19 o 
   9  -5  -1    10764.78    10965.62    175.74 o 
   1   5  -9    10764.79    10961.16    173.44 o 
  -9   5  -1    10764.78    10885.14    171.28 o 
  -9   5   1    10764.78    10907.29    171.02 o 
   1   5  -9    10764.79    10782.75    172.42 o 
   1  -9   5    10764.79    10857.88    202.73 o 
   5   9  -1    10764.77    10736.27    202.73 o 
   9   1   5    10764.76    10676.29    203.24 o 
   9  -1   5    10764.77    11015.54    179.68 o 
  -1  -5   9    10764.79    11143.90    180.70 o 
  -5   9   1    10764.78    10561.17    177.01 o 
   5   9   1    10764.76    11026.23    201.97 o 
  -5   1   9    10764.79    10736.78    198.02 o 
   1   9  -5    10764.78    10915.70    181.34 o 
  -5  -9  -1    10764.76    10523.35    195.47 o 
   1   9   5    10764.76    10865.65    197.26 o 
   1  -5   9    10764.78    10972.11    205.02 o 
  -1   5  -9    10764.78    11103.40    172.42 o 
   9  -5  -1    10764.78    10813.57    176.12 o 
  -5   9  -1    10764.78    11032.47    172.04 o 
  -9   1   5    10764.79    10986.25    167.71 o 
  -9   1   5    10764.79    10929.58    196.24 o 
   9   1  -5    10764.78    10729.14    172.81 o 
   5   9   1    10764.76    10560.53    165.93 o 
   9   1  -5    10764.78    10790.01    173.82 o 
   9   5   1    10764.77    10806.56    179.94 o 
  -1  -5   9    10764.79    10871.64    202.73 o 
   9   5  -1    10764.78    10980.90    202.35 o 
   5  -9   1    10764.78    10739.96    176.12 o 
  -9  -1  -5    10764.76    10954.03    189.74 o 
  -5   9   1    10764.78    10819.55    193.31 o 
  -5  -1  -9    10764.77    10839.42    192.80 o 
  -1   9  -5    10764.79    10663.05    174.59 o 
  -9   1  -5    10764.77    10936.71    171.02 o 
  -1   5   9    10764.77    10869.60    171.28 o 
  -1  -9  -5    10764.76    11097.42    192.67 o 
  -5  -1  -9    10764.77    10744.04    171.28 o 
   1   9   5    10764.76    10875.20    168.22 o 
  -5   9  -1    10764.78    10856.99    192.80 o 
  -9   1  -5    10764.77    10864.38    190.76 o 
   5   1  -9    10764.78    10889.85    173.32 o 
  -5  -1   9    10764.78    10870.24    168.73 o 
  -5  -1   9    10764.78    10867.18    197.51 o 
  -9  -5   1    10764.78    10905.13    197.26 o 
   5  -1  -9    10764.79    11174.72    174.72 o 
   5  -9  -1    10764.78    10770.78    175.74 o 
  -5   1  -9    10764.77    10919.39    191.78 o 
   9   5   1    10764.77    10533.41    203.11 o 
   9  -1  -5    10764.79    10674.76    174.84 o 
   1  -5   9    10764.78    11111.55    180.32 o 
  -1   5  -9    10764.78    10724.04    172.04 o 
   1   9  -5    10764.78    10866.67    173.95 o 
  -1   9  -5    10764.79    11123.14    181.08 o 
   9  -1  -5    10764.79    10916.84    175.48 o 
   9   5  -1    10764.78    10923.21    179.05 o 
  -5   9  -1    10764.78    10620.64    177.65 o 
  -1   9   5    10764.77    10760.46    166.69 o 
  -5   9   1    10764.78    10823.88    172.93 o 
  -1   9   5    10764.77    11009.55    196.49 o 
   5   9   1    10764.76    10922.07    177.01 o 
  -5   1  -9    10764.77    10883.99    171.28 o 
   5   9  -1    10764.77    10712.71    178.54 o 
  -9   5  -1    10764.78    10988.41    192.29 o 
   5   1   9    10764.77    10771.80    175.86 o 
  -5   1   9    10764.79    10694.88    168.73 o 
   9  -5   1    10764.78    10590.33    173.70 o 
   1   5   9    10764.76    11017.96    199.17 o 
  -9  -5   1    10764.78    10621.92    168.73 o 
   5   1   9    10764.77    10942.06    200.19 o 
  -9  -5  -1    10764.77    11192.93    198.15 o 
  -1  -5  -9    10764.76    11000.13    173.95 o 
  -1  -9   5    10764.78    10871.76    204.90 o 
   3  -9   5     3214.37     3091.32     78.62 o 
   5  -3  -9     3214.37     3210.14     66.19 o 
   3   5   9     3214.37     3094.87     63.78 o 
   3  -5   9     3214.37     3214.32     81.66 o 
   9   3   5     3214.37     3239.43     80.27 o 
   3   9   5     3214.37     3245.77     65.18 o 
   5   9   3     3214.37     3088.28     64.16 o 
  -5  -9   3     3214.37     3305.75     63.65 o 
   5  -9  -3     3214.37     3110.72     68.09 o 
  -5  -3   9     3214.37     3251.35     75.45 o 
   5  -3  -9     3214.37     3129.49     66.19 o 
  -5  -9  -3     3214.37     3124.29     77.98 o 
   5  -3   9     3214.37     3237.53     81.03 o 
   9  -3  -5     3214.37     3167.79     68.98 o 
  -3   5  -9     3214.37     3115.92     64.67 o 
   5   9  -3     3214.37     3016.89     68.98 o 
  -9  -3   5     3214.37     3078.52     75.83 o 
  -5   3   9     3214.37     3117.95     76.72 o 
   9   3  -5     3214.37     3123.15     64.42 o 
   5   9   3     3214.37     3126.07     66.70 o 
   5   3  -9     3214.37     3039.71     65.56 o 
  -9   3  -5     3214.37     3130.63     65.30 o 
  -9   5   3     3214.37     3205.19     64.67 o 
  -3   9   5     3214.37     3144.07     66.57 o 
   9   5  -3     3214.37     3241.33     78.74 o 
  -9   3   5     3214.37     3271.13     76.59 o 
  -3  -9  -5     3214.37     3176.92     72.66 o 
   9   5   3     3214.37     2916.08     77.73 o 
  -5   3   9     3214.37     3009.54     65.18 o 
   3   5   9     3214.37     3209.00     76.08 o 
   5   9  -3     3214.37     3108.82     79.89 o 
  -3   5   9     3214.37     3121.88     64.54 o 
  -9  -3  -5     3214.37     3143.44     71.14 o 
   5   3   9     3214.37     3182.62     77.48 o 
  -9  -3   5     3214.37     3086.00     64.67 o 
   3   9   5     3214.37     3179.83     64.29 o 
  -5   9   3     3214.37     3069.39     65.56 o 
   9   3  -5     3214.37     3216.10     65.05 o 
  -9  -5   3     3214.37     3096.78     75.19 o 
   9  -5  -3     3214.37     3132.03     68.47 o 
  -3   5   9     3214.37     3199.99     65.56 o 
   3   5  -9     3214.37     3201.39     66.83 o 
  -3  -5  -9     3214.37     3144.07     74.31 o 
   3   9  -5     3214.37     3237.15     71.64 o 
   9   3   5     3214.37     3174.00     69.87 o 
  -3  -5   9     3214.37     3256.42     79.00 o 
   3   9  -5     3214.37     3113.39     65.05 o 
  -5   3  -9     3214.37     3066.34     72.28 o 
   5   3  -9     3214.37     3236.89     67.08 o 
  -9  -5  -3     3214.37     3124.55     75.19 o 
  -5  -3  -9     3214.37     3069.13     74.31 o 
  -5  -3  -9     3214.37     3133.93     66.19 o 
  -5   9  -3     3214.37     3291.67     75.45 o 
  -3  -5  -9     3214.37     3084.22     65.81 o 
  -9   5  -3     3214.37     3195.17     66.06 o 
  -5   9   3     3214.37     3144.45     75.19 o 
  -3   5   9     3214.37     3018.03     77.60 o 
  -3   9  -5     3214.37     3213.05     68.09 o 
  -5   9  -3     3214.37     3080.80     64.54 o 
   3  -5   9     3214.37     3220.15     71.14 o 
   5  -3   9     3214.37     3181.99     70.50 o 
   5   9   3     3214.37     3306.63     77.35 o 
  -9  -3  -5     3214.37     3221.80     63.40 o 
   3   5  -9     3214.37     3214.45     66.83 o 
   3   5  -9     3214.37     3176.03     68.73 o 
  -5  -3   9     3214.37     3146.74     63.65 o 
   3   9  -5     3214.37     3225.35     66.32 o 
  -3  -9   5     3214.37     2988.99     79.89 o 
  -9   5   3     3214.37     3220.92     73.04 o 
   9  -3   5     3214.37     3220.92     78.62 o 
  -3   9  -5     3214.37     3172.48     67.97 o 
  -3   9   5     3214.37     3133.42     75.57 o 
   9  -3   5     3214.37     3229.92     68.98 o 
   9  -5  -3     3214.37     3158.66     68.35 o 
   3  -9   5     3214.37     3137.23     69.11 o 
   9   5   3     3214.37     3289.90     63.53 o 
  -9  -5   3     3214.37     2983.41     63.91 o 
   3   9   5     3214.37     3137.48     76.72 o 
   9   5   3     3214.37     2992.42     69.36 o 
   5   3   9     3214.37     3229.67     65.94 o 
   3  -5  -9     3214.37     3167.02     74.31 o 
   9   5  -3     3214.37     3132.53     67.97 o 
   9  -3  -5     3214.37     3081.43     67.33 o 
  -9   3  -5     3214.37     3097.16     73.55 o 
   5  -9  -3     3214.37     3193.53     67.46 o 
  -9   5  -3     3214.37     3116.68     73.42 o 
  -3   9   5     3214.37     3302.70     64.16 o 
  -5   9  -3     3214.37     3200.12     69.36 o 
  -5   3  -9     3214.37     3092.59     64.16 o 
  -9   3   5     3214.37     3230.30     63.65 o 
  -5  -5  -9     4123.93     3895.52     80.30 o 
   5  -5   9     4123.93     4151.00     86.39 o 
   9  -5   5     4123.93     4067.66     83.22 o 
  -5   9  -5     4123.93     3909.35     82.58 o 
   9   5   5     4123.92     4003.72     84.23 o 
  -5   5  -9     4123.93     4026.94     91.59 o 
  -9   5  -5     4123.93     4092.27     80.04 o 
   5   5  -9     4123.93     3722.87     80.04 o 
  -5   9  -5     4123.93     4052.18     78.27 o 
   9   5   5     4123.92     4012.86     75.86 o 
  -5   5   9     4123.93     3884.99     77.76 o 
   9   5  -5     4123.93     4128.29     82.96 o 
   5  -9   5     4123.93     3908.46     81.57 o 
   9  -5  -5     4123.93     3987.11     82.20 o 
  -5   9   5     4123.93     4169.78     80.68 o 
   5  -9  -5     4123.93     3968.84     80.17 o 
  -5   5   9     4123.93     4067.28     79.41 o 
  -9  -5   5     4123.93     4064.61     79.28 o 
   9   5  -5     4123.93     4062.08     78.27 o 
  -5   5  -9     4123.93     4054.85     77.63 o 
   5   9   5     4123.92     4045.84     79.03 o 
   5   9  -5     4123.93     4111.68     79.03 o 
   5   5   9     4123.93     3944.49     76.62 o 
   5   9  -5     4123.93     4251.34     87.66 o 
   5  -5  -9     4123.93     4047.62     80.04 o 
   1   7  -9     1921.09     1850.05     48.40 o 
  -1   7  -9     1921.09     1803.68     47.52 o 
  -1   9   7     1921.09     1806.97     47.90 o 
   9   1   7     1921.09     1903.14     51.57 o 
   1   9   7     1921.09     1800.51     47.14 o 
   9  -1   7     1921.09     1868.42     51.70 o 
  -1   9   7     1921.09     1970.30     48.28 o 
  -7  -1  -9     1921.09     1852.33     48.02 o 
   9  -1  -7     1921.09     2013.00     50.81 o 
  -9   7   1     1921.09     1874.89     48.02 o 
   9   7  -1     1921.09     1812.04     50.94 o 
  -7   9  -1     1921.09     1881.85     47.64 o 
  -1   7   9     1921.09     1890.09     48.40 o 
   1   9   7     1921.09     1813.31     47.64 o 
   9   7   1     1921.09     1853.09     46.88 o 
   9  -7  -1     1921.09     1862.60     50.18 o 
   1  -7   9     1921.09     1776.43     51.44 o 
  -7   9  -1     1921.09     2046.19     52.84 o 
  -7   9   1     1921.09     1740.83     49.80 o 
   7   9   1     1921.09     1944.32     51.06 o 
  -7  -1   9     1921.09     1825.22     47.39 o 
   7   9   1     1921.09     1910.36     47.26 o 
  -1   7   9     1921.09     1679.76     46.12 o 
   1  -9   7     1921.09     1904.41     54.10 o 
  -7   9   1     1921.09     1882.49     48.66 o 
  -9   1   7     1921.09     1805.32     47.01 o 
  -9   7  -1     1921.09     1981.07     48.91 o 
  -1  -7  -9     1921.09     1828.13     49.29 o 
   7  -1  -9     1921.09     1891.48     49.16 o 
  -9   1  -7     1921.09     1867.92     47.90 o 
   1   9  -7     1921.09     1887.68     52.96 o 
   1   9  -7     1921.09     1939.89     48.78 o 
   1   7   9     1921.09     1967.13     49.29 o 
  -9  -1  -7     1921.09     1959.02     48.02 o 
  -9  -7   1     1921.09     1839.91     48.40 o 
   9   7   1     1921.09     1797.97     51.06 o 
   7   1   9     1921.09     1912.26     50.68 o 
   7   9  -1     1921.09     1906.18     51.70 o 
  -1   9  -7     1921.09     1996.02     50.18 o 
   7   1  -9     1921.09     1934.69     49.67 o 
  -7   1  -9     1921.09     1735.25     46.25 o 
   7  -1   9     1921.09     1788.09     50.30 o 
  -9  -1   7     1921.09     1732.09     46.50 o 
  -7   1   9     1921.09     1965.61     49.54 o 
   9   1  -7     1921.09     1933.93     49.16 o 
  -1  -7   9     1921.09     1852.33     52.58 o 
   3   9  -7     5006.58     4997.62    101.02 o 
   7   3   9     5006.57     4808.66     94.80 o 
  -9  -3   7     5006.59     4768.81     90.86 o 
   7   3  -9     5006.58     4740.64     93.53 o 
   9  -3   7     5006.58     4932.14     98.60 o 
  -3   9   7     5006.58     4967.42     94.67 o 
   3   7   9     5006.57     4843.05     92.13 o 
  -3   7   9     5006.58     4943.18     91.75 o 
   3   9   7     5006.57     5010.82     93.15 o 
  -7   9  -3     5006.58     4335.31     90.61 o 
   7   9   3     5006.57     4715.01     95.43 o 
   7   9   3     5006.57     4862.60     90.86 o 
  -7  -3   9     5006.58     4685.31     90.48 o 
  -9   3   7     5006.59     4660.06     90.74 o 
  -9   7   3     5006.58     4582.52     91.75 o 
   9   7   3     5006.57     4961.08     98.10 o 
  -7   3  -9     5006.58     4768.81     92.13 o 
  -7  -3  -9     5006.57     4805.49     93.02 o 
   3   7  -9     5006.58     4893.69     98.99 o 
  -3  -9  -7     5006.57     4651.30     92.89 o 
  -9   7  -3     5006.58     5007.78     96.70 o 
   7   9  -3     5006.58     4799.65     98.35 o 
   9   7  -3     5006.58     4549.27     96.57 o 
   9   3  -7     5006.59     4605.23     92.77 o 
  -7   9   3     5006.59     4905.87     93.40 o 
  -9   7  -3     5006.58     4921.73     92.89 o 
  -3   7  -9     5006.58     4936.20     93.40 o 
   3   9  -7     5006.58     5042.42     93.91 o 
  -7  -9   3     5006.58     4991.15     90.74 o 
  -7   9  -3     5006.58     4697.49     95.94 o 
  -3  -7  -9     5006.57     5135.95     95.31 o 
   7  -9  -3     5006.59     4850.54     96.45 o 
   9  -3  -7     5006.59     4881.51     95.94 o 
   9   7   3     5006.57     4981.13     90.99 o 
   7  -3  -9     5006.58     4088.35     91.75 o 
   7  -3   9     5006.58     4710.31     99.11 o 
   3   7  -9     5006.58     4849.27     93.66 o 
   9  -7  -3     5006.58     4740.26     95.94 o 
  -9   3  -7     5006.58     4988.61     93.40 o 
   9   3   7     5006.58     4902.45     97.34 o 
  -9  -3  -7     5006.58     5033.79     92.01 o 
   3  -9   7     5006.58     4782.77     98.60 o 
  -7   3   9     5006.58     4852.19     91.88 o 
  -3   9   7     5006.58     5167.29     91.50 o 
  -9  -7   3     5006.58     4823.64     92.01 o 
  -3   9  -7     5006.58     4884.04     95.31 o 
  -3   7   9     5006.58     4858.28     93.53 o 
   3  -7   9     5006.58     5009.93     99.75 o 
  -9   5  -7     5081.37     5181.25     97.46 o 
  -7  -5  -9     5081.38     5246.86     99.11 o 
   7  -9  -5     5081.38     4950.42     98.85 o 
  -5   7   9     5081.38     5175.28     97.20 o 
   5   9  -7     5081.38     4934.18     96.57 o 
   9  -5   7     5081.37     4916.54    102.15 o 
  -5  -7  -9     5081.38     4941.03     97.58 o 
   7   9  -5     5081.38     5053.97    103.80 o 
  -9   7  -5     5081.38     4928.98     96.95 o 
   5   9   7     5081.38     4864.00     95.30 o 
   7   9   5     5081.38     5243.05     96.44 o 
   9  -7  -5     5081.38     5123.13    100.76 o 
  -7   9   5     5081.38     5075.16     97.71 o 
   7  -5   9     5081.37     5528.06    105.71 o 
   5   7  -9     5081.38     4884.31     98.09 o 
  -9  -7   5     5081.38     4994.20     95.93 o 
   9   5  -7     5081.39     4933.42     96.82 o 
  -9  -5   7     5081.39     4888.24     95.30 o 
  -9  -5  -7     5081.38     5077.45     94.92 o 
  -5  -9  -7     5081.38     5046.36     96.32 o 
   7  -5  -9     5081.38     4934.18     98.22 o 
  -9   7   5     5081.38     5162.09     96.44 o 
  -5   9  -7     5081.38     4995.47     99.74 o 
   7   5   9     5081.38     5023.52     98.35 o 
  -5   7   9     5081.38     5166.28     95.81 o 
   9   7   5     5081.38     5046.48    102.41 o 
  -5   9   7     5081.37     5125.03     98.85 o 
   5  -9   7     5081.38     4874.66    102.03 o 
  -7  -9   5     5081.38     5039.63     94.03 o 
   5  -7   9     5081.38     4798.52    102.53 o 
  -7   5   9     5081.38     5045.60     95.81 o 
   7   9   5     5081.38     5105.49     99.23 o 
   5   7  -9     5081.38     4978.09    101.52 o 
  -7   9  -5     5081.38     4889.64    100.00 o 
  -7   9  -5     5081.38     4942.68     95.93 o 
   9   7   5     5081.38     4954.74     93.65 o 
   9   7  -5     5081.38     4962.98    101.14 o 
  -7   5  -9     5081.37     5028.72     96.19 o 
   5   9  -7     5081.38     4937.99    104.31 o 
   9  -5  -7     5081.38     5224.01    101.26 o 
  -5   9   7     5081.37     5235.18     94.29 o 
   5   7   9     5081.38     5016.15     95.30 o 
  -7  -5   9     5081.38     5010.95     94.41 o 
   7   5  -9     5081.38     5120.59     99.49 o 
   9   5   7     5081.38     4856.77    101.14 o 
  -9   5   7     5081.38     5004.61     94.16 o 
   7   9   7     1151.72     1271.43     40.91 o 
  -7   9  -7     1151.72     1311.33     43.19 o 
   7  -7   9     1151.72     1274.98     45.21 o 
  -7  -7  -9     1151.72     1137.44     40.53 o 
   9   7   7     1151.72     1081.21     37.49 o 
   9  -7  -7     1151.72     1199.75     41.79 o 
   7   9  -7     1151.72     1211.15     39.26 o 
   7  -7  -9     1151.72     1220.01     40.78 o 
   7  -9   7     1151.72     1059.17     40.53 o 
  -7   7  -9     1151.72     1170.62     39.51 o 
   9   7  -7     1151.72     1150.48     38.50 o 
   7  -9  -7     1151.72     1193.67     40.53 o 
  -7   9   7     1151.72     1082.60     39.89 o 
   9  -7   7     1151.72     1168.21     42.55 o 
  -7   7   9     1151.72     1263.83     39.89 o 
   7   7   9     1151.72     1118.57     37.99 o 
   9   7   7     1151.72     1216.21     41.29 o 
   7   9  -7     1151.72     1168.21     43.82 o 
   7   7  -9     1151.72     1145.29     39.39 o 
  -9   7  -7     1151.72     1196.08     40.15 o 
  -7   9  -7     1151.72     1126.67     38.12 o 
  -9  -7   7     1151.72     1265.73     40.53 o 
   1   9   9     3195.63     3137.99     71.12 o 
   9   9  -1     3195.63     3121.38     75.81 o 
   9   1  -9     3195.63     3065.98     72.01 o 
   1  -9   9     3195.63     3144.20     77.46 o 
  -1   9   9     3195.63     3116.69     71.63 o 
  -9  -9   1     3195.63     3219.51     72.01 o 
  -9  -1   9     3195.63     3263.50     70.74 o 
  -1   9   9     3195.63     3052.29     69.60 o 
  -9   9  -1     3195.63     3014.38     73.91 o 
   1   9  -9     3195.63     3139.26     72.14 o 
   9  -9  -1     3195.63     3042.02     73.66 o 
   9   9   1     3195.63     3193.26     75.56 o 
  -9   9  -1     3195.63     3171.71     71.00 o 
  -9   9   1     3195.63     3169.18     72.52 o 
  -9  -1  -9     3195.63     3249.81     71.88 o 
  -9   1   9     3195.63     3130.51     71.25 o 
   9  -1   9     3195.63     3061.42     75.31 o 
   9   9   1     3195.63     3173.23     69.73 o 
   9   1   9     3195.63     3214.94     75.56 o 
  -1  -9   9     3195.63     3434.01     80.63 o 
  -9   1  -9     3195.63     3174.50     71.63 o 
  -1   9  -9     3195.63     3211.65     73.28 o 
   9  -1  -9     3195.63     3198.46     73.40 o 
  -3   9  -9     5687.27     5776.28    110.30 o 
   3   9  -9     5687.27     5564.56    116.01 o 
   9   9   3     5687.27     5513.92    112.58 o 
   9   3  -9     5687.27     5917.16    110.55 o 
  -9   9  -3     5687.27     5671.56    108.39 o 
   9  -3   9     5687.27     5474.19    113.47 o 
   9   9  -3     5687.27     5612.16    114.74 o 
   9  -9  -3     5687.27     5759.90    112.84 o 
  -9   3   9     5687.27     5523.06    106.11 o 
   3   9   9     5687.27     5797.22    108.27 o 
  -3   9   9     5687.27     5482.19    108.27 o 
   9   9   3     5687.27     5478.25    105.35 o 
   9   3   9     5687.27     5643.89    111.57 o 
   3  -9   9     5687.27     5608.10    115.25 o 
  -3   9   9     5687.27     5558.72    104.97 o 
   3   9  -9     5687.27     5425.07    107.76 o 
  -9   9  -3     5687.27     5715.99    112.71 o 
  -9   9   3     5687.27     5703.29    108.39 o 
  -9  -9   3     5687.27     5722.33    106.74 o 
   9  -3  -9     5687.27     5578.27    110.55 o 
  -9  -3  -9     5687.27     5669.53    107.51 o 
  -9   3  -9     5687.27     5508.97    108.01 o 
  -9  -3   9     5687.27     5650.24    106.24 o 
  -3  -9  -9     5687.27     5511.38    109.41 o 
  -9  -5   9     6412.14     6318.73    116.80 o 
   9  -5  -9     6412.14     6234.04    122.26 o 
  -9   5   9     6412.14     6519.20    117.82 o 
   9   9  -5     6412.13     6611.25    127.72 o 
   9   9   5     6412.13     6491.40    124.29 o 
   5   9  -9     6412.14     6469.81    128.10 o 
  -5   9   9     6412.13     6418.90    116.30 o 
  -9  -5  -9     6412.13     6165.49    118.33 o 
  -5   9  -9     6412.14     6404.05    121.63 o 
   9   9   5     6412.13     6195.70    117.44 o 
  -9   5  -9     6412.13     6607.95    120.23 o 
   9  -9  -5     6412.14     6337.65    123.91 o 
  -9   9   5     6412.14     6390.46    119.60 o 
   5   9  -9     6412.14     6406.08    120.99 o 
  -9   9  -5     6412.14     6276.45    122.77 o 
  -9  -9   5     6412.13     6462.96    117.69 o 
  -5   9   9     6412.13     6371.80    119.72 o 
  -5  -9  -9     6412.13     6553.23    121.12 o 
   5  -9   9     6412.14     6268.20    126.33 o 
   9   5   9     6412.13     6327.23    123.79 o 
   5   9   9     6412.13     6327.49    118.20 o 
  -9   9  -5     6412.14     6180.09    119.47 o 
   9   5  -9     6412.14     6540.91    122.14 o 
   9  -5   9     6412.13     6464.73    127.60 o 
   9  -7   9     1573.77     1585.04     52.82 o 
  -9   7  -9     1573.77     1647.74     50.67 o 
  -9   9  -7     1573.78     1630.64     50.29 o 
  -7   9   9     1573.77     1573.26     49.02 o 
   7   9   9     1573.78     1657.75     49.02 o 
  -9  -7  -9     1573.78     1539.06     48.64 o 
   9   9   7     1573.78     1508.53     47.38 o 
  -9  -9   7     1573.77     1587.32     48.39 o 
  -9   9   7     1573.78     1605.18     50.04 o 
  -7  -9  -9     1573.78     1586.18     50.54 o 
   9  -9  -7     1573.78     1627.35     50.80 o 
   9   9   7     1573.78     1519.93     51.81 o 
   9   7   9     1573.78     1751.61     49.66 o 
  -9  -7   9     1573.78     1559.45     47.50 o 
   7   9  -9     1573.78     1502.32     52.32 o 
   9  -7  -9     1573.78     1559.70     49.15 o 
   7  -9   9     1573.78     1621.39     53.71 o 
   9   9  -7     1573.77     1643.81     53.71 o 
  -9   7   9     1573.78     1586.56     50.29 o 
   7   9  -9     1573.78     1558.82     48.39 o 
   9   7  -9     1573.78     1591.50     49.78 o 
   9   9   9     2602.21     2806.89     69.19 o 
  -9   9  -9     2602.22     2939.83     75.15 o 
   9  -9  -9     2602.22     2622.63     69.95 o 
   9   9  -9     2602.22     2794.98     72.23 o 
   9  -9   9     2602.22     2616.55     73.25 o 
   0   2  10     1032.80     1020.20     31.54 o 
   2   0 -10     1032.81     1050.09     31.79 o 
  -2   0  10     1032.81     1022.73     31.16 o 
  10   2   0     1032.80     1025.39     33.18 o 
 -10   2   0     1032.81     1012.22     31.41 o 
 -10  -2   0     1032.80     1000.95     30.40 o 
   0  10  -2     1032.81      996.26     32.17 o 
  10   0   2     1032.81     1120.51     33.82 o 
 -10  -2   0     1032.80     1016.53     36.22 o 
  -2   0  10     1032.81     1153.32     39.14 o 
   0  10  -2     1032.81      953.20     30.78 o 
   2  10   0     1032.80     1095.69     38.88 o 
   0  -2 -10     1032.80     1012.98     30.52 o 
  -2  10   0     1032.81     1057.94     37.49 o 
   0   2  10     1032.80     1084.42     38.00 o 
  -2  10   0     1032.81     1040.34     31.41 o 
  10   0   2     1032.81     1170.54     40.02 o 
   0  10   2     1032.81     1064.91     31.79 o 
 -10   0   2     1032.81     1039.33     30.65 o 
   2 -10   0     1032.81     1030.59     32.93 o 
  10   2   0     1032.80     1023.24     37.87 o 
   2  10   0     1032.80     1034.64     32.17 o 
  -2   0 -10     1032.81     1070.23     35.46 o 
   0  10  -2     1032.81     1016.66     33.18 o 
 -10   0   2     1032.81     1074.92     36.86 o 
  -2   0 -10     1032.81     1068.58     31.54 o 
   0 -10   2     1032.81     1035.27     38.25 o 
   2   0 -10     1032.81     1027.29     31.16 o 
  -2  10   0     1032.81      997.53     32.42 o 
   0  -2 -10     1032.80     1052.24     35.46 o 
  -2  10  -2     7271.67     7086.18    123.79 o 
  10  -2  -2     7271.66     7134.10    122.01 o 
  -2  10   2     7271.66     6989.84    134.72 o 
 -10   2  -2     7271.66     6807.59    116.67 o 
 -10  -2   2     7271.66     7018.57    136.88 o 
  10   2   2     7271.66     6880.92    142.35 o 
  -2  -2 -10     7271.67     7114.27    119.34 o 
 -10   2  -2     7271.66     7132.57    132.56 o 
   2   2  10     7271.67     7157.48    115.15 o 
  -2   2  10     7271.67     7325.63    140.95 o 
   2  10  -2     7271.67     7095.59    124.93 o 
 -10  -2   2     7271.66     7019.20    116.42 o 
  -2  10   2     7271.66     6950.44    118.83 o 
  10   2   2     7271.66     7130.41    125.82 o 
   2  10  -2     7271.67     7020.73    119.09 o 
  -2   2  10     7271.67     7134.48    117.94 o 
   2   2 -10     7271.67     7046.53    119.60 o 
   2  10   2     7271.66     7011.96    114.64 o 
   2  -2  10     7271.66     6930.62    140.44 o 
  -2  10  -2     7271.67     7013.87    123.16 o 
   2 -10  -2     7271.66     7039.54    119.85 o 
   2   2 -10     7271.67     7201.84    120.61 o 
   2  -2  10     7271.66     7017.30    123.66 o 
  -2 -10   2     7271.67     7185.95    143.11 o 
  -2  -2 -10     7271.67     7101.69    134.47 o 
  -2  10   2     7271.66     7059.11    121.50 o 
  10  -2  -2     7271.66     7149.48    121.88 o 
   2  10  -2     7271.67     7157.48    119.98 o 
   2   4  10      434.20      481.88     28.11 o 
   2  10  -4      434.20      502.77     23.93 o 
  10   2  -4      434.20      409.84     20.89 o 
   2  10  -4      434.20      419.96     21.52 o 
  -4   2  10      434.21      432.63     27.35 o 
   2  -4  10      434.21      489.35     31.65 o 
   4  -2  10      434.20      536.57     31.78 o 
   4 -10  -2      434.20      449.84     23.55 o 
  -2  10  -4      434.21      360.96     21.40 o 
  10   4  -2      434.20      428.19     23.55 o 
  10   4   2      434.20      478.21     30.13 o 
   4  10  -2      434.20      376.66     21.90 o 
   2  -4  10      434.21      436.17     23.17 o 
   2  10   4      434.20      419.08     21.65 o 
  10   2   4      434.20      439.97     24.31 o 
  -4   2 -10      434.20      433.26     20.38 o 
  -2 -10   4      434.20      488.08     29.75 o 
   4  10  -2      434.20      369.19     28.49 o 
   2 -10   4      434.21      433.89     22.66 o 
  -4  10  -2      434.21      427.05     21.52 o 
   2 -10   4      434.21      455.80     28.49 o 
  -2  -4 -10      434.20      472.38     27.60 o 
  -2  10   4      434.20      439.34     27.35 o 
  -4  10  -2      434.21      418.32     21.40 o 
   4  -2  10      434.20      431.49     22.28 o 
   2  -4 -10      434.20      500.36     27.98 o 
   4  10   2      434.20      406.92     21.02 o 
  -4  -2  10      434.21      471.37     27.35 o 
  -4  10   2      434.20      385.27     19.37 o 
  -4  -2 -10      434.20      447.57     27.47 o 
   4  -2 -10      434.21      405.66     21.27 o 
   2   4 -10      434.21      465.29     23.68 o 
   4  10   2      434.20      462.76     23.30 o 
 -10  -2   4      434.20      424.27     20.89 o 
  -4  10   2      434.20      439.59     27.60 o 
  10  -2   4      434.20      428.32     27.98 o 
  10  -2   4      434.20      429.71     22.79 o 
 -10   4  -2      434.20      403.25     24.82 o 
  -4   2  10      434.21      404.64     22.03 o 
 -10  -4  -2      434.20      439.46     26.46 o 
   4   2 -10      434.21      393.25     20.51 o 
 -10  -4  -2      434.20      357.93     20.13 o 
  -4  10  -2      434.21      491.75     28.23 o 
  10  -4  -2      434.21      381.98     20.76 o 
   4   2 -10      434.21      430.73     22.79 o 
  10   2   4      434.20      454.91     29.63 o 
   2   4  10      434.20      460.10     22.03 o 
  -4  -2  10      434.21      469.09     22.54 o 
   2  10   4      434.20      408.19     21.14 o 
   2  10  -4      434.20      454.66     23.68 o 
  10   2  -4      434.20      471.49     26.71 o 
  10   4  -2      434.20      460.73     28.61 o 
 -10   4  -2      434.20      403.63     20.38 o 
  -4  -2 -10      434.20      388.69     19.75 o 
  -4 -10  -2      434.20      430.09     27.22 o 
 -10   4   2      434.21      487.83     22.41 o 
 -10  -4   2      434.20      406.42     20.13 o 
 -10   2   4      434.21      420.22     20.38 o 
 -10   2   4      434.21      477.45     30.64 o 
 -10   2  -4      434.20      433.51     20.64 o 
  10  -2  -4      434.21      456.93     25.70 o 
  -2   4  10      434.20      409.96     21.02 o 
 -10   2  -4      434.20      448.07     25.45 o 
  10  -4  -2      434.21      498.46     26.71 o 
  10   4   2      434.20      432.50     23.17 o 
   4  -2 -10      434.21      448.33     23.68 o 
  -2  10   4      434.20      443.13     20.89 o 
  -4   2 -10      434.20      412.37     25.70 o 
  -2  -4 -10      434.20      500.74     21.65 o 
 -10  -4   2      434.20      433.64     27.22 o 
 -10  -2   4      434.20      467.32     28.36 o 
  10  -2  -4      434.21      401.86     20.64 o 
   2  10   4      434.20      449.97     28.74 o 
  -4  10   2      434.20      477.83     23.17 o 
   2   4 -10      434.21      420.72     21.14 o 
  -4  -4 -10        8.52       20.25      6.96 o 
   4  10  -4        8.52       16.46      9.75 o 
  10  -4  -4        8.52       37.47      9.62 o 
  -4  10   4        8.52       23.42      7.59 o 
   4 -10  -4        8.52       23.92      9.24 o 
 -10   4  -4        8.52       -5.32      7.85 o 
   4  -4  10        8.52       -1.39      7.22 o 
  -4   4  10        8.52        6.08      8.48 o 
  10   4   4        8.52        0.76      7.85 o 
  10  -4   4        8.52        5.70     11.01 o 
   4   4  10        8.52       14.30      9.37 o 
   4  10  -4        8.52       26.20      9.37 o 
   4  10   4        8.52        4.30      7.34 o 
 -10  -4   4        8.52       13.54      7.59 o 
  10   4   4        8.52        9.75      9.49 o 
  -4  10  -4        8.52       -0.38      8.23 o 
   4   4 -10        8.52       20.76      9.37 o 
   0   6 -10      127.27      122.16     15.06 o 
  10  -6   0      127.27      126.84     14.30 o 
   0  10   6      127.27      159.50     15.44 o 
   0   6  10      127.27      144.44     15.95 o 
  -6  10   0      127.27      127.35     14.30 o 
 -10   0  -6      127.27      126.97     14.81 o 
   0  10  -6      127.27      123.04     14.18 o 
   0  10  -6      127.27       96.71     14.68 o 
  10   0   6      127.27      120.51     15.70 o 
  -6   0 -10      127.27      143.55     14.81 o 
 -10   6   0      127.27      130.89     15.06 o 
  10   0  -6      127.27      126.08     14.30 o 
   6   0 -10      127.27      141.02     15.82 o 
 -10   0   6      127.27      106.46     14.05 o 
   6  10   0      127.27       98.87     14.18 o 
  -6  10   0      127.27      155.70     16.71 o 
   0  -6 -10      127.27      113.68     13.80 o 
   6   0  10      127.27      112.54     14.81 o 
   6  10   0      127.27       98.87     13.04 o 
 -10  -6   0      127.27       95.70     12.66 o 
   0  10   6      127.27      133.04     14.68 o 
  10   6   0      127.27      159.00     17.22 o 
   0  -6  10      127.27      149.50     16.46 o 
  -6   0  10      127.27      134.31     15.44 o 
  -2   6  10     6080.08     5832.63    107.17 o 
  -6   2  10     6080.08     5718.86    105.26 o 
  -2   6  10     6080.08     5823.23    106.28 o 
  -6 -10   2     6080.08     6039.60    105.13 o 
   2  10   6     6080.07     5817.14    106.15 o 
  10  -2   6     6080.08     5923.67    113.77 o 
  -2  10   6     6080.08     5846.72    108.18 o 
   6   2  10     6080.07     5905.64    109.32 o 
 -10  -2  -6     6080.07     6325.41    107.04 o 
 -10   2   6     6080.08     5767.49    103.86 o 
   6   2 -10     6080.08     5868.05    108.94 o 
  -6  10   2     6080.08     5988.81    108.43 o 
  10   6   2     6080.07     6059.78    114.53 o 
  -2  -6  10     6080.08     5954.90    114.66 o 
 -10  -2   6     6080.08     5850.53    105.39 o 
   6  -2 -10     6080.08     5679.37    108.31 o 
  -2  10  -6     6080.08     5889.89    110.72 o 
  10  -2  -6     6080.08     5840.63    110.47 o 
  -6  -2 -10     6080.07     5768.13    107.42 o 
  -2   6 -10     6080.08     6078.19    107.42 o 
   6  10   2     6080.07     5930.02    105.13 o 
   2   6  10     6080.07     5847.87    105.51 o 
   2  10  -6     6080.08     5884.31    108.56 o 
  10   6  -2     6080.09     5716.58    111.61 o 
 -10   6   2     6080.08     5959.98    106.53 o 
  10  -6  -2     6080.08     6090.26    111.74 o 
 -10   2  -6     6080.08     5889.51    107.42 o 
  -6  10  -2     6080.08     5708.32    106.78 o 
   2   6 -10     6080.08     5957.44    108.82 o 
   6  10   2     6080.07     6117.43    111.61 o 
  -2  -6 -10     6080.07     6039.47    109.58 o 
   2  -6  10     6080.08     6145.36    114.66 o 
   2  10   6     6080.07     5774.60    106.15 o 
  10  -6   2     6080.08     6126.44    110.72 o 
  10   2  -6     6080.08     5491.45    106.91 o 
   6  -2  10     6080.08     5993.25    114.28 o 
   2 -10   6     6080.08     4948.14    110.72 o 
  10   2   6     6080.07     5923.80    113.51 o 
 -10  -6   2     6080.09     5867.42    106.40 o 
  -6  10  -2     6080.08     5960.24    113.01 o 
   2  10  -6     6080.08     5916.94    115.93 o 
   6  10  -2     6080.08     5817.77    112.88 o 
  -6  -2  10     6080.08     5694.74    105.39 o 
  -6   2 -10     6080.08     5363.97    105.39 o 
  -2  10   6     6080.08     6099.02    104.88 o 
  -6  10   2     6080.08     5807.11    111.61 o 
 -10   6  -2     6080.08     5945.38    107.80 o 
 -10   6   4      895.50      847.58     32.29 o 
   4  10  -6      895.50      857.84     36.09 o 
  10   6   4      895.50      919.00     34.95 o 
   4 -10   6      895.50      840.36     34.19 o 
  -6  -4 -10      895.50      818.58     32.67 o 
  10   6   4      895.50      902.03     32.17 o 
  -4   6  10      895.50      794.77     31.28 o 
   6  10   4      895.50      831.24     31.53 o 
   4  10  -6      895.50      849.48     31.91 o 
 -10  -4   6      895.50      768.05     30.39 o 
   6  10   4      895.50      920.52     36.34 o 
   4  10   6      895.50      912.04     33.31 o 
   4   6 -10      895.50      865.69     33.05 o 
 -10   4  -6      895.50      816.81     32.04 o 
   6 -10  -4      895.50      807.94     32.29 o 
  10   6  -4      895.50      887.34     33.94 o 
   6   4 -10      895.50      896.46     33.43 o 
 -10   4   6      895.50      905.45     32.80 o 
  -4  10   6      895.50      749.94     30.77 o 
 -10   6  -4      895.50      888.23     33.18 o 
  -6  10  -4      895.50      844.92     32.17 o 
  10   4  -6      895.50      830.61     30.65 o 
   4   6  10      895.50      819.97     31.28 o 
  -6   4  10      895.50      844.92     32.04 o 
 -10  -6   4      895.50      868.73     32.17 o 
   6  -4  10      895.50      823.64     33.94 o 
   4  -6  10      895.50      826.81     34.70 o 
  -4 -10  -6      895.50      856.82     33.18 o 
  10   4   6      895.50      856.19     34.57 o 
   6  10  -4      895.50      882.15     35.58 o 
   6  -4 -10      895.50      853.78     32.55 o 
  -6   4 -10      895.50      885.95     32.29 o 
  10  -4  -6      895.50      832.89     32.55 o 
  10  -4   6      895.50      870.37     34.32 o 
  10  -6  -4      895.50      803.51     31.66 o 
  -4   6  10      895.50      886.71     33.18 o 
  -6  10   4      895.50      829.34     32.42 o 
  -6  10  -4      895.50      862.77     34.70 o 
  -4  -6 -10      895.50      868.47     33.18 o 
  -6  -4  10      895.50      863.28     32.17 o 
  -4  10  -6      895.50      873.67     34.07 o 
   6  10  -6     5274.50     5414.71    111.16 o 
  -6  -6 -10     5274.50     5308.12    104.57 o 
   6  10  -6     5274.50     5379.44    101.90 o 
   6  -6  10     5274.50     5298.60    110.28 o 
  10  -6   6     5274.50     5514.58    106.98 o 
 -10  -6   6     5274.50     5405.07    102.66 o 
  -6  10   6     5274.50     5206.60    104.19 o 
  -6  10  -6     5274.50     5116.75    105.83 o 
 -10   6  -6     5274.50     5279.57    103.17 o 
   6   6 -10     5274.50     5214.72    104.19 o 
   6   6  10     5274.50     5438.83     99.36 o 
  10  -6  -6     5274.50     5216.50    105.45 o 
  -6   6  10     5274.50     5322.71    101.77 o 
   6 -10   6     5274.50     5260.66    105.45 o 
  10   6   6     5274.50     5337.30    109.26 o 
   6 -10  -6     5274.50     5509.89    104.31 o 
  10   6   6     5274.50     5383.24     98.60 o 
   6  10   6     5274.50     5114.34    100.63 o 
   2 -10   8      446.25      502.00     28.99 o 
  10   2  -8      446.25      434.39     25.57 o 
  10   8   2      446.25      432.24     27.22 o 
   8  -2 -10      446.25      428.69     27.22 o 
   8   2  10      446.25      450.60     26.71 o 
  10  -8  -2      446.25      386.28     25.07 o 
   2  10   8      446.25      499.72     27.22 o 
  10   8   2      446.25      421.48     24.94 o 
  -8  -2  10      446.25      446.04     25.70 o 
  -2  -8  10      446.25      382.48     26.59 o 
 -10   8   2      446.25      505.04     28.23 o 
  -8  10   2      446.25      405.65     26.33 o 
  -2  10   8      446.25      433.00     25.95 o 
   2  10  -8      446.25      457.43     23.93 o 
  10  -2   8      446.25      463.76     28.74 o 
   2   8 -10      446.25      481.11     25.95 o 
  -2   8 -10      446.25      474.27     27.60 o 
   8  10   2      446.25      386.91     24.31 o 
  -8 -10   2      446.25      470.98     25.70 o 
  10  -2  -8      446.25      444.14     26.08 o 
  -8  10  -2      446.25      471.99     24.31 o 
   8   2 -10      446.25      475.41     27.09 o 
  10   2   8      446.25      396.41     26.08 o 
  10  -8   2      446.25      367.92     24.69 o 
 -10  -2  -8      446.25      428.06     26.08 o 
 -10   2   8      446.25      407.93     25.19 o 
  -2   8  10      446.25      540.99     29.25 o 
   2  10  -8      446.25      460.98     29.88 o 
  -2  10   8      446.25      450.34     25.19 o 
  -8  -2 -10      446.25      428.69     26.59 o 
  -2  -8 -10      446.25      385.65     25.57 o 
   2   8  10      446.25      457.31     25.95 o 
   2  -8  10      446.25      388.05     26.21 o 
  -2 -10  -8      446.25      342.22     24.31 o 
 -10   8  -2      446.25      476.17     27.60 o 
  -2  10  -8      446.25      475.92     27.47 o 
  10   8  -2      446.25      426.29     26.84 o 
 -10  -8   2      446.25      396.79     24.18 o 
 -10   2  -8      446.25      439.71     26.97 o 
  -8   2 -10      446.25      448.57     23.68 o 
   8  10   2      446.25      491.87     26.84 o 
   8 -10  -2      446.25      354.37     24.06 o 
   8  -2  10      446.25      463.13     27.73 o 
  -8  10  -2      446.25      383.37     26.59 o 
  -2   8  10      446.25      448.44     25.83 o 
   8  10  -2      446.25      390.46     26.21 o 
  -8   2  10      446.25      410.59     25.32 o 
 -10  -2   8      446.25      434.64     25.45 o 
  -4  10   8       22.13       22.28     12.15 o 
 -10   4  -8       22.13       42.15     12.15 o 
  -4  10  -8       22.13       27.85     12.78 o 
   4   8 -10       22.13       75.32     16.84 o 
  -8  -4 -10       22.13       19.24     12.15 o 
 -10   8  -4       22.13       17.47     15.19 o 
   8 -10  -4       22.13       20.38     11.77 o 
 -10  -4   8       22.13       28.86     11.27 o 
  10   4  -8       22.13       25.44     11.01 o 
  -8 -10   4       22.13       22.28     12.28 o 
   8   4  10       22.13       22.03     12.66 o 
 -10   8  -4       22.13       13.04      9.87 o 
  -4 -10  -8       22.13       20.63     12.53 o 
  -8  10  -4       22.13       29.24     14.05 o 
  10   8   4       22.13       37.59     13.04 o 
 -10  -4  -8       22.13       15.70     13.16 o 
  10   8  -4       22.13       30.89     13.04 o 
   4   8 -10       22.13        7.59      7.85 o 
  10  -4   8       22.13       61.52     15.82 o 
   8   4 -10       22.13       24.18     10.63 o 
   8  10  -4       22.13       41.14     14.81 o 
  -4  -8 -10       22.13       33.42     13.16 o 
   8  -4  10       22.13       18.61     12.28 o 
   4  -8  10       22.13       35.44     13.92 o 
   4 -10   8       22.13       33.54     13.80 o 
  10   8   4       22.13       26.84     12.03 o 
  -8   4  10       22.13       42.15     13.29 o 
  -8  10  -4       22.13       40.76     12.28 o 
  -4   8  10       22.13       40.63     14.68 o 
  -8  -4  10       22.13       16.08     11.39 o 
   8  10   4       22.13       10.76     11.90 o 
   8  -4 -10       22.13       34.94     14.18 o 
  -8  10   4       22.13       42.03     14.18 o 
  10   4   8       22.13       49.24     13.16 o 
  10  -4  -8       22.13       25.70     13.04 o 
   4  10  -8       22.13       33.80     12.28 o 
   8  10   4       22.13       11.01     10.63 o 
 -10   8   4       22.13       17.22     13.04 o 
  -8   4 -10       22.13       12.66     11.14 o 
   4  10  -8       22.13       46.58     14.94 o 
   4  10   8       22.13       39.24     12.03 o 
  -4  10   8       22.13        9.49     13.04 o 
  -4   8  10       22.13       14.56     11.65 o 
 -10   4   8       22.13       32.40     12.66 o 
   4   8  10       22.13       10.38     11.27 o 
 -10  -8   4       22.13       25.82     11.14 o 
  -4   8 -10       22.13        5.06     12.15 o 
  10  -8  -4       22.13       21.65     11.90 o 
   8  10  -6       66.63       72.53     16.84 o 
  -6  10   8       66.63       67.98     16.58 o 
  10   6   8       66.63       67.09     16.20 o 
  -8  -6  10       66.63       85.32     17.09 o 
   8  -6  10       66.63       96.96     18.73 o 
  10   8   6       66.63       88.36     17.34 o 
   6   8  10       66.63       75.32     16.84 o 
  -8  10   6       66.63       87.85     17.22 o 
  -8  10  -6       66.63       99.87     17.72 o 
  -8   6  10       66.63       89.87     16.84 o 
  10   8   6       66.63       79.37     15.82 o 
   6 -10   8       66.63       66.46     17.60 o 
 -10  -8   6       66.63       46.96     14.18 o 
   6  -8  10       66.63      118.61     20.63 o 
 -10   8   6       66.63       87.85     18.35 o 
  10   8  -6       66.63       72.03     16.58 o 
  -6  10  -8       66.63       73.42     17.47 o 
  -8  10  -6       66.63       81.01     17.60 o 
   6  10  -8       66.63       56.33     16.46 o 
  -6  -8 -10       66.63       36.20     14.68 o 
  -8  -6 -10       66.63       52.28     15.70 o 
  10  -6  -8       66.63       83.80     17.85 o 
  -8   6 -10       66.63       61.27     17.34 o 
   8  10   6       66.63       75.70     16.20 o 
  -6   8  10       66.63       58.10     14.43 o 
   6  10   8       66.63       62.41     15.70 o 
   6   8 -10       66.63      100.13     15.32 o 
  10   6  -8       66.63       41.01     14.94 o 
   6  10  -8       66.63      100.89     16.20 o 
   8  -6 -10       66.63       49.87     15.70 o 
 -10   6  -8       66.63       73.42     17.72 o 
 -10  -6   8       66.63       52.15     13.80 o 
   8   6 -10       66.63       58.99     13.29 o 
 -10   8  -6       66.63       48.36     13.92 o 
  10  -6   8       66.63       78.48     17.60 o 
   8 -10  -6       66.63       93.42     17.72 o 
  10  -8  -6       66.63       89.62     16.96 o 
  -6   8  10       66.63       74.81     17.72 o 
  10   8   8       61.64       76.84     20.25 o 
  10   8   8       61.64       75.95     18.23 o 
 -10   8  -8       61.64       77.85     19.62 o 
   8 -10  -8       61.64       58.73     17.60 o 
   8   8 -10       61.64       31.52     14.94 o 
 -10  -8   8       61.64       66.84     16.46 o 
  -8  10   8       61.64       84.56     19.11 o 
  -8  -8 -10       61.64       60.00     18.23 o 
   8 -10   8       61.64       94.56     20.76 o 
  10  -8   8       61.64       62.53     19.75 o 
  -8   8  10       61.64       63.04     20.13 o 
   8  10   8       61.64       90.51     17.09 o 
   8  10  -8       61.64       71.77     19.37 o 
   8   8  10       61.64       60.25     18.73 o 
   8  -8  10       61.64       52.41     17.60 o 
  10  -8  -8       61.64       48.86     15.70 o 
  10   0 -10      853.42      755.48     33.56 o 
 -10 -10   0      853.42      780.55     34.57 o 
 -10   0  10      853.42      851.71     35.71 o 
  10  10   0      853.42      833.48     37.61 o 
   0 -10  10      853.42      912.88     39.76 o 
 -10  10   0      853.42      810.31     35.58 o 
   0  10 -10      853.42      836.14     36.22 o 
   0  10  10      853.42      783.46     33.43 o 
 -10   0 -10      853.42      723.31     33.30 o 
   0 -10 -10      853.42      762.82     35.58 o 
  10   0  10      853.42      725.08     35.08 o 
  10 -10   0      853.42      844.12     35.71 o 
 -10  -2  10     4702.72     4684.73     96.66 o 
 -10   2 -10     4702.71     4646.93     98.95 o 
  10  10  -2     4702.71     4679.91    105.04 o 
  -2  10 -10     4702.71     4580.58     99.58 o 
   2  10  10     4702.71     4653.78     97.80 o 
  10  -2 -10     4702.72     4613.44     99.83 o 
  10   2 -10     4702.72     4798.39    100.85 o 
 -10  -2 -10     4702.71     4855.73     99.71 o 
 -10   2  10     4702.72     4614.45     97.04 o 
   2  10 -10     4702.72     4581.72     98.82 o 
   2 -10  10     4702.71     4924.36    106.81 o 
 -10  10   2     4702.71     4894.67     99.96 o 
  10  -2  10     4702.71     4562.44    103.64 o 
  -2  10  10     4702.71     4645.53     98.19 o 
  10  10   2     4702.71     4645.02    103.64 o 
 -10 -10   2     4702.71     4979.03     98.82 o 
  -2  10  10     4702.71     4885.29     96.41 o 
  10 -10   2     4702.72     4730.65    102.63 o 
  10   2  10     4702.71     4926.89    104.40 o 
  10 -10  -2     4702.71     4762.36    102.12 o 
  -2 -10 -10     4702.71     4864.23    102.37 o 
 -10  10  -2     4702.72     4673.57     98.44 o 
  -2 -10  10     4702.72     4702.36    107.45 o 
 -10  10  -4        3.55        7.47     15.06 o 
  10  10   4        3.55        4.18     13.80 o 
   4  10 -10        3.55       -3.29     11.01 o 
  10 -10  -4        3.55        8.99     14.05 o 
   4 -10  10        3.55       14.30     14.56 o 
 -10  -4  10        3.55       12.28     12.40 o 
  -4  10 -10        3.55       -0.38     13.29 o 
  10   4  10        3.55       12.03     14.68 o 
 -10   4 -10        3.55       19.49     13.42 o 
  10  10  -4        3.54        7.72     13.80 o 
  -4  10  10        3.54       18.48     13.54 o 
 -10   4  10        3.55       13.29     13.80 o 
   4  10  10        3.55       14.30     12.66 o 
  10  -4 -10        3.55        0.63     13.92 o 
  10  -4  10        3.55       24.56     14.56 o 
 -10  10  -4        3.55       17.34     14.05 o 
  -4  10  10        3.54        8.48     12.91 o 
 -10  10   4        3.55        2.15     13.80 o 
  -4 -10 -10        3.55        5.06     13.29 o 
  10   4 -10        3.55        4.94     11.52 o 
 -10  -4 -10        3.55       14.05     13.67 o 
  10  10   4        3.55       -9.75     11.01 o 
 -10 -10   4        3.54       18.61     12.78 o 
 -10  10  -6     4188.79     4414.43     95.87 o 
 -10 -10   6     4188.79     4367.76     92.58 o 
 -10   6  10     4188.79     4324.26     92.07 o 
  -6  10  10     4188.79     4233.58     93.72 o 
   6  10  10     4188.79     4432.81     93.21 o 
  10  -6 -10     4188.79     4472.38     97.14 o 
  -6  10  10     4188.79     4236.63     91.44 o 
  10 -10  -6     4188.80     4288.62     95.37 o 
  -6 -10 -10     4188.79     4208.73     94.10 o 
 -10   6 -10     4188.79     4457.54     96.38 o 
  10  10  -6     4188.79     4356.98    100.82 o 
  10   6  10     4188.79     4472.38     98.79 o 
 -10  10   6     4188.80     4438.90     94.48 o 
   6  10 -10     4188.79     4312.08    101.33 o 
   6  10 -10     4188.79     4187.67     93.85 o 
 -10  -6  10     4188.79     4158.00     90.93 o 
 -10  -6 -10     4188.79     4086.60     91.31 o 
  10  -6  10     4188.79     4321.21     98.66 o 
   6 -10  10     4188.80     4487.22    101.33 o 
  10  10   6     4188.79     4324.76     92.32 o 
  10   6 -10     4188.79     4448.41     96.64 o 
  10  10   6     4188.79     4414.43     98.28 o 
   1  11  -1     3676.32     3450.50     74.32 o 
  11   1   1     3676.32     3603.33     75.08 o 
  -1   1  11     3676.32     3457.85     83.96 o 
 -11  -1   1     3676.32     3426.65     68.61 o 
  -1  -1 -11     3676.32     3696.29     81.80 o 
  -1  11  -1     3676.32     3557.29     73.81 o 
  11   1   1     3676.32     3693.25     87.00 o 
 -11  -1   1     3676.32     3715.32     85.23 o 
  -1   1  11     3676.32     3550.69     70.90 o 
  -1  -1 -11     3676.32     3463.43     70.26 o 
 -11  -3   1      478.22      467.70     22.16 o 
 -11   1   3      478.22      475.30     24.31 o 
  11   1   3      478.22      429.21     23.68 o 
  11  -3  -1      478.22      456.69     23.68 o 
  -1  11  -3      478.22      425.54     22.16 o 
 -11   1  -3      478.22      456.69     22.28 o 
  11  -1   3      478.22      466.31     23.55 o 
  -3  -1 -11      478.22      450.48     22.03 o 
  11  -1  -3      478.22      429.34     33.17 o 
   3   1 -11      478.22      391.86     21.40 o 
   1  11  -3      478.22      464.79     24.44 o 
  11   3  -1      478.22      450.74     23.93 o 
 -11  -1   3      478.22      483.02     22.28 o 
  -3  -1  11      478.22      452.89     23.55 o 
  11  -1  -3      478.22      465.93     22.92 o 
   1   3 -11      478.22      478.72     22.54 o 
  -3  11   1      478.22      441.62     22.54 o 
   3  -1  11      478.22      422.50     22.92 o 
  -3   1  11      478.22      455.55     22.66 o 
  -3   1 -11      478.22      513.41     23.17 o 
  -3  11   1      478.22      463.91     21.65 o 
   1  -3  11      478.22      509.11     24.56 o 
   3  11  -1      478.22      391.86     22.79 o 
  -1  11  -3      478.22      457.45     23.93 o 
  -3  11  -1      478.22      409.84     23.80 o 
   1  -3 -11      478.22      469.86     22.41 o 
  -3  11  -1      478.22      424.02     22.16 o 
  -1   3  11      478.22      516.83     24.56 o 
  -1  -3 -11      478.22      409.84     20.64 o 
  -3   1 -11      478.22      472.52     35.70 o 
  -1  11   3      478.22      425.04     21.52 o 
 -11  -3  -1      478.22      452.26     21.78 o 
   1   3  11      478.22      666.74     26.34 o 
  11   3   1      478.22      436.30     23.30 o 
 -11   3  -1      478.22      440.86     21.65 o 
   1  11  -3      478.22      428.96     22.16 o 
  11  -3  -3     2207.77     2153.79     52.72 o 
  -3  -3 -11     2207.77     1959.65     50.56 o 
   3   3 -11     2207.77     2113.74     52.08 o 
 -11  -3   3     2207.77     2006.66     50.06 o 
  -3  11   3     2207.77     1939.75     50.06 o 
 -11   3  -3     2207.77     2011.22     49.93 o 
   3  11  -3     2207.77     1744.35     51.83 o 
   3  11   3     2207.77     2008.06     48.66 o 
  11   3   3     2207.77     2024.66     54.62 o 
  -3  11  -3     2207.77     1997.92     52.84 o 
  -3   3  11     2207.77     2139.59     51.83 o 
   3  -3  11     2207.77     1973.97     52.72 o 
  -1  11  -5      920.08      895.08     32.67 o 
  -1   5 -11      920.08      885.58     33.81 o 
  11  -1  -5      920.08      976.89     34.19 o 
  -1   5  11      920.08      870.13     32.42 o 
 -11   5   1      920.08      842.65     32.17 o 
  11   5  -1      920.08      880.52     34.45 o 
 -11   1  -5      920.08      913.95     32.67 o 
   5  11   1      920.08      916.23     32.04 o 
  -5  11   1      920.08      854.68     31.66 o 
  -5  -1 -11      920.08      902.05     32.42 o 
   1  -5  11      920.08      884.57     34.95 o 
  -5  11  -1      920.08      811.25     32.80 o 
   5   1  11      920.08      839.99     33.31 o 
  11  -1   5      920.08     1009.94     36.85 o 
  -5  -1  11      920.08      952.96     32.93 o 
 -11  -1  -5      920.08      726.27     29.76 o 
   1  11  -5      920.08      830.50     34.57 o 
 -11  -1   5      920.08      862.28     31.28 o 
 -11   5  -1      920.08      886.72     33.43 o 
   1  11  -5      920.08      878.75     32.04 o 
  -1  11   5      920.08      838.35     31.91 o 
  -5   1  11      920.08      877.10     32.67 o 
  11   1  -5      920.08      871.02     31.28 o 
   1  11   5      920.08      844.17     31.66 o 
  -5  11  -1      920.08      927.38     33.56 o 
  -1  -5  11      920.08      803.14     33.43 o 
  11   1   5      920.08      884.32     34.70 o 
 -11  -5   1      920.08      935.73     32.80 o 
  -1  -5 -11      920.08      979.30     33.81 o 
   1  -5 -11      920.08      856.84     33.05 o 
   1  11   5      920.08      866.08     32.55 o 
  11   5   1      920.08      899.51     35.33 o 
  -5   1 -11      920.08      934.34     32.29 o 
   5  11   1      920.08      908.63     34.07 o 
   1   5 -11      920.08      924.34     32.67 o 
   5  11  -1      920.08      972.21     33.69 o 
   5  -1  11      920.08      957.64     35.33 o 
   5   1 -11      920.08      859.62     32.29 o 
   5  11  -1      920.08      976.26     35.21 o 
 -11   1   5      920.08      878.62     31.66 o 
  11  -5  -1      920.08      929.53     33.94 o 
   5  -1 -11      920.08      887.23     32.93 o 
 -11  -5  -1      920.08      876.85     32.04 o 
  -5  11   1      920.08      937.38     34.45 o 
   1   5  11      920.08      892.30     32.55 o 
  11   5   3     3029.03     2937.51     71.50 o 
 -11   5  -3     3029.03     2881.86     66.68 o 
   3  11   5     3029.03     3041.33     66.43 o 
   3  11  -5     3029.03     2996.96     67.44 o 
   5  -3  11     3029.03     2816.32     69.60 o 
   5  -3 -11     3029.03     2937.26     67.06 o 
  -5  11  -3     3029.04     2906.32     70.10 o 
   3   5 -11     3029.04     3061.49     68.33 o 
  -5  -3 -11     3029.03     2782.22     66.68 o 
 -11  -3   5     3029.03     2920.27     66.30 o 
 -11  -5  -3     3029.03     3075.69     66.93 o 
  -3   5  11     3029.03     2809.47     65.79 o 
  11  -3  -5     3029.04     2963.75     68.84 o 
  11   3   5     3029.03     2932.44     71.88 o 
  -5   3  11     3029.03     2975.29     67.06 o 
  -5  -3  11     3029.03     2967.81     66.05 o 
   5 -11  -3     3029.03     2981.75     69.09 o 
  -3  11   5     3029.03     3045.26     68.20 o 
  -5   3 -11     3029.03     2940.30     65.16 o 
   3 -11   5     3029.03     2832.04     68.96 o 
  -5  11  -3     3029.04     3058.45     67.06 o 
 -11  -5   3     3029.03     2920.14     66.55 o 
   5   3 -11     3029.03     2880.34     67.57 o 
   5  11  -3     3029.03     2931.93     71.50 o 
  11  -3   5     3029.03     2967.05     69.60 o 
   3  11  -5     3029.03     3072.01     73.65 o 
  -3  11  -5     3029.03     2985.93     69.47 o 
 -11   3  -5     3029.03     2866.39     66.17 o 
  11   5  -3     3029.03     2902.77     68.71 o 
  11  -5  -3     3029.03     2850.29     67.70 o 
  -5  11   3     3029.03     2893.90     66.55 o 
   3  -5  11     3029.03     3030.56     71.88 o 
   3   5  11     3029.03     2980.61     65.03 o 
   5  11   3     3029.03     2897.83     65.03 o 
  -3  -5 -11     3029.03     2995.95     68.20 o 
   5   5  11     3284.10     3069.34     68.33 o 
   5  11   5     3284.10     3047.66     70.24 o 
   5  -5  11     3284.10     3189.66     77.08 o 
  -5  -5 -11     3284.10     3302.24     74.29 o 
   5   5 -11     3284.10     3223.76     73.28 o 
 -11  -5   5     3284.10     3079.87     71.00 o 
 -11   5  -5     3284.10     3220.21     72.39 o 
  -5   5  11     3284.10     3186.61     71.63 o 
  11   5   5     3284.10     3156.19     77.08 o 
   5  11  -5     3284.10     3338.75     79.11 o 
  -5  11   5     3284.10     3085.44     72.39 o 
  11  -5  -5     3284.10     3144.52     73.53 o 
  -5  11  -5     3284.10     3128.42     74.93 o 
  -7  11  -1     1892.87     1815.16     50.80 o 
 -11   7  -1     1892.87     1719.51     51.06 o 
  -7   1  11     1892.87     1721.16     49.79 o 
   7  -1  11     1892.87     1967.45     54.86 o 
 -11  -7  -1     1892.87     1763.22     50.93 o 
 -11   1  -7     1892.87     1736.49     49.92 o 
   1  11   7     1892.87     1953.52     51.44 o 
  11   1   7     1892.87     1749.92     53.72 o 
   1  -7  11     1892.87     1818.20     54.61 o 
  11  -7  -1     1892.87     1775.51     51.82 o 
  -1  -7  11     1892.87     1869.14     54.61 o 
   1  11  -7     1892.87     1673.65     54.61 o 
   7   1  11     1892.87     1926.28     53.97 o 
  -7  -1  11     1892.87     1848.61     50.93 o 
 -11  -1  -7     1892.87     1705.57     49.28 o 
   7  11   1     1892.87     1823.02     53.09 o 
  11   7  -1     1892.87     1859.76     54.48 o 
   1  11   7     1892.87     1936.29     51.95 o 
  -7   1 -11     1892.87     1791.47     50.55 o 
  -7 -11   1     1892.87     1746.37     49.92 o 
   1   7  11     1892.87     1818.71     50.17 o 
  -7  11   1     1892.87     1925.01     54.86 o 
  -1  11  -7     1892.87     1874.46     52.33 o 
   7  11   1     1892.87     1820.11     49.79 o 
  11  -1   7     1892.87     1754.60     53.59 o 
   7   1 -11     1892.87     1809.34     52.20 o 
   1   7 -11     1892.87     1844.05     51.44 o 
   1  -7 -11     1892.87     1869.39     53.09 o 
   7  -1 -11     1892.87     1807.06     52.07 o 
  11   1  -7     1892.87     1737.50     50.30 o 
   7  11  -1     1892.87     1723.44     53.09 o 
  11   7   1     1892.87     1768.16     54.86 o 
  -1  11   7     1892.87     1923.62     52.07 o 
  -1  11   7     1892.87     1823.65     49.54 o 
  11  -1  -7     1892.87     1785.77     51.31 o 
  -7  -1 -11     1892.87     1794.64     50.55 o 
 -11   7   1     1892.87     1740.92     49.92 o 
   1 -11   7     1892.87     1799.45     55.75 o 
 -11  -7   1     1892.87     1794.13     50.68 o 
   1  11  -7     1892.87     1775.64     51.18 o 
  -7  11  -1     1892.87     1773.73     53.34 o 
  -1   7  11     1892.87     1861.03     51.06 o 
 -11  -1   7     1892.87     1810.22     50.42 o 
  -1  -7 -11     1892.87     1940.59     53.34 o 
  -7  11   1     1892.87     1939.71     52.07 o 
 -11   1   7     1892.87     1794.89     49.54 o 
  11  -7   1     1892.87     1913.86     52.71 o 
  -1   7 -11     1892.87     1803.00     50.68 o 
 -11   7   3      170.73      291.66     23.04 o 
   3  -7  11      170.73      187.48     21.14 o 
  -7  -3  11      170.73      177.99     19.49 o 
   7  11   3      170.73      178.49     19.37 o 
  -7  11  -3      170.73      192.80     19.62 o 
  -7  11   3      170.73      181.78     18.61 o 
  -3  11  -7      170.73      181.53     20.89 o 
 -11  -3  -7      170.73      214.95     20.38 o 
   3  11  -7      170.73      140.77     19.62 o 
   7 -11  -3      170.73      190.01     20.00 o 
  11  -3  -7      170.73      168.11     18.48 o 
 -11  -3   7      170.73      195.20     19.37 o 
   3 -11   7      170.73      200.39     20.89 o 
  -7  11  -3      170.73      231.28     22.53 o 
   3   7  11      170.73      220.39     20.51 o 
 -11   3  -7      170.73      228.37     20.89 o 
  -7   3  11      170.73      207.36     19.87 o 
 -11   7  -3      170.73      180.90     20.63 o 
   7   3  11      170.73      169.12     21.27 o 
  -3  -7 -11      170.73      138.87     18.10 o 
 -11  -7   3      170.73      183.18     19.24 o 
  11   7   3      170.73      191.40     20.63 o 
   7  11  -3      170.73      163.81     20.00 o 
   7   3 -11      170.73      163.93     19.75 o 
   7  -3 -11      170.73      193.43     20.51 o 
  -3  -7  11      170.73      258.62     23.55 o 
   7  -3  11      170.73      202.04     21.39 o 
   3  11   7      170.73      197.48     20.38 o 
  11   3   7      170.73      149.50     18.61 o 
  11   7  -3      170.73      171.66     19.62 o 
  11  -3   7      170.73      178.62     20.89 o 
  11  -7  -3      170.73      178.11     19.37 o 
  -7   3 -11      170.73      205.20     20.76 o 
   3  11  -7      170.73      207.10     19.24 o 
  11   3  -7      170.73      163.18     18.36 o 
  -3 -11  -7      170.73      169.12     18.99 o 
   3   7 -11      170.73      193.68     19.87 o 
  -3   7  11      170.73      183.94     19.62 o 
  -3  11   7      170.73      206.60     20.25 o 
  -3   7  11      170.73      189.89     19.24 o 
 -11   3   7      170.73      247.99     21.39 o 
   7  11   3      170.73      190.27     20.38 o 
  -7  -3 -11      170.73      183.43     20.00 o 
  -7  11   5      566.19      599.39     32.29 o 
   5  -7  11      566.19      615.09     34.57 o 
  -7   5  11      566.19      627.88     30.01 o 
  11  -5  -7      566.19      587.36     29.25 o 
   5  11  -7      566.19      573.94     34.44 o 
   7  -5 -11      566.19      603.95     30.89 o 
  11   7  -5      566.19      591.16     32.16 o 
   7   5 -11      566.19      625.72     29.88 o 
  -5  -7 -11      566.19      630.28     31.65 o 
  11   7   5      566.19      618.76     29.50 o 
  -5   7  11      566.19      587.23     32.16 o 
  11   5   7      566.19      585.08     31.15 o 
  -5   7  11      566.19      500.88     28.36 o 
   5 -11   7      566.19      601.16     31.65 o 
 -11  -7   5      566.19      593.31     29.37 o 
   5  11   7      566.19      629.14     30.26 o 
 -11  -5   7      566.19      551.78     28.49 o 
   7  11   5      566.19      562.54     30.13 o 
 -11   5  -7      566.19      643.58     32.29 o 
   7 -11  -5      566.19      597.24     29.25 o 
   5   7  11      566.19      608.63     29.88 o 
  -7  -5 -11      566.19      623.19     31.27 o 
   5   7 -11      566.19      581.03     30.01 o 
   7  -5  11      566.19      660.42     33.30 o 
  -7  11  -5      566.19      586.98     31.02 o 
  11  -7  -5      566.19      543.17     28.36 o 
  -7  11  -5      566.19      545.83     31.53 o 
  -5  11   7      566.19      601.67     31.02 o 
   5  11  -7      566.19      569.13     29.37 o 
  -7   5 -11      566.19      614.96     30.26 o 
  11  -5   7      566.19      693.34     33.81 o 
  11   7   5      566.19      592.68     31.27 o 
   7  11  -5      566.19      643.83     33.55 o 
 -11   7  -5      566.19      579.89     31.91 o 
  11   5  -7      566.19      610.15     33.17 o 
  -5  11  -7      566.19      556.97     30.13 o 
   7  11  -7      875.68      865.39     40.40 o 
  -7  11  -7      875.68      965.94     40.40 o 
   7  11   7      875.68      842.60     36.22 o 
  11   7   7      875.68      907.31     40.02 o 
  -7  -7 -11      875.68      859.95     37.48 o 
   7   7  11      875.68     1007.73     39.89 o 
  11  -7  -7      875.68      794.23     37.23 o 
 -11  -7   7      875.68      859.57     35.71 o 
   7   7 -11      875.68      927.82     37.48 o 
  -7  11   7      875.68      972.90     39.00 o 
   7  -7  11      875.68      881.60     40.02 o 
  -7   7  11      875.68      964.54     37.99 o 
 -11   7  -7      875.68      881.73     37.36 o 
   1  11   9     2849.09     2766.37     68.95 o 
   9  -1 -11     2849.09     2886.14     71.48 o 
  -1  -9  11     2849.09     2768.78     74.40 o 
  11   1   9     2849.09     2757.37     73.64 o 
   9  11  -1     2849.09     2824.80     75.03 o 
 -11   9  -1     2849.10     2800.21     70.22 o 
   9 -11  -1     2849.09     3060.42     74.65 o 
  11   9   1     2849.09     2883.99     74.78 o 
   1   9  11     2849.09     2975.88     70.47 o 
   9  -1  11     2849.09     2704.14     72.88 o 
  11  -9   1     2849.10     2898.06     71.61 o 
   1   9 -11     2849.09     2796.15     69.96 o 
   9   1 -11     2849.09     2909.34     72.25 o 
   1  -9  11     2849.09     2814.15     74.91 o 
   1  11  -9     2849.09     2593.87     69.20 o 
 -11   1   9     2849.09     2814.79     69.58 o 
  -9 -11   1     2849.09     2830.12     69.96 o 
  11  -1   9     2849.09     2810.73     74.27 o 
  11   9  -1     2849.09     2887.79     75.03 o 
  -1  -9 -11     2849.09     2564.97     69.58 o 
 -11  -1  -9     2849.09     2637.72     67.30 o 
  -1  11  -9     2849.09     2915.30     72.37 o 
  -9  11   1     2849.09     2677.14     69.08 o 
   9  11   1     2849.09     2907.18     74.91 o 
   1  -9 -11     2849.09     2563.70     69.08 o 
  -9  11  -1     2849.09     2693.87     69.20 o 
   9   1  11     2849.09     2744.82     72.25 o 
  -1 -11  -9     2849.09     2996.79     73.13 o 
  11   1  -9     2849.09     2838.99     70.72 o 
  -9 -11  -1     2849.09     2602.36     69.71 o 
  -9   1  11     2849.09     2829.61     69.46 o 
  -1   9 -11     2849.09     2836.46     71.23 o 
  11  -9  -1     2849.09     2885.89     72.50 o 
  -1  11   9     2849.09     2779.42     68.95 o 
 -11  -9  -1     2849.09     2723.15     69.84 o 
  -1 -11   9     2849.09     2661.30     75.16 o 
  -9  -1  11     2849.09     2692.22     68.70 o 
  -1   9  11     2849.09     2725.05     67.68 o 
 -11  -9   1     2849.09     2741.15     69.20 o 
  -1  11   9     2849.09     2943.56     69.71 o 
  -9  -1 -11     2849.09     2837.35     70.47 o 
   1 -11   9     2849.09     2770.80     74.78 o 
 -11   9   1     2849.09     2920.24     71.10 o 
  -9   1 -11     2849.09     2798.05     69.08 o 
 -11  -1   9     2849.09     2839.12     68.70 o 
 -11   1  -9     2849.09     2650.78     68.95 o 
  11  -1  -9     2849.09     2800.34     70.60 o 
 -11   9  -3      923.09      821.85     35.96 o 
  -9  11  -3      923.09      844.14     36.47 o 
 -11  -9  -3      923.09      912.14     39.13 o 
  11   9   3      923.09      944.43     40.40 o 
 -11   3   9      923.09     1014.72     39.13 o 
   9   3 -11      923.10      937.09     37.86 o 
   3   9  11      923.09      889.60     37.48 o 
   3   9 -11      923.10      848.70     36.98 o 
  -9   3  11      923.09      888.21     37.10 o 
  11   3   9      923.09      987.11     40.90 o 
 -11   9   3      923.10     1103.87     40.52 o 
  11   9  -3      923.09      801.97     38.37 o 
  -3   9 -11      923.09      898.59     38.75 o 
 -11  -3  -9      923.09      879.09     37.23 o 
 -11   3  -9      923.10      970.27     38.88 o 
  -3  -9  11      923.10      967.61     42.55 o 
  11  -9   3      923.09     1013.32     40.65 o 
  -9   3 -11      923.09      905.18     37.48 o 
 -11  -3   9      923.09      926.32     36.60 o 
   3  11  -9      923.09      953.68     38.12 o 
   3  11   9      923.09      919.74     37.74 o 
  -9 -11   3      923.09      914.04     37.74 o 
   9  11  -3      923.09      872.00     40.14 o 
 -11  -9   3      923.09      963.05     38.24 o 
   9   3  11      923.09      978.12     40.27 o 
  -3  11   9      923.09      977.86     37.61 o 
   3  -9  11      923.09      894.67     40.27 o 
  -3  -9 -11      923.09      947.85     38.62 o 
  -3   9  11      923.09      890.49     36.22 o 
  -9  11  -3      923.09      986.35     40.65 o 
  -3   9  11      923.09      931.77     38.50 o 
  11   3  -9      923.09      891.12     37.61 o 
  11  -9  -3      923.10      958.36     39.00 o 
   9  -3 -11      923.09      942.66     38.12 o 
   9 -11  -3      923.09      822.49     37.10 o 
   9  -3  11      923.09      909.23     39.76 o 
   9  11   3      923.09      833.63     38.75 o 
  -9  -3  11      923.10      897.58     36.60 o 
  -3  11   9      923.09      880.61     37.99 o 
  -3 -11  -9      923.09      892.39     38.12 o 
  -3  11  -9      923.10      869.21     38.37 o 
  -9  11   3      923.09      919.87     38.12 o 
   9  11   3      923.09      959.76     37.74 o 
   3 -11   9      923.10      974.19     41.03 o 
  11  -3   9      923.10      866.17     39.64 o 
  11  -3  -9      923.09      847.56     36.98 o 
  -9  -3 -11      923.09      847.94     36.47 o 
  11   9   5      981.16      971.43     38.88 o 
  11  -5  -9      981.16      990.42     41.28 o 
   5   9 -11      981.16      949.90     39.26 o 
  11   5   9      981.16     1091.86     44.07 o 
  -5   9  11      981.16      994.85     39.13 o 
   5  11  -9      981.16     1011.32     41.03 o 
  -9  11   5      981.16     1097.81     41.66 o 
   5  -9  11      981.16      960.79     43.56 o 
 -11  -5   9      981.16      998.02     39.13 o 
   9  11   5      981.16     1084.13     46.22 o 
 -11   9   5      981.16     1142.64     43.56 o 
  -9   5 -11      981.16     1003.09     40.78 o 
  -9   5  11      981.16      982.06     39.38 o 
  -5  11  -9      981.16     1075.90     43.06 o 
   9  11  -5      981.16     1000.55     43.18 o 
   9   5 -11      981.16     1027.15     41.16 o 
  -5 -11  -9      981.16     1051.46     42.17 o 
  11   5  -9      981.16      923.31     40.02 o 
  11   9  -5      981.16     1020.56     43.31 o 
  -9  -5 -11      981.16      990.55     40.02 o 
  -5  -9 -11      981.16     1036.77     41.41 o 
  11  -9  -5      981.16     1007.01     40.52 o 
   5 -11   9      981.16     1089.33     43.69 o 
  11  -5   9      981.16     1017.52     42.68 o 
  -5  11   9      981.16      997.64     40.40 o 
   9 -11  -5      981.16     1095.91     42.30 o 
  -9  11  -5      981.16      988.52     40.52 o 
  -5   9  11      981.16     1026.89     41.28 o 
 -11   5   9      981.16      988.90     41.41 o 
 -11  -9   5      981.16      942.93     38.24 o 
  -5  -9  11      981.16     1022.33     46.86 o 
   9  -5  11      981.16     1004.35     43.06 o 
  11   9   5      981.16      980.80     42.30 o 
   9  11   5      981.16     1076.54     40.90 o 
 -11   5  -9      981.16     1048.68     41.54 o 
   5  11   9      981.16     1025.63     40.65 o 
 -11   9  -5      981.16      974.97     40.02 o 
 -11  -5  -9      981.16      960.03     41.66 o 
   9  -5 -11      981.16      999.16     40.14 o 
  -9  11  -5      981.16     1020.69     42.68 o 
   5  11  -9      981.16      999.16     44.32 o 
   5   9  11      981.16     1092.24     40.52 o 
  -9  -5  11      981.16     1069.57     40.52 o 
   9  -7 -11     2022.60     2004.69     61.57 o 
   7   9 -11     2022.59     2002.53     61.19 o 
  -9  11  -7     2022.59     2169.90     70.70 o 
   7   9  11     2022.59     2237.81     60.69 o 
   7  11  -9     2022.60     2079.44     66.39 o 
   9  -7  11     2022.59     2032.43     64.49 o 
  11  -7  -9     2022.59     1855.32     59.55 o 
  11  -9  -7     2022.60     2065.63     61.32 o 
   7  11   9     2022.59     1986.06     60.43 o 
  11   9   7     2022.59     2111.11     59.55 o 
  -9   7 -11     2022.59     2077.41     69.68 o 
   7 -11   9     2022.60     2028.38     64.23 o 
  11   9   7     2022.59     2006.33     63.22 o 
  -9  -7 -11     2022.59     2091.60     62.21 o 
   9  11   7     2022.59     2120.99     61.57 o 
  -7   9  11     2022.59     1905.49     58.79 o 
 -11   9  -7     2022.60     2097.18     63.47 o 
  -9   7  11     2022.60     2042.32     61.19 o 
  11   7   9     2022.59     2135.69     67.02 o 
   7  -9  11     2022.60     2152.29     66.77 o 
  -7  -9 -11     2022.59     1984.80     61.95 o 
  -9  11   7     2022.60     2061.70     61.07 o 
   9  11  -7     2022.59     2223.24     67.78 o 
 -11   7  -9     2022.59     1964.78     62.21 o 
 -11  -9   7     2022.59     1987.58     59.17 o 
   9   7 -11     2022.60     2091.73     63.35 o 
  -7  11   9     2022.59     1957.05     59.17 o 
 -11  -7   9     2022.60     2090.97     59.42 o 
   9 -11  -7     2022.60     2003.04     60.43 o 
   7  11  -9     2022.60     2053.72     64.74 o 
  11  -7   9     2022.59     2125.30     63.85 o 
 -11  11   1      247.38      238.88     24.81 o 
 -11  11  -1      247.38      315.60     27.09 o 
 -11  -1 -11      247.37      290.66     25.83 o 
   1  11 -11      247.38      300.66     26.46 o 
   1 -11  11      247.38      309.14     28.86 o 
   1 -11 -11      247.38      242.30     23.80 o 
  11   1 -11      247.38      270.78     25.83 o 
  11  11   1      247.38      270.15     26.96 o 
  11  -1 -11      247.38      301.67     26.96 o 
  -1  11  11      247.38      264.20     25.45 o 
  -1 -11  11      247.38      202.68     25.19 o 
  -1  11 -11      247.38      323.95     27.47 o 
  11 -11   1      247.38      305.09     27.09 o 
 -11 -11  -1      247.38      217.49     22.79 o 
  11  -1  11      247.38      274.08     27.34 o 
 -11 -11   1      247.37      267.75     24.81 o 
  11  11  -1      247.37      280.03     27.60 o 
 -11   1 -11      247.38      295.60     26.33 o 
 -11   1  11      247.38      276.86     26.08 o 
   1  11  11      247.37      328.51     27.22 o 
  11 -11  -1      247.38      320.03     27.22 o 
  11   1  11      247.37      264.46     27.72 o 
 -11  -1  11      247.38      295.47     25.32 o 
  -1 -11 -11      247.37      250.66     23.42 o 
 -11 -11  -3      820.03      804.96     40.01 o 
 -11  -3  11      820.03      854.86     38.49 o 
   3  11 -11      820.03      836.87     40.39 o 
  -3 -11 -11      820.03      824.72     40.39 o 
 -11   3 -11      820.03      851.31     41.53 o 
  11   3  11      820.03      910.57     45.08 o 
 -11  11  -3      820.03      829.91     40.52 o 
  -3  11  11      820.03      862.83     41.66 o 
   3 -11  11      820.03      845.11     43.43 o 
  11 -11  -3      820.03      811.42     39.76 o 
  11  11   3      820.03      918.68     44.83 o 
  -3  11 -11      820.03      824.85     41.66 o 
  11  11  -3      820.03      805.47     41.79 o 
  11 -11   3      820.03      818.51     42.80 o 
  -3  11  11      820.03      764.95     38.62 o 
 -11  11   3      820.03      866.89     40.52 o 
  -3 -11  11      820.03      777.49     43.81 o 
 -11 -11   3      820.03      778.37     38.62 o 
   3  11  11      820.03      821.43     39.13 o 
  11  -3  11      820.03      919.56     42.67 o 
 -11   3  11      820.03      821.81     41.41 o 
  11   3 -11      820.03      766.47     39.89 o 
  11  -3 -11      820.03      933.62     41.28 o 
 -11  -3 -11      820.03      897.28     40.90 o 
  -2   2  12      383.48      430.07     23.80 o 
  -2  12  -2      383.48      415.52     24.43 o 
  12   2   2      383.48      422.61     26.21 o 
 -12  -2   2      383.48      371.33     22.28 o 
  -2  12   2      383.48      463.88     26.08 o 
  -2  -2 -12      383.48      452.23     24.05 o 
   2  12  -2      383.48      376.65     24.56 o 
   4   0 -12    21062.61    21202.74    324.18 o 
  12   0   4    21062.60    21406.46    332.62 o 
 -12   4   0    21062.61    21610.69    318.42 o 
 -12   0   4    21062.61    20988.03    310.62 o 
  12   4   0    21062.60    21574.49    331.85 o 
   0  12  -4    21062.61    21206.84    332.75 o 
  12   0  -4    21062.61    21656.85    325.46 o 
  -4   0  12    21062.61    21458.38    312.80 o 
   4  12   0    21062.60    20971.03    329.29 o 
 -12  -4   0    21062.60    21283.56    312.67 o 
  -4  12   0    21062.61    21078.06    319.32 o 
   0   4  12    21062.60    21413.36    313.18 o 
   0  12  -4    21062.61    21152.62    327.50 o 
  -4  12   0    21062.61    20796.21    328.65 o 
   0  12   4    21062.60    21174.36    319.19 o 
  -4   0 -12    21062.60    20992.00    319.19 o 
   0  -4 -12    21062.60    21455.05    320.85 o 
   2  -4  12       76.07       90.13     16.33 o 
  -4  12   2       76.07       93.67     15.57 o 
  -2  12  -4       76.07      100.51     15.19 o 
   4  12  -2       76.07       85.06     15.95 o 
   4  12   2       76.07       83.55     15.19 o 
   4   2 -12       76.07      105.82     16.08 o 
   4  -2  12       76.07       80.76     15.32 o 
 -12   2  -4       76.07       96.46     16.33 o 
   2   4 -12       76.07       89.12     15.32 o 
  12  -4  -2       76.07      103.29     15.57 o 
  -4  12  -2       76.07       61.27     13.04 o 
  12  -2   4       76.07       86.71     16.08 o 
  -4  12   2       76.07      110.51     16.08 o 
  -4   2  12       76.07       69.37     13.42 o 
  -4  -2 -12       76.07       82.66     14.81 o 
   2  12  -4       76.07       89.12     16.71 o 
 -12  -4  -2       76.07       80.76     13.80 o 
   2  12   4       76.07      111.14     16.96 o 
  12   4   2       76.07       83.17     15.82 o 
  -2  -4 -12       76.07       66.96     13.67 o 
   2   4  12       76.07       62.15     13.67 o 
 -12  -4   2       76.07       68.36     13.80 o 
 -12  -2   4       76.07       87.85     14.81 o 
  -2   4  12       76.07       69.87     12.79 o 
  -2  12   4       76.07       82.41     14.56 o 
  12  -2  -4       76.07       56.84     13.42 o 
   2  12  -4       76.07       87.47     14.94 o 
 -12   4  -2       76.07      114.81     17.09 o 
  12   2   4       76.07       91.14     16.46 o 
   4   4 -12    10236.84    10555.21    177.95 o 
  -4  12   4    10236.84    10602.14    177.19 o 
  -4  12  -4    10236.84    10501.91    181.64 o 
  -4  -4 -12    10236.83    10442.77    177.57 o 
  12   4   4    10236.83    10452.31    185.45 o 
  -4   4  12    10236.84    10306.41    171.84 o 
   4  12   4    10236.83    10552.79    171.97 o 
   4  12  -4    10236.84    10352.58    184.94 o 
 -12  -4   4    10236.84    10596.93    172.99 o 
  12  -4  -4    10236.84    10502.29    179.60 o 
 -12   4  -4    10236.84    10155.30    174.51 o 
   4  -4  12    10236.84    10237.72    182.53 o 
  12   2  -6      329.32      361.44     25.07 o 
   2  12   6      329.32      345.74     24.56 o 
   2  12   6      329.32      457.53     28.74 o 
   6  12   2      329.32      385.88     25.57 o 
  -6   2 -12      329.32      466.65     27.47 o 
 -12  -6  -2      329.32      329.92     22.91 o 
   6  12   2      329.32      311.69     26.46 o 
 -12  -6   2      329.32      266.24     22.15 o 
  12   2   6      329.32      329.67     26.33 o 
   2   6  12      329.32      489.05     27.09 o 
  -2  12  -6      329.32      321.18     24.43 o 
  12  -2   6      329.32      305.11     24.81 o 
   6   2 -12      329.32      373.98     26.08 o 
 -12  -2   6      329.32      409.80     26.08 o 
  -6  12   2      329.32      337.52     24.43 o 
  -2  -6 -12      329.32      371.57     25.45 o 
   2  12  -6      329.32      365.24     27.47 o 
   2  -6  12      329.32      309.28     24.81 o 
  -6  -2  12      329.32      380.94     24.31 o 
  -6   2  12      329.32      364.86     24.56 o 
   2   6 -12      329.32      425.12     26.71 o 
 -12   6   2      329.32      338.91     26.21 o 
  -2  12   6      329.32      303.84     23.93 o 
  -2   6  12      329.32      335.87     24.05 o 
  -6  12  -2      329.32      348.66     26.08 o 
  12  -2  -6      329.32      372.96     25.70 o 
   6  -2  12      329.32      324.73     25.32 o 
 -12   2  -6      329.32      372.46     24.69 o 
  12   6   2      329.32      317.13     25.95 o 
  -6  12  -2      329.32      329.03     24.81 o 
  -6  -2 -12      329.32      359.29     24.56 o 
   2  12  -6      329.32      360.18     24.81 o 
   2 -12   6      329.32      337.39     25.83 o 
   6  -2 -12      329.32      325.74     24.56 o 
 -12   2   6      329.32      342.96     24.56 o 
 -12   6  -2      329.32      343.47     25.32 o 
  12   6  -2      329.32      347.52     25.83 o 
  12  -6  -2      329.32      345.62     24.94 o 
   6  12  -2      329.32      358.02     25.70 o 
 -12  -6   4       53.65       44.18     13.80 o 
  12  -6  -4       53.65       51.65     13.54 o 
   4  12  -6       53.65       77.09     16.46 o 
  -6  12   4       53.65       53.67     15.82 o 
   4   6  12       53.65       62.15     14.68 o 
  12  -4   6       53.65       76.08     17.72 o 
  -4  -6 -12       53.65       49.11     13.80 o 
   4  -6  12       53.65       66.84     16.33 o 
  -6  -4 -12       53.65       65.70     13.80 o 
 -12   4  -6       53.65       60.76     15.95 o 
   6 -12  -4       53.65      100.00     16.96 o 
  12   4   6       53.65       63.29     16.71 o 
  -6  12  -4       53.65       70.38     16.71 o 
   4  12  -6       53.65       52.66     15.19 o 
   6  -4  12       53.65       52.66     15.44 o 
 -12  -4   6       53.65       38.10     13.04 o 
  -4  12  -6       53.65       71.65     16.20 o 
   4  12   6       53.65       58.73     15.57 o 
  -4   6  12       53.65       51.39     13.29 o 
  12   6   4       53.65       48.86     15.06 o 
   6  12  -4       53.65       50.00     16.46 o 
  -6   4  12       53.65       65.57     15.06 o 
  -4  12   6       53.65       55.82     14.30 o 
  12  -4  -6       53.65       68.86     14.18 o 
 -12  -6  -4       53.65       57.72     14.30 o 
   4   6 -12       53.65       49.11     13.92 o 
   6  12   4       53.65       60.51     14.68 o 
   6   4 -12       53.65       54.94     15.32 o 
 -12   6  -4       53.65       45.82     15.57 o 
   6  12   6      118.58      111.27     18.36 o 
   6  12  -6      118.58      126.97     20.63 o 
  12  -6  -6      118.58      102.41     17.22 o 
 -12   6  -6      118.58      133.42     20.25 o 
   6  -6  12      118.58      249.00     24.56 o 
  -6  12  -6      118.58      113.04     20.00 o 
  12   6   6      118.58       90.38     17.60 o 
   6   6 -12      118.58      115.07     18.86 o 
  -6   6  12      118.58      220.64     21.39 o 
  -6  -6 -12      118.58       73.17     18.36 o 
 -12  -6   6      118.58      129.12     18.73 o 
  -6  12   6      118.58      100.76     18.61 o 
  -8   0  12     8352.23     8519.95    149.81 o 
  -8  12   0     8352.23     8370.77    151.97 o 
  12   0  -8     8352.23     8579.92    155.40 o 
 -12  -8   0     8352.22     8523.38    150.95 o 
   0 -12   8     8352.23     8787.16    164.68 o 
  12   8   0     8352.22     8287.80    159.59 o 
  12  -8   0     8352.23     8669.25    155.65 o 
  -8 -12   0     8352.23     8459.59    151.33 o 
 -12   0  -8     8352.22     8527.06    150.95 o 
   0  12   8     8352.22     8348.92    148.41 o 
  -8   0 -12     8352.23     8609.40    153.24 o 
   8   0 -12     8352.23     8223.38    154.26 o 
   0   8 -12     8352.23     8580.68    153.62 o 
   8  12   0     8352.23     8507.11    159.21 o 
   8   0  12     8352.23     8736.34    158.20 o 
   0  12   8     8352.22     8675.47    152.73 o 
   0   8  12     8352.22     8446.25    149.05 o 
 -12   8   0     8352.23     8629.09    152.10 o 
   0  12  -8     8352.23     8410.54    155.27 o 
   0  -8  12     8352.23     8264.80    159.47 o 
  12   0   8     8352.22     8339.77    159.59 o 
   0  -8 -12     8352.22     8314.36    153.62 o 
 -12   0   8     8352.23     8410.16    148.67 o 
  12   2  -8      208.47      207.74     22.53 o 
   2   8 -12      208.47      192.42     21.65 o 
  -8  12  -2      208.47      191.53     22.91 o 
 -12   8   2      208.47      266.48     24.56 o 
   2  12   8      208.47      247.11     23.42 o 
  -2   8  12      208.47      202.29     20.51 o 
  -8 -12   2      208.47      230.78     22.66 o 
 -12  -8   2      208.47      163.05     20.51 o 
   2  12  -8      208.47      194.45     21.77 o 
  12  -2  -8      208.47      257.24     22.91 o 
  -2  -8  12      208.47      158.75     21.90 o 
   8 -12  -2      208.47      175.71     21.01 o 
   8  12  -2      208.47      261.54     25.70 o 
   2   8  12      208.47      196.98     21.27 o 
 -12   8  -2      208.47      202.17     22.53 o 
  12   8  -2      208.47      201.41     23.17 o 
  12   8   2      208.47      199.89     23.67 o 
   2  -8  12      208.47      197.10     23.80 o 
   8   2 -12      208.47      265.59     24.05 o 
 -12   2   8      208.47      194.19     22.41 o 
  -8  12   2      208.47      179.76     20.63 o 
  -2  12  -8      208.47      189.26     22.91 o 
   2  -8 -12      208.47      165.08     20.38 o 
  -8  -2  12      208.47      225.84     21.65 o 
 -12  -8  -2      208.47      141.15     18.74 o 
  12  -8  -2      208.47      240.90     23.67 o 
  -8   2  12      208.47      239.51     22.79 o 
   8  12   2      208.47      211.79     23.93 o 
  12  -8   2      208.47      229.01     27.09 o 
   8  12   2      208.47      187.74     21.27 o 
   2 -12   8      208.47      195.84     23.17 o 
  -8  -2 -12      208.47      174.70     20.00 o 
 -12  -2  -8      208.47      214.83     21.90 o 
  -2  12   8      208.47      193.56     25.45 o 
 -12   2  -8      208.47      155.08     20.38 o 
   8   2  12      208.47      203.56     23.42 o 
  -8   2 -12      208.47      195.84     21.65 o 
  12   2   8      208.47      205.71     22.91 o 
  -2  12   8      208.47      227.99     23.04 o 
   8  -2  12      208.47      166.85     22.15 o 
  -2  -8 -12      208.47      199.51     21.14 o 
   8  -2 -12      208.47      191.41     21.52 o 
  -2   8 -12      208.47      238.75     25.07 o 
 -12  -2   8      208.47      241.28     22.53 o 
  12  -2   8      208.47      200.90     23.17 o 
  -8  12  -2      208.47      232.55     22.79 o 
  -2 -12  -8      208.47      200.78     21.90 o 
   4 -12   8    13206.15    13510.31    230.48 o 
  -4   8  12    13206.14    13829.04    216.73 o 
  -8  12  -4    13206.15    13259.46    227.80 o 
  -4  -8 -12    13206.13    13642.23    224.75 o 
   8 -12  -4    13206.15    13567.11    225.38 o 
  12  -4   8    13206.15    13581.37    229.46 o 
  12   8   4    13206.12    13491.98    232.13 o 
   8  -4  12    13206.15    13162.81    231.37 o 
  -8   4 -12    13206.15    13554.63    220.80 o 
  12  -8  -4    13206.15    13467.53    226.28 o 
  -8  12   4    13206.15    13652.42    221.56 o 
 -12   4  -8    13206.15    13941.86    222.20 o 
  -8  -4  12    13206.15    13557.30    216.09 o 
  -8  12  -4    13206.15    12831.36    218.64 o 
 -12  -4   8    13206.15    13214.39    216.73 o 
  12  -4  -8    13206.15    13439.90    227.04 o 
   4   8 -12    13206.15    13406.28    224.49 o 
  -4  12   8    13206.14    13022.75    220.67 o 
   8  12  -4    13206.14    12850.08    232.26 o 
  -4  12  -8    13206.15    13626.83    229.46 o 
  -8   4  12    13206.15    13445.76    217.36 o 
  12   8  -4    13206.15    13204.58    228.57 o 
  12   4  -8    13206.15    13286.97    223.60 o 
 -12  -8  -4    13206.12    13389.98    218.76 o 
  12   4   8    13206.13    13731.11    232.77 o 
 -12  -8   4    13206.15    13488.92    218.76 o 
   4   8  12    13206.13    13962.10    218.38 o 
   4  -8  12    13206.15    13213.62    232.77 o 
 -12   8  -4    13206.15    13044.01    220.80 o 
   8   4 -12    13206.15    13262.39    226.91 o 
   4  12  -8    13206.15    13828.78    236.72 o 
   8  -4 -12    13206.15    13363.11    222.96 o 
   4  12   8    13206.13    13234.50    217.62 o 
   8  12   4    13206.13    13200.51    217.36 o 
   4  12  -8    13206.15    13164.34    224.37 o 
  -8  -4 -12    13206.13    13548.77    223.09 o 
 -12  -6   8      151.32      182.67     21.52 o 
  -6  12  -8      151.32      153.43     22.91 o 
   6  12  -8      151.32      194.95     24.94 o 
  -6  12   8      151.32      174.44     22.03 o 
   8 -12  -6      151.32      129.50     22.03 o 
   8  12  -6      151.32      123.80     22.03 o 
  -8   6  12      151.32      192.67     23.55 o 
  12   6   8      151.32      115.70     22.15 o 
  -6   8  12      151.32      147.60     22.66 o 
 -12   8  -6      151.32      171.27     23.04 o 
  -8  12  -6      151.32      170.51     23.29 o 
   6  12   8      151.32      146.84     22.03 o 
  -8  12   6      151.32      172.54     23.04 o 
   6   8 -12      151.32      166.59     21.77 o 
  12  -6  -8      151.32      126.59     21.01 o 
  -6  -8 -12      151.32      180.52     24.31 o 
 -12   6  -8      151.32      161.65     22.28 o 
   6  -8  12      151.32      138.74     23.29 o 
   8   6 -12      151.32      113.17     20.51 o 
  12  -8  -6      151.32      138.87     21.39 o 
  12   8   6      151.32      157.98     24.18 o 
   6  12  -8      151.32      169.25     29.50 o 
   6   8  12      151.32      185.71     23.17 o 
  -8  -6 -12      151.32      159.00     22.53 o 
 -12  -8   6      151.32      125.45     20.00 o 
   8  12   6      151.32      135.45     21.65 o 
   8  -6  12      151.32      159.25     23.93 o 
  12  -6   8      151.32      214.95     26.20 o 
  12 -10  -2      117.82      131.65     22.15 o 
 -10  12  -2      117.82      116.21     23.80 o 
  -2  12  10      117.82       78.36     21.52 o 
  -2 -10 -12      117.82      101.78     20.38 o 
  -2 -12 -10      117.82      135.83     22.15 o 
   2 -10 -12      117.82      107.09     21.52 o 
  10  12   2      117.82      102.66     23.92 o 
  10  -2 -12      117.82      106.33     20.76 o 
   2  12 -10      117.82      131.27     22.66 o 
 -12  10   2      117.82      135.83     22.66 o 
  12  -2 -10      117.82       87.98     20.13 o 
  12 -10   2      117.82      112.66     23.42 o 
 -12 -10  -2      117.82      128.23     21.77 o 
   2 -10  12      117.82       88.74     22.03 o 
 -12   2  10      117.82      101.78     23.17 o 
 -12 -10   2      117.82       87.72     21.01 o 
  12  -2  10      117.82      116.84     22.28 o 
  12  10  -2      117.82      110.26     21.65 o 
 -10  12   2      117.82      108.36     21.52 o 
  -2  12 -10      117.82       96.21     20.25 o 
 -10  -2 -12      117.82      126.97     20.89 o 
  10   2  12      117.82      197.35     26.84 o 
 -10   2  12      117.82      127.09     21.52 o 
  12   2 -10      117.82      128.99     23.29 o 
  10 -12   2      117.82      131.14     21.90 o 
   2  10  12      117.82      121.27     21.39 o 
  10  12  -2      117.82      210.64     27.34 o 
  12  10   2      117.82      117.47     22.28 o 
   2  12  10      117.82      148.74     23.92 o 
 -12   2 -10      117.82      110.51     21.52 o 
  -2 -12  10      117.82      157.98     24.18 o 
   2  10 -12      117.82      102.03     20.00 o 
  10   2 -12      117.82      110.13     21.77 o 
 -12  -2  10      117.82       87.98     19.62 o 
 -12  10  -2      117.82      118.49     21.39 o 
  -2  10 -12      117.82      121.65     23.55 o 
  -2  10  12      117.82      103.67     20.51 o 
  -2 -10  12      117.82       77.47     22.79 o 
  -2  12  10      117.82      138.11     23.17 o 
 -10 -12   2      117.82      133.30     23.29 o 
  10 -12  -2      117.82      135.19     21.77 o 
 -10 -12  -2      117.82      114.94     19.75 o 
  12   2  10      117.82      174.94     25.82 o 
 -10  -2  12      117.82      132.92     20.38 o 
   2 -12  10      117.82      116.21     23.17 o 
  10  -2  12      117.82      120.64     22.91 o 
 -10   2 -12      117.82      131.40     23.67 o 
 -12  -2 -10      117.82      131.02     22.15 o 
  -1  13  -1     6127.17     5966.78    115.02 o 
  -3  -1 -13     2319.93     2341.27     58.92 o 
  -3  13  -1     2319.93     2145.74     59.81 o 
   1  13  -3     2319.93     2156.13     59.56 o 
 -13  -1   3     2319.93     2254.22     56.64 o 
  -1  -3 -13     2319.93     2288.81     58.67 o 
  -1  13  -3     2319.93     2184.52     59.56 o 
  13   1   3     2319.93     2318.08     62.22 o 
 -13  -3   1     2319.93     2361.42     57.78 o 
   1  13  -3     2319.93     2285.39     62.85 o 
  -3   1  13     2319.93     2196.18     56.90 o 
  -1   3  13     2319.93     2185.79     56.77 o 
  -3  13   1     2319.93     2183.51     60.19 o 
  13   3   1     2319.93     2284.88     61.59 o 
  -3   3  13     4659.23     4590.45     92.48 o 
  13  -3  -3     4659.23     4553.03     95.14 o 
   3  13  -3     4659.23     4505.08     98.82 o 
  -3  13   3     4659.23     4578.91     94.25 o 
 -13  -3   3     4659.23     4452.94     91.34 o 
   3  -3  13     4659.23     4260.62     95.65 o 
  13   3   3     4659.23     4587.91     99.08 o 
  -3  13  -3     4659.23     4504.31     96.92 o 
  -3  -3 -13     4659.23     4665.30     94.89 o 
   3   3 -13     4659.23     4548.97     94.25 o 
 -13   3  -3     4659.23     4522.20     92.35 o 
  -5  13  -1     2695.31     2694.21     70.09 o 
  13  -1   5     2695.31     2665.95     69.71 o 
  -5  -1  13     2695.31     2693.33     65.40 o 
 -13   5  -1     2695.31     2745.16     67.04 o 
   1  13  -5     2695.31     2556.83     67.43 o 
  13   5  -1     2695.31     2669.88     69.58 o 
  -5  13   1     2695.31     2701.82     66.66 o 
   5   1 -13     2695.31     2699.92     67.55 o 
   1   5 -13     2695.31     2768.99     67.93 o 
  13   5   1     2695.31     2807.77     71.73 o 
  -5   1  13     2695.31     2822.22     67.04 o 
   1   5  13     2695.31     2663.42     65.14 o 
  -1  13   5     2695.31     2963.53     68.69 o 
  -1   5  13     2695.31     2775.45     66.28 o 
 -13  -1   5     2695.31     2744.15     65.90 o 
 -13  -5  -1     2695.31     2565.32     65.27 o 
  -1  13  -5     2695.31     2687.50     69.07 o 
  13  -1  -5     2695.31     2729.57     68.19 o 
   1  -5  13     2695.31     2783.44     71.61 o 
   5  13  -1     2695.31     2749.09     70.72 o 
   1  -5 -13     2695.31     2591.81     66.54 o 
 -13   1  -5     2695.31     2705.37     65.90 o 
  -5  -1 -13     2695.31     2556.83     66.28 o 
 -13  -5   1     2695.31     2828.56     67.68 o 
   1  13  -5     2695.31     2648.97     71.73 o 
  -5   1 -13     2695.31     2693.83     65.90 o 
  -5  13  -1     2695.31     2752.39     68.44 o 
  13   1   5     2695.31     2657.97     70.85 o 
  -1  -5 -13     2695.31     2644.28     67.55 o 
  -5  13   1     2695.31     2756.06     70.21 o 
   1 -13   5     2695.31     2537.95     69.96 o 
   5   3 -13     4679.68     4509.00     97.68 o 
  13  -3  -5     4679.69     4757.76     99.20 o 
   3  13   5     4679.68     4799.87     95.39 o 
   5 -13  -3     4679.68     4698.01     97.68 o 
  -5  13   3     4679.68     4666.17     97.42 o 
  13  -5  -3     4679.69     4607.05     97.93 o 
  -3   5  13     4679.68     4698.26     95.27 o 
  13   3   5     4679.68     4636.10    103.13 o 
  -3  13   5     4679.68     4836.41     98.06 o 
   5  13   3     4679.68     4760.55     95.27 o 
  -3  13  -5     4679.69     4397.62     99.20 o 
  -5   3  13     4679.68     4588.15     95.65 o 
  -5  -3 -13     4679.68     4316.94     95.90 o 
 -13  -3   5     4679.68     4567.98     94.51 o 
  -5  13  -3     4679.68     4429.71     99.96 o 
 -13   3  -5     4679.68     4621.14     95.14 o 
   5  -3  13     4679.68     4643.21    101.10 o 
  -3  -5 -13     4679.68     4768.54     99.33 o 
 -13   5  -3     4679.68     4649.42     95.90 o 
  13   5   3     4679.68     4616.70    103.00 o 
   3   5 -13     4679.69     4629.38     96.66 o 
   3  13  -5     4679.68     4741.65    104.53 o 
   5  13  -3     4679.68     4557.96    101.61 o 
   3  -5  13     4679.68     4699.15    101.61 o 
 -13  -5   3     4679.68     4665.66     96.54 o 
   5   5 -13     5138.27     4957.79    105.94 o 
   5  13  -5     5138.27     5051.81    112.28 o 
 -13  -5   5     5138.27     5186.68    105.18 o 
  -5  13   5     5138.27     4948.28    104.93 o 
   5  13   5     5138.27     5217.51    104.04 o 
  13   5   5     5138.26     4955.76    111.78 o 
  -5   5  13     5138.27     5061.45    103.15 o 
  13  -5  -5     5138.27     5217.51    107.34 o 
  -5  13  -5     5138.27     5200.13    110.51 o 
  -5  -5 -13     5138.27     5164.35    107.59 o 
   5  -5  13     5138.27     5167.39    110.89 o 
 -13   5  -5     5138.27     5176.40    105.43 o 
  -7  -1  13     3584.70     3596.04     81.02 o 
  -1   7  13     3584.69     3603.02     80.89 o 
   7  -1  13     3584.69     3560.42     85.83 o 
  -7   1  13     3584.70     3575.12     80.76 o 
 -13  -7   1     3584.69     3460.25     81.40 o 
   1   7  13     3584.69     3559.53     80.38 o 
  13   1   7     3584.69     3549.26     87.61 o 
  -1  13   7     3584.69     3626.47     81.52 o 
  -7  13  -1     3584.70     3543.93     85.83 o 
   1  -7 -13     3584.69     3538.23     82.41 o 
   7  -1 -13     3584.70     3434.26     81.65 o 
   1  13  -7     3584.70     3558.26     84.06 o 
 -13  -7  -1     3584.69     3520.86     80.64 o 
  13   7   1     3584.69     3635.47     87.86 o 
  13  -1   7     3584.69     3460.00     85.33 o 
 -13   7   1     3584.70     3528.21     81.78 o 
  -7   1 -13     3584.69     3570.94     81.90 o 
  13   7  -1     3584.69     3470.90     86.34 o 
  -1 -13   7     3584.70     3389.51     87.86 o 
   7   1 -13     3584.70     3681.50     84.57 o 
 -13   1   7     3584.70     3615.69     81.02 o 
   1 -13   7     3584.70     3581.34     87.48 o 
 -13   7  -1     3584.70     3443.77     80.38 o 
   1   7 -13     3584.70     3551.54     82.16 o 
   1  -7  13     3584.70     3733.99     88.24 o 
  -7  -1 -13     3584.69     3426.66     81.40 o 
  -7  13  -1     3584.70     3405.36     80.38 o 
   7 -13  -1     3584.70     3679.09     86.21 o 
 -13   1  -7     3584.69     3410.30     79.11 o 
  -1  -7  13     3584.70     3487.51     87.61 o 
   7  13   1     3584.69     3692.27     81.02 o 
  13   1  -7     3584.70     3556.61     83.30 o 
  13  -7  -1     3584.70     3667.80     83.93 o 
   7  13   1     3584.69     3622.54     85.71 o 
 -13  -1  -7     3584.69     3485.87     79.88 o 
   1  13   7     3584.69     3575.88     83.05 o 
   7  13  -1     3584.69     3560.16     86.34 o 
 -13  -1   7     3584.70     3725.11     81.02 o 
  -1  13  -7     3584.70     3428.05     84.31 o 
  13  -1  -7     3584.70     3533.54     83.30 o 
  -1  -7 -13     3584.69     3349.95     82.28 o 
   1  13   7     3584.69     3622.03     81.52 o 
  -7  13   1     3584.70     3493.47     81.65 o 
  -7  13   3     1461.24     1477.66     48.26 o 
  13   7   3     1461.24     1507.05     53.33 o 
  13   3   7     1461.24     1475.25     53.07 o 
  -3  13  -7     1461.24     1365.06     50.16 o 
  -3  13   7     1461.24     1516.17     49.65 o 
  -3   7  13     1461.24     1657.14     50.03 o 
 -13   3  -7     1461.24     1452.71     48.51 o 
  -7  13  -3     1461.25     1407.36     50.54 o 
  -7   3 -13     1461.24     1607.62     53.83 o 
 -13  -3   7     1461.24     1542.00     49.65 o 
  -7   3  13     1461.24     1426.99     47.63 o 
  -7  -3 -13     1461.24     1378.23     48.89 o 
   3  -7  13     1461.24     1482.98     53.45 o 
 -13   7  -3     1461.24     1501.22     49.40 o 
   7  13  -3     1461.24     1388.61     52.06 o 
   7   3 -13     1461.24     1551.25     51.30 o 
   3  13   7     1461.24     1573.42     50.41 o 
 -13  -7   3     1461.24     1517.94     50.03 o 
   3  13  -7     1461.24     1424.46     53.71 o 
  -7  13  -3     1461.25     1409.39     51.93 o 
   7  13   3     1461.24     1442.95     48.77 o 
   7  -3  13     1461.24     1461.07     51.93 o 
  13  -3  -7     1461.24     1401.41     49.15 o 
  13  -7  -3     1461.24     1441.18     49.65 o 
   3  -7 -13     1461.24     1489.69     54.97 o 
   3   7  13     1461.24     1434.59     48.26 o 
  -3  -7 -13     1461.24     1460.81     50.16 o 
   3 -13   7     1461.24     1472.09     51.68 o 
  13   7  -3     1461.24     1481.71     52.19 o 
  13  -3   7     1461.24     1480.07     50.92 o 
   3   7 -13     1461.24     1390.13     47.88 o 
   7 -13  -3     1461.24     1539.72     49.91 o 
   3  13  -7     1461.24     1347.83     48.64 o 
 -13  -7  -3     1461.24     1398.62     48.13 o 
   5   7 -13     1451.77     1539.33     50.54 o 
  13  -5  -7     1451.77     1566.31     52.44 o 
  13   7   5     1451.77     1428.88     53.20 o 
 -13  -5   7     1451.77     1464.98     50.16 o 
  -7   5  13     1451.77     1415.07     48.89 o 
  -5  13  -7     1451.77     1511.34     52.56 o 
  -5  -7 -13     1451.77     1472.83     52.06 o 
   7   5 -13     1451.77     1461.94     50.79 o 
   7  13  -5     1451.77     1412.29     54.46 o 
 -13   7  -5     1451.77     1593.29     51.80 o 
   7  -5  13     1451.77     1502.09     54.84 o 
 -13   5  -7     1451.77     1645.85     52.56 o 
  13  -7  -5     1451.77     1556.30     52.18 o 
   7  13   5     1451.77     1460.17     51.17 o 
  13   5   7     1451.77     1575.30     55.22 o 
   5  13  -7     1451.77     1485.62     55.86 o 
  -5  13   7     1451.77     1557.06     51.17 o 
  -7  -5 -13     1451.77     1558.33     51.93 o 
  -7  13   5     1451.77     1508.42     51.55 o 
   5  13   7     1451.77     1402.53     50.41 o 
  -5   7  13     1451.77     1498.16     49.91 o 
 -13  -7   5     1451.77     1405.83     49.27 o 
   5  -7  13     1451.77     1572.77     56.49 o 
  -7  13  -5     1451.77     1569.60     53.45 o 
   9 -13   1     4056.34     3276.63     89.91 o 
  -1  13   9     4056.34     4247.36     94.85 o 
   1  -9  13     4056.34     4170.77    100.94 o 
  -9 -13  -1     4056.34     3917.65     92.82 o 
  -9  -1 -13     4056.33     3924.88     92.32 o 
   1 -13   9     4056.34     4089.10     98.78 o 
  -1   9 -13     4056.34     4419.06     96.76 o 
  -9 -13   1     4056.34     4174.44     92.32 o 
  -9  -1  13     4056.34     4100.89     90.54 o 
  13  -9  -1     4056.34     4137.54     96.76 o 
  -1 -13   9     4056.34     4187.12    100.43 o 
 -13  -1  -9     4056.33     3735.94     88.51 o 
  -1 -13  -9     4056.33     4188.90     95.87 o 
  -9  13   1     4056.34     4209.70     94.22 o 
  -1   9  13     4056.34     4167.09     91.05 o 
   1  -9 -13     4056.34     3992.47     92.95 o 
   9  -1 -13     4056.34     4135.39     94.09 o 
 -13  -9  -1     4056.33     4011.37     92.06 o 
  -9  13  -1     4056.34     3959.75     92.70 o 
  13  -9   1     4056.34     3988.92     94.98 o 
 -13  -9   1     4056.34     4138.81     93.71 o 
  -1  13   9     4056.34     4120.30     92.82 o 
  13   1  -9     4056.34     4138.18     96.50 o 
  -1  -9 -13     4056.33     3984.48     93.84 o 
   9  -1  13     4056.34     3996.66     97.26 o 
  -1  -9  13     4056.34     3957.98     98.40 o 
   1  13   9     4056.33     4071.35     91.68 o 
   1   9  13     4056.33     4241.53     92.44 o 
  -9   1  13     4056.34     4129.17     91.81 o 
  13   9   1     4056.33     4086.94     98.78 o 
  13  -1  -9     4056.34     3983.21     95.11 o 
   9 -13  -1     4056.34     4241.15     95.74 o 
  -9   1 -13     4056.34     3991.08     93.46 o 
 -13   9   1     4056.34     4441.25     94.73 o 
 -13  -1   9     4056.34     4067.80     92.32 o 
  -1  13  -9     4056.34     4136.15     97.39 o 
 -13   9  -1     4056.34     4239.75     94.09 o 
   9   1 -13     4056.34     4263.59     96.38 o 
  13   1   9     4056.33     4047.00     98.66 o 
 -13   1  -9     4056.34     4132.09     92.19 o 
   9   1  13     4056.33     4249.77     98.02 o 
   1  13  -9     4056.34     4136.15     96.76 o 
   9  13   1     4056.34     4345.38    100.05 o 
   1   9 -13     4056.34     4252.05     95.74 o 
  13  -1   9     4056.34     4162.65     98.02 o 
  13   9  -1     4056.34     4124.35     99.04 o 
   9  13  -1     4056.34     4146.29     99.55 o 
 -13   1   9     4056.34     3971.67     92.06 o 
  -2   2  14     4844.72     4772.82     95.78 o 
  14   2   2     4844.72     4673.74    103.01 o 
  -2  14  -2     4844.73     4839.43    102.00 o 
   4  14  -2      320.72      391.95     31.02 o 
  -4  14  -2      320.72      335.61     27.09 o 
  -2  -4 -14      320.72      399.67     30.00 o 
  -4   2  14      320.72      351.44     25.57 o 
  -2   4  14      320.72      337.39     25.45 o 
 -14  -2   4      320.72      353.21     27.09 o 
  14   2   4      320.72      342.45     28.48 o 
  -4  -2 -14      320.72      371.31     28.23 o 
   2  14  -4      320.72      294.72     28.61 o 
  -2  14   4      320.72      348.53     30.00 o 
 -14  -4   2      320.72      356.00     27.09 o 
  14   4   2      320.72      239.40     24.81 o 
  -4  14   2      320.72      373.47     30.76 o 
  -2  14  -4      320.72      347.39     27.85 o 
  -4   4  14        2.67       22.66     12.28 o 
  14  -4  -4        2.67       45.06     21.27 o 
   4  -4  14        2.67        7.34     20.25 o 
 -14  -4   4        2.67       -7.72     15.32 o 
  14   4   4        2.67       -2.28     14.05 o 
   4  14  -4        2.67       -0.25     17.47 o 
  -4  14  -4        2.67       -0.76     13.04 o 
  -4  -4 -14        2.67        2.41     15.44 o 
   4   4 -14        2.67       -9.62     14.30 o 
 -14   4  -4        2.67        5.95     15.95 o 
  -4  14   4        2.67        5.95     17.09 o 
   6  14   0      556.65      658.64     41.66 o 
   0  14   6      556.65      537.09     41.53 o 
   0 -14   6      556.65      530.25     34.44 o 
  -6   0 -14      556.65      660.91     37.60 o 
  -6   0  14      556.65      592.54     32.54 o 
   6   0 -14      556.65      585.20     35.96 o 
   0  -6 -14      556.65      585.96     36.21 o 
  -6  14   0      556.65      609.00     36.08 o 
   0  14  -6      556.65      626.60     36.46 o 
   0   6  14      556.65      551.14     31.53 o 
 -14   0   6      556.65      602.04     35.20 o 
  14   6   0      556.65      601.79     35.83 o 
  -6  14   0      556.65      585.07     36.59 o 
 -14  -6   0      556.65      591.78     34.57 o 
  14   0   6      556.65      619.13     36.08 o 
   6  -2  14     4303.13     4308.75     99.30 o 
  -2  14  -6     4303.13     4408.82    100.06 o 
 -14  -6   2     4303.13     4312.94     94.61 o 
  14   6   2     4303.12     4496.33    102.60 o 
   2  14  -6     4303.13     4411.35    104.00 o 
   2  -6  14     4303.13     4451.56    101.33 o 
   6 -14  -2     4303.13     4272.86     96.13 o 
   6  14  -2     4303.13     4531.08    102.86 o 
   2   6 -14     4303.13     4507.74     96.51 o 
 -14  -2   6     4303.13     4393.60     93.98 o 
   2   6  14     4303.13     4497.98     93.47 o 
   2  14  -6     4303.13     4501.02     99.68 o 
  -6   2  14     4303.13     4252.44     92.96 o 
  14  -2  -6     4303.13     4363.54     97.91 o 
  -6  14   2     4303.13     4651.56     98.04 o 
  14   2   6     4303.12     4297.72    101.08 o 
  -6  14  -2     4303.13     4410.85    100.32 o 
 -14   6  -2     4303.13     4544.39     96.13 o 
  14  -6  -2     4303.13     4465.76     98.80 o 
 -14  -6  -2     4303.12     4317.76     94.36 o 
  -6  -2 -14     4303.12     4369.76     96.64 o 
  14  -2   6     4303.13     4361.26     99.56 o 
 -14   2  -6     4303.13     4198.54     92.96 o 
   6   2 -14     4303.13     4319.79     97.15 o 
  -2  -6 -14     4303.13     4463.10     98.42 o 
  -2  14   6     4303.13     4376.86     96.39 o 
  -2   6  14     4303.13     4232.78     92.46 o 
  -6  -4 -14       10.63      -14.81     18.23 o 
  14   6   4       10.63       27.97     18.86 o 
  -4  -6 -14       10.63       36.46     21.52 o 
   4  14  -6       10.63       11.39     20.63 o 
  -4  14  -6       10.63       18.73     18.23 o 
  -6  14  -4       10.63        0.76     18.10 o 
  -4  14   6       10.63        4.30     19.24 o 
   4  14   6       10.63        7.47     21.27 o 
  14  -4  -6       10.63       27.97     20.63 o 
   6  14  -4       10.63        7.47     19.75 o 
  -4   6  14       10.63       -1.65     14.05 o 
 -14  -4   6       10.63        7.59     18.61 o 
 -14   4  -6       10.63       26.96     18.10 o 
  -6   4  14       10.63       -0.63     13.67 o 
 -14   6  -4       10.63       29.49     18.99 o 
   4   6 -14       10.63       18.23     17.47 o 
   6  -4  14       10.63       14.30     21.01 o 
   4  -6  14       10.63        3.42     20.89 o 
   6  14   4       10.63       20.51     22.03 o 
  14  -6  -4       10.63       -0.63     19.62 o 
  14   4   6       10.63       -4.05     16.58 o 
 -14  -6   4       10.63       22.03     18.73 o 
  -6  14   4       10.63       10.25     20.63 o 
   6   4 -14       10.63       -4.68     15.32 o 
  -3  15  -1     1248.50     1267.40     50.91 o 
  -1  15  -3     1248.50     1138.85     50.15 o 
 -15  -3   3      184.88      275.71     31.77 o 
  -3  15  -3      184.88      190.90     27.60 o 
  15   3   3      184.88      162.80     24.18 o 
  -3  -3 -15      184.88      273.94     32.66 o 
  -3   3  15      184.88      198.11     23.29 o 
  -5  15  -1     1491.07     1349.99     54.97 o 
  -1   5  15     1491.07     1508.57     50.79 o 
  15   1   5     1491.07     1507.56     55.73 o 
  -5   1  15     1491.07     1490.33     50.79 o 
  -5  -1 -15     1491.07     1487.29     59.03 o 
  -1  15  -5     1491.07     1509.59     57.00 o 
  -1  -5 -15     1491.07     1509.71     63.84 o 
 -15  -5   1     1491.07     1611.05     55.86 o 
  15   5   1     1491.07     1529.09     56.62 o 
                                                 
