# Supplementary material for: Cooperative Jahn–Teller effect and the role of strain in the tetragonal-to-cubic phase transition in MgxCu1 − xCr2O4
Source: IUCrJ. 2016 Aug 16;3(Pt 5):354–66. doi: 10.1107/S2052252516012574 (PMC5391857; doi:10.1107/S2052252516012574)
Supplement: Supplementary file 4 [file m-03-00354-sup4.zip]

Archive with 92 entries (92 files):
- Mg100_RT_CCD_C.fcf
- Cu47_RT_CCD_T.cif
- Cu47_RT_CCD_T.fcf
- Cu54_298K_T.cif
- Cu54_298K_T.fcf
- Cu54_353K_T.cif
- Cu54_353K_T.fcf
- Cu54_432K_rev_T.cif
- Cu54_432K_rev_T.fcf
- Cu54_473K_C.cif
- Cu54_473K_C.fcf
- Cu54_673K_C.cif
- Cu54_673K_C.fcf
- Cu54_873K_C.cif
- Cu54_873K_C.fcf
- Cu54_1073K_C.cif
- Cu54_1073K_C.fcf
- Cu57_RT_CCD_T.cif
- Cu57_RT_CCD_T.fcf
- Cu82_298K_T.cif
- Cu82_298K_T.fcf
- Cu82_373K_T.cif
- Cu82_373K_T.fcf
- Cu82_473K_T.cif
- Cu82_473K_T.fcf
- Cu82_573K_T.cif
- Cu82_573K_T.fcf
- Cu82_623K_T.cif
- Cu82_623K_T.fcf
- Cu82_673K_C.cif
- Cu82_673K_C.fcf
- Cu82_723K_C.cif
- Cu82_723K_C.fcf
- Cu82_823K_C.cif
- Cu82_823K_C.fcf
- Cu82_923K_C.cif
- Cu82_923K_C.fcf
- Cu82_1023K_C.cif
- Cu82_1023K_C.fcf
- Cu82_RT_CCD_T.cif
- Cu82_RT_CCD_T.fcf
- Cu90_298K_T.cif
- Cu90_298K_T.fcf
- Cu90_373K_T.cif
- Cu90_373K_T.fcf
- Cu90_473K_T.cif
- Cu90_473K_T.fcf
- Cu90_573K_T.cif
- Cu90_573K_T.fcf
- Cu90_673K_T.cif
- Cu90_673K_T.fcf
- Cu90_773K_C.cif
- Cu90_773K_C.fcf
- Cu90_873K_C.cif
- Cu90_873K_C.fcf
- Cu90_973K_C.cif
- Cu90_973K_C.fcf
- Cu90_1073K_C.cif
- Cu90_1073K_C.fcf
- Cu90_1173K_C.cif
- Cu90_1173K_C.fcf
- Cu90_RT_CCD_T.cif
- Cu90_RT_CCD_T.fcf
- Cu100_298K_T.cif
- Cu100_298K_T.fcf
- Cu100_373K_T.cif
- Cu100_373K_T.fcf
- Cu100_473K_T.cif
- Cu100_473K_T.fcf
- Cu100_573K_T.cif
- Cu100_573K_T.fcf
- Cu100_673K_T.cif
- Cu100_673K_T.fcf
- Cu100_773K_T.cif
- Cu100_773K_T.fcf
- Cu100_803K_T.cif
- Cu100_803K_T.fcf
- Cu100_863K_C.cif
- Cu100_863K_C.fcf
- Cu100_973K_C.cif
- Cu100_973K_C.fcf
- Cu100_1073K_C.cif
- Cu100_1073K_C.fcf
- Cu100_RT_CCD_T.cif
- Cu100_RT_CCD_T.fcf
- Mg100_298K_C.cif
- Mg100_298K_C.fcf
- Mg100_523K_C.cif
- Mg100_523K_C.fcf
- Mg100_973K_C.cif
- Mg100_973K_C.fcf
- Mg100_RT_CCD_C.cif
