# Supplementary material for: Cooperative Jahn–Teller effect and the role of strain in the tetragonal-to-cubic phase transition in MgxCu1 − xCr2O4
Source: IUCrJ. 2016 Aug 16;3(Pt 5):354–66. doi: 10.1107/S2052252516012574 (PMC5391857; doi:10.1107/S2052252516012574)
Supplement: Supplementary file 4 [file m-03-00354-sup4.zip › Cu47_RT_CCD_T.cif]

 
data_cu0613a
 
_audit_creation_method            SHELXL-97
_chemical_name_systematic
;
 ?
;
_chemical_name_common             ?
_chemical_melting_point           ?
_chemical_formula_moiety          ?
_chemical_formula_sum
 'Cr2 Cu0.60 Mg0.40 O4'
_chemical_formula_weight          215.85
 
loop_
 _atom_type_symbol
 _atom_type_description
 _atom_type_scat_dispersion_real
 _atom_type_scat_dispersion_imag
 _atom_type_scat_source
 'O'  'O'   0.0106   0.0060
 'International Tables Vol C Tables 4.2.6.8 and 6.1.1.4'
 'Cr'  'Cr'   0.3209   0.6236
 'International Tables Vol C Tables 4.2.6.8 and 6.1.1.4'
 'Cu'  'Cu'   0.3201   1.2651
 'International Tables Vol C Tables 4.2.6.8 and 6.1.1.4'
 'Mg'  'Mg'   0.0486   0.0363
 'International Tables Vol C Tables 4.2.6.8 and 6.1.1.4'
 
_symmetry_cell_setting            tetragonal
_symmetry_space_group_name_H-M    'I 41/a m d'
 
loop_
 _symmetry_equiv_pos_as_xyz
 'x, y, z'
 '-x, -y+1/2, z'
 'x, -y, -z'
 '-x, y+1/2, -z'
 '-y+1/4, -x+1/4, -z+3/4'
 'y+1/4, x+3/4, -z+1/4'
 'y+1/4, -x+1/4, z+3/4'
 '-y+1/4, x+3/4, z+1/4'
 'x+1/2, y+1/2, z+1/2'
 '-x+1/2, -y+1, z+1/2'
 'x+1/2, -y+1/2, -z+1/2'
 '-x+1/2, y+1, -z+1/2'
 '-y+3/4, -x+3/4, -z+5/4'
 'y+3/4, x+5/4, -z+3/4'
 'y+3/4, -x+3/4, z+5/4'
 '-y+3/4, x+5/4, z+3/4'
 '-x, -y, -z'
 'x, y-1/2, -z'
 '-x, y, z'
 'x, -y-1/2, z'
 'y-1/4, x-1/4, z-3/4'
 '-y-1/4, -x-3/4, z-1/4'
 '-y-1/4, x-1/4, -z-3/4'
 'y-1/4, -x-3/4, -z-1/4'
 '-x+1/2, -y+1/2, -z+1/2'
 'x+1/2, y, -z+1/2'
 '-x+1/2, y+1/2, z+1/2'
 'x+1/2, -y, z+1/2'
 'y+1/4, x+1/4, z-1/4'
 '-y+1/4, -x-1/4, z+1/4'
 '-y+1/4, x+1/4, -z-1/4'
 'y+1/4, -x-1/4, -z+1/4'
 
_cell_length_a                    5.94350(10)
_cell_length_b                    5.94350(10)
_cell_length_c                    8.1379(2)
_cell_angle_alpha                 90.00
_cell_angle_beta                  90.00
_cell_angle_gamma                 90.00
_cell_volume                      287.473(10)
_cell_formula_units_Z             4
_cell_measurement_temperature     293(2)
_cell_measurement_reflns_used     ?
_cell_measurement_theta_min       ?
_cell_measurement_theta_max       ?
 
_exptl_crystal_description        ?
_exptl_crystal_colour             ?
_exptl_crystal_size_max           ?
_exptl_crystal_size_mid           ?
_exptl_crystal_size_min           ?
_exptl_crystal_density_meas       ?
_exptl_crystal_density_diffrn     4.987
_exptl_crystal_density_method     'not measured'
_exptl_crystal_F_000              409
_exptl_absorpt_coefficient_mu     11.777
_exptl_absorpt_correction_type    ?
_exptl_absorpt_correction_T_min   ?
_exptl_absorpt_correction_T_max   ?
_exptl_absorpt_process_details    ?
 
_exptl_special_details
;
 ?
;
 
_diffrn_ambient_temperature       293(2)
_diffrn_radiation_wavelength      0.71073
_diffrn_radiation_type            MoK\a
_diffrn_radiation_source          'fine-focus sealed tube'
_diffrn_radiation_monochromator   graphite
_diffrn_measurement_device_type   ?
_diffrn_measurement_method        ?
_diffrn_detector_area_resol_mean  ?
_diffrn_standards_number          ?
_diffrn_standards_interval_count  ?
_diffrn_standards_interval_time   ?
_diffrn_standards_decay_%         ?
_diffrn_reflns_number             2700
_diffrn_reflns_av_R_equivalents   0.0000
_diffrn_reflns_av_sigmaI/netI     0.0149
_diffrn_reflns_limit_h_min        -8
_diffrn_reflns_limit_h_max        8
_diffrn_reflns_limit_k_min        -8
_diffrn_reflns_limit_k_max        8
_diffrn_reflns_limit_l_min        -11
_diffrn_reflns_limit_l_max        11
_diffrn_reflns_theta_min          4.25
_diffrn_reflns_theta_max          29.97
_reflns_number_total              2700
_reflns_number_gt                 2582
_reflns_threshold_expression      >2\s(I)
 
_computing_data_collection        ?
_computing_cell_refinement        ?
_computing_data_reduction         ?
_computing_structure_solution     ?
_computing_structure_refinement   'SHELXL-97 (Sheldrick, 2008)'
_computing_molecular_graphics     ?
_computing_publication_material   ?
 
_refine_special_details
;
 Refinement of F^2^ against ALL reflections.  The weighted R-factor wR and
 goodness of fit S are based on F^2^, conventional R-factors R are based
 on F, with F set to zero for negative F^2^. The threshold expression of
 F^2^ > 2\s(F^2^) is used only for calculating R-factors(gt) etc. and is
 not relevant to the choice of reflections for refinement.  R-factors based
 on F^2^ are statistically about twice as large as those based on F, and R-
 factors based on ALL data will be even larger.
;
 
_refine_ls_structure_factor_coef  Fsqd
_refine_ls_matrix_type            full
_refine_ls_weighting_scheme       calc
_refine_ls_weighting_details
 'calc w=1/[\s^2^(Fo^2^)+(0.0371P)^2^+0.3654P] where P=(Fo^2^+2Fc^2^)/3'
_atom_sites_solution_primary      direct
_atom_sites_solution_secondary    difmap
_atom_sites_solution_hydrogens    ? 
_refine_ls_hydrogen_treatment     ? 
_refine_ls_extinction_method      none
_refine_ls_extinction_coef        ?
_refine_ls_number_reflns          2700
_refine_ls_number_parameters      15
_refine_ls_number_restraints      0
_refine_ls_R_factor_all           0.0267
_refine_ls_R_factor_gt            0.0254
_refine_ls_wR_factor_ref          0.0682
_refine_ls_wR_factor_gt           0.0666
_refine_ls_goodness_of_fit_ref    1.236
_refine_ls_restrained_S_all       1.236
_refine_ls_shift/su_max           0.000
_refine_ls_shift/su_mean          0.000
 
loop_
 _atom_site_label
 _atom_site_type_symbol
 _atom_site_fract_x
 _atom_site_fract_y
 _atom_site_fract_z
 _atom_site_U_iso_or_equiv
 _atom_site_adp_type
 _atom_site_occupancy
 _atom_site_symmetry_multiplicity
 _atom_site_calc_flag
 _atom_site_refinement_flags
 _atom_site_disorder_assembly
 _atom_site_disorder_group
Cu01 Cu 0.0000 0.2500 0.3750 0.01018(11) Uani 0.504(2) 8 d SP . .
Mg01 Mg 0.0000 0.2500 0.3750 0.01018(11) Uani 0.496(2) 8 d SP . .
Cr02 Cr 0.0000 0.0000 0.0000 0.00552(7) Uani 1 4 d S . .
O003 O 0.0000 0.52709(11) 0.24338(7) 0.00777(14) Uani 1 2 d S . .
 
loop_
 _atom_site_aniso_label
 _atom_site_aniso_U_11
 _atom_site_aniso_U_22
 _atom_site_aniso_U_33
 _atom_site_aniso_U_23
 _atom_site_aniso_U_13
 _atom_site_aniso_U_12
Cu01 0.00772(13) 0.00772(13) 0.01510(18) 0.000 0.000 0.000
Mg01 0.00772(13) 0.00772(13) 0.01510(18) 0.000 0.000 0.000
Cr02 0.00504(10) 0.00373(10) 0.00779(11) 0.00066(6) 0.000 0.000
O003 0.0055(3) 0.0079(3) 0.0099(3) -0.0001(2) 0.000 0.000
 
_geom_special_details
;
 All s.u.'s (except the s.u. in the dihedral angle between two l.s. planes)
 are estimated using the full covariance matrix.  The cell s.u.'s are taken
 into account individually in the estimation of s.u.'s in distances, angles
 and torsion angles; correlations between s.u.'s in cell parameters are only
 used when they are defined by crystal symmetry.  An approximate (isotropic)
 treatment of cell s.u.'s is used for estimating s.u.'s involving l.s. planes.
;
 
loop_
 _geom_bond_atom_site_label_1
 _geom_bond_atom_site_label_2
 _geom_bond_distance
 _geom_bond_site_symmetry_2
 _geom_bond_publ_flag
Cu01 O003 1.9646(6) 14_445 ?
Cu01 O003 1.9646(6) 2 ?
Cu01 O003 1.9646(6) . ?
Cu01 O003 1.9646(6) 5 ?
Cr02 O003 1.9872(6) 2 ?
Cr02 O003 1.9872(6) 18 ?
Cr02 O003 1.9915(4) 22_665 ?
Cr02 O003 1.9915(4) 6_445 ?
Cr02 O003 1.9915(4) 13_544 ?
Cr02 O003 1.9915(4) 29_455 ?
Cr02 Cr02 2.9248 14_444 ?
Cr02 Cr02 2.9248 6_545 ?
Cr02 Cr02 2.9248 5_554 ?
Cr02 Cr02 2.9248 13_444 ?
Cr02 Cr02 2.9718 2 ?
Cr02 Cr02 2.9718 2_545 ?
O003 Cr02 1.9872(6) 2 ?
O003 Cr02 1.9915(4) 6 ?
O003 Cr02 1.9915(4) 13_454 ?
 
loop_
 _geom_angle_atom_site_label_1
 _geom_angle_atom_site_label_2
 _geom_angle_atom_site_label_3
 _geom_angle
 _geom_angle_site_symmetry_1
 _geom_angle_site_symmetry_3
 _geom_angle_publ_flag
O003 Cu01 O003 107.292(17) 14_445 2 ?
O003 Cu01 O003 107.292(18) 14_445 . ?
O003 Cu01 O003 113.92(4) 2 . ?
O003 Cu01 O003 113.92(4) 14_445 5 ?
O003 Cu01 O003 107.292(18) 2 5 ?
O003 Cu01 O003 107.292(17) . 5 ?
O003 Cr02 O003 180.00(4) 2 18 ?
O003 Cr02 O003 95.01(2) 2 22_665 ?
O003 Cr02 O003 84.99(2) 18 22_665 ?
O003 Cr02 O003 84.99(2) 2 6_445 ?
O003 Cr02 O003 95.01(2) 18 6_445 ?
O003 Cr02 O003 180.0 22_665 6_445 ?
O003 Cr02 O003 84.99(2) 2 13_544 ?
O003 Cr02 O003 95.01(2) 18 13_544 ?
O003 Cr02 O003 96.60(3) 22_665 13_544 ?
O003 Cr02 O003 83.40(3) 6_445 13_544 ?
O003 Cr02 O003 95.01(2) 2 29_455 ?
O003 Cr02 O003 84.99(2) 18 29_455 ?
O003 Cr02 O003 83.40(3) 22_665 29_455 ?
O003 Cr02 O003 96.60(3) 6_445 29_455 ?
O003 Cr02 O003 180.00(3) 13_544 29_455 ?
O003 Cr02 Cr02 137.262(12) 2 14_444 ?
O003 Cr02 Cr02 42.738(12) 18 14_444 ?
O003 Cr02 Cr02 86.567(15) 22_665 14_444 ?
O003 Cr02 Cr02 93.433(15) 6_445 14_444 ?
O003 Cr02 Cr02 137.376(17) 13_544 14_444 ?
O003 Cr02 Cr02 42.624(17) 29_455 14_444 ?
O003 Cr02 Cr02 42.738(12) 2 6_545 ?
O003 Cr02 Cr02 137.262(12) 18 6_545 ?
O003 Cr02 Cr02 93.433(15) 22_665 6_545 ?
O003 Cr02 Cr02 86.567(15) 6_445 6_545 ?
O003 Cr02 Cr02 42.624(17) 13_544 6_545 ?
O003 Cr02 Cr02 137.376(17) 29_455 6_545 ?
Cr02 Cr02 Cr02 180.0 14_444 6_545 ?
O003 Cr02 Cr02 137.262(12) 2 5_554 ?
O003 Cr02 Cr02 42.738(12) 18 5_554 ?
O003 Cr02 Cr02 42.624(17) 22_665 5_554 ?
O003 Cr02 Cr02 137.376(17) 6_445 5_554 ?
O003 Cr02 Cr02 93.433(15) 13_544 5_554 ?
O003 Cr02 Cr02 86.567(15) 29_455 5_554 ?
Cr02 Cr02 Cr02 61.064(1) 14_444 5_554 ?
Cr02 Cr02 Cr02 118.936(1) 6_545 5_554 ?
O003 Cr02 Cr02 42.738(12) 2 13_444 ?
O003 Cr02 Cr02 137.262(12) 18 13_444 ?
O003 Cr02 Cr02 137.376(17) 22_665 13_444 ?
O003 Cr02 Cr02 42.624(17) 6_445 13_444 ?
O003 Cr02 Cr02 86.567(15) 13_544 13_444 ?
O003 Cr02 Cr02 93.433(15) 29_455 13_444 ?
Cr02 Cr02 Cr02 118.936(1) 14_444 13_444 ?
Cr02 Cr02 Cr02 61.064(1) 6_545 13_444 ?
Cr02 Cr02 Cr02 180.0 5_554 13_444 ?
O003 Cr02 Cr02 94.648(19) 2 2 ?
O003 Cr02 Cr02 85.352(19) 18 2 ?
O003 Cr02 Cr02 41.744(14) 22_665 2 ?
O003 Cr02 Cr02 138.256(14) 6_445 2 ?
O003 Cr02 Cr02 138.256(14) 13_544 2 ?
O003 Cr02 Cr02 41.744(14) 29_455 2 ?
Cr02 Cr02 Cr02 59.468(1) 14_444 2 ?
Cr02 Cr02 Cr02 120.532(1) 6_545 2 ?
Cr02 Cr02 Cr02 59.5 5_554 2 ?
Cr02 Cr02 Cr02 120.532(1) 13_444 2 ?
O003 Cr02 Cr02 85.352(19) 2 2_545 ?
O003 Cr02 Cr02 94.648(19) 18 2_545 ?
O003 Cr02 Cr02 138.256(14) 22_665 2_545 ?
O003 Cr02 Cr02 41.744(14) 6_445 2_545 ?
O003 Cr02 Cr02 41.744(14) 13_544 2_545 ?
O003 Cr02 Cr02 138.256(14) 29_455 2_545 ?
Cr02 Cr02 Cr02 120.532(1) 14_444 2_545 ?
Cr02 Cr02 Cr02 59.468(1) 6_545 2_545 ?
Cr02 Cr02 Cr02 120.532(1) 5_554 2_545 ?
Cr02 Cr02 Cr02 59.5 13_444 2_545 ?
Cr02 Cr02 Cr02 180.0 2 2_545 ?
Cu01 O003 Cr02 118.39(3) . 2 ?
Cu01 O003 Cr02 122.885(19) . 6 ?
Cr02 O003 Cr02 94.64(2) 2 6 ?
Cu01 O003 Cr02 122.885(19) . 13_454 ?
Cr02 O003 Cr02 94.64(2) 2 13_454 ?
Cr02 O003 Cr02 96.51(3) 6 13_454 ?
 
_diffrn_measured_fraction_theta_max    1.000
_diffrn_reflns_theta_full              29.97
_diffrn_measured_fraction_theta_full   1.000
_refine_diff_density_max    0.444
_refine_diff_density_min   -0.590
_refine_diff_density_rms    0.133
