# Supplementary material for: Cooperative Jahn–Teller effect and the role of strain in the tetragonal-to-cubic phase transition in MgxCu1 − xCr2O4
Source: IUCrJ. 2016 Aug 16;3(Pt 5):354–66. doi: 10.1107/S2052252516012574 (PMC5391857; doi:10.1107/S2052252516012574)
Supplement: Supplementary file 4 [file m-03-00354-sup4.zip › Cu47_RT_CCD_T.fcf]

#
# h,k,l, Fc-squared, Fo-squared, sigma(Fo-squared) and status flag
#
data_cu0613a
_shelx_title '    Cu06CrS4 n. 13 DC n.2 I 41/a m d'
_shelx_refln_list_code          4
_shelx_F_calc_maximum      205.84
_exptl_crystal_F_000       408.80
_reflns_d_resolution_high  0.7114
 
loop_
 _symmetry_equiv_pos_as_xyz
 'x, y, z'
 '-x, -y+1/2, z'
 'x, -y, -z'
 '-x, y+1/2, -z'
 '-y+1/4, -x+1/4, -z+3/4'
 'y+1/4, x+3/4, -z+1/4'
 'y+1/4, -x+1/4, z+3/4'
 '-y+1/4, x+3/4, z+1/4'
 'x+1/2, y+1/2, z+1/2'
 '-x+1/2, -y+1, z+1/2'
 'x+1/2, -y+1/2, -z+1/2'
 '-x+1/2, y+1, -z+1/2'
 '-y+3/4, -x+3/4, -z+5/4'
 'y+3/4, x+5/4, -z+3/4'
 'y+3/4, -x+3/4, z+5/4'
 '-y+3/4, x+5/4, z+3/4'
 '-x, -y, -z'
 'x, y-1/2, -z'
 '-x, y, z'
 'x, -y-1/2, z'
 'y-1/4, x-1/4, z-3/4'
 '-y-1/4, -x-3/4, z-1/4'
 '-y-1/4, x-1/4, -z-3/4'
 'y-1/4, -x-3/4, -z-1/4'
 '-x+1/2, -y+1/2, -z+1/2'
 'x+1/2, y, -z+1/2'
 '-x+1/2, y+1/2, z+1/2'
 'x+1/2, -y, z+1/2'
 'y+1/4, x+1/4, z-1/4'
 '-y+1/4, -x-1/4, z+1/4'
 '-y+1/4, x+1/4, -z-1/4'
 'y+1/4, -x-1/4, -z+1/4'
 
_cell_length_a     5.9435
_cell_length_b     5.9435
_cell_length_c     8.1379
_cell_angle_alpha  90.000
_cell_angle_beta   90.000
_cell_angle_gamma  90.000
 
_shelx_F_squared_multiplier     1.000
 
loop_
 _refln_index_h
 _refln_index_k
 _refln_index_l
 _refln_F_squared_calc
 _refln_F_squared_meas
 _refln_F_squared_sigma
 _refln_observed_status
  -2   0   0     4877.85     5104.63     38.61 o
   0   2   0     4877.85     5417.86     41.60 o
  -2   0   0     4877.85     5436.85     40.00 o
   0  -2   0     4877.85     5269.25     38.93 o
   2   0   0     4877.85     5087.64     38.12 o
   0  -2   0     3833.95     4399.38     27.82 o
   0   2   0     3833.95     4173.23     30.01 o
   2   2   0    22304.43    21231.62     85.07 o
   2   2   0    22304.43    23315.17    100.19 o
  -2  -2   0    22304.43    22845.71    106.43 o
  -2  -2   0    22304.43    22992.00    125.56 o
  -2   2   0    22220.59    23728.28    100.14 o
   2  -2   0    17250.90    18837.23     86.81 o
  -2   2   0    17250.90    18618.71     75.71 o
   2  -2   0    17250.90    18974.74     74.06 o
  -4   0   0    42368.65    44588.07    166.49 o
   4   0   0    42368.65    41926.25    160.03 o
   0  -4   0    42368.65    42314.39    161.54 o
  -4   0   0    42368.65    41954.43    161.28 o
   0   4   0    42368.65    42789.61    170.55 o
   0   4   0    33120.23    33206.33    122.71 o
  -4   2   0     1610.34     1693.06     30.72 o
  -4   2   0     1610.34     1677.72     33.22 o
   4   2   0     1681.25     1655.33     31.66 o
   2   4   0     1681.25     1602.10     33.40 o
   4   2   0     1681.25     1722.57     33.84 o
  -2  -4   0     1681.25     1740.32     26.98 o
  -2  -4   0     1681.25     1534.46     32.01 o
  -4  -2   0     1681.25     1641.38     33.08 o
  -2   4   0     1275.43     1277.45     30.81 o
   4  -2   0     1275.43     1233.53     28.89 o
   2  -4   0     1275.43     1287.35     25.77 o
   2  -4   0     1275.43     1250.79     26.40 o
  -4   4   0    19878.79    20788.14    138.58 o
   4  -4   0    15886.48    16643.18    118.92 o
   4  -4   0    15886.48    16495.38    113.74 o
  -4   4   0    15886.48    16227.89    120.43 o
  -4  -4   0    20540.31    20922.26    121.10 o
  -4  -4   0    20540.31    20533.68    124.89 o
   4   4   0    20540.31    21202.19    139.83 o
  -4  -4   0    20540.31    20032.60    119.41 o
   4   4   0    20540.31    20861.49    139.69 o
   0   6   0     1232.41     1141.54     34.15 o
   0   6   0     1232.41     1185.02     35.27 o
   0  -6   0     1232.41     1203.97     33.71 o
   0  -6   0     1232.41     1211.28     32.37 o
   6   0   0     1232.41     1224.97     33.75 o
  -6   0   0     1471.95     1477.83     36.83 o
   6   0   0     1471.95     1381.92     34.02 o
  -6   0   0     1471.95     1454.33     37.36 o
   2   6   0     4147.82     3960.72     66.61 o
  -2  -6   0     4147.82     4056.36     62.07 o
   6   2   0     4147.82     4055.02     61.26 o
  -6  -2   0     4147.82     4009.45     65.01 o
  -2  -6   0     4147.82     4037.94     63.89 o
   2   6   0     4147.82     3797.08     64.52 o
   6   2   0     4147.82     3886.43     62.42 o
  -6  -2   0     4147.82     4032.19     64.65 o
  -6  -2   0     4147.82     3976.37     62.38 o
   2  -6   0     3207.99     3190.73     51.01 o
   2  -6   0     3207.99     3119.83     52.26 o
   6  -2   0     3207.99     2985.26     53.55 o
   2  -6   0     3207.99     3113.32     50.43 o
  -2   6   0     3207.99     3144.67     60.73 o
   6  -2   0     3207.99     3077.74     56.54 o
  -2   6   0     3207.99     3066.10     58.95 o
  -6   2   0     4170.73     4211.70     64.34 o
  -6   2   0     4170.73     4132.43     60.51 o
  -6   2   0     4170.73     4202.83     64.96 o
   6   4   0      778.72      850.16     31.48 o
  -6  -4   0      778.72      767.50     29.52 o
  -4  -6   0      778.72      823.01     28.58 o
   4   6   0      778.72      771.15     30.94 o
  -6  -4   0      778.72      768.21     29.03 o
   4   6   0      778.72      846.51     33.40 o
  -4  -6   0      778.72      796.75     28.14 o
   6   4   0      778.72      802.05     29.83 o
  -4   6   0      621.60      669.89     29.92 o
   4  -6   0      621.60      633.06     25.82 o
  -6   4   0      621.60      644.79     27.78 o
   6  -4   0      621.60      658.83     27.91 o
  -4   6   0      621.60      615.58     28.49 o
   6  -4   0      621.60      621.02     27.15 o
   4  -6   0      621.60      652.59     26.04 o
  -6   4   0      621.60      615.00     27.60 o
   8   0   0     6631.02     6574.25     94.57 o
   0  -8   0     6631.02     6634.04     94.21 o
   0   8   0     6631.02     6605.91    103.31 o
  -8   0   0     8308.23     7705.36    101.53 o
   8   0   0     8308.23     7847.11     99.34 o
  -8   2   0      139.22      181.79     17.30 o
   8  -2   0      139.22      134.52     14.45 o
  -2   8   0      139.22      144.64     15.70 o
   2  -8   0      139.22      141.61     14.13 o
  -2  -8   0      195.43      171.84     17.84 o
   2   8   0      195.43      154.23     19.08 o
  -8  -2   0      195.43      217.32     22.16 o
   1   0   1     2150.96     2391.39     19.04 o
  -1   0  -1     2150.96     2391.97     21.89 o
  -1   0   1     2150.96     2444.45     22.38 o
   1   0   1     2150.96     2363.21     21.67 o
   0  -1   1     2150.96     2492.43     21.13 o
   0   1  -1     2150.96     2453.86     21.13 o
   0   1   1     2150.96     2446.24     20.29 o
  -1   0  -1     2150.96     2515.75     19.26 o
   0  -1   1     2150.96     2404.73     20.91 o
   0  -1  -1     1663.61     1798.82     18.28 o
  -1   0   1     1663.61     1788.70     17.12 o
   0   1   1     1663.61     1838.72     17.84 o
   1   0  -1     1663.61     1746.34     15.61 o
  -1  -2   1    12816.61    13271.61     62.65 o
   1   2  -1    12816.61    13173.92     58.46 o
   1   2  -1    12816.61    13128.04     70.54 o
   1   2   1    12816.60    12619.91     63.54 o
   2   1  -1    12816.61    12953.83     59.53 o
  -1  -2   1    12816.61    12691.29     64.43 o
   1   2   1    12816.60    13171.82     64.92 o
  -2  -1  -1    12816.60    12677.70     65.72 o
   2   1  -1    12816.61    13201.56     72.54 o
   2   1   1    12816.60    13316.42     63.45 o
   2   1   1    12816.60    12330.98     67.11 o
  -1  -2  -1    12816.60    13074.26     67.60 o
  -2  -1  -1    12816.60    12313.81     58.41 o
  -2   1   1    13089.60    14281.35     73.04 o
  -1   2   1    13089.60    13632.73     71.83 o
   2  -1   1    13089.60    14122.13     58.46 o
  -1   2  -1    13089.60    14429.29     72.46 o
   2  -1   1    13089.60    14263.69     71.61 o
   1  -2   1    13089.60    14270.12     63.94 o
  -2   1  -1    13089.60    13312.36     67.82 o
   1  -2   1    13089.60    14041.29     66.75 o
  -1   2  -1    13089.60    13572.80     63.63 o
  -2   1  -1    13089.60    14041.33     64.21 o
   2  -1  -1     9912.73     9959.87     58.14 o
   1  -2  -1     9912.74    10302.13     55.29 o
  -2   1   1     9912.73    10206.49     52.88 o
  -2  -1   1     9912.73    10250.50     58.41 o
  -1   2   1     9912.74    10924.31     60.06 o
   2  -1  -1     9912.73     9938.11     47.35 o
  -1  -2  -1     9912.73    10481.28     49.05 o
   0   3   1       53.10       52.48      4.82 o
   0  -3  -1       53.10       54.84      5.04 o
  -3   0   1       53.10       58.14      5.17 o
  -3   0   1       98.94      113.03      8.12 o
  -3   0  -1       98.94      107.15      6.78 o
   0   3  -1       98.94      100.99      7.89 o
   3   0   1       98.94       94.48      7.04 o
   0   3   1       98.94       95.33      7.62 o
   3   0  -1       98.94       85.65      6.38 o
  -3   0  -1       98.94       88.69      6.87 o
   0  -3   1       98.94       97.25      6.60 o
   2  -3   1    11637.41    12734.01     76.91 o
  -2   3  -1    11637.41    12919.05     84.09 o
  -3   2  -1    11637.41    12204.04     76.33 o
   3  -2   1    11637.41    12939.29     82.89 o
  -3   2  -1    11637.41    12554.01     76.87 o
  -3   2   1    11637.41    12377.80     82.67 o
  -2   3   1    11637.41    12272.70     84.05 o
  -2   3  -1    11637.41    11769.70     67.86 o
  -2  -3   1    12126.26    12727.50     74.42 o
   3   2  -1    12126.26    12683.98     86.32 o
  -2  -3  -1    12126.25    12794.69     69.07 o
   2   3  -1    12126.26    12052.62     59.30 o
   2   3   1    12126.25    11846.66     73.21 o
  -2  -3   1    12126.26    12335.53     76.69 o
   2   3   1    12126.25    12797.50     80.66 o
  -3  -2   1    12126.26    12268.42     79.01 o
  -3  -2  -1    12126.25    12450.52     71.07 o
   2   3  -1    12126.26    12706.77     86.37 o
  -2  -3  -1    12126.25    12898.54     81.15 o
   3   2  -1    12126.26    12149.01     68.80 o
  -3  -2  -1    12126.25    12465.86     78.03 o
   3   2   1    12126.25    12217.46     80.12 o
   3   2   1    12126.25    12621.42     77.45 o
   2  -3  -1     9378.80    10165.11     63.72 o
  -3   2   1     9378.80     9769.97     60.82 o
   3  -2  -1     9378.80     9652.44     71.70 o
   3  -2  -1     9378.80     9756.46     48.02 o
  -2   3   1     9378.80    10184.46     48.65 o
   2  -3  -1     9378.80     9912.83     70.54 o
   1   4  -1      681.75      634.27     21.18 o
   4   1  -1      681.75      655.53     21.40 o
  -4  -1  -1      681.75      630.74     19.89 o
  -1  -4   1      681.75      726.34     17.17 o
   4   1   1      681.75      652.15     18.86 o
  -1  -4   1      681.75      664.14     20.02 o
   4   1   1      681.75      657.94     20.78 o
  -1  -4  -1      681.75      637.88     20.11 o
   4   1  -1      681.75      654.33     18.77 o
   1   4   1      681.75      651.92     20.60 o
   4  -1   1      585.17      585.49     19.66 o
  -1   4   1      585.17      566.00     19.89 o
  -4   1  -1      585.17      637.92     18.73 o
  -4   1   1      585.17      615.63     20.42 o
   1  -4   1      585.17      573.05     18.01 o
  -1   4  -1      585.17      617.23     21.13 o
  -4   1  -1      585.17      576.66     19.08 o
   1   4   1      489.07      469.87     14.85 o
   4  -1  -1      489.07      461.58     16.77 o
  -1   4   1      489.07      514.06     17.03 o
   1  -4   1      489.07      493.99     14.18 o
  -4   1   1      489.07      463.05     16.10 o
   1  -4  -1      489.07      480.30     16.54 o
  -4  -1   1      489.07      457.56     16.99 o
   4  -3   1       48.11       53.51      5.84 o
  -3   4  -1       48.11       77.32     12.98 o
   3  -4   1       48.11       54.35      5.62 o
   4  -3  -1       48.11       77.32     10.83 o
   3  -4  -1       48.11       63.49      5.40 o
  -4   3   1       48.11       53.64      6.47 o
   4  -3   1       48.11       73.75     10.17 o
   3  -4  -1       48.11       49.80      6.11 o
   3  -4   1       48.11       52.52      5.93 o
  -3   4   1       48.11       52.66      6.33 o
  -3   4   1       48.11       74.19     12.89 o
   3   4   1       62.20       62.42      7.31 o
   4   3  -1       62.20       52.12      7.31 o
  -4  -3  -1       62.20       58.90      7.67 o
  -3  -4  -1       62.20       76.11      6.60 o
   3   4  -1       62.20       63.85      6.82 o
   4   3   1       62.20       53.15      7.31 o
   3   4   1       62.20       86.77      8.16 o
  -4  -3   1       62.20       74.28      8.83 o
   4   3   1       62.20       65.81      6.96 o
  -3  -4  -1       62.20      196.90     11.95 o
   3   4  -1       62.20       71.30      8.16 o
  -4  -3  -1       62.20       72.72      6.38 o
  -3  -4   1       62.20       52.57      6.51 o
  -3  -4   1       62.20       67.95      7.00 o
  -4   3   1       99.96      113.74      9.32 o
  -4   3  -1       99.96      115.26     12.57 o
  -4   3   1       99.96      116.69     12.57 o
  -4   3  -1       99.96      104.78      9.01 o
  -3   4   1       99.96      107.81      9.27 o
   0   5  -1     1019.88     1053.22     30.94 o
   0  -5   1     1019.88     1038.50     28.36 o
   0   5  -1     1019.88     1091.07     30.19 o
   5   0  -1     1019.88     1035.02     27.87 o
   5   0   1     1019.88      999.75     26.49 o
   0   5   1     1019.88     1035.74     29.12 o
  -5   0  -1     1019.88     1073.33     27.02 o
   0  -5   1     1019.88     1063.96     26.80 o
   0   5   1     1019.88     1061.91     29.52 o
  -5   0  -1     1019.88     1029.36     28.49 o
   5   0   1     1019.88     1074.04     29.65 o
   0   5   1      816.90      823.19     22.61 o
  -5   0   1      816.90      823.68     25.33 o
   0  -5  -1      816.90      856.85     26.22 o
   0  -5  -1      816.90      859.17     24.35 o
  -2  -5   1     3027.64     2995.79     49.49 o
   2   5   1     3027.64     2970.15     49.94 o
  -5  -2   1     3027.64     2903.53     50.03 o
   5   2   1     3027.64     2909.15     46.51 o
   5   2   1     3027.64     2960.47     49.23 o
   5   2  -1     3027.64     2901.30     51.01 o
  -5  -2   1     3027.64     2957.49     52.30 o
   2   5  -1     3027.64     2946.03     52.35 o
  -2  -5  -1     3027.64     2962.52     47.66 o
  -2  -5  -1     3027.64     2913.03     50.43 o
  -5  -2  -1     3027.64     2970.46     47.62 o
   5   2  -1     3027.64     2826.75     44.14 o
  -2  -5   1     3027.64     2989.63     46.86 o
   2   5  -1     3027.64     2896.09     51.72 o
  -5  -2  -1     3027.64     3002.39     50.16 o
   2   5   1     3027.64     2795.63     48.60 o
  -2   5  -1     2315.31     2269.58     45.48 o
   2  -5   1     2315.31     2341.37     38.30 o
   2  -5   1     2315.31     2278.41     40.58 o
  -2   5   1     2315.30     2399.42     47.53 o
  -5   2   1     2315.30     2319.92     40.22 o
   5  -2  -1     2315.30     2207.29     41.38 o
   2  -5   1     2315.31     2284.38     38.48 o
  -2   5   1     2315.30     2341.14     39.86 o
   2  -5  -1     2315.30     2325.72     40.75 o
   2  -5  -1     2315.30     2337.09     41.20 o
   5  -2  -1     2315.30     2232.13     43.74 o
  -2   5   1     2315.30     2334.81     46.15 o
   5  -2   1     2315.30     2281.26     44.14 o
  -5  -2   1     2315.30     2326.70     42.80 o
  -5   2  -1     2979.84     2966.67     46.91 o
   5  -2   1     2979.84     3045.15     49.27 o
  -5   2   1     2979.84     2943.04     51.59 o
  -5   2  -1     2979.84     2914.10     44.45 o
  -5   2   1     2979.84     3124.74     52.12 o
  -5   2  -1     2979.84     3181.54     49.76 o
  -2   5  -1     2979.84     3178.73     53.64 o
   4  -5  -1      518.05      489.27     22.07 o
  -4   5   1      518.05      488.55     23.99 o
   5  -4   1      518.05      500.37     21.76 o
  -5   4  -1      518.05      506.57     22.16 o
  -4   5  -1      518.05      518.25     23.54 o
   5  -4   1      518.05      519.59     22.65 o
   4  -5   1      518.05      493.64     20.51 o
   5  -4  -1      518.05      509.06     22.70 o
  -4   5   1      518.05      539.74     22.47 o
  -4   5   1      518.05      524.36     24.48 o
  -5   4   1      518.05      484.49     23.50 o
  -5   4   1      518.05      505.14     23.81 o
   4  -5   1      518.05      516.42     21.67 o
   5  -4  -1      518.05      497.87     22.52 o
  -5   4  -1      518.05      504.96     22.47 o
  -4   5  -1      518.05      517.94     23.81 o
   5   4   1      669.81      620.80     24.35 o
   4   5   1      669.81      626.64     24.88 o
   5   4  -1      669.81      615.63     26.26 o
  -5  -4   1      669.81      629.45     24.57 o
   4   5  -1      669.81      642.65     26.75 o
  -5  -4  -1      669.81      625.66     23.90 o
   4   5   1      669.81      680.95     26.13 o
  -4  -5   1      669.81      619.64     21.36 o
  -4  -5   1      669.81      647.24     23.19 o
   5   4  -1      669.81      649.11     26.22 o
  -5  -4  -1      669.81      623.79     22.34 o
   4   5  -1      669.81      630.88     27.20 o
  -4  -5  -1      669.81      656.11     24.57 o
  -4  -5  -1      669.81      613.71     22.07 o
  -5  -4   1      669.81      639.22     23.50 o
   1  -6  -1     2595.66     2534.03     44.28 o
   1  -6   1     2595.66     2515.53     47.75 o
   6  -1   1     2595.66     2498.94     49.80 o
   1  -6  -1     2595.66     2516.02     45.61 o
  -1   6  -1     2595.66     2470.72     52.08 o
  -1  -6  -1     2595.66     2509.46     50.74 o
  -1   6   1     2595.66     2461.17     50.16 o
   1  -6   1     2595.66     2591.73     47.17 o
   1  -6  -1     2595.66     2489.84     48.20 o
   6  -1  -1     2595.66     2437.19     48.29 o
  -6  -1   1     2595.66     2521.06     49.09 o
  -6   1   1     2595.66     2573.89     48.78 o
  -1   6   1     2595.66     2594.63     42.76 o
  -1   6   1     2595.66     2569.12     52.61 o
   6   1  -1     3222.90     3210.83     57.47 o
  -6  -1  -1     3222.90     3060.08     55.29 o
   1   6  -1     3222.90     3193.45     59.35 o
   6   1   1     3222.90     3101.24     52.12 o
   1   6   1     3222.90     3111.85     56.85 o
  -6  -1  -1     3222.90     3184.71     54.31 o
   6   1  -1     3222.90     3136.33     52.12 o
  -6  -1   1     3222.90     3127.37     56.76 o
   6   1   1     3222.90     3294.44     56.45 o
   1   6  -1     3222.90     3057.32     57.21 o
  -1  -6  -1     3222.90     3092.10     53.33 o
  -1  -6   1     3222.90     3204.33     54.17 o
   1   6   1     3222.90     2927.08     55.38 o
   6   1  -1     3222.90     3049.38     49.05 o
  -1  -6   1     3222.90     3175.57     55.82 o
  -6  -1   1     3222.90     3133.88     56.09 o
  -6   1   1     3350.58     3350.98     58.90 o
  -6   1  -1     3350.58     3369.21     56.27 o
  -6   1   1     3350.58     3480.46     60.10 o
  -1   6  -1     3350.58     3528.75     62.65 o
   6  -1   1     3350.58     3309.64     55.16 o
   6  -1  -1     3350.58     3349.59     54.35 o
  -6   1  -1     3350.58     3365.29     53.64 o
  -6  -3  -1     3754.15     3700.10     63.72 o
  -3  -6  -1     3754.15     3734.43     61.00 o
   6   3  -1     3754.15     3433.91     63.27 o
   3   6   1     3754.15     3410.10     61.89 o
  -3  -6  -1     3754.15     3861.15     64.47 o
   3   6  -1     3754.15     3630.41     67.24 o
   3   6   1     3754.15     3766.27     65.59 o
  -3  -6   1     3754.15     3720.30     62.33 o
  -3  -6   1     3754.15     3599.15     60.15 o
  -6  -3   1     3754.15     3678.88     64.43 o
   3   6  -1     3754.15     3676.07     68.26 o
  -6  -3   1     3754.15     3709.46     62.60 o
  -6  -3  -1     3754.15     3679.99     61.44 o
   6   3  -1     3754.15     3686.90     65.77 o
   3  -6  -1     2887.66     2821.18     53.59 o
  -3   6   1     2887.66     2755.64     57.43 o
  -6   3  -1     2887.66     2785.51     53.37 o
   6  -3   1     2887.66     2817.79     54.75 o
  -3   6   1     2887.66     2947.72     59.66 o
   6  -3  -1     2887.66     2790.99     54.17 o
  -6   3   1     2887.66     2800.62     57.21 o
  -6   3   1     2887.66     2683.45     56.09 o
  -3   6   1     2887.66     2785.95     50.56 o
   6  -3  -1     2887.66     2790.19     56.40 o
   6  -3   1     2887.66     2832.15     56.45 o
  -3   6  -1     2887.66     2739.40     58.46 o
  -3   6  -1     2887.66     2795.32     57.79 o
  -6   3  -1     2887.66     2801.92     50.25 o
  -6   3  -1     2887.66     2753.05     53.15 o
   5  -6  -1     1038.15     1047.15     36.43 o
   5  -6   1     1038.15     1054.38     34.91 o
   6  -5   1     1038.15      992.04     35.49 o
  -6   5  -1     1038.15      944.06     34.33 o
  -5   6  -1     1038.15      995.52     37.63 o
   5  -6   1     1038.15     1023.48     34.51 o
   6  -5   1     1038.15     1032.39     36.25 o
  -6   5  -1     1038.15      986.16     36.03 o
   6  -5  -1     1038.15     1059.64     37.86 o
  -5   6   1     1038.15     1014.78     39.19 o
   5  -6  -1     1038.15     1019.42     36.07 o
  -5   6  -1     1038.15     1074.75     37.05 o
  -6   5   1     1038.15      988.79     37.28 o
  -6   5   1     1038.15     1000.16     37.72 o
   6   5  -1     1342.27     1283.34     43.52 o
   5   6  -1     1342.27     1306.88     44.86 o
   5   6  -1     1342.27     1284.81     42.67 o
  -6  -5   1     1342.27     1276.83     37.99 o
  -6  -5   1     1342.27     1270.58     37.86 o
   6   5  -1     1342.27     1261.26     41.69 o
   0   7  -1        4.27        5.35      4.95 o
   7   0   1        4.27       26.75      8.96 o
   0  -7  -1        4.27        4.90      6.11 o
   0  -7   1        4.27        9.32      6.20 o
   7   0  -1        4.27       20.38      6.20 o
   0   7   1        4.27       18.82      6.60 o
   0   7   1        4.27        8.34      7.13 o
   7   0  -1        4.27        9.23      5.31 o
  -7   0   1        4.27       17.70      8.29 o
   0  -7   1        4.27       12.53      8.29 o
   0  -7  -1        4.27       10.79      7.54 o
   7   0  -1       10.97       25.91      9.27 o
  -7   0  -1       10.97       17.48      6.78 o
   7   0   1       10.97       21.09      8.74 o
  -7   0  -1       10.97       25.68      9.94 o
   0   7  -1       10.97       25.24      9.45 o
  -7   0   1       10.97       12.80      5.97 o
  -7   0   1       10.97       46.91      9.94 o
  -2   7   1     2774.03     2740.79     59.88 o
   7  -2   1     2774.03     2853.42     59.93 o
   7  -2  -1     2774.03     2808.78     57.07 o
  -2  -7  -1     2774.02     2802.27     59.03 o
   2  -7  -1     2774.03     2776.37     52.97 o
   7  -2  -1     2774.03     2744.89     58.54 o
   2  -7  -1     2774.03     2711.58     54.67 o
   2  -7   1     2774.03     2783.50     55.51 o
  -2   7   1     2774.03     2742.97     62.33 o
  -2   7  -1     2774.03     2660.31     59.70 o
  -7   2   1     2774.03     2508.57     56.18 o
  -2   7  -1     2774.03     2879.32     63.18 o
   2  -7   1     2774.03     2891.72     55.38 o
   7  -2   1     2774.03     2767.32     56.98 o
  -7   2   1     2774.03     2719.70     59.53 o
  -7   2   1     3357.72     3472.61     60.24 o
  -7   2  -1     3357.72     3412.24     61.22 o
  -7   2  -1     3357.72     3349.59     59.57 o
  -2  -7   1     3509.43     3653.64     66.04 o
   7   2   1     3509.43     3630.32     63.98 o
  -7  -2   1     3509.43     3416.83     67.51 o
   2   7  -1     3509.43     3337.78     67.28 o
  -7  -2  -1     3509.43     3510.11     67.19 o
  -7  -2   1     3509.43     3588.14     67.51 o
   7   2  -1     3509.43     3371.44     64.88 o
   2   7   1     3509.43     3292.30     65.01 o
  -2  -7   1     3509.43     3557.73     65.10 o
   2   7  -1     3509.43     3472.75     70.27 o
   2   7   1     3509.43     3450.09     67.77 o
   7   2   1     3509.43     3498.61     62.38 o
  -7  -2  -1     3509.43     3502.08     64.74 o
  -2  -7  -1     3509.43     3381.52     62.82 o
  -4  -7   1       13.37       31.70      9.19 o
  -7  -4  -1       13.37       26.62     10.88 o
  -7  -4   1       13.37       28.31     11.68 o
   7   4  -1       13.37       24.12      6.06 o
   4   7   1       13.37       20.33     10.12 o
   4   7  -1       13.37       14.09      9.45 o
  -4  -7  -1       13.37       17.61      9.19 o
   7   4  -1       13.37       27.24      9.45 o
  -4   7   1        9.14       14.71      8.16 o
  -4   7   1        9.14        6.55      6.64 o
   7  -4   1        9.14       13.64      9.99 o
  -4   7  -1        9.14       20.87      9.63 o
   7  -4  -1        9.14        1.25      6.82 o
  -7   4   1        9.14       15.70      7.49 o
   1  -8  -1      196.29      190.97     16.32 o
  -1   8   1      196.29      170.64     17.84 o
  -1  -8   1      196.29      184.73     16.94 o
   8  -1   1      196.29      157.62     14.98 o
  -1   8  -1      196.29      200.91     17.97 o
   8  -1  -1      196.29      184.77     15.87 o
  -8  -1   1      196.29      176.84     16.54 o
   8   1  -1      196.29      182.50     12.71 o
  -8   1   1      196.29      188.79     16.85 o
   1  -8   1      196.29      176.66     16.14 o
   1   8  -1      196.29      172.29     18.01 o
  -1  -8  -1      196.29      189.28     16.59 o
  -8   1  -1      229.23      215.36     19.22 o
   8   1   1      276.93      226.73     18.99 o
  -8  -1  -1      276.93      243.41     20.96 o
   1   8   1      276.93      262.58     22.92 o
  -8  -1   1      276.93      270.43     19.57 o
  -1  -1  -2     4686.59     4791.57     37.54 o
   1   1  -2     4686.59     4652.86     37.54 o
   1   1   2     4686.59     4514.23     37.32 o
  -1  -1  -2     4686.59     4730.49     35.00 o
  -1  -1   2     4686.59     4659.77     34.11 o
   1  -1   2     4607.36     4764.15     35.31 o
  -1   1   2     4607.36     4968.94     37.32 o
  -1   1  -2     4607.36     4764.11     38.70 o
   1  -1   2     4607.36     4685.59     34.07 o
  -1   1  -2     4607.36     5228.18     32.86 o
   1  -1  -2     3563.46     3536.19     28.89 o
  -1  -1   2     3563.46     3723.33     33.04 o
  -1   1   2     3563.46     3757.93     31.97 o
  -1   1   2     3563.46     3601.52     25.99 o
   0  -2   2     3718.84     3128.44     33.08 o
   0   2  -2     3718.84     3209.76     33.40 o
  -2   0  -2     3718.85     3384.68     25.15 o
   0  -2   2     3718.84     3256.05     33.00 o
  -2   0  -2     3718.85     3064.36     34.29 o
  -2   0   2     3718.84     3173.07     35.67 o
   2   0   2     3718.85     3125.58     29.16 o
   2   0   2     3718.85     3096.64     34.24 o
   0   2   2     3718.85     3092.50     30.54 o
   2   0  -2     2876.26     2319.30     24.79 o
   0   2   2     2876.26     2356.79     28.27 o
  -2   0   2     2876.26     2304.27     26.84 o
  -2   0   2     2876.26     2225.66     20.20 o
   0  -2  -2     2876.26     2404.73     18.24 o
   0  -2  -2     2876.26     2381.41     29.25 o
  -1  -3  -2     2732.73     2682.69     37.32 o
  -3  -1  -2     2732.73     2570.51     30.68 o
   1   3  -2     2732.73     2692.72     37.86 o
  -3  -1  -2     2732.73     2707.44     37.05 o
  -1  -3   2     2732.73     2635.51     36.07 o
   3   1   2     2732.73     2720.99     38.61 o
  -1  -3   2     2732.73     2866.39     34.96 o
   3   1   2     2732.73     2784.17     30.32 o
   1   3   2     2732.73     2758.13     34.07 o
   3   1  -2     2732.73     2702.80     30.36 o
   3   1  -2     2732.73     2702.00     40.04 o
  -3  -1   2     2113.57     2172.87     32.68 o
   1   3   2     2113.57     2070.05     31.08 o
  -1  -3  -2     2113.57     2240.29     21.49 o
   1  -3  -2     2113.57     2121.37     30.90 o
   3  -1  -2     2113.57     2127.48     31.17 o
  -3   1   2     2113.57     2134.79     29.43 o
  -1   3   2     2113.57     2199.71     32.46 o
  -3   1   2     2665.44     2914.81     40.98 o
  -3   1  -2     2665.44     2925.16     31.75 o
   1  -3   2     2665.44     2827.38     36.29 o
  -1   3   2     2665.44     2797.55     38.08 o
  -1   3  -2     2665.44     3031.06     39.77 o
   1  -3   2     2665.44     2872.99     29.96 o
  -3   1  -2     2665.44     2653.93     37.19 o
  -1   3  -2     2665.44     2749.26     33.26 o
   3  -1   2     2665.44     2718.31     27.38 o
   3  -1   2     2665.44     2800.62     38.03 o
  -3  -3  -2     1758.93     1789.28     30.45 o
  -3  -3   2     1758.93     1773.27     30.10 o
  -3  -3  -2     1758.93     1735.46     31.84 o
   3   3  -2     1758.93     1736.93     35.67 o
   3   3   2     1758.93     1724.71     30.14 o
  -3  -3   2     1758.93     1722.48     32.10 o
   3   3   2     1758.93     1671.61     32.68 o
   3  -3   2     1720.21     1823.79     28.71 o
  -3   3  -2     1720.21     1856.87     32.77 o
  -3   3  -2     1720.21     1748.17     31.97 o
   3  -3   2     1720.21     1814.83     33.08 o
  -3   3   2     1385.30     1368.10     30.77 o
   3  -3  -2     1385.30     1372.29     30.10 o
   3  -3  -2     1385.30     1384.68     22.78 o
   0  -4  -2       34.99       53.10      8.47 o
  -4   0   2       34.99       79.63      7.36 o
   0   4   2       34.99       60.10      8.61 o
   4   0  -2       37.23       44.50      6.51 o
  -4   0   2       37.23       44.45      8.16 o
   0   4  -2       37.23       37.28      4.55 o
   0   4  -2       37.23       33.66      7.40 o
   4   0   2       37.23       34.51      6.42 o
  -4   0  -2       37.23       31.21      5.80 o
   0  -4   2       37.23       36.61      5.66 o
   0   4   2       37.23       39.73      7.13 o
  -2  -4  -2     3276.19     3326.41     48.38 o
   2   4  -2     3276.19     3170.66     49.27 o
   4   2   2     3276.19     3293.55     41.65 o
  -4  -2  -2     3276.19     3182.43     46.46 o
  -2  -4   2     3276.19     3302.15     43.47 o
   2   4   2     3276.19     3242.54     45.03 o
   4   2  -2     3276.19     3252.70     51.01 o
  -4  -2  -2     3276.19     3191.31     39.15 o
  -2  -4   2     3276.19     3193.27     46.06 o
   4   2   2     3276.19     3266.75     49.45 o
   2  -4   2     3124.86     3320.66     44.68 o
   2  -4   2     3124.86     3421.92     42.14 o
  -4   2  -2     3124.86     3268.84     47.26 o
  -2   4  -2     3124.86     3340.99     49.40 o
   4  -2   2     3124.86     3333.14     48.69 o
  -4   2  -2     3124.86     3383.21     42.67 o
  -4   2   2     3124.86     3282.67     51.99 o
  -2   4  -2     3124.86     3230.99     40.93 o
   2  -4  -2     2533.90     2653.62     38.93 o
  -2   4   2     2533.90     2611.30     43.74 o
  -4   2   2     2533.90     2640.51     37.32 o
   2  -4  -2     2533.90     2637.03     42.22 o
  -4  -2   2     2533.90     2540.50     41.82 o
   4  -2  -2     2533.90     2623.61     43.25 o
   1  -5   2     1425.57     1501.42     32.42 o
  -5   1   2     1425.57     1433.20     36.47 o
  -1   5   2     1425.57     1494.64     35.80 o
  -5   1  -2     1425.57     1418.62     32.50 o
  -1   5  -2     1425.57     1471.32     36.87 o
   1  -5   2     1425.57     1417.14     33.22 o
  -5   1  -2     1425.57     1441.53     35.09 o
  -5   1   2     1425.57     1533.97     37.05 o
  -1   5  -2     1425.57     1518.40     36.16 o
   5  -1   2     1425.57     1501.06     33.84 o
   5  -1   2     1425.57     1491.34     36.07 o
   5   1  -2     1488.85     1456.78     30.90 o
  -1  -5   2     1488.85     1476.00     32.73 o
  -5  -1   2     1488.85     1494.06     37.19 o
   5   1  -2     1488.85     1479.84     37.05 o
   1   5  -2     1488.85     1569.06     37.14 o
  -1  -5   2     1488.85     1495.04     35.00 o
  -5  -1  -2     1488.85     1456.96     33.13 o
   1   5  -2     1488.85     1483.27     37.19 o
   1   5   2     1488.85     1471.94     33.13 o
   5   1   2     1488.85     1458.88     33.22 o
   1   5   2     1488.85     1407.78     33.57 o
   5   1   2     1488.85     1523.67     36.21 o
  -5  -1  -2     1488.85     1494.68     35.72 o
  -1   5   2     1144.70     1168.21     28.00 o
   5  -1  -2     1144.70     1112.83     29.34 o
   1   5   2     1144.70     1108.73     27.42 o
  -1   5   2     1144.70     1139.54     29.47 o
  -1   5   2     1144.70     1146.23     30.81 o
  -5  -1   2     1144.70     1146.27     29.12 o
  -1  -5  -2     1144.70     1084.34     30.41 o
   1  -5  -2     1144.70     1144.44     29.78 o
  -5  -1   2     1144.70     1157.28     30.77 o
   1  -5  -2     1144.70     1157.73     28.18 o
   5  -1  -2     1144.70     1121.97     27.91 o
  -5   1   2     1144.70     1132.23     28.98 o
  -1  -5  -2     1144.70     1156.44     29.34 o
  -5  -3   2     1055.50     1043.63     31.48 o
   5   3   2     1055.50     1059.59     31.48 o
   3   5   2     1055.50      993.42     29.21 o
   3   5   2     1055.50     1098.96     29.78 o
   3   5  -2     1055.50     1022.27     33.00 o
  -5  -3  -2     1055.50     1020.00     28.58 o
  -3  -5   2     1055.50     1078.81     28.40 o
  -3  -5  -2     1055.50     1056.07     29.29 o
   3   5  -2     1055.50     1059.15     34.20 o
   5   3   2     1055.50     1000.16     28.85 o
  -5  -3   2     1055.50     1103.11     31.03 o
  -3  -5   2     1055.50     1045.64     28.58 o
  -3  -5   2     1055.50     1073.33     30.41 o
   5   3  -2     1055.50     1051.03     33.40 o
  -3  -5  -2     1055.50     1057.81     31.03 o
  -5  -3  -2     1055.50     1026.15     30.36 o
   5  -3  -2      816.35      837.59     27.51 o
  -3   5  -2      816.35      838.97     28.76 o
   3  -5  -2      816.35      849.00     28.00 o
  -3   5   2      816.35      812.57     28.71 o
   3  -5   2      816.35      881.82     25.59 o
  -5   3   2      816.35      813.20     28.85 o
  -5   3   2      816.35      807.04     29.87 o
  -3   5   2      816.35      859.66     26.93 o
  -3   5   2      816.35      859.93     30.01 o
   5  -3   2      816.35      870.14     28.45 o
  -3   5  -2      816.35      866.79     29.16 o
   3  -5   2      816.35      849.14     25.15 o
   5  -3  -2      816.35      813.51     28.40 o
  -5   3  -2      994.81     1065.30     27.60 o
   5  -3   2      994.81     1076.71     30.94 o
  -5   3  -2      994.81     1073.68     30.05 o
  -5   3  -2      994.81     1103.51     29.29 o
  -5   5   2      536.38      543.66     27.42 o
   5  -5   2      536.38      557.31     24.12 o
   5  -5   2      536.38      553.25     23.94 o
  -5   5   2      536.38      557.89     27.56 o
   5  -5  -2      536.38      562.61     25.86 o
  -5   5   2      536.38      566.14     25.42 o
  -5   5  -2      536.38      581.30     25.28 o
  -5   5  -2      536.38      595.39     25.37 o
  -5  -5   2      718.48      702.93     26.04 o
   5   5  -2      718.48      706.81     31.43 o
  -5  -5   2      718.48      660.31     25.77 o
   5   5  -2      718.48      700.48     30.23 o
   0   6   2     1956.51     1991.57     39.10 o
  -6   0   2     1956.51     1991.97     44.05 o
   0  -6  -2     1956.51     1952.78     44.81 o
   0  -6  -2     1956.51     2028.58     43.47 o
   0   6   2     1956.51     2009.19     41.24 o
  -6   0   2     1956.51     1987.29     42.05 o
   6   0  -2     1956.51     1976.68     41.42 o
   0   6   2     1956.51     1861.69     42.98 o
   0  -6   2     2436.42     2496.27     50.30 o
   0   6  -2     2436.42     2511.43     53.46 o
  -6   0  -2     2436.42     2573.72     51.32 o
   6   0   2     2436.42     2565.78     52.21 o
   6   0   2     2436.42     2456.98     48.47 o
  -6   0   2     2436.42     2547.77     53.68 o
   0   6   2     2436.42     2544.11     51.81 o
   0  -6   2     2436.42     2544.42     48.65 o
   6   0  -2     2436.42     2428.14     43.61 o
  -6   0  -2     2436.42     2560.87     48.60 o
   0   6  -2     2436.42     2566.58     53.02 o
  -2  -6  -2       44.94       47.17      7.76 o
   2   6  -2       44.94       37.81      9.41 o
  -2  -6  -2       44.94       26.17      8.74 o
  -6  -2  -2       44.94       50.47      8.96 o
  -6  -2   2       44.94       40.66     10.03 o
   2   6   2       44.94       54.98      8.87 o
   6   2   2       44.94       50.12      8.78 o
  -2  -6   2       44.94       55.65      8.12 o
  -6  -2   2       44.94       51.99      9.81 o
  -6  -2  -2       44.94       57.61      9.63 o
   6   2   2       44.94       38.39      7.04 o
   2   6   2       44.94       32.42      7.18 o
   6   2  -2       44.94       35.58      6.96 o
   2   6  -2       44.94       32.64      7.04 o
  -2  -6   2       44.94       41.65      8.47 o
   2  -6   2       42.09       53.77     11.46 o
   2  -6  -2       42.09       59.75     11.06 o
  -6   2   2       42.09       53.42      5.62 o
   2  -6  -2       42.09       55.87      8.61 o
  -2   6   2       42.09       69.38     10.43 o
  -6  -2   2       42.09       62.33     12.22 o
  -6   2   2       42.09       87.93     13.38 o
  -2   6  -2       42.09       54.71     11.33 o
   6  -2   2       42.09       61.00     11.59 o
   6  -2  -2       42.09       66.53     12.26 o
  -2   6   2       42.09       68.00     12.35 o
  -6   2   2       42.09       75.22     14.98 o
   6  -2  -2       42.09       63.54     11.64 o
  -6   2   2       42.09       58.23     12.17 o
  -2   6  -2       42.09       77.76     16.01 o
   2  -6  -2       42.09       74.95     12.26 o
   2  -6   2       42.09       66.04      9.90 o
  -2   6   2       42.09       51.72     11.01 o
  -6   2  -2       44.76       52.44      8.65 o
  -6   2  -2       44.76       39.68      9.59 o
   6  -2   2       44.76       36.34     12.04 o
  -4  -6   2     2111.43     2036.34     45.61 o
  -4  -6  -2     2111.43     1977.97     46.15 o
  -6  -4  -2     2111.43     2008.43     47.31 o
   4   6  -2     2111.43     1949.66     51.68 o
  -6  -4  -2     2111.43     1933.34     45.57 o
  -4  -6   2     2111.43     1992.96     45.48 o
  -6  -4   2     2111.44     1899.63     47.62 o
  -4  -6  -2     2111.43     2034.47     48.20 o
   6   4  -2     2111.44     1860.04     49.36 o
  -6  -4   2     2111.44     1913.94     46.77 o
   4   6  -2     2111.43     1976.23     53.68 o
   6   4  -2     2111.44     1937.44     51.28 o
   6  -4  -2     1633.05     1530.84     44.37 o
  -4   6   2     1633.05     1590.95     47.09 o
   6  -4  -2     1633.05     1586.58     43.38 o
   6  -4   2     1633.05     1582.57     42.98 o
   6  -4   2     1633.05     1568.65     43.30 o
  -6   4   2     1633.05     1576.55     46.82 o
  -4   6  -2     1633.05     1517.56     44.14 o
  -4   6   2     1633.05     1541.41     41.33 o
   4  -6  -2     1633.05     1626.53     44.28 o
  -6   4   2     1633.05     1504.63     46.10 o
  -4   6  -2     1633.05     1464.85     42.22 o
  -4   6   2     1633.05     1582.34     46.15 o
  -7  -1   2      580.05      543.84     27.69 o
  -1  -7   2      580.05      580.94     25.50 o
   7   1  -2      580.05      600.25     26.89 o
  -1  -7   2      580.05      564.89     26.44 o
   1   7  -2      580.05      571.98     28.22 o
   1   7  -2      580.05      539.38     27.60 o
  -7  -1  -2      580.05      570.10     26.84 o
   7   1   2      580.05      590.44     25.95 o
   1   7   2      580.05      595.30     28.18 o
  -7  -1  -2      580.05      592.09     26.53 o
   7   1   2      580.05      643.90     27.78 o
  -7  -1   2      465.53      472.68     23.59 o
  -1   7   2      465.53      444.23     23.27 o
  -1   7  -2      465.53      467.77     25.15 o
   1  -7   2      465.53      468.89     23.45 o
   7  -1   2      465.53      451.10     23.90 o
  -7  -1   2      465.53      484.67     24.08 o
   7  -1  -2      465.53      464.16     22.74 o
  -7   1   2      465.53      466.97     21.85 o
  -7   1   2      465.53      450.12     21.89 o
  -1  -7  -2      465.53      451.99     24.66 o
   1  -7   2      465.53      492.74     23.19 o
  -7   1   2      465.53      454.53     25.06 o
  -7   1   2      465.53      413.60     23.50 o
   1  -7  -2      465.53      514.41     21.54 o
   7  -1  -2      465.53      430.36     21.36 o
   1  -7  -2      465.53      430.10     22.56 o
   1   7   2      465.53      390.81     21.36 o
   1  -7  -2      465.53      459.21     22.34 o
  -1   7  -2      465.53      435.14     24.61 o
  -1   7   2      465.53      442.18     24.39 o
  -1  -7  -2      465.53      446.77     22.92 o
   7  -1   2      553.14      596.05     26.66 o
  -7   1  -2      553.14      541.03     25.50 o
  -7   1  -2      553.14      586.82     25.68 o
   7  -3  -2      356.03      359.74     21.09 o
  -3   7   2      356.03      372.13     20.82 o
  -3   7  -2      356.03      313.45     19.89 o
   3  -7  -2      356.03      371.02     20.73 o
  -3   7  -2      356.03      359.38     23.01 o
  -7   3   2      356.03      331.56     20.87 o
   7  -3   2      356.03      346.90     22.29 o
  -3   7   2      356.03      350.77     23.94 o
  -3   7   2      356.03      348.99     21.71 o
  -7   3   2      356.03      362.10     23.14 o
   7  -3  -2      356.03      351.80     21.40 o
   7  -3   2      356.03      380.25     21.85 o
  -7   3  -2      356.03      391.84     19.31 o
  -7  -3  -2      439.31      457.92     23.10 o
   3   7   2      439.31      477.00     25.77 o
  -3  -7   2      439.31      461.62     23.10 o
  -7  -3   2      439.31      463.05     25.37 o
   7   3   2      439.31      472.59     23.01 o
  -3  -7  -2      439.31      444.99     23.19 o
   3   7  -2      439.31      455.47     25.50 o
   7   3  -2      439.31      412.89     23.23 o
   3   7  -2      439.31      432.28     26.89 o
  -3  -7  -2      439.31      449.94     24.21 o
  -3  -7   2      439.31      445.70     24.21 o
  -7  -3  -2      439.31      456.98     24.70 o
  -7   3  -2      417.32      456.36     22.70 o
   0   8   2       85.10       95.82     16.63 o
  -8   0   2       85.10       86.01     16.01 o
   0   8  -2       85.10       83.78     16.72 o
   0  -8  -2       85.10      112.18     17.26 o
   0  -8   2       85.10       90.74     16.45 o
  -8   0   2       85.10       85.97     15.78 o
  -8   0  -2       90.78       75.26     15.03 o
   8   0   2       90.78      105.58     14.31 o
   0   1   3    10844.61    10396.34     60.55 o
   0   1   3    10844.61    11319.23     52.52 o
   0   1   3    10844.61    10842.80     63.45 o
  -1   0   3    10844.61    11088.17     54.13 o
  -1   0   3    10844.61    10839.86     60.91 o
  -1   0   3    10844.61    11160.50     60.64 o
   1   0   3    13748.49    13225.77     67.33 o
   0  -1   3    13748.49    13535.26     69.33 o
  -1   0   3    13748.49    13299.43     66.17 o
   0  -1   3    13748.49    13054.69     57.07 o
   0   1  -3    13748.49    13605.17     72.32 o
   0   1  -3    13748.49    14210.10     62.91 o
  -1   0  -3    13748.49    13778.22     72.10 o
   1   0   3    13748.49    13611.10     69.91 o
   0  -1  -3    13748.49    13008.54     59.88 o
   1  -2   3      202.34      183.66      7.18 o
  -1   2  -3      202.34      208.63      9.01 o
   2  -1   3      202.34      183.66      8.83 o
   2  -1   3      202.34      188.61      8.20 o
   1  -2   3      202.34      192.40      9.05 o
  -1   2  -3      202.34      179.20      8.96 o
  -2   1  -3      202.34      213.84      6.24 o
  -1   2   3      202.34      192.40      9.01 o
  -2   1  -3      202.34      182.10      9.59 o
   1   2  -3      172.05      175.68      9.10 o
  -2  -1  -3      172.05      162.30      8.61 o
  -2  -1   3      172.05      174.38      7.76 o
   1   2   3      172.05      171.35      6.78 o
   2   1  -3      172.05      163.24      9.19 o
   2   1   3      172.05      165.15      9.19 o
  -1  -2   3      172.05      174.38      9.23 o
  -1  -2   3      172.05      156.91      8.34 o
  -2   1   3      156.49      149.91      8.78 o
   1   2   3      156.49      145.00      8.43 o
  -1   2   3      156.49      149.68      8.29 o
  -2   1   3      156.49      140.94      6.78 o
   1  -2  -3      156.49      138.58      7.62 o
  -1   2   3      156.49      139.20      5.13 o
  -2   1   3      156.49      140.72      6.64 o
   2   1  -3      156.49      163.24      5.62 o
  -2  -1   3      156.49      136.40      7.80 o
   0   3  -3     5513.79     5768.68     55.20 o
  -3   0   3     5513.79     5750.40     59.57 o
  -3   0  -3     5513.79     5514.30     56.76 o
   3   0   3     5513.79     5609.85     47.84 o
   0  -3   3     5513.79     5515.37     54.71 o
   0   3  -3     5513.79     5630.50     52.97 o
   3   0   3     5513.79     5530.53     56.58 o
   0   3   3     5513.79     5644.54     50.34 o
  -3   0   3     4264.52     3931.69     32.06 o
   0  -3  -3     4264.52     4182.59     47.75 o
  -3   0   3     4264.52     4162.97     44.59 o
   0   3   3     4264.52     4183.08     46.59 o
  -2  -3   3      801.02      787.83     20.87 o
  -3  -2  -3      801.02      771.02     20.64 o
  -3  -2  -3      801.02      780.96     21.27 o
  -2  -3   3      801.02      836.07     22.07 o
   3   2   3      801.02      737.04     22.61 o
   2   3  -3      801.02      792.20     23.36 o
   2   3   3      801.02      778.82     22.43 o
   2   3   3      801.02      799.78     18.28 o
  -2  -3  -3      801.02      791.44     22.56 o
  -3  -2   3      801.02      807.09     18.37 o
   3   2  -3      801.02      780.60     23.81 o
   2  -3  -3      657.75      644.34     17.70 o
  -2   3   3      657.75      662.18     20.33 o
   3  -2  -3      657.75      643.54     19.66 o
  -3   2   3      657.75      640.15     15.74 o
  -2  -3  -3      657.75      693.35     16.36 o
  -3  -2   3      657.75      654.51     19.80 o
  -3   2   3      657.75      656.83     21.36 o
  -2   3   3      657.75      592.31     19.66 o
   2  -3   3      753.85      791.57     19.17 o
  -3   2  -3      753.85      807.27     17.84 o
  -2   3  -3      753.85      773.87     21.67 o
   3  -2   3      753.85      768.57     21.05 o
   3  -2   3      753.85      780.65     18.24 o
  -3   2  -3      753.85      778.55     22.96 o
   2  -3   3      753.85      791.62     20.51 o
  -2   3  -3      753.85      809.63     21.05 o
  -1  -4   3     6323.26     6279.84     65.77 o
  -4  -1  -3     6323.26     5928.93     54.49 o
   1   4  -3     6323.26     6229.23     68.00 o
   4   1  -3     6323.26     6339.45     72.77 o
   4   1  -3     6323.26     6527.57     55.51 o
   1   4   3     6323.26     6301.82     60.37 o
  -1  -4   3     6323.26     6513.70     63.00 o
   4   1   3     6323.26     6368.57     69.07 o
  -4  -1  -3     6323.26     6288.08     67.46 o
  -1   4   3     5978.35     6269.40     65.01 o
  -1   4  -3     5978.35     6082.58     66.39 o
   1  -4   3     5978.35     6170.95     64.21 o
  -4   1  -3     5978.34     6122.08     68.00 o
  -1   4  -3     5978.35     6199.84     59.30 o
   4  -1   3     5978.34     6317.33     67.77 o
   4  -1  -3     4890.59     4065.32     50.88 o
  -4  -1   3     4890.59     4967.43     57.65 o
   1   4   3     4890.59     4781.36     55.78 o
  -1   4   3     4890.60     5005.73     58.05 o
  -4   1   3     4890.59     4822.38     62.11 o
   1  -4  -3     4890.60     4865.41     56.45 o
  -4   1   3     4890.59     5033.64     54.09 o
  -1  -4  -3     4890.59     4890.96     59.44 o
  -3  -4  -3     3109.90     3048.85     49.49 o
   4   3  -3     3109.90     3037.30     54.09 o
  -3  -4   3     3109.90     3006.49     46.06 o
  -3  -4  -3     3109.90     3067.71     47.53 o
  -4  -3   3     3109.90     2968.10     49.05 o
   4   3   3     3109.89     2990.39     48.33 o
  -4  -3  -3     3109.89     3055.67     46.33 o
   3   4  -3     3109.90     2998.73     53.46 o
   4   3  -3     3109.90     3094.24     54.40 o
   4   3   3     3109.89     3079.57     52.30 o
   3   4  -3     3109.90     3050.14     53.33 o
  -3  -4   3     3109.90     3008.85     48.47 o
  -3  -4   3     3109.90     3041.80     46.59 o
  -4  -3  -3     3109.89     3134.90     47.53 o
   3   4   3     3109.90     2881.60     44.81 o
   3   4   3     3109.90     3087.99     50.47 o
  -4   3  -3     3096.18     3309.87     51.68 o
   4  -3   3     3096.18     3253.33     48.51 o
   3  -4   3     3096.18     3268.75     47.00 o
   3  -4   3     3096.18     3275.62     47.00 o
  -3   4  -3     3096.18     3324.27     50.21 o
  -3   4  -3     3096.18     3295.60     49.85 o
   4  -3   3     3096.18     3261.26     50.52 o
   3  -4  -3     2431.64     2448.69     45.57 o
  -3   4   3     2431.64     2502.86     47.40 o
  -3   4   3     2431.64     2394.78     45.52 o
  -4   3   3     2431.64     2470.90     43.56 o
  -3   4   3     2431.64     2458.63     43.56 o
   4  -3  -3     2431.64     2444.01     46.19 o
  -4   3   3     2431.64     2432.37     46.55 o
  -4   3   3     2431.64     2458.95     47.62 o
   0   5  -3     5819.09     6246.35     74.64 o
  -5   0  -3     5819.08     5898.43     70.45 o
   0   5   3     5819.08     6059.17     69.33 o
   5   0   3     5819.08     6119.63     74.55 o
   5   0   3     5819.08     5990.37     70.23 o
   0  -5   3     5819.09     6055.25     71.30 o
  -5   0   3     5819.09     6347.07     80.75 o
  -5   0  -3     5819.08     5961.03     74.15 o
   0   5  -3     5819.09     6020.96     73.66 o
   0  -5   3     5819.09     6209.65     69.51 o
   0  -5  -3     4690.22     4745.51     61.44 o
  -5   0   3     4690.23     4825.91     70.00 o
   0   5   3     4690.22     4673.68     59.88 o
   5   0  -3     4690.23     4790.73     57.30 o
   0  -5  -3     4690.22     4762.01     63.85 o
   0   5   3     4690.22     4704.05     57.83 o
  -5   0   3     4690.23     4895.91     62.65 o
   0   5   3     4690.22     4814.36     62.25 o
  -5   0   3     4690.23     4888.55     60.95 o
  -5  -2  -3        0.77        4.64      4.82 o
   5   2  -3        0.77       11.68      5.04 o
   5   2   3        0.77        4.95      4.41 o
   2   5   3        0.77       19.49      4.99 o
  -2  -5  -3        0.77        9.68      6.20 o
  -2  -5   3        0.77       15.20      4.37 o
  -2  -5   3        0.77        7.36      4.28 o
  -5  -2  -3        0.77       13.64      4.50 o
  -2  -5  -3        0.77        4.01      7.27 o
  -5  -2   3        0.77       13.02      7.09 o
  -2  -5   3        0.77        7.45      4.59 o
   2   5  -3        0.77        6.64      4.77 o
   2   5  -3        0.77        8.47      7.98 o
   5   2   3        0.77        4.73      6.11 o
  -5   2   3        0.60       17.79      5.75 o
  -2   5   3        0.60       10.21      6.06 o
   5  -2  -3        0.60        4.95      4.41 o
   2   5   3        0.60        4.86      4.59 o
  -5  -2   3        0.60       11.82      6.02 o
  -5   2   3        0.60        3.61      6.51 o
   2   5   3        0.60       10.26      3.79 o
   2  -5  -3        0.60       24.48      7.98 o
  -2   5   3        0.60        6.69      4.33 o
  -2   5   3        0.60       10.30      4.41 o
  -5  -2   3        0.60        6.60      5.31 o
  -5   2   3        0.60        8.07      4.82 o
   5  -2   3        3.31       12.44      5.31 o
  -2   5  -3        3.31        8.92     10.48 o
   2  -5   3        3.31       16.54      5.13 o
  -5   2  -3        3.31       53.33      8.47 o
  -5   2  -3        3.31       58.14      7.98 o
   2  -5   3        3.31       13.51      6.96 o
  -2   5  -3        3.31       18.91      5.31 o
   5  -2   3        3.31       18.95      8.07 o
   4   5  -3     3803.79     3592.11     67.77 o
   5   4  -3     3803.79     3579.71     66.75 o
   5   4  -3     3803.79     3792.31     68.89 o
   5   4   3     3803.79     3524.20     58.50 o
  -5  -4   3     3803.79     3562.06     59.61 o
  -4  -5   3     3803.79     3572.22     59.97 o
  -4  -5  -3     3803.79     3688.86     61.93 o
   5   4   3     3803.79     3734.43     63.63 o
   4   5   3     3803.79     3714.86     60.64 o
  -4  -5   3     3803.79     3678.83     58.19 o
  -5  -4   3     3803.79     3558.18     61.44 o
   4   5   3     3803.79     3476.62     55.47 o
  -4  -5  -3     3803.79     3650.83     58.99 o
   4   5  -3     3803.79     3600.04     67.33 o
  -5   4   3     2957.87     2857.65     60.02 o
   5  -4   3     2957.87     3070.74     56.09 o
  -4   5   3     2957.87     3022.45     61.09 o
  -4   5   3     2957.87     2882.09     58.63 o
  -5   4   3     2957.87     2911.43     59.70 o
  -4   5  -3     2957.87     2972.11     53.95 o
   5  -4   3     2957.87     2978.80     53.73 o
  -4   5   3     2957.87     3053.44     56.67 o
   4  -5   3     2957.87     3027.00     52.61 o
   4  -5  -3     2957.87     3007.65     59.03 o
   5  -4  -3     2957.87     3034.31     59.79 o
  -5   4   3     2957.87     2913.66     55.78 o
  -4   5  -3     3496.24     3803.10     61.80 o
  -1   6   3      104.72      103.18     10.34 o
  -6   1   3      104.72      116.11     12.31 o
   1  -6  -3      104.72      126.10     11.15 o
  -1   6   3      104.72      118.29     11.06 o
   1   6   3      104.72      103.53      9.81 o
  -6  -1   3      104.72       89.40      9.99 o
   6  -1  -3      104.72       96.80      9.72 o
  -1   6   3      104.72      146.65     12.80 o
  -6  -1   3      104.72      104.56     10.52 o
  -1  -6  -3      104.72      101.79     10.88 o
   1   6   3      104.72       98.05      8.34 o
  -6   1   3      104.72      108.71     10.21 o
   6  -1  -3      104.72       98.50      9.01 o
  -6   1   3      104.72      143.84     19.04 o
  -1   6   3      104.72       87.30      8.96 o
  -1  -6  -3      104.72       96.31     11.50 o
   1  -6  -3      104.72      115.62     11.46 o
   1   6   3      104.72      107.77      9.76 o
  -6   1   3      104.72      105.23      9.68 o
  -1  -6   3      117.25      106.08     11.19 o
   6   1   3      117.25      110.67     12.40 o
   1   6  -3      117.25      114.95     14.31 o
   6   1   3      117.25      106.25     11.19 o
   6   1  -3      117.25      141.70     12.44 o
   1   6   3      117.25      130.46     12.04 o
  -1  -6   3      117.25      126.10     11.33 o
  -6  -1  -3      117.25      107.19     12.17 o
   1   6  -3      117.25      135.32     13.24 o
  -6  -1   3      117.25      144.64     15.16 o
  -6  -1  -3      117.25      111.96     12.48 o
  -1   6  -3      151.62      145.67     16.01 o
   6  -1   3      151.62      155.75     12.57 o
   1  -6   3      151.62      148.57     13.42 o
  -6   1  -3      151.62      162.75     13.91 o
  -1   6  -3      151.62      152.71     13.91 o
  -6   1  -3      151.62      151.60     13.15 o
   1  -6   3      151.62      148.79     13.96 o
   6  -1   3      151.62      135.86     14.18 o
  -6  -3  -3      403.89      366.20     19.93 o
  -3  -6  -3      403.89      350.37     19.93 o
  -3  -6  -3      403.89      357.95     19.66 o
   6   3  -3      403.89      355.59     20.60 o
   3   6  -3      403.89      348.19     20.33 o
  -3  -6   3      403.89      346.98     19.31 o
  -3  -6   3      403.89      357.86     18.99 o
  -6  -3  -3      403.89      341.37     19.40 o
   3   6  -3      403.89      321.48     21.89 o
   6   3   3      403.89      355.14     20.06 o
   6   3   3      403.89      369.06     21.00 o
   3  -6  -3      312.38      294.01     18.01 o
   6  -3   3      312.38      290.09     17.48 o
  -3   6   3      312.38      288.13     19.89 o
  -6   3   3      312.38      296.64     20.20 o
  -6  -3   3      312.38      282.87     18.41 o
  -6   3   3      312.38      269.85     19.26 o
   3  -6   3      312.38      286.52     16.10 o
  -6  -3   3      312.38      308.91     18.55 o
  -3   6   3      312.38      281.71     17.92 o
  -3   6   3      312.38      281.80     17.70 o
  -3   6  -3      312.38      285.68     18.50 o
   6  -3  -3      312.38      261.96     17.57 o
  -3   6  -3      312.38      268.87     18.24 o
   6  -3  -3      312.38      285.94     18.01 o
   3  -6   3      312.38      290.18     15.70 o
  -6   3  -3      354.15      326.65     19.40 o
   6  -3   3      354.15      325.58     20.91 o
  -6   3  -3      354.15      343.15     19.08 o
   6  -5   3       14.45       19.80     10.83 o
  -6   5   3       14.45       13.11      7.98 o
  -5   6   3       14.45       33.49     11.41 o
   6  -5  -3       14.45       21.31     12.13 o
  -5   6   3       14.45        8.65      9.05 o
   6   5  -3       17.13       22.16     10.92 o
   5   6  -3       17.13       18.24     10.30 o
  -6  -5   3       17.13        6.42     10.88 o
   0  -7  -3      924.04      906.08     32.59 o
  -7   0   3      924.04      895.69     32.33 o
  -7   0   3      924.04      944.02     37.05 o
   0   7   3      924.04      908.62     29.74 o
   0   7   3      924.04      930.64     33.75 o
   0   7   3      924.04      945.85     32.68 o
  -7   0   3      924.04      895.95     32.42 o
   0   7   3      924.04      892.48     30.54 o
   0  -7  -3      924.04      871.39     33.80 o
   7   0  -3      924.04      943.26     36.21 o
   0  -7   3     1162.63     1205.71     37.54 o
   0  -7   3     1162.63     1233.98     39.06 o
   0   7  -3     1162.63     1179.80     40.44 o
  -7   0  -3     1162.63     1187.69     38.30 o
   0   7  -3     1162.63     1238.88     40.84 o
   7   0   3     1162.63     1125.85     36.52 o
  -7   0  -3     1162.63     1217.21     39.01 o
   7   0   3     1162.63     1205.48     39.10 o
  -7   2   3      395.18      384.66     23.99 o
  -2   7   3      395.17      405.04     23.59 o
   2  -7   3      395.17      442.40     22.43 o
   7  -2  -3      395.18      415.56     22.12 o
  -7  -2   3      395.18      395.10     22.61 o
  -2   7   3      395.17      418.68     21.67 o
  -2  -7  -3      395.17      392.33     22.70 o
   2  -7  -3      395.17      396.52     21.09 o
  -7   2   3      395.18      383.73     23.23 o
  -2   7  -3      395.17      408.96     23.59 o
   2  -7  -3      395.17      423.19     21.71 o
  -2   7  -3      395.17      415.87     23.01 o
   7  -2   3      395.17      407.31     22.92 o
  -2   7   3      395.17      429.29     23.14 o
  -2  -7  -3      395.17      377.44     22.25 o
   7  -2  -3      395.18      377.97     21.05 o
   2  -7   3      395.17      426.17     21.98 o
   2  -7  -3      395.17      409.72     21.13 o
  -7  -2   3      395.18      444.68     24.12 o
   2   7  -3      490.90      477.45     26.44 o
   7   2   3      490.90      515.48     25.28 o
   7   2   3      490.90      526.41     25.68 o
  -7  -2   3      490.90      510.89     28.18 o
   7   2  -3      490.90      472.99     24.92 o
  -7  -2  -3      490.90      489.67     24.43 o
  -7  -2  -3      490.90      499.25     24.97 o
  -2  -7   3      490.90      505.67     25.28 o
  -2  -7   3      490.90      527.30     25.19 o
   2   7  -3      490.90      509.55     26.35 o
  -7   2  -3      472.59      483.47     25.10 o
   7  -2   3      472.59      453.82     26.26 o
  -7   2  -3      472.59      520.30     24.52 o
  -4   7  -3      692.70      675.29     31.48 o
   7  -4  -3      692.70      635.60     30.81 o
  -4   7   3      692.70      663.69     29.92 o
   7  -4   3      692.70      630.30     29.92 o
  -7   4   3      692.70      566.67     31.97 o
  -4   7   3      692.70      648.62     32.91 o
   4   7  -3      895.62      826.66     38.35 o
  -4  -7   3      895.62      832.33     32.46 o
  -4  -7  -3      895.62      858.95     34.56 o
  -7  -4  -3      895.62      885.03     34.33 o
   7   4  -3      895.62      783.81     36.34 o
  -8   1  -3     1449.45     1566.25     48.02 o
   8  -1   3     1449.45     1577.53     48.20 o
  -8  -1   3     1449.45     1338.31     47.71 o
  -1   8   3     1449.45     1410.81     46.95 o
   1  -8   3     1449.45     1315.17     42.45 o
   1  -8  -3     1449.45     1382.72     42.63 o
   8  -1  -3     1449.45     1333.05     40.40 o
  -8   1   3     1449.45     1355.03     42.36 o
  -8  -1   3     1449.45     1194.38     41.96 o
   1   8  -3     1449.45     1399.84     48.38 o
  -1   8  -3     1449.45     1270.00     46.01 o
   1   8   3     1449.45     1331.76     43.96 o
  -8   1   3     1449.45     1328.82     47.31 o
  -1  -8  -3     1449.45     1452.37     46.24 o
  -8  -1  -3     1449.45     1841.71     53.33 o
   8   1   3     1449.45     1776.26     51.10 o
  -1  -8   3     1449.45     1781.83     51.23 o
   0   0   4    22018.19    21610.48     99.30 o
   0   0  -4    22018.19    20836.43     92.07 o
   0   0  -4    16964.64    17328.86     70.94 o
   0  -2   4     2503.04     2263.03     20.96 o
   0   2  -4     2503.04     2481.37     31.39 o
  -2   0  -4     2503.04     2279.17     35.18 o
   2   0   4     2503.04     2367.27     35.00 o
   0   2  -4     2503.04     2461.75     36.07 o
   0  -2   4     2503.04     2374.14     34.69 o
   2   0   4     2503.04     2432.91     33.93 o
   0  -2  -4     1883.88     1838.23     31.08 o
   0  -2  -4     1883.88     1916.53     23.68 o
  -2   0   4     1883.88     1840.02     31.26 o
  -2   0   4     1883.88     1766.63     28.58 o
  -2   0   4     1883.88     1755.48     26.49 o
   0   2   4     1883.88     1800.87     23.94 o
   0   2   4     1883.88     1781.07     29.96 o
   2  -2   4    40819.00    40878.43    150.62 o
   2  -2   4    40819.00    38030.59    140.63 o
  -2   2  -4    40819.00    43845.11    134.92 o
  -2   2  -4    40819.00    39849.29    165.15 o
  -2   2   4    31570.59    32771.06    141.52 o
  -2   2   4    31570.59    32098.54    138.62 o
  -2  -2   4    31570.60    32497.96    142.50 o
   2  -2  -4    31570.59    30333.34    123.82 o
  -2   2   4    31570.59    31933.16    114.32 o
   2   2   4    41272.95    40690.80    163.50 o
  -2  -2   4    41272.98    41056.07    150.13 o
  -2  -2  -4    41272.95    39975.92    156.99 o
  -2  -2  -4    41272.95    42374.10    150.66 o
   2   2  -4    41272.98    40699.50    162.35 o
  -1   3   4        7.67       18.33      5.71 o
   3   1  -4        7.67       11.68      5.08 o
   1  -3  -4        7.67       10.17      4.55 o
  -3  -1   4        7.67       15.87      3.97 o
  -3   1   4        7.67       12.57      4.73 o
  -3  -1   4        7.67       10.30      4.77 o
   3  -1  -4        7.67       16.50      5.17 o
  -1   3   4        7.67       13.29      4.59 o
  -1  -3  -4        7.67       15.25      5.80 o
   1   3   4        7.67       22.29      6.24 o
  -3   1   4        7.67       10.08      5.97 o
   1   3   4       17.92       28.85      4.68 o
  -1  -3   4       17.92       20.20      4.41 o
   3   1   4       17.92       10.43      3.97 o
   1   3  -4       17.92       10.26      5.57 o
  -3  -1  -4       17.92       23.10      4.64 o
  -1  -3   4       17.92       21.13      5.13 o
   3  -1   4        9.91       10.08      3.30 o
  -1   3  -4        9.91       12.48      3.66 o
   1  -3   4        9.91       13.96      3.61 o
  -1   3  -4        9.91       17.79      5.35 o
  -3   1  -4        9.91        7.62      3.25 o
   3  -1   4        9.91       10.43      2.90 o
  -4   0   4     5927.02     6342.53     75.98 o
   0   4   4     5927.01     6035.23     66.21 o
   0   4   4     5927.01     6305.03     61.75 o
  -4   0   4     5927.02     6012.75     73.30 o
   0  -4  -4     5927.01     5977.26     65.99 o
   0  -4  -4     5927.01     6075.80     68.58 o
   4   0  -4     5927.02     6133.05     58.23 o
  -4   0   4     5927.02     5944.58     62.96 o
   4   0   4     7663.29     8013.96     80.70 o
   0  -4   4     7663.30     7813.80     77.14 o
   4   0   4     7663.29     7832.21     64.70 o
   0   4  -4     7663.30     7696.22     70.76 o
   0   4  -4     7663.30     8088.15     77.18 o
   4   0   4     7663.29     7790.12     75.93 o
   0  -4   4     7663.30     7886.79     74.28 o
  -4   0  -4     7663.29     7762.66     79.46 o
  -4   0  -4     7663.29     7843.81     76.74 o
  -2  -4  -4     1510.14     1498.74     35.94 o
  -2  -4  -4     1510.14     1555.72     34.69 o
   2   4  -4     1510.14     1485.63     36.43 o
   4   2  -4     1510.14     1432.13     37.10 o
  -4  -2   4     1510.14     1465.34     36.92 o
  -4  -2  -4     1510.14     1495.49     32.19 o
  -4  -2  -4     1510.14     1511.54     35.14 o
  -2  -4   4     1510.14     1465.12     33.93 o
   2   4  -4     1510.14     1480.10     35.36 o
   4   2   4     1510.14     1461.42     34.51 o
  -4  -2  -4     1510.14     1489.20     32.82 o
  -2  -4   4     1510.14     1466.95     34.42 o
   4   2   4     1510.14     1544.89     37.45 o
  -2  -4   4     1510.14     1525.58     32.24 o
  -2   4   4     1174.81     1145.25     31.43 o
  -4   2   4     1174.81     1135.17     32.06 o
  -2   4   4     1174.81     1215.34     30.32 o
  -4  -2   4     1174.81     1214.31     29.92 o
  -4   2   4     1174.81     1153.90     25.64 o
   2   4   4     1174.81     1162.68     30.85 o
   4  -2  -4     1174.81     1168.12     30.45 o
  -4   2   4     1174.81     1192.15     33.22 o
  -4  -2   4     1174.81     1170.35     30.54 o
  -4   2   4     1174.81     1143.06     27.91 o
  -2   4   4     1174.81     1231.48     31.21 o
   2   4   4     1174.81     1135.66     28.18 o
  -2   4   4     1174.81     1146.67     30.01 o
   2  -4  -4     1174.81     1122.82     28.27 o
   4  -2   4     1455.68     1528.61     34.91 o
  -2   4  -4     1455.68     1584.08     34.60 o
   2  -4   4     1455.68     1544.76     32.64 o
  -4   2  -4     1455.68     1460.89     36.38 o
  -4   2  -4     1455.68     1489.11     34.20 o
   4  -2   4     1455.68     1568.74     33.57 o
  -2   4  -4     1455.68     1551.13     34.60 o
   2  -4   4     1455.68     1503.02     33.66 o
  -4   4  -4     4170.97     4472.50     66.39 o
  -4   4  -4     4170.97     4191.37     60.19 o
   4  -4   4     4170.97     4196.90     57.47 o
   4  -4   4     4170.97     4308.68     61.09 o
  -4  -4   4     4147.99     3878.27     59.84 o
  -4  -4   4     4147.99     3882.87     62.51 o
   4   4   4     4147.99     4033.17     65.59 o
  -4  -4  -4     4147.99     4064.43     59.48 o
   4   4  -4     4147.99     3894.33     66.44 o
  -4  -4  -4     4147.99     4085.70     61.71 o
   4   4  -4     4147.99     3980.25     68.62 o
   4   4   4     4147.99     3801.00     58.86 o
  -4   4   4     3208.23     3053.93     58.32 o
  -4   4   4     3208.23     3102.71     54.89 o
   4  -4  -4     3208.23     3101.28     57.61 o
  -4   4   4     3208.23     3108.42     58.32 o
  -5   1  -4        6.70       14.00      5.71 o
  -1   5  -4        6.70       21.36      9.99 o
   5  -1   4        6.70        9.94      4.55 o
   1  -5   4        6.70       14.76      5.57 o
   5  -1   4        6.70        7.27      6.02 o
  -5   1  -4        6.70       23.01      6.20 o
  -1   5  -4        6.70       20.11      4.95 o
   1  -5   4        6.70        4.55      5.84 o
  -1  -5   4        3.57        6.96      4.86 o
   5   1   4        3.57       11.95      5.80 o
   1   5  -4        3.57        8.16      4.90 o
   1   5   4        3.57        5.17      4.82 o
   5   1   4        3.57       12.93      5.80 o
  -5  -1  -4        3.57       10.83      5.08 o
   1   5  -4        3.57        4.50      7.67 o
  -5  -1  -4        3.57        9.94      5.84 o
  -1  -5   4        3.57        2.50      3.92 o
   5  -1  -4        2.76        6.47      5.22 o
  -5   1   4        2.76        8.74      4.77 o
   1   5   4        2.76        6.69      5.22 o
   5  -1  -4        2.76       20.42      4.73 o
  -5   1   4        2.76       22.96      8.65 o
  -1  -5  -4        2.76       43.43     10.79 o
  -5  -1   4        2.76        7.49      5.53 o
  -5   1   4        2.76       12.13      3.61 o
   1  -5  -4        2.76       46.24     10.83 o
  -1   5   4        2.76       19.35      6.38 o
  -1   5   4        2.76        8.29      3.83 o
  -5   1   4        2.76       25.55      7.71 o
   1   5   4        2.76        7.94      5.17 o
  -1   5   4        2.76       10.48      5.08 o
  -1   5   4        2.76        6.78      5.35 o
  -5  -1   4        2.76       13.87      5.75 o
  -1  -5  -4        2.76       37.23      8.65 o
  -5  -1   4        2.76        4.68      3.79 o
   5   1  -4        2.76        4.33      5.97 o
  -3   5   4        9.73       13.24      6.33 o
   3  -5  -4        9.73       12.26      5.80 o
  -3   5   4        9.73       30.19      8.47 o
   5  -3  -4        9.73       45.12     11.37 o
  -5  -3   4        9.73       14.36      7.94 o
  -5  -3   4        9.73       14.94      7.04 o
  -5   3   4        9.73       43.47     10.61 o
  -5   3   4        9.73       17.12      7.18 o
  -3   5   4        9.73       18.59      7.58 o
  -5   3   4        9.73       18.19      7.13 o
  -3  -5   4       22.06       15.74      5.35 o
   3   5  -4       22.06       16.63      9.41 o
  -5  -3  -4       22.06       20.47      5.93 o
  -3  -5   4       22.06       17.79      6.33 o
  -3  -5   4       22.06       34.87      5.75 o
  -5  -3  -4       22.06       21.67      5.44 o
   5   3   4       22.06       24.43      7.76 o
  -3  -5   4       22.06       21.89      6.15 o
   3   5  -4       22.06       27.02      6.78 o
   5   3  -4       22.06       17.03      6.78 o
  -3  -5  -4       22.06       52.30      9.01 o
   5   3   4       22.06       18.68      7.71 o
  -3  -5  -4       22.06       50.12     10.75 o
   3   5   4       22.06       21.98      7.94 o
  -5   3  -4       12.41       21.36      7.62 o
  -5   3  -4       12.41       24.17      7.40 o
   5  -3   4       12.41       20.60      5.89 o
   3  -5   4       12.41       10.66      5.35 o
   3  -5   4       12.41       18.10      6.33 o
   5  -3   4       12.41       30.77      9.19 o
  -6   0   4      349.15      380.25     19.17 o
   0   6   4      349.15      343.42     18.91 o
   0   6   4      349.15      358.93     18.28 o
   0  -6  -4      349.15      350.91     20.20 o
   0   6   4      349.15      361.48     18.68 o
   0   6   4      349.15      336.37     17.97 o
  -6   0   4      349.15      380.38     19.53 o
  -6   0   4      349.15      358.31     21.89 o
   6   0  -4      349.15      349.79     21.22 o
   0  -6  -4      349.15      350.33     19.49 o
   0   6  -4      474.39      505.94     24.17 o
   0  -6   4      474.39      465.90     23.41 o
   0  -6   4      474.39      517.49     23.23 o
   6   0   4      474.39      510.27     23.54 o
  -6   0  -4      474.39      511.20     24.08 o
   0   6  -4      474.39      490.65     24.17 o
  -6   0  -4      474.39      481.77     24.66 o
   6   0   4      474.39      483.69     24.30 o
   6  -2   4    11727.11    12491.63    118.29 o
  -6   2  -4    11727.11    12416.77    118.87 o
   2  -6   4    11727.12    12481.02    111.92 o
   6  -2   4    11727.11    12710.42    123.82 o
  -6   2  -4    11727.11    12987.72    125.65 o
  -2   6  -4    11727.12    12794.65    123.46 o
   2  -6   4    11727.12    12465.23    114.59 o
   6  -2  -4     9281.02     9323.06    100.46 o
   2  -6  -4     9281.01     9503.87     99.61 o
  -2   6   4     9281.01     9722.97    102.11 o
   2   6   4     9281.00     9143.86     95.11 o
   2   6   4     9281.00     8863.00     95.64 o
   6  -2  -4     9281.02     9286.23     96.49 o
  -2   6   4     9281.01     9456.34    103.27 o
   2  -6  -4     9281.01     9379.96     94.71 o
  -2   6   4     9281.01     9531.78    105.67 o
  -6   2   4     9281.02     9598.80    114.50 o
   6   2  -4     9281.01     9571.64    114.06 o
  -6  -2   4     9281.01     9526.39    115.48 o
  -2  -6  -4     9281.00     9281.73    106.43 o
  -2   6  -4     9281.02     9585.60    104.07 o
  -6  -2   4     9281.01     9652.93    103.13 o
  -6  -2   4     9281.01     9713.61    106.30 o
  -6   2   4     9281.02     8895.91    108.39 o
  -2  -6   4    11999.83    12540.50    119.81 o
   2   6  -4    11999.83    12054.98    124.80 o
   6   2   4    11999.82    12144.73    120.12 o
  -2  -6  -4    11999.82    12258.88    119.50 o
   6   2   4    11999.82    12527.30    125.16 o
  -6  -2  -4    11999.82    12270.65    120.12 o
   2   6  -4    11999.83    12175.86    125.47 o
  -2  -6   4    11999.83    12283.09    115.17 o
  -6  -2  -4    11999.82    12685.41    116.29 o
   6  -4   4      345.57      367.23     22.65 o
   6   4   4      388.58      389.21     21.00 o
   6   4  -4      388.58      392.69     26.26 o
   4   6  -4      388.58      364.15     24.57 o
   6   4   4      388.58      378.82     22.07 o
  -6  -4   4      388.58      364.37     22.83 o
  -4  -6  -4      388.58      413.20     21.00 o
   6   4  -4      388.58      377.30     22.83 o
  -4  -6  -4      388.58      398.17     21.89 o
   6  -4   4      284.28      339.05     19.13 o
  -4   6   4      284.28      300.57     19.93 o
  -4   6   4      284.28      312.34     20.24 o
  -6  -4   4      284.28      300.30     18.77 o
   6  -4  -4      284.28      295.31     19.26 o
  -6   4   4      284.28      305.07     22.29 o
   4  -6  -4      284.28      308.77     20.42 o
  -4   6   4      284.28      296.60     21.63 o
   7  -1   4        6.65       12.93     11.41 o
  -1   7  -4        6.65       19.08      8.78 o
  -7   1  -4        6.65       -3.97      6.96 o
   7  -1   4        6.65       13.64      6.33 o
  -7   1  -4        6.65       19.49     10.61 o
   1  -7   4        6.65        2.68      6.55 o
   1  -7   4        6.65       14.27      9.68 o
  -7  -1   4        5.21       17.88      8.34 o
  -1   7   4        5.21       20.42      5.40 o
  -7   1   4        5.21       16.72      8.07 o
  -1   7   4        5.21       17.03      7.09 o
  -7   1   4        5.21       19.17      8.43 o
   1  -7  -4        5.21       11.82      6.33 o
  -1   7   4        5.21       24.30      8.83 o
  -7   1   4        5.21       15.61      4.55 o
  -1  -7  -4        5.21        3.43      4.82 o
  -7  -1   4        5.21        9.14      7.58 o
  -7   1   4        5.21       10.75      7.22 o
   1   7   4        5.21       20.60      7.80 o
  -1   7   4        5.21       12.57      4.82 o
   7   1  -4        5.21       19.80      8.03 o
  -1   7  -4        5.21       11.41      7.67 o
   1   7   4        5.21       13.06      5.26 o
   1  -7  -4        5.21       12.80      6.33 o
  -1  -7  -4        5.21        7.36      6.47 o
  -7  -1   4        5.21        5.26      6.11 o
   7   1   4       12.40       19.44      7.85 o
  -7  -1  -4       12.40       23.68      6.55 o
  -7  -1  -4       12.40       29.38     11.68 o
   7   1   4       12.40       21.31      5.75 o
  -1  -7   4       12.40       13.73      8.56 o
   1   7  -4       12.40       39.95      8.56 o
  -1  -7   4       12.40       12.22      6.06 o
   1   7  -4       12.40       37.05      9.14 o
  -3   7   4        0.72        4.50      6.42 o
  -3   7  -4        0.72       13.96      7.13 o
  -7  -3   4        0.72        1.07      6.29 o
   7  -3  -4        0.72        8.74      8.56 o
  -7   3   4        0.72        3.48      6.15 o
   3  -7   4        0.72       16.45      6.96 o
  -3   7   4        0.72        9.81      8.78 o
  -3  -7  -4        0.93       12.48     11.82 o
  -3  -7   4        0.93        4.41      8.03 o
  -7  -3  -4        0.93       19.26     10.26 o
   3   7  -4        0.93        5.13      7.18 o
   7   3   4        0.93       12.08      8.52 o
   7  -3   4        2.05        6.87     12.40 o
  -7   3  -4        2.05        7.98     11.55 o
   1   0  -5     7710.03     7313.79     57.38 o
  -1   0   5     7710.03     7469.98     63.49 o
  -1   0   5     7710.03     7667.37     54.40 o
   0   1   5     7710.02     7256.31     60.91 o
   0   1   5     7710.02     7866.55     48.11 o
   0   1  -5     7710.02     7379.51     63.89 o
   0  -1  -5     7710.02     7273.70     56.72 o
   1   0   5    10457.49     9496.91     73.97 o
   0   1   5    10457.49     9723.82     76.91 o
  -1   0  -5    10457.49     9708.48     73.26 o
   0  -1   5    10457.49     9750.84     73.70 o
   1   0   5    10457.49     9602.59     68.44 o
  -1   0   5    10457.49     9735.33     72.41 o
   1  -2  -5      328.05      377.93     11.55 o
  -2  -1   5      328.05      295.66     13.96 o
  -2   1   5      328.06      328.08     13.15 o
  -1  -2  -5      328.06      359.25     13.02 o
  -1   2   5      328.05      356.17     13.60 o
  -1   2   5      328.05      311.72     14.00 o
  -2   1   5      328.06      315.02     13.91 o
   1  -2  -5      328.05      316.89     14.05 o
  -2   1   5      328.06      308.15     13.02 o
  -2  -1   5      328.05      300.39     13.11 o
  -1  -2   5      328.05      292.14     14.54 o
  -2   1   5      328.06      330.89     13.33 o
   2   1  -5      328.05      326.16     14.40 o
   1  -2   5      520.74      452.30     12.98 o
  -1   2  -5      520.74      606.93     15.20 o
   1  -2   5      520.74      448.47     16.77 o
  -2   1  -5      520.74      422.47     17.34 o
   2  -1   5      520.74      499.48     17.03 o
  -1   2  -5      520.74      442.05     17.21 o
   2  -1   5      520.74      459.26     15.92 o
   1   2  -5      471.33      474.64     16.45 o
  -1  -2  -5      471.33      447.26     17.92 o
   1   2   5      471.33      372.89     15.83 o
   2   1   5      471.32      459.75     17.57 o
  -2  -1  -5      471.32      458.28     16.94 o
   2   1   5      471.32      500.50     17.92 o
  -1  -2   5      471.33      446.37     16.94 o
  -3   0  -5     5145.84     5013.13     62.91 o
   0   3  -5     5145.84     5111.09     59.57 o
   3   0   5     5145.84     5031.15     60.77 o
   0  -3   5     5145.84     5015.63     59.44 o
   3   0   5     5145.84     5114.44     56.58 o
   0   3  -5     5145.84     5346.03     56.14 o
   0  -3  -5     3713.17     3611.86     53.02 o
  -3   0   5     3713.17     3584.66     47.58 o
   0   3   5     3713.17     3529.33     49.23 o
   3   0  -5     3713.17     3562.32     40.71 o
   0   3   5     3713.17     3710.76     41.47 o
  -3   0   5     3713.17     3572.62     42.05 o
  -2   3   5      692.88      692.41     21.98 o
  -2   3   5      692.88      748.37     23.19 o
   3  -2  -5      692.88      684.56     22.61 o
  -3  -2   5      692.88      678.32     20.60 o
  -3  -2   5      692.88      693.88     23.94 o
  -2   3   5      692.88      687.91     23.32 o
   2  -3  -5      692.88      679.52     21.76 o
  -3  -2   5      692.88      682.51     23.10 o
  -3   2   5      692.88      683.94     18.59 o
   3   2  -5      692.88      645.28     23.32 o
  -3   2   5      692.88      656.74     23.01 o
  -3  -2   5      692.88      685.94     22.34 o
  -3   2  -5      895.85      909.11     26.40 o
  -2   3  -5      895.85      862.82     26.49 o
   3  -2   5      895.85      875.04     24.21 o
   2  -3   5      895.85      932.65     25.86 o
  -3   2  -5      895.85      857.43     27.51 o
   3  -2   5      895.85      846.24     23.36 o
   3   2   5      932.18      924.80     28.58 o
  -3  -2  -5      932.18      935.15     26.17 o
   2   3   5      932.18      869.87     27.29 o
  -2  -3   5      932.18      974.70     26.75 o
   2   3  -5      932.18      899.88     27.64 o
  -2  -3   5      932.18      927.34     25.77 o
  -3  -2  -5      932.18     1036.81     27.64 o
   2   3   5      932.18      854.35     24.52 o
  -2  -3  -5      932.18      915.62     28.05 o
   2   3   5      932.18      961.10     26.75 o
   3   2   5      932.18      925.78     26.31 o
  -2  -3   5      932.18      892.52     27.29 o
   4  -1  -5     3853.51     3909.26     52.88 o
   4   1  -5     3853.51     3906.45     62.02 o
  -1   4   5     3853.50     3942.12     52.44 o
  -4  -1   5     3853.51     3878.63     55.78 o
  -4  -1   5     3853.51     3886.03     61.44 o
  -4   1   5     3853.51     3844.70     60.60 o
  -4  -1   5     3853.51     3815.94     53.77 o
   1   4   5     3853.51     3821.74     57.07 o
  -1   4   5     3853.50     3947.70     55.51 o
   1   4   5     3853.51     3768.10     53.68 o
  -4   1   5     3853.51     3931.11     51.81 o
   1   4   5     3853.51     3923.71     57.38 o
  -1   4   5     3853.50     3932.23     59.08 o
  -4   1   5     3853.51     3951.80     62.11 o
   1  -4  -5     3853.50     3781.30     56.18 o
  -1  -4  -5     3853.51     3923.98     59.75 o
   4  -1   5     4982.37     4934.03     55.56 o
   1  -4   5     4982.37     5162.19     65.63 o
   4  -1   5     4982.37     5265.95     64.30 o
  -4   1  -5     4982.37     5152.74     66.75 o
  -1   4  -5     4982.37     5447.46     63.00 o
  -4   1  -5     4982.37     5225.68     71.16 o
   1  -4   5     4982.37     5450.14     69.38 o
  -1   4  -5     4982.37     5166.11     64.30 o
   1  -4   5     4982.37     5198.97     64.12 o
   4  -1   5     4982.37     5145.20     66.84 o
  -1  -4   5     5227.48     5380.58     65.05 o
   4   1   5     5227.48     5257.25     67.73 o
  -4  -1  -5     5227.48     5308.39     68.80 o
  -4  -1  -5     5227.48     5515.64     62.69 o
  -1  -4   5     5227.48     5665.81     68.44 o
   4   1   5     5227.48     5366.05     70.49 o
   1   4  -5     5227.48     5242.98     66.35 o
  -1  -4   5     5227.48     5240.00     66.48 o
  -4  -1  -5     5227.48     5150.91     63.98 o
   1   4  -5     5227.48     5513.05     67.24 o
  -3  -4   5     2901.55     2893.99     47.62 o
  -4  -3  -5     2901.55     3035.74     50.70 o
   4   3   5     2901.55     2793.62     52.08 o
  -4  -3  -5     2901.55     2925.20     51.37 o
   4   3   5     2901.55     2885.88     56.00 o
   4   3  -5     2901.55     2786.40     55.65 o
   3   4  -5     2901.55     2853.59     54.84 o
   3   4   5     2901.55     2828.89     54.13 o
   4   3  -5     2901.55     2930.96     57.65 o
  -3  -4  -5     2901.55     2950.31     54.40 o
   3   4  -5     2901.55     2863.09     56.18 o
  -3  -4   5     2901.55     2873.04     51.99 o
   3   4   5     2901.55     2756.08     50.56 o
  -3  -4   5     2901.55     2651.57     51.45 o
  -3  -4   5     2901.55     2879.19     49.27 o
  -3   4  -5     2896.08     3051.48     55.11 o
   3  -4   5     2896.08     2892.83     49.09 o
   4  -3   5     2896.08     2940.72     48.69 o
  -4   3  -5     2896.08     2974.38     53.37 o
  -3   4  -5     2896.08     2917.00     51.45 o
  -4   3  -5     2896.08     3033.69     56.98 o
   4  -3   5     2896.08     3115.42     52.35 o
   3  -4   5     2896.08     2985.04     47.84 o
  -4   3   5     2141.16     2091.54     47.71 o
  -3   4   5     2141.16     2037.36     44.72 o
  -3   4   5     2141.16     2116.15     44.14 o
  -4   3   5     2141.16     2157.57     48.47 o
  -4  -3   5     2141.16     2107.55     45.44 o
  -3   4   5     2141.16     2157.98     46.46 o
   3  -4  -5     2141.16     2036.34     46.10 o
  -4   3   5     2141.16     2173.54     44.23 o
   4  -3  -5     2141.16     2140.76     46.19 o
  -4  -3   5     2141.16     2187.23     45.03 o
   0  -5   5     4964.61     5313.03     70.27 o
   0   5  -5     4964.61     5373.89     71.65 o
  -5   0  -5     4964.61     5227.69     72.19 o
   5   0   5     4964.61     5180.38     73.88 o
   0   5  -5     4964.61     5404.79     72.14 o
   0  -5   5     4964.61     5435.56     70.54 o
   0  -5   5     4964.61     5230.41     71.47 o
   5   0   5     4964.61     5336.35     73.66 o
  -5   0  -5     4964.61     5241.60     75.67 o
   0   5  -5     4964.61     5293.01     67.86 o
  -5   0   5     3839.77     4135.77     60.82 o
   0   5   5     3839.77     4059.30     63.63 o
  -5   0   5     3839.77     4149.59     70.05 o
   0  -5  -5     3839.77     4081.06     63.40 o
  -5   0   5     3839.77     3911.18     57.56 o
   5   0  -5     3839.77     3979.49     70.32 o
   0  -5  -5     3839.77     3953.67     63.81 o
   0   5   5     3839.77     3917.02     59.39 o
   2  -5  -5       42.79       76.47     12.31 o
  -5  -2   5       42.79      100.46     15.03 o
  -5  -2   5       42.79       86.63     13.11 o
  -5   2   5       42.79       75.35     11.37 o
   2  -5  -5       42.79       60.06      6.33 o
  -2   5   5       42.79       76.96     12.40 o
   5   2  -5       42.79       92.12     16.10 o
  -5  -2   5       42.79       74.51     14.00 o
   2   5   5       42.79       52.61     10.17 o
  -2   5   5       42.79       55.29     10.43 o
  -5   2   5       42.79       54.26     11.99 o
  -2   5   5       42.79       49.76      9.27 o
   5  -2  -5       42.79       76.07     12.26 o
  -5   2   5       42.79       72.59     13.38 o
  -2   5   5       42.79       60.60     11.95 o
   2   5   5       42.79       62.38     11.77 o
  -2  -5  -5       73.47       73.53      9.76 o
  -2  -5   5       73.47       76.78      9.63 o
  -2  -5   5       73.47       70.94      7.80 o
  -5  -2  -5       73.47       79.28      8.69 o
   2   5  -5       73.47       63.89     11.64 o
   5   2   5       73.47       79.68     10.88 o
  -2  -5   5       73.47       72.19      9.72 o
   5   2   5       73.47       77.67     11.10 o
  -2  -5   5       73.47       87.79      9.63 o
   2   5  -5       73.47       84.98     10.21 o
  -2  -5  -5       73.47       74.15     12.62 o
  -5  -2  -5       73.47       66.61      9.32 o
   2  -5   5       89.69       82.80      9.99 o
  -5   2  -5       89.69      107.86     11.01 o
  -5   2  -5       89.69       87.17     10.83 o
   2  -5   5       89.69       83.34      9.99 o
   5  -2   5       89.69       95.33      9.36 o
   5  -2   5       89.69      110.09     11.33 o
  -5  -4   5     2510.39     2502.37     55.42 o
  -5  -4   5     2510.39     2597.48     55.20 o
  -4   5   5     2510.39     2469.07     57.03 o
  -5   4   5     2510.39     2501.88     59.84 o
  -5   4   5     2510.39     2561.68     59.75 o
   5  -4  -5     2510.39     2569.08     58.10 o
  -4   5   5     2510.39     2588.47     58.23 o
   4  -5  -5     2510.39     2591.68     58.63 o
  -5   4   5     2510.39     2531.22     54.44 o
  -4   5   5     2510.39     2481.46     55.16 o
   4   5  -5     3323.03     3229.52     68.09 o
   5   4  -5     3323.03     3397.08     69.07 o
   5   4   5     3323.02     3456.52     67.33 o
  -4  -5   5     3323.03     3240.71     61.93 o
   4   5   5     3323.02     3417.05     65.05 o
   4   5   5     3323.02     3143.64     59.48 o
   4   5  -5     3323.03     3318.65     68.40 o
  -4  -5   5     3323.03     3099.63     61.31 o
   5   4   5     3323.02     3301.04     63.36 o
  -4  -5  -5     3323.02     3409.83     63.23 o
  -4  -5  -5     3323.02     3309.11     61.80 o
   5   4  -5     3323.03     3334.70     68.75 o
  -5   4  -5     3094.09     3311.83     61.67 o
  -5   4  -5     3094.09     3400.65     63.76 o
   5  -4   5     3094.09     3286.99     58.37 o
  -1  -6  -5      146.58      170.33     14.45 o
  -6  -1   5      146.59      169.93     16.36 o
  -1   6   5      146.58      182.32     14.09 o
  -6   1   5      146.59      159.09     12.35 o
  -1  -6  -5      146.58      156.95     14.94 o
  -6   1   5      146.59      139.69     14.85 o
   1   6   5      146.58      163.10     13.60 o
  -1   6   5      146.58      148.61     11.59 o
  -6   1   5      146.59      162.26     12.08 o
   6   1  -5      146.59      155.75     15.25 o
  -1   6   5      146.58      144.96     12.98 o
   1  -6  -5      146.58      173.80     14.22 o
   1  -6  -5      146.58      174.96     14.49 o
   1   6   5      146.58      167.29     13.38 o
  -1   6   5      146.58      158.38     13.02 o
  -6  -1   5      146.59      170.59     13.51 o
  -6  -1   5      146.59      155.52     13.29 o
  -6   1   5      146.59      153.16     14.22 o
  -6  -1  -5      189.53      209.88     16.54 o
  -1  -6   5      189.53      206.67     15.87 o
   6   1   5      189.53      214.38     17.08 o
   1   6  -5      189.53      220.80     16.63 o
  -6  -1  -5      189.53      202.43     15.96 o
  -1  -6   5      189.53      201.27     14.76 o
   6   1   5      189.53      206.31     16.23 o
   1   6  -5      189.53      218.93     17.26 o
   6  -1   5      233.72      236.76     16.32 o
  -6   1  -5      233.72      267.62     17.84 o
   1  -6   5      233.72      265.66     17.92 o
  -1   6  -5      233.72      290.63     18.55 o
  -1   6  -5      233.72      308.55     18.15 o
   6  -1   5      233.72      232.39     17.88 o
   1  -6   5      233.72      263.87     17.21 o
  -6   1  -5      233.72      261.33     18.59 o
  -6   3   5      326.77      296.73     20.56 o
  -3   6   5      326.77      347.25     21.09 o
  -6   3   5      326.77      325.27     22.87 o
  -3   6   5      326.77      323.31     19.44 o
   3   6   5      326.77      319.74     18.64 o
  -6  -3   5      326.77      325.00     19.80 o
   6  -3  -5      326.77      326.79     19.80 o
   3  -6  -5      326.77      323.13     21.05 o
  -6  -3   5      326.77      341.77     20.87 o
  -3   6   5      326.77      322.64     20.82 o
   3   6   5      326.77      309.13     18.73 o
   6   3  -5      326.77      342.62     22.03 o
  -6   3  -5      404.18      482.40     23.99 o
  -6   3  -5      404.18      409.63     23.19 o
   6  -3   5      404.18      449.89     21.98 o
   3  -6   5      404.18      447.17     22.16 o
   3  -6   5      404.18      429.29     20.38 o
   6  -3   5      404.18      412.26     22.83 o
  -3  -6   5      442.53      464.70     21.63 o
   3   6  -5      442.53      421.18     23.68 o
   3   6  -5      442.53      433.00     25.28 o
  -3  -6  -5      442.53      417.43     24.35 o
  -6  -3  -5      442.53      449.36     22.87 o
  -3  -6   5      442.53      434.78     22.38 o
   6   3   5      442.53      428.45     23.99 o
  -6  -3  -5      442.53      456.40     22.34 o
   6   3   5      442.53      465.63     24.70 o
  -3  -6  -5      442.53      413.15     22.47 o
  -7   0   5      982.71     1002.56     35.00 o
   0   7   5      982.71      920.48     33.84 o
  -7   0   5      982.71     1015.45     35.36 o
   0  -7  -5      982.71      980.85     35.80 o
  -7   0   5      982.71     1000.33     40.80 o
   0   7   5      982.71      958.73     34.33 o
   0   7  -5     1312.51     1406.67     43.25 o
   0   7  -5     1312.51     1336.66     43.47 o
   7   0   5     1312.51     1243.12     42.40 o
  -7   0  -5     1312.51     1312.41     42.80 o
   0  -7   5     1312.51     1360.56     42.36 o
  -2  -7   5      571.32      597.97     29.03 o
   2   7  -5      571.32      613.44     30.85 o
   7   2   5      571.32      599.31     29.83 o
  -7  -2  -5      571.32      639.35     30.14 o
  -2   7   5      441.88      463.63     24.97 o
   7  -2  -5      441.88      448.47     23.41 o
   2   7   5      441.88      445.39     23.27 o
  -7  -2   5      441.88      475.49     26.04 o
  -7   2   5      441.88      459.17     28.49 o
  -7  -2   5      441.88      475.44     29.03 o
  -2   7   5      441.88      509.78     26.84 o
   2  -7  -5      441.88      481.73     23.77 o
  -2  -7  -5      441.88      428.31     24.97 o
   7  -2   5      562.05      586.87     29.87 o
  -2   7  -5      562.05      645.32     29.07 o
   2  -7   5      562.05      629.36     28.98 o
  -7   2  -5      562.05      635.78     31.21 o
   1  -1   6     1549.07     1385.62     26.35 o
  -1   1  -6     1549.07     1402.79     31.61 o
   1  -1   6     1549.07     1390.97     31.26 o
   1   1   6     1516.88     1390.57     30.45 o
   1   1   6     1516.88     1404.66     32.82 o
  -1  -1  -6     1143.25     1066.77     25.42 o
   1   1  -6     1143.25     1076.98     23.41 o
  -1  -1   6     1143.25     1043.85     26.62 o
  -1   1   6     1143.25     1063.43     22.61 o
   1  -1  -6     1143.25     1112.65     24.97 o
  -1   1   6     1143.25     1028.02     27.02 o
  -1   1   6     1143.25     1080.15     25.10 o
   0   2   6     2017.30     1897.36     36.52 o
  -2   0   6     2017.30     1948.59     36.38 o
   0  -2  -6     2017.30     1909.17     39.77 o
   2   0  -6     2017.30     1949.97     36.34 o
  -2   0   6     2017.30     2028.31     31.08 o
  -2   0   6     2017.30     1920.95     35.58 o
   0  -2  -6     2017.30     1911.85     30.99 o
   0  -2   6     2759.59     2496.67     42.05 o
   2   0   6     2759.59     2496.53     41.20 o
   2   0   6     2759.59     2484.14     42.80 o
   0   2  -6     2759.59     2572.24     43.30 o
  -2   0  -6     2759.59     2539.29     43.70 o
  -1   3   6      958.79      910.31     25.86 o
  -3   1   6      958.79      987.85     26.13 o
  -1  -3  -6      958.78      946.69     30.41 o
  -3  -1   6      958.79      934.08     24.66 o
   1   3  -6      958.79      868.09     28.05 o
   3   1  -6      958.79      882.18     28.09 o
  -3  -1   6      958.79      901.93     27.29 o
  -3  -1   6      958.79      955.26     28.00 o
  -1   3   6      958.79      940.01     28.00 o
   1   3   6      958.78      927.97     27.69 o
  -3   1   6      958.79      989.68     28.14 o
  -3  -1   6      958.79      916.46     26.66 o
  -1   3   6      958.79      910.76     25.86 o
   1  -3  -6      958.79      943.04     28.94 o
   1   3   6      958.78      922.84     25.77 o
  -3   1   6      958.79      894.39     27.06 o
   3  -1  -6      958.79      912.59     25.01 o
   3  -1   6     1302.94     1222.83     30.05 o
  -3   1  -6     1302.94     1268.35     32.15 o
   1  -3   6     1302.94     1311.43     34.42 o
   1  -3   6     1302.94     1268.04     30.81 o
  -3   1  -6     1302.94     1223.81     33.98 o
   3  -1   6     1302.94     1250.07     30.90 o
  -1   3  -6     1302.94     1293.68     33.17 o
   1  -3   6     1302.94     1253.95     32.33 o
  -1  -3   6     1294.12     1261.75     30.63 o
   1   3  -6     1294.12     1337.69     32.10 o
  -1  -3   6     1294.12     1331.62     33.22 o
   3   1   6     1294.12     1255.16     31.26 o
   3   1   6     1294.12     1268.89     29.43 o
  -3  -1  -6     1294.12     1235.76     29.87 o
  -1  -3   6     1294.12     1272.63     32.01 o
   1   3   6     1294.12     1227.29     31.43 o
   3   1   6     1294.12     1299.65     33.80 o
  -3  -1  -6     1294.12     1255.87     32.55 o
  -3   3  -6     1057.22     1055.71     31.84 o
   3  -3   6     1057.22     1005.46     28.89 o
   3  -3   6     1057.22     1007.60     27.82 o
  -3   3  -6     1057.22     1052.59     33.35 o
   3   3  -6      817.68      794.47     28.31 o
  -3  -3   6      817.68      756.04     23.77 o
  -3  -3   6      817.68      821.71     28.89 o
  -3  -3   6      817.68      812.84     25.50 o
  -3   3   6      817.68      819.71     28.00 o
   3   3  -6      817.68      834.78     28.54 o
  -3  -3   6      817.68      834.11     28.31 o
  -3   3   6      817.68      818.46     26.57 o
  -3   3   6      817.68      809.32     28.00 o
   3   3   6     1178.71     1154.83     32.77 o
   3   3   6     1178.71     1188.41     36.52 o
   3   3   6     1178.71     1145.33     32.42 o
  -3  -3  -6     1178.71     1204.99     34.91 o
   0  -4   6       14.24       21.80      6.38 o
   4   0   6       14.24       49.27      8.96 o
   0  -4   6       14.24       24.35      6.20 o
  -4   0  -6       14.24       13.38      6.29 o
   4   0   6       14.24       18.37      5.22 o
   4   0   6       14.24       34.56      6.24 o
  -4   0  -6       14.24       19.49      5.48 o
   0   4  -6       14.24       27.78      7.94 o
   0  -4   6       14.24       10.97      6.02 o
   0   4  -6       14.24       19.49      5.80 o
  -4   0   6       13.44       17.30      6.20 o
   0  -4  -6       13.44       28.63      9.94 o
  -4   0   6       13.44       23.23      5.80 o
   0   4   6       13.44       22.16      7.98 o
   0   4   6       13.44       22.43      7.04 o
   0   4   6       13.44       25.91      7.31 o
  -4   0   6       13.44       20.24      7.31 o
   4   0  -6       13.44       21.85      9.94 o
  -4   2  -6     2118.15     2206.53     50.56 o
   4  -2   6     2118.15     2212.42     43.12 o
  -2   4  -6     2118.15     2258.61     47.66 o
  -2   4  -6     2118.15     2151.64     44.37 o
   2  -4   6     2118.15     2266.46     44.72 o
   2  -4   6     2118.15     2093.77     44.37 o
  -4   2  -6     2118.15     2205.46     47.44 o
   4  -2   6     2118.15     2124.85     44.14 o
   2   4  -6     2211.38     2273.86     46.73 o
   4   2   6     2211.38     2296.47     43.61 o
  -2  -4   6     2211.38     2269.89     47.62 o
  -4  -2  -6     2211.38     2152.89     42.76 o
  -2  -4   6     2211.38     2325.09     46.37 o
   2   4  -6     2211.38     2255.31     47.89 o
  -2  -4   6     2211.38     2226.73     44.28 o
  -2  -4  -6     2211.38     2252.46     49.27 o
  -2  -4   6     2211.38     2150.31     47.62 o
  -4  -2  -6     2211.38     2332.45     47.31 o
  -4  -2  -6     2211.38     2424.66     47.62 o
   4   2   6     2211.38     2305.74     50.38 o
   4   2   6     2211.38     2197.08     47.62 o
   4  -2  -6     1638.24     1653.28     39.01 o
  -4  -2   6     1638.24     1696.35     43.56 o
   4   2  -6     1638.24     1693.99     43.30 o
  -4   2   6     1638.24     1615.78     41.47 o
  -2   4   6     1638.24     1667.95     39.77 o
  -4  -2   6     1638.24     1635.36     40.40 o
   2  -4  -6     1638.24     1640.89     38.48 o
  -4   2   6     1638.24     1716.95     43.56 o
   2   4   6     1638.24     1692.70     39.28 o
  -4  -2   6     1638.24     1662.33     39.77 o
  -4   2   6     1638.24     1678.39     37.14 o
   2   4   6     1638.24     1715.26     42.40 o
  -2   4   6     1638.24     1710.22     38.79 o
  -2   4   6     1638.24     1644.81     41.29 o
  -2   4   6     1638.24     1642.76     36.29 o
  -2   4   6     1638.24     1783.44     39.64 o
   1  -5   6      552.79      559.05     24.92 o
   5  -1   6      552.79      561.59     24.39 o
   1  -5   6      552.79      603.10     25.19 o
   5  -1   6      552.79      568.63     24.92 o
  -1   5  -6      552.79      574.12     24.08 o
  -5   1  -6      552.79      597.21     26.66 o
  -5   1  -6      552.79      569.97     25.50 o
   1   5   6      427.54      451.99     22.12 o
  -5   1   6      427.54      451.59     24.39 o
  -1   5   6      427.54      450.92     21.63 o
  -1   5   6      427.54      390.77     20.91 o
  -5   1   6      427.54      423.68     19.66 o
  -5  -1   6      427.54      449.94     24.08 o
  -1  -5  -6      427.54      448.65     22.74 o
  -5  -1   6      427.54      458.41     21.36 o
   1   5   6      427.54      430.59     21.00 o
  -5   1   6      427.54      408.69     22.47 o
   1  -5  -6      427.54      433.40     21.94 o
   5   1  -6      427.54      406.55     23.19 o
  -5   1   6      427.54      417.75     18.37 o
   1  -5  -6      427.54      422.78     21.36 o
  -1  -5  -6      427.54      417.79     22.87 o
  -5  -1   6      427.54      426.71     21.18 o
   1   5  -6      529.82      571.44     25.19 o
  -1  -5   6      529.82      535.82     23.54 o
   1   5  -6      529.82      551.82     23.94 o
  -1  -5   6      529.82      525.96     23.63 o
   5   1   6      529.82      521.68     25.28 o
   5   1   6      529.82      573.31     25.19 o
  -1  -5   6      529.82      584.42     24.43 o
   1   5  -6      529.82      552.05     23.85 o
  -5  -1  -6      529.82      521.19     24.52 o
  -5  -1  -6      529.82      533.94     23.63 o
   5  -3   6      478.53      530.15     23.77 o
  -3   5  -6      478.53      477.32     22.20 o
   5  -3   6      478.53      529.57     22.74 o
   3  -5   6      478.53      514.41     23.19 o
  -5   3  -6      478.53      487.21     24.70 o
  -3   5  -6      478.53      502.06     21.94 o
   3  -5   6      478.53      506.30     22.96 o
  -5   3  -6      478.53      536.75     25.99 o
  -5  -3   6      390.92      394.87     21.80 o
  -5   3   6      390.92      377.57     23.05 o
   3  -5  -6      390.92      371.82     22.65 o
   5   3  -6      390.92      447.13     25.06 o
  -5   3   6      390.92      388.90     20.82 o
  -3   5   6      390.92      402.27     21.94 o
  -5   3   6      390.92      374.58     22.07 o
  -3   5   6      390.92      371.11     20.15 o
   5  -3  -6      390.92      381.90     21.54 o
   3   5   6      390.92      414.09     22.61 o
   3   5   6      390.92      413.55     21.27 o
  -5  -3   6      390.92      398.04     22.07 o
  -3   5   6      390.92      390.59     22.03 o
   5   3  -6      390.92      414.58     24.12 o
   3   5  -6      527.30      523.06     26.40 o
   5   3   6      527.29      536.31     26.84 o
  -3  -5  -6      527.30      535.90     25.42 o
   3   5  -6      527.30      537.73     26.26 o
  -3  -5  -6      527.30      519.14     26.98 o
  -3  -5   6      527.30      537.38     23.59 o
  -3  -5   6      527.30      539.16     22.16 o
  -3  -5   6      527.30      526.14     25.37 o
   5   3   6      527.29      525.83     25.59 o
  -3  -5   6      527.30      479.68     23.94 o
  -5  -5   6      191.87      210.01     17.84 o
  -5   5   6      191.87      168.94     16.90 o
  -5   5   6      191.87      226.69     19.75 o
   5   5  -6      232.65      231.86     20.87 o
   5   5   6      232.65      237.74     20.64 o
  -6   0  -6     1750.02     1876.31     48.69 o
   0  -6   6     1750.02     1872.30     47.71 o
  -6   0  -6     1750.02     1935.53     51.10 o
   0   6  -6     1750.02     1851.79     46.15 o
   0  -6   6     1750.02     1892.90     48.78 o
   6   0   6     1750.02     1753.74     47.80 o
   0   6  -6     1750.02     1969.86     48.69 o
   6   0   6     1750.02     1854.64     50.16 o
  -6   0   6     1353.52     1377.06     38.93 o
   0  -6  -6     1353.52     1387.09     42.40 o
  -6   0   6     1353.52     1322.80     45.12 o
   6   0  -6     1353.52     1369.21     45.66 o
  -6   0   6     1353.52     1436.27     40.31 o
   0   6   6     1353.52     1372.11     41.73 o
   0   6   6     1353.52     1422.90     40.08 o
   0  -6  -6     1353.52     1367.83     41.02 o
   6  -2   6       25.99       26.13      5.84 o
   6  -2   6       25.99       37.01     10.08 o
   2  -6   6       25.99       36.29      9.36 o
  -6   2  -6       25.99       88.02     11.50 o
  -6   2  -6       25.99       53.10     11.59 o
   2  -6   6       25.99       23.68      7.36 o
  -2   6   6       24.55       27.15      6.02 o
  -6  -2   6       24.55       33.17     11.46 o
  -2  -6  -6       24.55       34.02     10.08 o
  -2   6   6       24.55       20.29      7.89 o
  -6   2   6       24.55       31.35     10.43 o
  -6  -2   6       24.55       41.42     12.66 o
   2   6   6       24.55       24.21      7.22 o
  -2   6   6       24.55       45.35     11.77 o
   2  -6  -6       24.55       50.56     10.43 o
   2  -6  -6       24.55       35.72      8.74 o
   6   2  -6       24.55       35.36     10.26 o
  -6  -2   6       24.55       35.09     10.52 o
  -6   2   6       24.55       23.05      9.85 o
   2   6   6       24.55       36.56     10.48 o
  -6  -2  -6       26.08       32.91      8.83 o
   2   6  -6       26.08       30.85      8.92 o
   2   6  -6       26.08       29.12      8.20 o
  -2  -6   6       26.08       27.24      9.14 o
   6   2   6       26.08       26.44      6.15 o
  -2  -6   6       26.08       27.96      7.04 o
  -6  -2  -6       26.08       25.46      5.44 o
   6   2   6       26.08       36.52      9.81 o
  -7  -1   6      310.18      278.63     22.92 o
  -7   1   6      310.18      249.74     21.76 o
  -7  -1   6      310.18      336.73     21.71 o
   1   7   6      310.18      369.41     21.98 o
   1  -7  -6      310.18      371.42     22.70 o
  -1   7   6      310.18      334.14     21.58 o
  -1  -7  -6      310.18      284.38     22.25 o
  -7  -1  -6      401.05      431.39     26.26 o
  -1  -7   6      401.05      363.44     23.59 o
   7   1   6      401.05      361.88     23.90 o
   1   7  -6      401.05      451.23     26.04 o
   7  -1   6      310.18      403.43     25.46 o
  -7   1  -6      310.18      396.21     26.04 o
   1  -7   6      310.18      412.89     25.28 o
  -1   0  -7      177.00      160.25     11.64 o
  -1   0   7      177.00      185.22     12.31 o
   0  -1   7      177.00      188.47     12.08 o
   0   1  -7      177.00      165.33     11.82 o
  -1   0   7      177.00      184.55     11.06 o
   0   1   7      177.00      189.59     12.89 o
   0  -1  -7      177.00      171.66     10.97 o
   0  -1   7      177.00      160.74     11.55 o
   1   0  -7      177.00      172.69     11.68 o
   1   0   7      191.09      195.88     11.73 o
   0   1   7      191.09      203.19     12.17 o
   1   0   7      191.09      189.05     13.06 o
   1   0   7      191.09      200.60     12.13 o
   0   1   7      191.09      194.94     12.08 o
   0  -1   7      191.09      196.99     12.04 o
   2  -1   7     2980.81     2726.12     43.79 o
   2  -1   7     2980.81     2746.54     47.93 o
   1  -2   7     2980.81     2913.97     48.65 o
   1  -2   7     2980.81     2861.67     49.72 o
  -2   1  -7     2980.81     2956.33     49.54 o
   1  -2   7     2980.81     2835.45     51.95 o
  -2   1  -7     2980.81     2758.13     50.43 o
   2  -1   7     2980.81     2812.35     46.73 o
  -1   2  -7     2980.81     2871.52     50.88 o
  -2  -1   7     2268.48     2198.02     42.00 o
  -1  -2   7     2268.48     2214.25     43.61 o
  -1  -2  -7     2268.47     2159.27     46.82 o
  -1  -2   7     2268.48     2337.67     46.51 o
  -2  -1   7     2268.48     2252.10     44.77 o
  -2   1   7     2268.48     2180.72     42.22 o
  -2   1   7     2268.48     2125.56     39.10 o
   2   1  -7     2268.48     2176.93     40.22 o
  -1  -2  -7     2268.47     2251.25     38.88 o
  -2   1   7     2268.48     2261.33     40.58 o
  -1   2   7     2268.47     2176.79     42.14 o
   1   2  -7     2268.48     2225.62     45.17 o
  -2  -1   7     2268.48     2237.74     40.40 o
   1  -2  -7     2268.47     2153.25     44.99 o
  -1   2   7     2268.47     2248.67     43.03 o
  -2  -1  -7     2268.47     2233.73     42.54 o
  -1  -2   7     2268.48     2243.50     42.63 o
  -1   2   7     2268.47     2265.03     40.71 o
  -2  -1   7     2268.48     2227.27     43.70 o
  -2   1   7     2268.48     2256.65     39.73 o
   1   2   7     2946.73     2767.72     49.36 o
   1   2   7     2946.73     2876.33     50.07 o
   2   1   7     2946.73     2883.16     50.88 o
   1   2   7     2946.73     2902.64     46.46 o
   2   1   7     2946.73     2887.26     49.63 o
   2   1   7     2946.73     2878.74     45.97 o
   2   1   7     2946.73     2860.82     48.42 o
  -2  -1  -7     2946.73     2810.43     45.12 o
  -3   0  -7        9.42       12.08      6.91 o
   0  -3   7        9.42       25.64      6.69 o
   0  -3   7        9.42       15.43      6.29 o
   3   0   7        9.42       19.08      6.82 o
   0  -3   7        9.42       24.61      7.62 o
  -3   0  -7        9.42       14.09      5.04 o
   0   3  -7        9.42       17.75      6.33 o
   3   0   7        9.42       16.50      5.04 o
   3   0   7        9.42       27.15      6.96 o
   3   0   7        9.42       24.35      5.44 o
   0   3   7        9.25       36.25      8.69 o
  -3   0   7        9.25       40.44      9.94 o
  -3   0   7        9.25       25.91      5.66 o
  -3   0   7        9.25       24.92      6.29 o
   0   3   7        9.25       36.43      8.65 o
   3   0  -7        9.25       22.96      8.16 o
   0   3   7        9.25       19.57      6.20 o
   0  -3  -7        9.25       26.62     10.30 o
  -2  -3   7     2577.00     2554.14     48.51 o
  -3   2   7     2577.01     2524.36     48.69 o
  -2  -3   7     2577.00     2463.36     46.42 o
  -2  -3   7     2577.00     2626.86     52.79 o
  -3  -2   7     2577.01     2565.69     44.68 o
  -3   2   7     2577.01     2687.64     50.88 o
   2   3  -7     2577.00     2498.76     46.91 o
   2   3  -7     2577.00     2591.02     49.14 o
  -3  -2   7     2577.01     2546.25     51.05 o
  -2  -3   7     2577.00     2761.92     53.82 o
   3   2  -7     2577.01     2557.31     50.07 o
  -3  -2   7     2577.01     2577.86     51.05 o
  -3  -2   7     2577.01     2563.73     46.68 o
  -3  -2   7     2577.01     2560.70     50.16 o
  -2   3   7     2577.00     2501.44     45.93 o
  -3   2   7     2577.01     2628.51     46.28 o
  -2   3   7     2577.00     2561.23     50.21 o
   2  -3  -7     2577.00     2548.92     49.80 o
  -2   3   7     2577.00     2600.69     48.78 o
   3   2   7     3337.39     3365.42     56.27 o
  -2  -3  -7     3337.39     3534.54     63.63 o
   3   2   7     3337.39     3457.85     60.24 o
  -3  -2  -7     3337.39     3165.67     49.80 o
   2   3   7     3337.39     3262.69     55.65 o
  -3  -2  -7     3337.39     3390.48     58.99 o
   2   3   7     3337.39     3395.56     58.77 o
  -3  -2  -7     3337.39     3366.14     55.07 o
   3   2   7     3337.39     3249.40     56.14 o
   2   3   7     3337.39     3409.34     59.39 o
  -3   2  -7     3204.25     3076.54     56.14 o
  -2   3  -7     3204.25     3193.18     58.63 o
  -2   3  -7     3204.25     3191.17     55.56 o
   2  -3   7     3204.25     3101.28     54.26 o
   3  -2   7     3204.25     3023.25     49.80 o
   3  -2   7     3204.25     3152.96     52.88 o
  -3   2  -7     3204.25     3184.80     59.48 o
   2  -3   7     3204.25     3131.65     53.19 o
   1  -4   7      172.64      179.91     15.25 o
   4  -1   7      172.64      176.75     12.17 o
  -4   1  -7      172.64      163.28     14.98 o
  -1   4  -7      172.64      185.75     14.00 o
   4  -1   7      172.64      178.35     12.89 o
   4  -1   7      172.64      168.50     10.92 o
   1  -4   7      172.64      166.63     14.00 o
  -4   1  -7      172.64      155.48     13.38 o
   1  -4   7      172.64      198.64     15.65 o
   4  -1   7      172.64      181.30     14.09 o
  -4  -1   7      160.10      147.90     12.08 o
   1   4   7      160.10      139.74     12.66 o
  -4  -1   7      160.10      179.96     14.18 o
   1  -4  -7      160.10      159.36     14.00 o
  -1  -4  -7      160.10      157.93     14.94 o
   4   1  -7      160.10      160.43     13.60 o
  -4   1   7      160.10      156.95     13.15 o
  -1   4   7      160.10      166.14     12.89 o
   1   4   7      160.10      156.77     12.26 o
  -1   4   7      160.10      146.47     12.17 o
  -4   1   7      160.10      157.66     13.15 o
  -1   4   7      160.10      142.99     12.62 o
  -4   1   7      160.10      147.32     11.10 o
  -4  -1   7      160.10      155.75     12.40 o
   1   4   7      160.10      149.91     12.89 o
  -1  -4   7      190.78      190.79     14.13 o
   4   1   7      190.78      201.05     14.49 o
  -4  -1  -7      190.78      199.58     15.38 o
   1   4  -7      190.78      161.45     13.29 o
   4   1   7      190.78      182.41     12.17 o
  -1  -4   7      190.78      198.82     15.25 o
   4   1   7      190.78      205.64     16.10 o
  -1  -4   7      190.78      214.25     16.63 o
  -4  -1  -7      190.78      190.70     13.73 o
  -4  -1  -7      190.78      193.38     14.00 o
   3  -4   7       29.61       33.75      6.91 o
   3  -4   7       29.61       32.59      7.94 o
  -4   3  -7       29.61       28.05      6.33 o
  -4   3  -7       29.61       35.27      8.38 o
  -3   4  -7       29.61       29.65      6.38 o
  -3   4  -7       29.61       23.14      7.67 o
  -3   4   7       22.90       46.77     11.46 o
   4  -3  -7       22.90       51.81     12.35 o
   3   4  -7       22.90       43.61     10.30 o
  -3   4   7       22.90       46.73      9.27 o
  -3  -4   7       22.90       36.21      8.34 o
  -3   4   7       22.90       30.81      8.34 o
  -4   3   7       22.90       48.60      9.76 o
  -4  -3   7       22.90       42.72     10.83 o
  -3  -4   7       22.90       69.29     14.98 o
   4   3  -7       22.90       70.94     14.00 o
  -4   3   7       22.90       35.94      9.94 o
  -4   3   7       22.90       36.79     10.17 o
   4   3  -7       22.90       47.40     11.28 o
  -3  -4   7       22.90       40.35      9.10 o
   3   4  -7       22.90       54.04     13.47 o
  -4  -3   7       22.90       40.31     12.48 o
  -3  -4   7       22.90       44.77     11.37 o
  -4  -3  -7       24.15       33.62      7.85 o
   3   4   7       24.15       41.29     10.79 o
  -3  -4  -7       24.15       26.80      8.38 o
   4   3   7       24.15       50.79     10.79 o
   4   3   7       24.15       30.90      9.81 o
   3   4   7       24.15       45.61     10.48 o
   3   4   7       24.15       34.64     10.30 o
   4   3   7       24.15       31.03     10.34 o
   0   5  -7      340.37      373.92     19.93 o
   0  -5   7      340.37      417.75     22.87 o
   0  -5   7      340.37      358.67     20.02 o
  -5   0  -7      340.37      354.56     21.49 o
  -5   0  -7      340.37      347.43     20.47 o
   0  -5   7      340.37      353.32     21.00 o
   5   0   7      340.37      429.78     21.94 o
   5   0   7      340.37      409.32     22.87 o
   5   0  -7      297.43      304.05     20.38 o
  -5   0   7      297.43      309.75     17.61 o
   0  -5  -7      297.43      302.26     20.29 o
  -5   0   7      297.43      299.94     17.66 o
  -5   0   7      297.43      324.24     20.87 o
   0   5   7      297.43      302.49     19.44 o
   0   5   7      297.43      316.93     18.91 o
   5   2  -7      814.46      859.17     33.98 o
   2   5   7      814.45      847.31     32.37 o
  -2  -5  -7      814.45      812.17     32.91 o
  -5   2   7      814.46      802.54     32.24 o
   2  -5  -7      814.46      820.33     30.10 o
   2   5   7      814.45      861.67     31.66 o
  -2   5   7      814.46      841.47     32.06 o
  -5  -2   7      814.46      791.93     31.26 o
   2  -5  -7      814.46      838.21     30.28 o
  -2   5   7      814.46      747.56     30.85 o
  -5  -2   7      814.46      810.66     34.24 o
  -5   2   7      814.46      869.51     35.09 o
  -5  -2   7      814.46      796.17     31.21 o
   2   5  -7     1085.15     1166.87     37.72 o
  -5  -2  -7     1085.15     1082.73     35.45 o
  -2  -5   7     1085.15     1159.20     35.27 o
   5   2   7     1085.15     1089.96     38.48 o
   2   5  -7     1085.15     1116.00     37.14 o
  -2  -5   7     1085.15     1109.17     37.50 o
   5   2   7     1085.15     1168.39     39.06 o
   2   5  -7     1085.15     1161.12     37.54 o
  -2  -5  -7     1085.15     1162.41     39.73 o
  -2  -5   7     1085.15     1118.31     36.16 o
  -5  -2  -7     1085.15     1112.74     35.14 o
  -2   5  -7     1053.05     1054.87     34.78 o
   2  -5   7     1053.05     1070.34     35.58 o
   2  -5   7     1053.05     1074.08     34.96 o
  -5   2  -7     1053.05     1124.42     39.37 o
   5  -2   7     1053.05     1119.92     35.49 o
   5  -2   7     1053.05     1119.03     35.36 o
  -2   5  -7     1053.05     1129.60     36.56 o
  -5   2  -7     1053.05     1119.79     37.94 o
  -4  -5  -7      332.79      316.31     24.12 o
   4   5   7      332.79      347.56     23.01 o
   5   4   7      332.79      336.06     23.05 o
  -5   4   7      275.28      247.15     20.33 o
  -4   5   7      275.28      254.91     19.93 o
  -5   4   7      275.28      236.99     19.66 o
  -4  -5   7      275.28      278.81     20.33 o
  -4   5   7      275.28      266.32     20.33 o
   4   5  -7      275.28      280.46     21.05 o
  -5  -4   7      275.28      281.22     20.38 o
   5   4  -7      275.28      282.33     21.05 o
  -5   4  -7      308.22      326.88     22.43 o
  -4   5  -7      308.22      307.03     21.18 o
  -6  -1   7     1125.80     1166.38     39.10 o
  -1  -6  -7     1125.80     1181.27     40.84 o
   1   6   7     1125.80     1101.50     37.50 o
  -6  -1   7     1125.80     1208.74     44.63 o
  -6   1   7     1125.80     1145.74     43.30 o
   1  -6  -7     1125.80     1154.03     38.93 o
  -1   6   7     1125.80     1118.23     38.39 o
   1  -6  -7     1125.80     1169.95     38.79 o
  -1  -6   7     1413.68     1476.05     43.52 o
   1   6  -7     1413.68     1491.34     44.01 o
  -6  -1  -7     1413.68     1465.17     44.10 o
  -1  -6   7     1413.68     1411.21     43.92 o
   6   1   7     1413.68     1468.24     46.46 o
  -6   1  -7     1455.60     1509.22     46.51 o
   6  -1   7     1455.60     1566.43     46.33 o
   1  -6   7     1455.60     1499.05     44.68 o
   0   0   8    15751.28    13190.99    114.90 o
   0   0  -8    13628.24    13425.93    107.64 o
   0   0   8    13628.24    13246.15    108.57 o
   0   0   8    13628.24    13559.69    111.69 o
   2   0   8      848.32      793.31     26.75 o
   2   0   8      848.32      799.42     25.86 o
   2   0   8      848.32      809.90     23.68 o
  -2   0  -8      848.32      835.98     27.15 o
   0   2   8      609.17      595.16     22.47 o
  -2   0  -8      609.17      596.99     24.57 o
   0  -2   8      609.17      609.65     24.70 o
   2   0  -8      609.17      616.21     24.08 o
   0   2  -8      609.17      618.44     25.42 o
  -2   0   8      609.17      571.93     21.63 o
  -2   0   8      609.17      600.20     23.68 o
   2   0   8      609.17      590.75     24.57 o
  -2   0   8      609.17      592.17     22.96 o
   0   2   8      609.17      586.87     23.81 o
   0   2   8      609.17      603.99     23.14 o
   0  -2   8      609.17      594.49     23.68 o
   0  -2  -8      609.17      589.86     26.66 o
   0  -2   8      609.17      596.23     25.24 o
  -2   2  -8     4226.27     3831.01     65.77 o
   2  -2   8     4226.27     4059.39     64.47 o
   2  -2   8     4226.27     3925.63     61.13 o
  -2   2  -8     4226.27     3866.90     63.40 o
  -2   2   8     3286.43     3256.49     53.73 o
  -2   2   8     3286.43     3235.05     55.56 o
  -2  -2   8     3286.43     3238.21     57.07 o
  -2  -2  -8     3286.43     3091.34     59.61 o
  -2   2   8     3286.43     3143.86     54.13 o
  -2  -2   8     3286.43     3245.97     58.99 o
   2  -2  -8     3286.43     3281.42     57.56 o
  -2  -2   8     3286.43     3208.96     55.51 o
   2   2   8     4226.19     4122.80     66.17 o
   2   2   8     4226.19     4129.53     66.84 o
   2   2   8     4226.19     4002.68     61.84 o
  -1  -3   8        9.13       26.89      9.27 o
   1   3  -8        9.13       23.77      8.92 o
   1   3   8        9.13       21.58      8.38 o
  -1   3  -8        9.13        6.51      5.40 o
  -3   1   8        9.13       14.36      4.90 o
   1  -3  -8        9.13       11.41      8.25 o
  -1  -3   8        9.13       18.55      6.91 o
  -3  -1  -8        9.13       23.94      9.27 o
  -1   3   8        9.13        9.01      5.93 o
  -3  -1   8        9.13       13.11      5.66 o
   1   3   8        9.13       16.32      5.80 o
  -1  -3  -8        9.13        8.61      9.85 o
  -1   3   8        9.13       47.44     10.08 o
   1  -3   8        9.13       16.85      8.03 o
  -1  -3   8        9.13       13.11      5.84 o
  -3  -1   8        9.13       10.43      5.26 o
   3   1   8       21.46       15.61      6.15 o
   3   1   8       21.46       38.88      9.76 o
   1   3   8       21.46       19.35      9.45 o
   3   1   8       21.46       20.11      8.16 o
  -3  -1  -8       21.46       42.09      7.58 o
   3  -1   8       11.98       16.90      6.87 o
   3  -1   8       11.98       18.99      4.77 o
  -3   1  -8       11.98       18.55      7.62 o
   1  -3   8       11.98       17.43      8.38 o
   3  -1   8       11.98       12.48      7.04 o
  -3   1  -8       11.98       18.50      6.91 o
   4   0   8    11068.87    11253.46    109.78 o
  -4   0  -8    11068.87    11018.57    116.95 o
   0  -4   8    11068.88    11222.07    120.12 o
   4   0   8    11068.87    11114.26    103.89 o
   4   0   8    11068.87    11080.37    107.59 o
   4   0   8    11068.87    11208.20    114.46 o
   0  -4   8    11068.88    10842.54    109.55 o
  -4   0  -8    11068.87    11273.93    112.09 o
   0   4   8     8350.05     8596.28    101.22 o
   0   4  -8     8350.06     8602.56    102.33 o
   4   0  -8     8350.06     8085.92     99.39 o
  -4   0   8     8350.06     8230.88     94.66 o
   0  -4  -8     8350.05     8235.87    104.47 o
   0   4   8     8350.05     8295.26     99.70 o
   0  -4   8     8350.06     8672.03     99.57 o
  -4   0   8     8350.06     8371.11     95.33 o
   0   4   8     8350.05     8477.99     96.71 o
  -4   0   8     8350.06     8481.24    100.37 o
  -4   2  -8      413.58      398.26     22.78 o
  -2   4  -8      413.58      435.00     22.74 o
  -2   4  -8      413.58      432.82     23.23 o
   2  -4   8      413.58      442.36     22.83 o
  -4   2  -8      413.58      414.18     23.32 o
   4  -2   8      413.58      416.85     19.26 o
   4  -2   8      413.58      403.39     19.44 o
   2  -4   8      413.58      454.93     23.10 o
  -2  -4   8      299.06      345.20     21.31 o
  -4  -2   8      299.06      312.96     19.04 o
  -4  -2   8      299.06      316.58     19.93 o
  -4  -2   8      299.06      290.89     19.13 o
  -2   4   8      299.06      309.04     19.44 o
   4   2  -8      299.06      320.77     19.17 o
   2   4   8      299.06      304.00     18.55 o
   2   4  -8      299.06      292.54     18.91 o
  -2  -4   8      299.06      316.58     18.68 o
   2  -4  -8      299.06      306.36     18.24 o
  -2   4   8      299.06      280.24     16.94 o
   2   4   8      299.06      314.12     19.44 o
  -2   4   8      299.06      277.25     17.75 o
  -2  -4   8      299.06      318.63     17.84 o
  -4   2   8      299.06      293.88     17.26 o
  -4   2   8      299.06      334.90     20.47 o
   4   2   8      435.43      447.93     22.47 o
  -4  -2  -8      435.43      459.84     21.13 o
  -4  -2  -8      435.43      457.38     21.00 o
   4   2   8      435.43      458.28     22.56 o
   4   2   8      435.43      430.23     24.57 o
  -2  -4  -8      435.43      457.30     23.85 o
   2   4   8      435.43      446.42     24.52 o
  -4  -2  -8      435.43      420.29     20.11 o
  -4   4   8     5725.39     6143.31     94.48 o
   4   4  -8     5725.39     5881.80     93.37 o
  -4  -4   8     5725.39     5923.80     92.79 o
  -4   4   8     5725.39     5854.64     88.37 o
  -4   4  -8     7402.61     7807.16    105.09 o
   4   4   8     7667.90     7526.43    102.64 o
   5  -1   8       12.11        6.78      4.90 o
   1  -5   8       12.11       20.47      8.56 o
   1  -5   8       12.11       16.05      6.78 o
  -1   5  -8       12.11       17.79      5.80 o
  -5   1  -8       12.11       20.82      5.66 o
  -5   1  -8       12.11       16.50      7.98 o
   5  -1   8       12.11       18.77     10.34 o
  -5  -1  -8        6.44       21.80      8.52 o
   5   1   8        6.44        8.43     11.82 o
  -5  -1  -8        6.44       16.54      6.02 o
   5   1   8        6.44        7.45      6.73 o
  -1  -5   8        6.44       19.89      9.63 o
  -5  -1   8        4.92        0.80      4.50 o
   1   5   8        4.92       13.33      4.64 o
  -1  -5  -8        4.92       27.60      8.83 o
   1  -5  -8        4.92        7.13      5.71 o
   1   5   8        4.92       20.69      9.14 o
  -1  -5   8        4.92        3.03      6.06 o
   5  -1  -8        4.92       14.85      7.36 o
  -5   1   8        4.92       11.86      6.78 o
  -1  -5   8        4.92       -1.61      6.42 o
   5   1  -8        4.92        0.00      5.08 o
  -1   5   8        4.92        9.10      7.98 o
  -1   5   8        4.92       14.27      6.33 o
  -5  -1   8        4.92        6.20      5.80 o
  -5  -1   8        4.92       16.23      7.22 o
   1   5  -8        4.92        7.04      6.29 o
   1   5   8        4.92        6.60      7.13 o
  -5   3   8       19.38       18.82     10.39 o
  -5   3   8       19.38       15.25      8.83 o
  -5  -3   8       19.38       23.05      9.81 o
   5   3  -8       19.38       19.40      9.01 o
   3   5  -8       19.38       21.54      9.14 o
   3   5   8       19.38       32.37     11.24 o
  -3   5   8       19.38       30.23     11.86 o
  -3  -5   8       19.38       38.97     12.26 o
  -3  -5   8       19.38       27.64      9.63 o
  -5   3  -8       25.06       21.13      9.63 o
   3  -5   8       25.06       27.47      9.41 o
  -3   5  -8       25.06       -2.36      8.38 o
   5   3   8       44.31       19.84     12.22 o
  -3  -5  -8       44.31      144.06     18.24 o
  -7   1   6      454.33      461.93     25.77 o
   0   1   9      361.37      320.37     18.64 o
  -1   0   9      361.37      347.52     19.26 o
   0  -1   9      361.38      328.97     19.49 o
   1   0   9      361.37      351.93     19.40 o
   1   0  -9      361.37      337.89     18.46 o
   1   0   9      361.37      327.05     19.57 o
  -1   0   9      361.37      349.79     18.82 o
  -1   0  -9      361.37      319.83     17.88 o
   0  -1   9      361.38      324.47     18.68 o
   0   1   9      361.37      330.26     17.08 o
  -1   0   9      361.37      322.42     18.15 o
   0  -1   9      361.38      332.45     19.04 o
  -1   0  -9      361.37      299.99     18.06 o
   0   1   9      361.37      354.39     16.72 o
   0  -1  -9      361.37      328.08     17.43 o
   0   1   9      361.37      341.54     19.31 o
   0   1  -9      361.38      347.88     19.57 o
   1   2  -9     1837.81     1701.44     44.72 o
   1  -2   9     1837.81     1795.16     48.38 o
  -1  -2  -9     1837.80     1800.29     49.31 o
   2   1   9     1837.80     1849.34     47.44 o
  -2  -1   9     1837.80     1738.58     44.72 o
  -2  -1  -9     1837.80     1811.12     43.74 o
   1  -2   9     1837.81     1724.85     43.56 o
   1  -2  -9     1837.80     1831.86     48.24 o
  -1  -2   9     1837.81     1780.18     43.70 o
  -1  -2   9     1837.81     1818.35     47.44 o
  -1   2   9     1837.80     1770.68     43.30 o
   2  -1   9     1837.80     1837.12     46.15 o
  -2   1  -9     1837.80     1799.04     47.26 o
   1   2   9     1837.80     1816.70     46.55 o
  -2   1   9     1837.81     1706.08     43.30 o
   1   2   9     1837.80     1794.72     43.79 o
   1   2   9     1837.80     1768.59     41.51 o
  -1   2   9     1837.80     1772.11     44.72 o
  -1   2   9     1837.80     1850.32     41.96 o
  -2   1   9     1837.81     1714.81     41.91 o
   2   1  -9     1837.80     1690.07     43.79 o
  -1   2  -9     1837.81     1768.54     47.04 o
  -2  -1   9     1837.80     1770.28     43.43 o
   2   1   9     1837.80     1817.81     44.05 o
  -2  -1   9     1837.80     1827.35     44.77 o
   1  -2   9     1837.81     1800.69     45.88 o
  -1  -2   9     1837.81     1768.94     44.86 o
   2   1   9     2683.73     2393.04     51.19 o
   2   1   9     2683.73     2474.51     49.14 o
  -2  -1  -9     2683.73     2526.01     48.78 o
   2  -1   9     2704.29     2407.13     51.05 o
  -2   1  -9     2704.29     2570.59     53.28 o
   0   3   9      142.59      121.24     12.57 o
   0  -3  -9      142.59      114.81     13.55 o
  -3   0  -9      142.59      121.28     12.35 o
   0  -3   9      142.59      124.89     13.38 o
   0   3   9      142.59      126.32     11.01 o
   0  -3   9      142.59      138.67     12.26 o
  -3   0   9      142.59      116.15     11.46 o
   0   3   9      142.59      123.38     12.35 o
   3   0   9      142.59      122.04     12.08 o
   0  -3   9      142.59      105.50     12.13 o
   0   3  -9      142.59      120.97     11.77 o
   3   0   9      234.10      211.75     15.83 o
  -3   0  -9      234.10      213.89     16.01 o
   3   0   9      234.10      182.72     12.08 o
   3   0   9      234.10      205.37     16.14 o
  -2  -3   9     1992.51     2060.68     52.66 o
  -3  -2  -9     1992.51     1883.85     49.72 o
  -2   3   9     1992.51     2045.26     49.89 o
  -3  -2   9     1992.51     1983.50     49.89 o
   2  -3  -9     1992.51     1929.46     49.45 o
   3   2   9     1992.51     2151.42     52.21 o
  -2  -3   9     1992.51     2034.69     48.91 o
  -2  -3   9     1992.51     2029.87     48.91 o
  -2  -3  -9     1992.51     1970.97     52.93 o
   2   3   9     1992.51     2068.18     50.83 o
  -2   3  -9     1992.51     2113.88     53.91 o
  -3  -2   9     1992.51     1987.25     50.79 o
  -2   3   9     1992.51     2100.50     49.00 o
   2   3  -9     1992.51     1970.75     51.01 o
   2  -3   9     1992.51     2077.81     50.79 o
  -2   3   9     1992.51     1932.72     46.59 o
   2   3   9     1992.51     2096.00     49.31 o
   2   3   9     2805.14     2839.28     60.33 o
   3   2   9     2805.14     2813.69     58.37 o
   3   2   9     2805.14     2810.84     58.72 o
  -3   2  -9     2727.92     2619.82     60.24 o
   2  -3   9     2727.92     2680.64     56.18 o
   3  -2   9     2727.92     2692.05     55.47 o
   3  -2   9     2727.92     2903.09     58.63 o
  -2   3  -9     2727.92     2720.19     58.90 o
  -3   2  -9     2727.92     2860.46     60.64 o
  -4  -1   9      264.26      275.20     18.82 o
   1   4   9      264.26      261.60     19.35 o
  -1  -4  -9      264.26      264.81     19.04 o
   1   4   9      264.26      261.64     19.49 o
  -1   4   9      264.26      274.04     18.41 o
   1  -4   9      264.26      298.56     18.28 o
  -1   4  -9      264.26      286.79     19.71 o
   1   4   9      264.26      284.47     18.55 o
  -1  -4   9      264.26      259.81     18.28 o
  -1   4   9      264.26      261.02     18.73 o
   1  -4  -9      264.26      284.78     18.95 o
  -4  -1   9      264.26      275.11     17.84 o
  -1  -4   9      264.26      290.45     18.33 o
  -4  -1  -9      264.26      267.35     17.34 o
   1   4  -9      264.26      287.64     19.35 o
  -1  -4   9      264.26      281.31     20.33 o
  -4  -1  -9      264.26      272.70     17.39 o
  -1   4   9      264.26      249.96     17.92 o
  -4   1  -9      359.99      390.24     23.14 o
   4  -1   9      359.99      347.97     19.93 o
  -4   1  -9      359.99      376.50     21.98 o
   1  -4   9      359.99      367.00     22.74 o
   4  -1   9      359.99      365.00     18.55 o
   4  -1   9      359.99      359.92     19.57 o
   4   1   9      380.02      388.41     21.71 o
   4   1   9      380.02      383.19     23.50 o
   4   1   9      380.02      365.80     20.06 o
  -4  -1  -9      380.02      401.87     21.76 o
   4   3   9      169.93      178.75     18.28 o
   3   4   9      169.93      196.05     18.91 o
   4   3   9      169.93      146.03     19.44 o
  -3  -4   9      112.42      116.33     14.49 o
  -3  -4   9      112.42      100.99     12.26 o
  -4   3   9      112.42      103.53     11.91 o
   4   3  -9      112.42      110.27     11.91 o
  -3   4   9      112.42      110.94     13.73 o
  -4  -3   9      112.42      152.27     20.33 o
   3   4   9      112.42      145.13     20.02 o
   4  -3   9      193.07      160.70     14.62 o
  -3   4  -9      193.07      182.72     17.52 o
   3  -4   9      193.07      178.00     16.68 o
  -4   3  -9      193.07      197.88     17.92 o
   0  -5   9      410.23      424.21     24.52 o
  -5   0   9      410.23      439.86     26.13 o
   0   5   9      410.23      391.26     23.68 o
  -5   0   9      410.23      449.85     24.52 o
   0   5   9      410.23      451.81     25.55 o
   5   0   9      539.67      562.88     29.12 o
   0  -5   9      539.67      565.56     30.14 o
  -5   0  -9      539.67      554.99     28.00 o
  -1   8   3     1273.83     1202.54     43.03 o
  -1   1  10      329.79      343.60     20.42 o
   1  -1  10      329.79      362.50     21.67 o
   1   1  10      329.79      340.92     20.51 o
  -1  -1  10      329.79      356.26     21.45 o
  -1   1 -10      329.79      339.00     20.73 o
   1   1 -10      329.79      360.67     20.82 o
   1  -1  10      329.79      371.46     21.31 o
  -1  -1  10      329.79      346.32     19.66 o
  -1  -1 -10      329.79      335.26     17.92 o
  -1   1  10      329.79      325.72     19.53 o
  -1  -1  10      329.79      340.97     20.51 o
  -1  -1 -10      329.79      350.64     18.91 o
   1   1  10      329.79      349.53     20.96 o
  -1   1 -10      329.79      346.63     20.51 o
   0   2 -10      964.34      912.41     34.56 o
   0   2  10      964.34      953.61     32.28 o
   0   2  10      964.34      944.55     31.75 o
   2   0  10      964.34      904.87     33.40 o
   0   2  10      964.34      932.65     35.22 o
   2   0  10      964.34      901.53     34.69 o
   0  -2  10      964.34      945.80     34.69 o
   0  -2 -10      964.34      946.61     36.92 o
  -2   0 -10      964.34      903.22     33.13 o
  -2   0  10      964.34      886.72     31.93 o
   2   0 -10      964.34      904.07     32.06 o
  -2   0  10      964.34      892.92     33.13 o
  -2   0 -10      964.34      911.78     33.80 o
  -2   0  10      964.34      889.53     33.31 o
   0  -2  10      964.34      907.19     35.76 o
   0  -2  10      964.34      960.65     34.78 o
   3  -1  10      292.50      322.42     21.18 o
  -3   1 -10      292.50      311.09     20.82 o
  -3  -1  10      209.22      213.62     17.08 o
   1   3  10      209.22      233.29     18.64 o
  -1   3  10      209.22      242.07     17.61 o
  -1   3  10      209.22      227.76     17.48 o
  -1  -3  10      209.22      217.95     18.55 o
  -3  -1 -10      209.22      233.69     16.45 o
  -1  -3  10      209.22      233.46     17.88 o
   3   1  10      209.22      247.78     15.43 o
   1  -3  10      209.22      265.57     19.04 o
   3   1 -10      209.22      233.95     16.68 o
   3   1  10      209.22      249.74     17.92 o
   1  -3 -10      209.22      225.04     17.03 o
  -3  -1 -10      209.22      211.75     16.23 o
   1   3  10      209.22      215.58     17.57 o
  -1   3  10      209.22      221.83     15.47 o
   3   1  10      313.52      329.55     21.27 o
   4   0  10      157.76       14.71     11.91 o
   0   4  10        4.56       16.36      8.20 o
   0  -4  10        4.56        5.17      7.58 o
   0  -4  10        4.56       14.94      9.72 o
  -4   0  10        4.56       13.91      7.85 o
   0   4  10        4.56        6.29      8.47 o
  -4   0 -10        4.77       32.86     10.79 o
   4   0  10        4.77       23.10     10.88 o
   0  -1  11      880.58      885.39     35.00 o
  -1   0  11      880.58      877.63     34.60 o
   0  -1  11      880.58      849.89     35.85 o
  -1   0  11      880.58      883.29     34.87 o
   1   0  11      880.58      898.72     35.58 o
  -1   0 -11      880.58      882.62     33.53 o
   1   0 -11      880.58      916.46     33.22 o
   0   1  11      880.58      897.25     35.09 o
  -1   2  11       47.45       76.47     14.85 o
  -2  -1  11       47.45       74.91     13.91 o
  -1  -2  11       47.45       55.51     12.98 o
  -1   2 -11       47.45       63.89     16.68 o
  -1  -2  11       47.45       61.04     14.94 o
   2   1  11       47.45       75.53     15.74 o
   1  -2  11       47.45       52.08     15.65 o
   2  -1  11       47.45       79.50     16.14 o
  -2   1 -11       47.45       96.27     17.17 o
  -2  -1 -11       47.45       89.71     13.20 o
  -2  -1  11       47.45       77.14     15.12 o
   1   2  11       47.45       70.72     14.31 o
  -2   1  11       47.45       82.18     14.18 o
   1   2  11       47.45       58.99     14.22 o
 
