# Supplementary material for: Cooperative Jahn–Teller effect and the role of strain in the tetragonal-to-cubic phase transition in MgxCu1 − xCr2O4
Source: IUCrJ. 2016 Aug 16;3(Pt 5):354–66. doi: 10.1107/S2052252516012574 (PMC5391857; doi:10.1107/S2052252516012574)
Supplement: Supplementary file 4 [file m-03-00354-sup4.zip › Cu54_298K_T.fcf]

# 
# h,k,l, Fc-squared, Fo-squared, sigma(Fo-squared) and status flag 
# 
data_Cu54_298K_T 
_shelx_title '    Cu06CrS4 n.17 exp HT 25�C in I 41/a m d' 
_shelx_refln_list_code          4 
_shelx_F_calc_maximum      190.78 
_exptl_crystal_F_000       408.80 
_reflns_d_resolution_high  0.7991 
 
loop_ 
 _symmetry_equiv_pos_as_xyz 
 'x, y, z' 
 '-x, -y+1/2, z' 
 'x, -y, -z' 
 '-x, y+1/2, -z' 
 '-y+1/4, -x+1/4, -z+3/4' 
 'y+1/4, x+3/4, -z+1/4' 
 'y+1/4, -x+1/4, z+3/4' 
 '-y+1/4, x+3/4, z+1/4' 
 'x+1/2, y+1/2, z+1/2' 
 '-x+1/2, -y+1, z+1/2' 
 'x+1/2, -y+1/2, -z+1/2' 
 '-x+1/2, y+1, -z+1/2' 
 '-y+3/4, -x+3/4, -z+5/4' 
 'y+3/4, x+5/4, -z+3/4' 
 'y+3/4, -x+3/4, z+5/4' 
 '-y+3/4, x+5/4, z+3/4' 
 '-x, -y, -z' 
 'x, y-1/2, -z' 
 '-x, y, z' 
 'x, -y-1/2, z' 
 'y-1/4, x-1/4, z-3/4' 
 '-y-1/4, -x-3/4, z-1/4' 
 '-y-1/4, x-1/4, -z-3/4' 
 'y-1/4, -x-3/4, -z-1/4' 
 '-x+1/2, -y+1/2, -z+1/2' 
 'x+1/2, y, -z+1/2' 
 '-x+1/2, y+1/2, z+1/2' 
 'x+1/2, -y, z+1/2' 
 'y+1/4, x+1/4, z-1/4' 
 '-y+1/4, -x-1/4, z+1/4' 
 '-y+1/4, x+1/4, -z-1/4' 
 'y+1/4, -x-1/4, -z+1/4' 
 
_cell_length_a     5.9400 
_cell_length_b     5.9400 
_cell_length_c     8.1221 
_cell_angle_alpha  90.000 
_cell_angle_beta   90.000 
_cell_angle_gamma  90.000 
 
_shelx_F_squared_multiplier     1.000 
 
loop_ 
 _refln_index_h 
 _refln_index_k 
 _refln_index_l 
 _refln_F_squared_calc 
 _refln_F_squared_meas 
 _refln_F_squared_sigma 
 _refln_observed_status 
   0   2   0     4639.85     5686.70    448.27 o 
   2   2   0    20481.88    24525.30    141.00 o 
   0   4   0    36398.01    39006.22   3743.34 o 
   2   4   0     1414.76     1462.18     92.74 o 
   4   4   0    15120.10    12775.39    214.14 o 
   0   6   0     1208.49     1379.26    142.89 o 
   2   6   0     2555.27     2622.72    151.56 o 
   4   6   0      556.26      587.34     60.24 o 
   0   1   1     2272.12     2210.16    250.71 o 
   1   2   1    12049.47    12366.00    352.51 o 
   0   3   1       58.89       40.12     25.52 o 
   2   3   1    10828.61    11234.65    283.51 o 
   1   4   1      531.02      577.31    127.05 o 
   3   4   1       43.79       31.96    106.69 o 
   0   5   1      833.95      753.85     60.70 o 
   2   5   1     2341.87     2240.33     77.29 o 
   4   5   1      420.45      430.22     55.45 o 
   1   6   1     2462.80     2394.18     66.24 o 
   3   6   1     2513.96     2397.71    252.22 o 
   0   7   1        1.32       45.14     72.01 o 
   2   7   1     2293.61     2405.86     99.15 o 
   1   1   2     4220.61     4049.85     61.08 o 
   0   2   2     3519.65     2940.81    466.74 o 
   1   3   2     2470.89     2458.00     79.93 o 
   3   3   2     1595.56     1638.49     86.71 o 
   0   4   2       30.77        8.93     46.75 o 
   2   4   2     2796.44     2666.59    107.83 o 
   1   5   2     1157.34     1192.83     50.90 o 
   3   5   2      811.05      879.63     57.41 o 
   5   5   2      456.93      268.43     95.01 o 
   0   6   2     1913.48     2097.10     61.20 o 
   2   6   2       27.97       64.24     46.43 o 
   4   6   2     1380.92     1192.82    236.39 o 
   1   7   2      432.16      527.60    116.12 o 
   0   1   3    13079.04    12473.53   1980.44 o 
   1   2   3      152.77      142.34     31.16 o 
   0   3   3     4622.87     5343.37    807.93 o 
   2   3   3      725.21      654.35     51.05 o 
   1   4   3     5092.49     5069.63     84.07 o 
   3   4   3     2333.97     2083.67     86.34 o 
   0   5   3     4804.97     5034.55    349.49 o 
   2   5   3        1.54      -29.91     43.35 o 
   4   5   3     2585.96     2489.71     83.70 o 
   1   6   3       60.11       62.87     50.14 o 
   3   6   3      203.35      277.49     89.73 o 
   0   7   3      750.02      780.49     59.55 o 
   0   0   4    20530.10    21739.95    113.10 o 
   0   2   4     2147.14     2135.86    269.56 o 
   2   2   4    34800.28    33107.57    196.80 o 
   1   3   4        6.99      104.17     44.17 o 
   0   4   4     5821.23     6365.25   1280.33 o 
   2   4   4     1223.65     1030.33     63.34 o 
   4   4   4     2582.40     2722.02    116.87 o 
   1   5   4        3.12      -41.98     41.98 o 
   3   5   4        8.36       65.56     57.58 o 
   0   6   4      334.24      346.43     64.09 o 
   2   6   4     7572.62     8209.57    340.82 o 
   0   1   5     8811.85     8895.78    655.24 o 
   1   2   5      358.93      279.04     60.32 o 
   0   3   5     3883.56     3804.50    716.32 o 
   2   3   5      712.55      606.64     68.62 o 
   1   4   5     3897.64     3559.47    157.21 o 
   3   4   5     2032.43     2061.32     82.19 o 
   0   5   5     3604.13     4499.94   1085.79 o 
   2   5   5       28.17       -7.81     55.18 o 
   4   5   5     2059.80     2267.83     89.81 o 
   1   6   5      115.04      143.02     92.74 o 
   1   1   6     1288.54     1287.11     62.58 o 
   0   2   6     1877.48     1996.45    214.90 o 
   1   3   6      948.72      800.55     52.78 o 
   3   3   6      711.55      831.69     82.19 o 
   0   4   6       11.85       -1.79     51.77 o 
   2   4   6     1418.22     1699.12    214.52 o 
   1   5   6      447.23      441.25    121.02 o 
   3   5   6      354.27      389.19     63.98 o 
   0   6   6     1061.44     1593.32    475.79 o 
   0   1   7      143.09      104.81     42.98 o 
   1   2   7     2023.69     1959.94     54.10 o 
   0   3   7        0.34       33.18     41.26 o 
   2   3   7     2360.48     2340.39     62.65 o 
   1   4   7       94.04      121.78     44.12 o 
   3   4   7        1.74      -60.72     60.72 o 
   0   5   7      242.26      235.71     60.65 o 
   2   5   7      560.95      866.56    214.14 o 
   0   0   8    13025.92    15454.43    160.61 o 
   0   2   8      590.46      533.48     55.42 o 
   2   2   8     2755.05     2516.17     88.22 o 
   1   3   8        7.84      -13.71     48.26 o 
   0   4   8     6787.21     6645.69    830.93 o 
   2   4   8      254.71      227.85     52.71 o 
   0   1   9      304.84      307.63     43.73 o 
   1   2   9     1555.87     1535.92     81.43 o 
   0   3   9       88.85      127.47     49.30 o 
                                                 
