# Supplementary material for: Cooperative Jahn–Teller effect and the role of strain in the tetragonal-to-cubic phase transition in MgxCu1 − xCr2O4
Source: IUCrJ. 2016 Aug 16;3(Pt 5):354–66. doi: 10.1107/S2052252516012574 (PMC5391857; doi:10.1107/S2052252516012574)
Supplement: Supplementary file 4 [file m-03-00354-sup4.zip › Cu54_353K_T.fcf]

# 
# h,k,l, Fc-squared, Fo-squared, sigma(Fo-squared) and status flag 
# 
data_Cu54_353K_T 
_shelx_title '    Cu06CrS4 n.17 exp HT 25�C in I 41/a m d' 
_shelx_refln_list_code          4 
_shelx_F_calc_maximum      198.17 
_exptl_crystal_F_000       408.80 
_reflns_d_resolution_high  0.8004 
 
loop_ 
 _symmetry_equiv_pos_as_xyz 
 'x, y, z' 
 '-x, -y+1/2, z' 
 'x, -y, -z' 
 '-x, y+1/2, -z' 
 '-y+1/4, -x+1/4, -z+3/4' 
 'y+1/4, x+3/4, -z+1/4' 
 'y+1/4, -x+1/4, z+3/4' 
 '-y+1/4, x+3/4, z+1/4' 
 'x+1/2, y+1/2, z+1/2' 
 '-x+1/2, -y+1, z+1/2' 
 'x+1/2, -y+1/2, -z+1/2' 
 '-x+1/2, y+1, -z+1/2' 
 '-y+3/4, -x+3/4, -z+5/4' 
 'y+3/4, x+5/4, -z+3/4' 
 'y+3/4, -x+3/4, z+5/4' 
 '-y+3/4, x+5/4, z+3/4' 
 '-x, -y, -z' 
 'x, y-1/2, -z' 
 '-x, y, z' 
 'x, -y-1/2, z' 
 'y-1/4, x-1/4, z-3/4' 
 '-y-1/4, -x-3/4, z-1/4' 
 '-y-1/4, x-1/4, -z-3/4' 
 'y-1/4, -x-3/4, -z-1/4' 
 '-x+1/2, -y+1/2, -z+1/2' 
 'x+1/2, y, -z+1/2' 
 '-x+1/2, y+1/2, z+1/2' 
 'x+1/2, -y, z+1/2' 
 'y+1/4, x+1/4, z-1/4' 
 '-y+1/4, -x-1/4, z+1/4' 
 '-y+1/4, x+1/4, -z-1/4' 
 'y+1/4, -x-1/4, -z+1/4' 
 
_cell_length_a     5.9333 
_cell_length_b     5.9333 
_cell_length_c     8.1773 
_cell_angle_alpha  90.000 
_cell_angle_beta   90.000 
_cell_angle_gamma  90.000 
 
_shelx_F_squared_multiplier     1.000 
 
loop_ 
 _refln_index_h 
 _refln_index_k 
 _refln_index_l 
 _refln_F_squared_calc 
 _refln_F_squared_meas 
 _refln_F_squared_sigma 
 _refln_observed_status 
   0   2   0     4573.27     5187.76    356.75 o 
   2   2   0    21854.80    24395.36    145.49 o 
   0   4   0    39271.75    38945.91   1769.77 o 
   2   4   0     1455.68     1737.36    107.27 o 
   4   4   0    17643.75    18845.21    215.36 o 
   0   6   0     1375.47     1358.66    182.48 o 
   2   6   0     3366.24     3357.00    311.13 o 
   4   6   0      667.73      623.31     73.13 o 
   0   1   1     2365.78     2047.70    548.69 o 
   1   2   1    12232.72    12811.37     69.61 o 
   0   3   1       89.85       81.94     55.90 o 
   2   3   1    11221.42    11710.23    248.24 o 
   1   4   1      640.86      553.08    114.26 o 
   3   4   1       62.97       52.87     84.67 o 
   0   5   1      897.24      817.71     58.53 o 
   2   5   1     2656.73     2640.47     72.82 o 
   4   5   1      527.69      595.50    205.50 o 
   1   6   1     2924.72     2776.61     75.49 o 
   3   6   1     3151.48     3149.62    328.39 o 
   0   7   1        4.39       50.93     62.41 o 
   2   7   1     2758.11     2750.64    278.25 o 
   1   1   2     4150.16     3703.12     61.65 o 
   0   2   2     3428.99     2715.89    757.47 o 
   1   3   2     2429.85     2421.76    248.66 o 
   3   3   2     1563.24     1690.86     97.82 o 
   0   4   2       60.21       76.46     45.32 o 
   2   4   2     2894.47     2855.23    149.60 o 
   1   5   2     1313.85     1197.19    180.84 o 
   3   5   2      919.56     1040.73    156.59 o 
   5   5   2      603.79      859.81    117.55 o 
   0   6   2     2073.52     2201.99    187.01 o 
   2   6   2       62.56      100.50     59.61 o 
   4   6   2     1637.80     1636.36     87.98 o 
   1   7   2      481.00      328.33     61.37 o 
   0   1   3    12330.07    10850.54   3978.08 o 
   1   2   3      158.09       84.17     48.91 o 
   0   3   3     4795.64     5042.50   1414.66 o 
   2   3   3      638.16      787.30    157.00 o 
   1   4   3     5244.93     5523.92    969.55 o 
   3   4   3     2579.70     2643.86    351.41 o 
   0   5   3     4725.87     5022.29    903.38 o 
   2   5   3        0.50      -50.08     59.43 o 
   4   5   3     2804.55     2912.75    230.98 o 
   1   6   3       78.13       57.05     57.92 o 
   3   6   3      241.87      215.14     68.63 o 
   0   7   3      991.60      941.05    189.47 o 
   0   0   4    20087.42    19592.40    112.61 o 
   0   2   4     2076.69     2087.89    771.86 o 
   2   2   4    35083.37    30632.70    199.75 o 
   1   3   4        0.19       24.95     56.62 o 
   0   4   4     6230.30     6460.50   2089.12 o 
   2   4   4     1298.58     1091.19    265.51 o 
   4   4   4     3003.78     3155.66    138.92 o 
   1   5   4        0.08       22.07    125.36 o 
   3   5   4        0.17      -75.90     75.90 o 
   0   6   4      362.62      283.72     57.45 o 
   2   6   4     8994.65     9201.47   1787.03 o 
   0   1   5     8635.02     8549.93   2538.34 o 
   1   2   5      343.09      295.73     61.24 o 
   0   3   5     3739.38     3966.72   1530.98 o 
   2   3   5      798.97      760.98    168.10 o 
   1   4   5     4159.09     3958.85   1075.18 o 
   3   4   5     2097.87     2232.66    326.75 o 
   0   5   5     4015.25     4594.63   1562.21 o 
   2   5   5       17.93      -51.80    192.76 o 
   4   5   5     2535.44     2474.29    103.15 o 
   1   6   5      136.70      128.05    107.68 o 
   1   1   6     1184.04     1028.32     63.29 o 
   0   2   6     1528.06     2137.86    673.22 o 
   1   3   6     1005.06      747.82    212.08 o 
   3   3   6      867.48      905.02    102.75 o 
   0   4   6       23.46      -54.98     66.14 o 
   2   4   6     1262.74     1691.44    335.79 o 
   1   5   6      392.36      456.73     95.76 o 
   3   5   6      367.46      420.91     81.95 o 
   0   6   6     1001.09     1683.38    695.41 o 
   0   1   7       67.21      116.67     58.77 o 
   1   2   7     1800.23     1602.13    215.78 o 
   0   3   7        1.97       76.06     52.81 o 
   2   3   7     2021.06     1938.13     92.48 o 
   1   4   7       54.96      121.48    138.51 o 
   3   4   7        0.37      -95.76     95.76 o 
   0   5   7      126.97      321.66    130.70 o 
   2   5   7      605.64     1035.87    303.32 o 
   0   0   8    11616.34    14830.55    161.11 o 
   0   2   8      582.48      501.22     69.46 o 
   2   2   8     2389.08     2059.94     99.46 o 
   1   3   8        0.29       54.83     54.26 o 
   0   4   8     6507.23     7638.29   3001.54 o 
   2   4   8      259.01      294.93     69.41 o 
   0   1   9      256.88      274.32     94.53 o 
   1   2   9     1369.74     1304.91    121.25 o 
   0   3   9       42.67       50.86     89.19 o 
   1   1  10      279.09      254.82     87.13 o 
                                                 
