# Supplementary material for: Cooperative Jahn–Teller effect and the role of strain in the tetragonal-to-cubic phase transition in MgxCu1 − xCr2O4
Source: IUCrJ. 2016 Aug 16;3(Pt 5):354–66. doi: 10.1107/S2052252516012574 (PMC5391857; doi:10.1107/S2052252516012574)
Supplement: Supplementary file 4 [file m-03-00354-sup4.zip › Cu54_432K_rev_T.fcf]

# 
# h,k,l, Fc-squared, Fo-squared, sigma(Fo-squared) and status flag 
# 
data_Cu54_432K_rev_T 
_shelx_title '    Cu06CrS4 n.17 exp HT 150�C reversal in I 41/a m d' 
_shelx_refln_list_code          4 
_shelx_F_calc_maximum      205.20 
_exptl_crystal_F_000       408.80 
_reflns_d_resolution_high  0.8007 
 
loop_ 
 _symmetry_equiv_pos_as_xyz 
 'x, y, z' 
 '-x, -y+1/2, z' 
 'x, -y, -z' 
 '-x, y+1/2, -z' 
 '-y+1/4, -x+1/4, -z+3/4' 
 'y+1/4, x+3/4, -z+1/4' 
 'y+1/4, -x+1/4, z+3/4' 
 '-y+1/4, x+3/4, z+1/4' 
 'x+1/2, y+1/2, z+1/2' 
 '-x+1/2, -y+1, z+1/2' 
 'x+1/2, -y+1/2, -z+1/2' 
 '-x+1/2, y+1, -z+1/2' 
 '-y+3/4, -x+3/4, -z+5/4' 
 'y+3/4, x+5/4, -z+3/4' 
 'y+3/4, -x+3/4, z+5/4' 
 '-y+3/4, x+5/4, z+3/4' 
 '-x, -y, -z' 
 'x, y-1/2, -z' 
 '-x, y, z' 
 'x, -y-1/2, z' 
 'y-1/4, x-1/4, z-3/4' 
 '-y-1/4, -x-3/4, z-1/4' 
 '-y-1/4, x-1/4, -z-3/4' 
 'y-1/4, -x-3/4, -z-1/4' 
 '-x+1/2, -y+1/2, -z+1/2' 
 'x+1/2, y, -z+1/2' 
 '-x+1/2, y+1/2, z+1/2' 
 'x+1/2, -y, z+1/2' 
 'y+1/4, x+1/4, z-1/4' 
 '-y+1/4, -x-1/4, z+1/4' 
 '-y+1/4, x+1/4, -z-1/4' 
 'y+1/4, -x-1/4, -z+1/4' 
 
_cell_length_a     5.8956 
_cell_length_b     5.8956 
_cell_length_c     8.3201 
_cell_angle_alpha  90.000 
_cell_angle_beta   90.000 
_cell_angle_gamma  90.000 
 
_shelx_F_squared_multiplier     1.000 
 
loop_ 
 _refln_index_h 
 _refln_index_k 
 _refln_index_l 
 _refln_F_squared_calc 
 _refln_F_squared_meas 
 _refln_F_squared_sigma 
 _refln_observed_status 
   0   2   0     4837.65     5030.83     98.91 o 
   2   2   0    22131.47    22662.78    124.59 o 
   0   4   0    42107.02    41001.79   1352.80 o 
   2   4   0     1703.92     1769.50     46.47 o 
   4   4   0    19882.69    20565.97    183.64 o 
   0   6   0     1227.03     1312.76    102.15 o 
   2   6   0     4238.61     4230.42     75.58 o 
   4   6   0      631.49      620.16     55.71 o 
   0   1   1     2063.61     2170.38     17.74 o 
   1   2   1    13427.58    13678.87    246.23 o 
   0   3   1      146.24      137.93     23.32 o 
   2   3   1    11456.10    11944.23    451.72 o 
   1   4   1      594.06      544.36     30.36 o 
   3   4   1      106.02       97.78     47.16 o 
   0   5   1      940.57      919.27     40.76 o 
   2   5   1     3076.62     3035.90     74.40 o 
   4   5   1      588.37      547.02     52.39 o 
   1   6   1     3174.90     2964.85     63.48 o 
   3   6   1     3248.80     3421.19     71.87 o 
   0   7   1       17.23       54.50     41.42 o 
   2   7   1     3185.17     3225.09     71.16 o 
   1   1   2     4809.04     4861.46     49.01 o 
   0   2   2     3648.72     2922.00     33.66 o 
   1   3   2     2706.55     2764.58     47.24 o 
   3   3   2     1694.74     1782.67     70.27 o 
   0   4   2       12.19       27.69     43.99 o 
   2   4   2     2948.27     3122.65    186.30 o 
   1   5   2     1426.63     1314.96     44.26 o 
   3   5   2      975.68      958.11     55.00 o 
   5   5   2      624.56      834.35     86.21 o 
   0   6   2     2174.48     2162.65     52.88 o 
   2   6   2       15.04      -35.39     54.62 o 
   4   6   2     1699.49     1769.41     72.04 o 
   1   7   2      501.46      434.10     41.65 o 
   0   1   3    13141.09    12928.85     54.91 o 
   1   2   3      131.72      111.94     31.59 o 
   0   3   3     5529.17     5443.26    160.32 o 
   2   3   3      581.75      613.22     61.71 o 
   1   4   3     5705.21     5680.93    235.60 o 
   3   4   3     2999.74     3071.65     65.83 o 
   0   5   3     5335.84     4927.52     59.18 o 
   2   5   3        1.71       77.02     44.67 o 
   4   5   3     3219.83     3263.39     77.41 o 
   1   6   3      108.61      121.21     40.13 o 
   3   6   3      288.62      213.74     53.74 o 
   0   7   3     1077.27     1062.76     45.57 o 
   0   0   4    21620.26    23488.87    106.88 o 
   0   2   4     2655.24     2687.31    155.30 o 
   2   2   4    41117.03    40857.96    175.37 o 
   1   3   4       15.86       21.29     34.90 o 
   0   4   4     7535.99     7145.32     63.21 o 
   2   4   4     1402.23     1297.02     52.30 o 
   4   4   4     4150.67     4201.29    109.83 o 
   1   5   4        6.47      -24.73     37.92 o 
   3   5   4       19.98        8.58     52.19 o 
   0   6   4      527.41      524.43     39.50 o 
   2   6   4    11517.88    11359.05    106.83 o 
   0   1   5    11125.93    11510.21     77.35 o 
   1   2   5      598.11      590.83     28.60 o 
   0   3   5     5681.18     5847.64    556.83 o 
   2   3   5      917.39      956.06     43.33 o 
   1   4   5     5231.57     5345.10    313.84 o 
   3   4   5     3103.42     3344.34     65.75 o 
   0   5   5     4904.25     4798.47     89.46 o 
   2   5   5      119.55      175.33     47.83 o 
   4   5   5     3069.43     3181.01     78.57 o 
   1   6   5      244.29      322.83     92.12 o 
   1   1   6     1609.52     1638.00     52.55 o 
   0   2   6     2815.64     2921.83     49.60 o 
   1   3   6     1357.65     1258.50     38.72 o 
   3   3   6     1155.65     1225.25     64.36 o 
   0   4   6        4.65        4.09     53.44 o 
   2   4   6     2076.98     2339.18     91.82 o 
   1   5   6      514.64      441.24     42.71 o 
   3   5   6      476.76      464.40     51.65 o 
   0   6   6     1616.21     1609.42     69.68 o 
   0   1   7       91.06      211.30     46.65 o 
   1   2   7     2798.07     2718.13     48.22 o 
   0   3   7        1.10      -39.01     39.01 o 
   2   3   7     2940.59     2976.74     74.40 o 
   1   4   7      101.63      124.98     39.25 o 
   3   4   7       12.54      -33.95     43.42 o 
   0   5   7      232.90      474.31    181.28 o 
   2   5   7      997.89      997.93     56.06 o 
   0   0   8    18108.43    18666.38    151.16 o 
   0   2   8      888.96      941.36     41.13 o 
   2   2   8     3889.35     3914.91     84.44 o 
   1   3   8       18.97       18.05     48.42 o 
   0   4   8    10749.33    10769.78    599.93 o 
   2   4   8      455.28      480.03     45.36 o 
   0   1   9      549.12      452.42     37.55 o 
   1   2   9     2950.70     2891.34    123.41 o 
   0   3   9      286.40      337.82    104.52 o 
   2   3   9     2852.57     2803.97     60.31 o 
   1   1  10      540.28      533.21     60.82 o 
   0   2  10     1488.24     1421.42     53.59 o 
                                                 
