# Supplementary material for: Cooperative Jahn–Teller effect and the role of strain in the tetragonal-to-cubic phase transition in MgxCu1 − xCr2O4
Source: IUCrJ. 2016 Aug 16;3(Pt 5):354–66. doi: 10.1107/S2052252516012574 (PMC5391857; doi:10.1107/S2052252516012574)
Supplement: Supplementary file 4 [file m-03-00354-sup4.zip › Cu54_873K_C.fcf]

# 
# h,k,l, Fc-squared, Fo-squared, sigma(Fo-squared) and status flag 
# 
data_Cu54_873K_C 
_shelx_title ' Cu06CrS4 n. 17 exp HT 600�C in F d -3 m' 
_shelx_refln_list_code          4 
_shelx_F_calc_maximum      391.93 
_exptl_crystal_F_000       408.80 
_reflns_d_resolution_high  0.8044 
 
loop_ 
 _symmetry_equiv_pos_as_xyz 
 'x, y, z' 
 'x, -y+1/4, -z+1/4' 
 '-x+3/4, -y+1/4, z+1/2' 
 '-x+3/4, y, -z+3/4' 
 '-y, x+1/4, z+1/4' 
 'y+3/4, x+1/4, -z+1/2' 
 'y+3/4, -x, z+3/4' 
 '-y, -x, -z' 
 'y, z, x' 
 '-y+3/4, -z+1/4, x+1/2' 
 'y, -z+1/4, -x+1/4' 
 '-y+3/4, z, -x+3/4' 
 '-z, y+1/4, x+1/4' 
 '-z, -y, -x' 
 'z+3/4, -y, x+3/4' 
 'z+3/4, y+1/4, -x+1/2' 
 'z, x, y' 
 '-z+1/4, x+1/2, -y+3/4' 
 '-z+1/4, -x+1/4, y' 
 'z, -x+3/4, -y+3/4' 
 '-x, -z, -y' 
 '-x, z+3/4, y+3/4' 
 'x+1/4, -z+1/2, y+3/4' 
 'x+3/4, z+1/4, -y+1/2' 
 'x, y+1/2, z+1/2' 
 'x, -y+3/4, -z+3/4' 
 '-x+3/4, -y+3/4, z+1' 
 '-x+3/4, y+1/2, -z+5/4' 
 '-y, x+3/4, z+3/4' 
 'y+3/4, x+3/4, -z+1' 
 'y+3/4, -x+1/2, z+5/4' 
 '-y, -x+1/2, -z+1/2' 
 'y, z+1/2, x+1/2' 
 '-y+3/4, -z+3/4, x+1' 
 'y, -z+3/4, -x+3/4' 
 '-y+3/4, z+1/2, -x+5/4' 
 '-z, y+3/4, x+3/4' 
 '-z, -y+1/2, -x+1/2' 
 'z+3/4, -y+1/2, x+5/4' 
 'z+3/4, y+3/4, -x+1' 
 'z, x+1/2, y+1/2' 
 '-z+1/4, x+1, -y+5/4' 
 '-z+1/4, -x+3/4, y+1/2' 
 'z, -x+5/4, -y+5/4' 
 '-x, -z+1/2, -y+1/2' 
 '-x, z+5/4, y+5/4' 
 'x+1/4, -z+1, y+5/4' 
 'x+3/4, z+3/4, -y+1' 
 'x+1/2, y, z+1/2' 
 'x+1/2, -y+1/4, -z+3/4' 
 '-x+5/4, -y+1/4, z+1' 
 '-x+5/4, y, -z+5/4' 
 '-y+1/2, x+1/4, z+3/4' 
 'y+5/4, x+1/4, -z+1' 
 'y+5/4, -x, z+5/4' 
 '-y+1/2, -x, -z+1/2' 
 'y+1/2, z, x+1/2' 
 '-y+5/4, -z+1/4, x+1' 
 'y+1/2, -z+1/4, -x+3/4' 
 '-y+5/4, z, -x+5/4' 
 '-z+1/2, y+1/4, x+3/4' 
 '-z+1/2, -y, -x+1/2' 
 'z+5/4, -y, x+5/4' 
 'z+5/4, y+1/4, -x+1' 
 'z+1/2, x, y+1/2' 
 '-z+3/4, x+1/2, -y+5/4' 
 '-z+3/4, -x+1/4, y+1/2' 
 'z+1/2, -x+3/4, -y+5/4' 
 '-x+1/2, -z, -y+1/2' 
 '-x+1/2, z+3/4, y+5/4' 
 'x+3/4, -z+1/2, y+5/4' 
 'x+5/4, z+1/4, -y+1' 
 'x+1/2, y+1/2, z' 
 'x+1/2, -y+3/4, -z+1/4' 
 '-x+5/4, -y+3/4, z+1/2' 
 '-x+5/4, y+1/2, -z+3/4' 
 '-y+1/2, x+3/4, z+1/4' 
 'y+5/4, x+3/4, -z+1/2' 
 'y+5/4, -x+1/2, z+3/4' 
 '-y+1/2, -x+1/2, -z' 
 'y+1/2, z+1/2, x' 
 '-y+5/4, -z+3/4, x+1/2' 
 'y+1/2, -z+3/4, -x+1/4' 
 '-y+5/4, z+1/2, -x+3/4' 
 '-z+1/2, y+3/4, x+1/4' 
 '-z+1/2, -y+1/2, -x' 
 'z+5/4, -y+1/2, x+3/4' 
 'z+5/4, y+3/4, -x+1/2' 
 'z+1/2, x+1/2, y' 
 '-z+3/4, x+1, -y+3/4' 
 '-z+3/4, -x+3/4, y' 
 'z+1/2, -x+5/4, -y+3/4' 
 '-x+1/2, -z+1/2, -y' 
 '-x+1/2, z+5/4, y+3/4' 
 'x+3/4, -z+1, y+3/4' 
 'x+5/4, z+3/4, -y+1/2' 
 '-x, -y, -z' 
 '-x, y-1/4, z-1/4' 
 'x-3/4, y-1/4, -z-1/2' 
 'x-3/4, -y, z-3/4' 
 'y, -x-1/4, -z-1/4' 
 '-y-3/4, -x-1/4, z-1/2' 
 '-y-3/4, x, -z-3/4' 
 'y, x, z' 
 '-y, -z, -x' 
 'y-3/4, z-1/4, -x-1/2' 
 '-y, z-1/4, x-1/4' 
 'y-3/4, -z, x-3/4' 
 'z, -y-1/4, -x-1/4' 
 'z, y, x' 
 '-z-3/4, y, -x-3/4' 
 '-z-3/4, -y-1/4, x-1/2' 
 '-z, -x, -y' 
 'z-1/4, -x-1/2, y-3/4' 
 'z-1/4, x-1/4, -y' 
 '-z, x-3/4, y-3/4' 
 'x, z, y' 
 'x, -z-3/4, -y-3/4' 
 '-x-1/4, z-1/2, -y-3/4' 
 '-x-3/4, -z-1/4, y-1/2' 
 '-x, -y+1/2, -z+1/2' 
 '-x, y+1/4, z+1/4' 
 'x-3/4, y+1/4, -z' 
 'x-3/4, -y+1/2, z-1/4' 
 'y, -x+1/4, -z+1/4' 
 '-y-3/4, -x+1/4, z' 
 '-y-3/4, x+1/2, -z-1/4' 
 'y, x+1/2, z+1/2' 
 '-y, -z+1/2, -x+1/2' 
 'y-3/4, z+1/4, -x' 
 '-y, z+1/4, x+1/4' 
 'y-3/4, -z+1/2, x-1/4' 
 'z, -y+1/4, -x+1/4' 
 'z, y+1/2, x+1/2' 
 '-z-3/4, y+1/2, -x-1/4' 
 '-z-3/4, -y+1/4, x' 
 '-z, -x+1/2, -y+1/2' 
 'z-1/4, -x, y-1/4' 
 'z-1/4, x+1/4, -y+1/2' 
 '-z, x-1/4, y-1/4' 
 'x, z+1/2, y+1/2' 
 'x, -z-1/4, -y-1/4' 
 '-x-1/4, z, -y-1/4' 
 '-x-3/4, -z+1/4, y' 
 '-x+1/2, -y, -z+1/2' 
 '-x+1/2, y-1/4, z+1/4' 
 'x-1/4, y-1/4, -z' 
 'x-1/4, -y, z-1/4' 
 'y+1/2, -x-1/4, -z+1/4' 
 '-y-1/4, -x-1/4, z' 
 '-y-1/4, x, -z-1/4' 
 'y+1/2, x, z+1/2' 
 '-y+1/2, -z, -x+1/2' 
 'y-1/4, z-1/4, -x' 
 '-y+1/2, z-1/4, x+1/4' 
 'y-1/4, -z, x-1/4' 
 'z+1/2, -y-1/4, -x+1/4' 
 'z+1/2, y, x+1/2' 
 '-z-1/4, y, -x-1/4' 
 '-z-1/4, -y-1/4, x' 
 '-z+1/2, -x, -y+1/2' 
 'z+1/4, -x-1/2, y-1/4' 
 'z+1/4, x-1/4, -y+1/2' 
 '-z+1/2, x-3/4, y-1/4' 
 'x+1/2, z, y+1/2' 
 'x+1/2, -z-3/4, -y-1/4' 
 '-x+1/4, z-1/2, -y-1/4' 
 '-x-1/4, -z-1/4, y' 
 '-x+1/2, -y+1/2, -z' 
 '-x+1/2, y+1/4, z-1/4' 
 'x-1/4, y+1/4, -z-1/2' 
 'x-1/4, -y+1/2, z-3/4' 
 'y+1/2, -x+1/4, -z-1/4' 
 '-y-1/4, -x+1/4, z-1/2' 
 '-y-1/4, x+1/2, -z-3/4' 
 'y+1/2, x+1/2, z' 
 '-y+1/2, -z+1/2, -x' 
 'y-1/4, z+1/4, -x-1/2' 
 '-y+1/2, z+1/4, x-1/4' 
 'y-1/4, -z+1/2, x-3/4' 
 'z+1/2, -y+1/4, -x-1/4' 
 'z+1/2, y+1/2, x' 
 '-z-1/4, y+1/2, -x-3/4' 
 '-z-1/4, -y+1/4, x-1/2' 
 '-z+1/2, -x+1/2, -y' 
 'z+1/4, -x, y-3/4' 
 'z+1/4, x+1/4, -y' 
 '-z+1/2, x-1/4, y-3/4' 
 'x+1/2, z+1/2, y' 
 'x+1/2, -z-1/4, -y-3/4' 
 '-x+1/4, z, -y-3/4' 
 '-x-1/4, -z+1/4, y-1/2' 
 
_cell_length_a     8.3594 
_cell_length_b     8.3594 
_cell_length_c     8.3594 
_cell_angle_alpha  90.000 
_cell_angle_beta   90.000 
_cell_angle_gamma  90.000 
 
_shelx_F_squared_multiplier     1.000 
 
loop_ 
 _refln_index_h 
 _refln_index_k 
 _refln_index_l 
 _refln_F_squared_calc 
 _refln_F_squared_meas 
 _refln_F_squared_sigma 
 _refln_observed_status 
   1   1   1     8050.96     8895.47     93.82 o 
   0   2   2    19516.51    19385.41    806.28 o 
   2   2   2    14579.03    12716.98    157.93 o 
   1   1   3    52775.48    50954.17    856.45 o 
   1   3   3      440.16      432.04     52.20 o 
   3   3   3    20001.25    21548.34    245.49 o 
   0   0   4    83986.79    76231.63   1150.22 o 
   2   2   4    10289.66    10987.42    145.16 o 
   0   4   4   153612.64   142865.22   5841.21 o 
   2   4   4       72.33      194.72     88.13 o 
   4   4   4    27453.25    29823.06    333.05 o 
   1   1   5    43491.55    41618.11    981.59 o 
   1   3   5     2406.21     2486.30    136.71 o 
   3   3   5    20675.72    22967.49    169.41 o 
   1   5   5     3616.59     3576.01    136.00 o 
   3   5   5    18581.15    19058.94    553.96 o 
   5   5   5    16224.35    18955.85    318.98 o 
   0   2   6     6032.37     5679.42    166.19 o 
   2   2   6    11158.26    11093.24    166.42 o 
   2   4   6     4566.43     4740.37    122.57 o 
   4   4   6       29.62       54.04    133.25 o 
   0   6   6     3503.90     3681.28    158.73 o 
   2   6   6     7738.31     8681.52    328.69 o 
   4   6   6     1575.39     1645.52    151.98 o 
   6   6   6     5651.63     5912.07    239.23 o 
   1   1   7      428.77      282.54     88.63 o 
   1   3   7     9895.94     9774.17    252.67 o 
   3   3   7        4.18      -29.27    100.11 o 
   1   5   7    10340.47    10138.74    356.51 o 
   3   5   7      477.27      553.39    107.09 o 
   5   5   7     1032.66     1272.93     93.51 o 
   1   7   7       62.79      137.57    143.37 o 
   3   7   7     2769.92     2968.94    162.44 o 
   0   0   8    65362.39    58121.93   3260.48 o 
   2   2   8     2921.36     2948.28    156.43 o 
   0   4   8    14186.45    13897.40    479.47 o 
   2   4   8       83.54      124.18     72.94 o 
   4   4   8    34902.14    36668.25   1163.60 o 
   2   6   8     1303.36     1274.24     74.26 o 
   1   1   9     2200.28     1986.33     94.74 o 
   1   3   9    10132.98     9221.02    254.84 o 
   3   3   9     1155.18     1119.44     99.47 o 
   1   5   9     9241.85     8886.50    300.11 o 
   0   2  10     1575.17     1432.06     70.63 o 
   2   2  10     5637.95     4989.26    127.19 o 
                                                 
