# Supplementary material for: Cooperative Jahn–Teller effect and the role of strain in the tetragonal-to-cubic phase transition in MgxCu1 − xCr2O4
Source: IUCrJ. 2016 Aug 16;3(Pt 5):354–66. doi: 10.1107/S2052252516012574 (PMC5391857; doi:10.1107/S2052252516012574)
Supplement: Supplementary file 4 [file m-03-00354-sup4.zip › Cu57_RT_CCD_T.fcf]

# 
# h,k,l, Fc-squared, Fo-squared, sigma(Fo-squared) and status flag 
# 
data_Cu57_RT_CCD_T 
_shelx_title '    Cu06CrS4 n. 12 DC n.2 I 41/a m d' 
_shelx_refln_list_code          4 
_shelx_F_calc_maximum      209.16 
_exptl_crystal_F_000       408.80 
_reflns_d_resolution_high  0.7165 
 
loop_ 
 _symmetry_equiv_pos_as_xyz 
 'x, y, z' 
 '-x, -y+1/2, z' 
 'x, -y, -z' 
 '-x, y+1/2, -z' 
 '-y+1/4, -x+1/4, -z+3/4' 
 'y+1/4, x+3/4, -z+1/4' 
 'y+1/4, -x+1/4, z+3/4' 
 '-y+1/4, x+3/4, z+1/4' 
 'x+1/2, y+1/2, z+1/2' 
 '-x+1/2, -y+1, z+1/2' 
 'x+1/2, -y+1/2, -z+1/2' 
 '-x+1/2, y+1, -z+1/2' 
 '-y+3/4, -x+3/4, -z+5/4' 
 'y+3/4, x+5/4, -z+3/4' 
 'y+3/4, -x+3/4, z+5/4' 
 '-y+3/4, x+5/4, z+3/4' 
 '-x, -y, -z' 
 'x, y-1/2, -z' 
 '-x, y, z' 
 'x, -y-1/2, z' 
 'y-1/4, x-1/4, z-3/4' 
 '-y-1/4, -x-3/4, z-1/4' 
 '-y-1/4, x-1/4, -z-3/4' 
 'y-1/4, -x-3/4, -z-1/4' 
 '-x+1/2, -y+1/2, -z+1/2' 
 'x+1/2, y, -z+1/2' 
 '-x+1/2, y+1/2, z+1/2' 
 'x+1/2, -y, z+1/2' 
 'y+1/4, x+1/4, z-1/4' 
 '-y+1/4, -x-1/4, z+1/4' 
 '-y+1/4, x+1/4, -z-1/4' 
 'y+1/4, -x-1/4, -z+1/4' 
 
_cell_length_a     5.9523 
_cell_length_b     5.9523 
_cell_length_c     8.0752 
_cell_angle_alpha  90.000 
_cell_angle_beta   90.000 
_cell_angle_gamma  90.000 
 
_shelx_F_squared_multiplier     1.000 
 
loop_ 
 _refln_index_h 
 _refln_index_k 
 _refln_index_l 
 _refln_F_squared_calc 
 _refln_F_squared_meas 
 _refln_F_squared_sigma 
 _refln_observed_status 
   0  -2   0     3987.57     4615.86     37.85 o 
   0  -2   0     3987.57     4275.39     30.74 o 
   2   0   0     3987.57     4854.94     40.76 o 
   2   0   0     3987.57     4166.40     31.15 o 
  -2   0   0     5344.24     5519.97     39.31 o 
   0   2   0     5344.24     5565.88     44.96 o 
   0   2   0     5344.24     5756.59     43.13 o 
   2   2   0    15763.66    17961.78     95.47 o 
  -2  -2   0    15763.66    17960.41     90.50 o 
  -2   2   0    21586.27    25919.81    106.85 o 
   2  -2   0    21586.27    25753.51    108.31 o 
   2   2   0    21386.41    25104.64    107.40 o 
   4   0   0    32656.52    34970.75    162.06 o 
   0  -4   0    32656.52    34319.23    145.84 o 
   0   4   0    32656.52    30423.48    149.90 o 
   0   4   0    32656.52    33834.93    147.35 o 
   0  -4   0    32656.52    33269.64    122.61 o 
  -4   0   0    43746.89    45089.81    164.88 o 
   4   0   0    43746.89    45547.29    147.80 o 
   1  -2   5      183.61       80.30     20.00 o 
   2   4   0     1407.04     1356.40     32.43 o 
   4   2   0     1407.04     1397.80     34.80 o 
  -4  -2   0     1407.04     1381.86     29.24 o 
  -2  -4   0     1407.04     1365.14     33.52 o 
   2   4   0     1407.04     1396.66     33.20 o 
   2  -4   0     1953.54     1865.85     35.94 o 
   4  -2   0     1953.54     1908.62     36.21 o 
   4  -2   0     1953.54     2129.16     39.03 o 
   2  -4   0     1953.54     2029.91     31.43 o 
  -4   2   0     1953.54     2023.21     38.12 o 
  -2   4   0     1953.54     2105.29     37.58 o 
  -4  -2   0     1807.89     1766.19     35.44 o 
  -4   4   0    21877.30    22605.19    145.11 o 
   4  -4   0    21877.30    22191.16    130.90 o 
   4  -4   0    21877.30    23013.52    146.43 o 
  -4   4   0    21877.30    24066.30    150.49 o 
  -4   4   0    21877.30    23670.31    141.42 o 
  -4  -4   0    15976.18    16395.81    126.85 o 
  -4  -4   0    15976.18    16181.83    115.60 o 
   4   4   0    15976.18    16042.09    132.04 o 
   4   4   0    15976.18    16055.98    127.26 o 
   4   4   0    15976.18    15502.26    124.39 o 
   4   4   0    20407.95    21647.65    149.44 o 
   2  -3   5      419.94      275.47     28.15 o 
   1  -2   7     1547.54     1044.31     39.44 o 
   0  -1   9      212.99      266.73     29.74 o 
  -6   0   0     1565.20     1611.74     39.49 o 
   6   0   0     1565.20     1784.91     45.18 o 
   6   0   0     1565.20     1690.17     47.23 o 
  -6   0   0     1565.20     1665.94     43.13 o 
   0   6   0     1276.27     1176.94     33.71 o 
   0   6   0     1276.27     1252.51     38.72 o 
   0  -6   0     1276.27     1329.07     36.03 o 
   3  -4   5     1502.78     1088.81     41.90 o 
   2  -3   7     1808.90     1116.68     40.76 o 
  -2  -6   0     2982.11     2731.52     52.70 o 
  -2   6   0     2982.12     2709.06     53.61 o 
   2   6   0     2982.11     2722.77     53.38 o 
   2   6   0     2982.11     2724.87     56.48 o 
  -2  -6   0     2982.11     2670.71     56.25 o 
   2   6   0     2982.11     2533.12     52.24 o 
   6   2   0     2982.11     2789.05     56.93 o 
   6   2   0     2982.11     2546.60     58.80 o 
   6  -2   0     4074.45     3933.83     62.49 o 
   6  -2   0     4074.45     3954.10     61.53 o 
   2  -6   0     4074.45     4006.30     61.22 o 
   6  -2   0     4074.45     3872.53     66.59 o 
  -6   2   0     4074.45     3809.81     61.40 o 
  -6   2   0     4074.45     3813.72     63.49 o 
   6  -2   0     4074.45     3622.56     54.11 o 
   2  -6   0     4074.45     3593.09     51.56 o 
  -6  -2   0     4064.74     4296.84     67.46 o 
   6   2   0     4064.74     3973.87     73.06 o 
   2  -1  -9     1130.53     1668.95     44.41 o 
   1  -2   9     1130.53      938.59     39.35 o 
   4  -6   0      894.07     1006.60     36.35 o 
  -4   6   0      894.07     1010.24     37.49 o 
   6  -4   0      894.07      975.76     40.67 o 
   6  -4   0      894.07     1042.49     36.53 o 
   4  -6   0      894.07      947.11     35.53 o 
  -6   4   0      894.07      998.99     35.62 o 
  -6   4   0      894.07      889.22     33.84 o 
  -4  -6   0      676.66      672.64     31.47 o 
   4   6   0      676.66      677.24     28.38 o 
   6   4   0      676.66      700.34     32.11 o 
  -4  -6   0      676.66      750.39     30.20 o 
   6   4   0      676.66      732.58     32.79 o 
   6   4   0      676.66      730.90     34.84 o 
   4   6   0      676.66      696.33     30.84 o 
   4   6   0      676.66      718.10     32.25 o 
  -6  -4   0      676.66      799.81     31.75 o 
   4   6   0      676.66      729.76     32.52 o 
   0   1 -11      541.24      492.05     31.43 o 
   3  -4   7       15.62      100.02     20.13 o 
  -8   0   0     8907.01     8391.96    110.91 o 
   8   0   0     8907.01     8618.15    119.29 o 
   0  -8   0     6951.86     6134.77     93.55 o 
   8   2   0      204.58      265.40     30.84 o 
  -2  -8   0      204.58      223.77     31.20 o 
   8  -2   0      204.58      293.87     28.06 o 
  -8   2   0      204.58      286.72     24.00 o 
   1   0   1     1905.46     2235.92     19.81 o 
   0   1   1     1905.46     2155.89     23.87 o 
  -1   0  -1     1905.46     2143.50     18.17 o 
   0  -1  -1     1905.46     2131.84     19.68 o 
   1   0   1     1905.46     2065.84     18.95 o 
  -1   0  -1     1905.46     2013.78     18.17 o 
   0  -1  -1     1905.46     1994.24     18.26 o 
   1   0  -1     1391.49     1360.23     15.26 o 
   0   1  -1     1391.49     1623.94     19.36 o 
   0   1  -1     1391.49     1389.97     18.26 o 
   1   0  -1     1391.49     1584.23     15.58 o 
   1   0  -1     1391.49     1633.28     19.36 o 
   0  -1   1     1391.49     1558.13     15.99 o 
   1   2   1    13647.53    14949.46     83.49 o 
   1   2   1    13647.53    14814.59     68.59 o 
  -2  -1  -1    13647.52    13770.37     66.27 o 
  -1  -2  -1    13647.53    15328.91     79.25 o 
  -2  -1  -1    13647.52    15514.65     73.97 o 
   2   1  -1    13647.53    14558.80     73.92 o 
   2   1   1    13647.52    15121.17     79.71 o 
  -2   1  -1    13311.79    14018.01     71.65 o 
   2  -1   1    13311.79    15658.36     72.88 o 
  -2   1   1    13311.79    15213.36     69.23 o 
   1  -2  -1    13311.79    14664.97     64.68 o 
   1  -2  -1    13311.79    14496.85     73.06 o 
  -1   2   1    13311.79    14931.56     80.48 o 
  -1   2   1    13311.79    14452.22     69.60 o 
   1  -2   1    13311.79    14237.69     71.55 o 
  -1   2  -1    13311.79    15017.91     81.99 o 
   2  -1   1    13311.79    14172.60     71.69 o 
   1   2  -1     9721.12    10672.42     59.44 o 
  -2  -1   1     9721.11    10470.42     59.26 o 
  -1  -2   1     9721.12    10858.21     67.18 o 
   1   2  -1     9721.12     9595.64     62.72 o 
  -1  -2   1     9721.12     9165.35     44.86 o 
   2   1  -1     9721.11    10494.70     67.27 o 
   1  -2   1     9721.11    11412.52     62.31 o 
   2  -1  -1     9721.11    10971.12     68.05 o 
  -1  -2  -1     9721.11    10336.69     49.65 o 
   2  -1  -1     9721.11    10417.50     61.76 o 
  -3   0  -1       66.81       70.14      4.19 o 
   3   0   1       66.81       79.71      8.24 o 
   0  -3  -1       66.81       71.65      8.29 o 
  -3   0   1       66.81       72.37      7.56 o 
  -3   0  -1       66.81       78.75      6.97 o 
   0  -3  -1       66.81       64.22      6.83 o 
   0   3   1       66.81       85.49     10.52 o 
   3   0   1       66.81       76.75      8.34 o 
   0   3   1       66.81      100.93     10.52 o 
   3   0  -1       21.04       57.94     10.79 o 
   0  -3   1       21.04       48.42      6.74 o 
   0   3  -1       21.04       75.75     14.89 o 
   3   0  -1       21.04       48.64      8.20 o 
   0  -3   1       21.04       59.21     10.93 o 
   0   3  -1       21.04       34.21      5.06 o 
   0  -2   4     1404.57      972.57     29.06 o 
  -3   2   1    12727.72    14851.48     85.45 o 
   3  -2   1    12727.72    13332.16     85.49 o 
  -2   3   1    12727.72    14345.59     86.63 o 
   2  -3   1    12727.72    13180.21     84.58 o 
   2  -3  -1    12727.72    14228.44     68.28 o 
  -2   3  -1    12727.72    14051.81     95.29 o 
  -3   2  -1    12727.72    13969.19     89.45 o 
  -2   3   1    12727.72    14770.64     94.60 o 
   2  -3  -1    12727.72    13082.06     85.26 o 
   3  -2   1    12727.72    14028.76     82.21 o 
   3  -2  -1    12727.72    13617.56     87.63 o 
   2   3   1     9294.58    10071.02     82.30 o 
   2   3  -1     9294.58    10155.74     75.65 o 
   3   2  -1     9294.59    10289.87     82.62 o 
   2   3  -1     9294.58     9507.28     76.88 o 
  -3  -2   1     9294.59    10164.84     74.61 o 
  -3  -2  -1     9294.58    10281.49     74.83 o 
  -2  -3   1     9294.58     9873.62     80.30 o 
  -2  -3  -1     9294.58    10109.87     79.07 o 
   2   3   1    11896.55    12776.85     81.44 o 
  -3  -2  -1    11896.55    12520.28     79.71 o 
   3   2  -1    11896.56    13244.03     89.73 o 
   3   2   1    11896.55    13018.48     93.65 o 
   2  -2   4    22180.76    14051.72    101.43 o 
   1   4  -1      418.79      397.17     15.21 o 
   1  -4   1      418.79      458.21     17.17 o 
   1   4  -1      418.79      390.43     20.04 o 
   4   1  -1      418.79      422.31     19.31 o 
   1   4   1      418.79      387.20     18.95 o 
  -4  -1   1      418.79      437.66     13.35 o 
   4  -1  -1      418.79      426.82     18.86 o 
   1  -4   1      418.79      422.63     16.85 o 
  -1  -4  -1      418.79      405.92     17.63 o 
  -1  -4   1      418.79      401.32     18.04 o 
  -4  -1  -1      418.79      386.83     13.21 o 
   4  -1   1      641.95      629.69     21.09 o 
   1  -4  -1      641.95      644.86     19.13 o 
   1  -4  -1      641.95      613.61     20.91 o 
   4  -1   1      641.95      696.51     22.27 o 
  -1   4  -1      641.95      644.18     26.42 o 
  -4   1   1      641.95      657.25     20.72 o 
  -4   1  -1      641.95      601.41     20.54 o 
  -1   4  -1      641.95      695.19     20.09 o 
  -1   4   1      641.95      657.48     22.82 o 
   4  -1  -1      641.95      652.37     22.41 o 
  -1   4   1      641.95      701.25     24.82 o 
  -4  -1  -1      510.59      525.53     19.04 o 
  -4  -1   1      510.59      482.71     18.86 o 
   4   1   1      510.59      541.65     21.91 o 
   0  -2   6     1310.66      780.09     34.39 o 
  -4  -3  -1       28.17       44.27     10.07 o 
   4   3   1       28.17       50.33     12.02 o 
   4   3  -1       28.17       44.91      9.11 o 
  -4  -3   1       28.17       40.58      9.61 o 
   3   4  -1       28.17       56.89      9.97 o 
   3   4  -1       28.17       54.11     10.48 o 
   3   4   1       28.17       63.08     12.66 o 
  -3  -4  -1       28.17       39.03     10.43 o 
  -3  -4   1       28.17       43.32     10.34 o 
   4   3   1       28.17       51.06     10.48 o 
   3   4  -1       28.17       83.76     24.82 o 
   4   3  -1       28.17       45.59     10.93 o 
   3  -4  -1       38.57       31.79     11.57 o 
  -3   4  -1       38.57       59.85     18.67 o 
  -4   3  -1       38.57       48.78     16.62 o 
   4  -3  -1       38.57       56.75     11.43 o 
   4  -3   1       38.57       69.19      8.06 o 
  -4   3  -1       38.57       71.92      9.25 o 
   3  -4   1       38.57       93.05     14.03 o 
  -3   4   1       38.57       59.53      8.34 o 
   4  -3   1       38.57       64.86     10.98 o 
  -4   3   1       38.57       42.86     17.67 o 
  -4   3   1       38.57       43.86      8.56 o 
  -4  -3  -1       90.42      107.54     15.49 o 
   3   4   1       90.42      146.48     23.32 o 
   0   5   1      702.15      784.23     27.01 o 
   5   0  -1      702.15      799.99     26.92 o 
   0  -5  -1      702.15      755.04     24.73 o 
   0  -5   1      702.15      783.69     26.05 o 
   0   5  -1      702.15      708.81     29.33 o 
   5   0  -1      702.15      729.80     28.19 o 
  -5   0  -1      912.12      955.54     28.42 o 
  -5   0  -1      912.12      917.23     26.24 o 
   5   0   1      912.12     1002.54     32.43 o 
  -5   0   1      912.12      965.74     29.38 o 
  -2  -5   1     2317.55     2179.80     46.78 o 
  -2  -5  -1     2317.55     2207.59     46.37 o 
   5   2   1     2317.55     2215.06     48.96 o 
   2   5  -1     2317.55     2093.40     45.18 o 
  -2  -5   1     2317.55     2277.69     44.04 o 
   5   2  -1     2317.55     2218.38     49.83 o 
   2   5   1     2317.55     2244.03     47.60 o 
   2   5  -1     2317.55     2162.59     40.86 o 
   2   5  -1     2317.55     2144.73     48.14 o 
   5   2  -1     2317.55     2324.60     46.23 o 
   5   2  -1     2317.55     2428.45     50.47 o 
   2   5   1     2317.55     2274.13     44.96 o 
   5  -2  -1     2317.55     2349.29     38.40 o 
   2   5   1     2317.55     2262.88     44.09 o 
  -5   2  -1     3228.50     3297.90     52.42 o 
  -5   2   1     3228.50     3297.67     52.06 o 
   5  -2  -1     3228.50     3590.41     56.25 o 
  -5   2   1     3228.50     3442.42     50.74 o 
  -2   5   1     3228.50     3477.22     56.57 o 
   5  -2  -1     3228.50     3282.55     52.33 o 
  -2   5  -1     3228.50     3170.19     59.53 o 
   5  -2   1     3228.50     3362.12     54.25 o 
  -5   2  -1     3228.50     3180.89     53.34 o 
   2  -5   1     3228.50     3373.46     54.06 o 
   2  -5  -1     3228.50     3198.15     52.56 o 
   5  -2   1     3228.50     3016.78     44.96 o 
  -2   5  -1     3228.50     3309.88     56.84 o 
   5  -2  -1     3228.50     3326.23     58.21 o 
   5  -2   1     3228.50     3302.41     52.56 o 
  -5  -2  -1     3091.32     3315.16     53.75 o 
  -5  -2   1     3091.32     3128.24     52.56 o 
   5   2   1     3091.32     3428.67     55.52 o 
   5   2   1     3091.32     3358.39     58.16 o 
   0  -2   8      395.17      231.70     31.02 o 
   2   0  -8      395.17      378.82     29.38 o 
   4  -5  -1      633.10      687.81     30.06 o 
  -4   5  -1      633.10      621.95     28.88 o 
   4  -5  -1      633.10      654.24     30.02 o 
   4  -5   1      633.10      631.92     29.47 o 
  -4   5   1      633.10      623.63     24.23 o 
  -5   4  -1      633.10      583.42     29.42 o 
  -5   4   1      633.10      666.27     25.42 o 
   5  -4   1      633.10      611.66     30.74 o 
   5  -4  -1      633.10      641.76     24.14 o 
   5  -4   1      633.10      674.01     28.15 o 
  -5   4   1      633.10      665.58     26.14 o 
   5  -4  -1      633.10      625.32     29.92 o 
  -4   5  -1      633.10      626.28     32.25 o 
   5  -4  -1      633.10      659.66     28.24 o 
  -5   4  -1      633.10      619.44     28.79 o 
  -5   4   1      633.10      612.70     27.10 o 
   4  -5   1      633.10      655.52     29.88 o 
   4   5  -1      462.33      455.34     27.87 o 
   4   5   1      462.33      446.91     24.05 o 
  -4  -5  -1      462.33      485.17     23.41 o 
   5   4   1      462.33      444.09     25.10 o 
   4   5  -1      462.33      434.57     25.01 o 
   5   4  -1      462.33      453.06     27.06 o 
   5   4   1      462.33      446.50     23.59 o 
  -5  -4  -1      462.33      445.82     22.23 o 
   4   5   1      462.33      445.77     23.09 o 
   4   5   1      462.33      433.52     24.28 o 
  -5  -4   1      462.33      462.85     18.58 o 
  -4  -5   1      462.33      444.63     24.05 o 
   4   5   1      462.33      447.64     21.27 o 
   5   4  -1      462.33      432.75     25.19 o 
   5   4  -1      462.33      479.39     24.87 o 
  -4  -5  -1      462.33      422.86     23.32 o 
   4   5  -1      462.33      454.61     22.09 o 
   5   4  -1      462.33      451.28     24.14 o 
  -5  -4  -1      462.33      481.25     24.87 o 
  -5  -4   1      462.33      431.33     21.77 o 
   4   5  -1      462.33      436.71     21.50 o 
  -4  -5   1      462.33      454.56     22.00 o 
   5   4   1      462.33      438.85     22.18 o 
   1   1 -10      196.67      168.53     19.22 o 
  -6   1  -1     3466.89     3221.61     57.21 o 
   6  -1   1     3466.89     3435.36     57.66 o 
  -6   1  -1     3466.89     3279.64     57.03 o 
   6  -1   1     3466.89     3393.73     61.90 o 
   1  -6  -1     3466.89     3474.58     55.93 o 
  -6   1   1     3466.88     3347.91     58.21 o 
   1  -6  -1     3466.89     3326.46     48.28 o 
  -6   1   1     3466.88     3295.30     55.48 o 
   6   1  -1     2715.50     2460.56     57.53 o 
  -1  -6  -1     2715.49     2497.86     51.79 o 
  -1   6  -1     2715.50     2413.74     52.15 o 
   6   1  -1     2715.50     2642.02     57.21 o 
  -1  -6   1     2715.50     2485.65     52.20 o 
   6  -1  -1     2715.50     2539.45     56.30 o 
  -1  -6   1     2715.50     2531.16     49.28 o 
   1   6  -1     2715.50     2420.84     54.47 o 
   1   6  -1     2715.50     2478.46     53.88 o 
   1  -6   1     2715.50     2688.66     49.83 o 
   6  -1  -1     2715.50     2606.95     53.24 o 
   1   6   1     2715.49     2525.78     52.61 o 
  -1   6  -1     2715.50     2438.97     55.61 o 
   6   1   1     3619.94     3841.69     66.77 o 
  -6  -1   1     3619.95     3751.05     63.90 o 
   6   1   1     3619.94     3582.30     67.23 o 
   6   1  -1     3619.95     3784.12     63.77 o 
  -6  -1  -1     3619.94     3795.14     61.63 o 
   6  -3  -1     4174.51     4038.14     66.64 o 
  -6   3  -1     4174.51     4036.59     68.05 o 
   6  -3   1     4174.51     4079.99     67.23 o 
  -6   3   1     4174.51     4175.19     65.68 o 
   6  -3  -1     4174.51     4126.09     68.37 o 
  -3   6  -1     4174.51     4136.15     73.42 o 
  -6   3  -1     4174.51     3831.40     66.91 o 
  -6   3   1     4174.51     4072.80     65.63 o 
   3  -6  -1     4174.51     4098.08     67.50 o 
   3  -6   1     4174.51     4263.09     68.37 o 
   6  -3   1     4174.51     3924.22     62.72 o 
   3  -6   1     4174.51     3708.01     59.21 o 
   3  -6  -1     4174.51     3593.00     57.07 o 
  -3  -6  -1     3037.28     2903.32     56.62 o 
   3   6   1     3037.28     2871.90     61.17 o 
   6   3  -1     3037.29     2773.56     63.72 o 
   6  -3  -1     3037.29     3330.74     54.16 o 
   3   6   1     3037.28     2849.12     56.66 o 
   3   6  -1     3037.28     2771.28     61.44 o 
  -3  -6   1     3037.28     2823.57     57.48 o 
   6   3   1     3037.28     2800.20     63.95 o 
   3   6   1     3037.28     2917.35     59.48 o 
   6   3   1     3037.28     2856.27     59.80 o 
  -3  -6   1     3037.28     2803.62     62.08 o 
   6   3  -1     3037.29     2938.08     61.85 o 
   6   3   1     3037.28     2792.74     61.99 o 
   6   3  -1     3037.29     2877.13     64.50 o 
  -6  -3   1     3037.29     3062.06     58.71 o 
  -3  -6  -1     3037.28     2750.33     60.44 o 
   3   6  -1     3037.28     2883.19     62.58 o 
  -6  -3  -1     3602.55     3926.82     66.64 o 
   2   0 -10      560.83      562.15     35.12 o 
   0   2 -10      560.83      302.30     24.50 o 
  -6   5  -1     1514.48     1426.68     47.14 o 
  -6   5   1     1514.48     1452.69     44.55 o 
   5  -6  -1     1514.48     1484.98     46.82 o 
  -5   6  -1     1514.48     1456.51     47.55 o 
   6  -5   1     1514.48     1398.62     50.42 o 
   5  -6   1     1514.48     1425.36     46.82 o 
   6  -5  -1     1514.48     1418.94     49.87 o 
   5   6   1     1105.97      985.60     41.40 o 
   6   5  -1     1105.97      952.99     37.90 o 
   6   5  -1     1105.97      993.11     42.13 o 
   6   5   1     1105.97      974.12     39.13 o 
  -6  -5  -1     1105.97     1081.16     37.17 o 
  -5  -6   1     1105.97      984.64     37.35 o 
  -5  -6  -1     1105.97     1024.22     37.12 o 
   5   6  -1     1105.97      998.76     42.18 o 
  -5  -6   1     1105.97     1033.06     37.12 o 
   5   6  -1     1105.97     1020.90     39.67 o 
   6   5   1     1105.97     1002.82     43.50 o 
   5   6   1     1105.97      999.04     38.90 o 
   5   6   1     1105.97      982.09     37.71 o 
  -5  -6  -1     1105.97      944.42     36.85 o 
   6   5  -1     1105.97      984.55     41.54 o 
   7   0  -1        0.19       24.55     13.94 o 
   0  -7  -1        0.19       14.21      6.70 o 
   0   7  -1        0.19       -3.42     12.21 o 
   7   0  -1        0.19       14.58     14.71 o 
   0  -7   1        0.19       12.94      6.83 o 
   0   7  -1        0.19       22.68     21.73 o 
  -7   0   1        8.00       43.04     12.66 o 
  -7   0  -1        8.00       18.45     13.03 o 
   7   0   1        8.00       62.35     18.81 o 
  -7   0  -1        8.00       21.91     14.76 o 
   7   0   1        8.00       35.25     16.26 o 
  -7   0   1        8.00       73.60     24.60 o 
   7  -2  -1     3714.26     3931.46     74.20 o 
  -7   2  -1     3714.26     3621.65     67.32 o 
   7  -2  -1     3714.26     3765.95     74.33 o 
  -7   2   1     3714.26     3781.66     66.54 o 
   7  -2   1     3714.26     3590.86     60.35 o 
   7  -2   1     3714.26     3693.34     64.31 o 
  -7   2   1     3714.26     3719.03     65.77 o 
  -7   2  -1     3714.26     3630.71     67.59 o 
   7   2   1     2826.19     2753.11     59.58 o 
  -2  -7   1     2826.19     2737.12     59.30 o 
  -2  -7  -1     2826.19     2749.28     61.85 o 
   2   7  -1     2826.19     2615.51     62.40 o 
   7   2  -1     2826.19     2661.47     66.50 o 
  -2   7  -1     2826.19     2662.15     62.22 o 
   7   2  -1     2826.19     2683.74     61.35 o 
   7   2  -1     2826.19     2839.19     68.32 o 
   7   2   1     2826.19     2642.02     64.86 o 
  -2  -7   1     2826.19     2660.56     61.31 o 
  -2   7  -1     2826.19     2721.77     62.45 o 
   2   7  -1     2826.19     2650.45     62.13 o 
  -7  -2  -1     3441.07     4052.57     70.74 o 
   7   2   1     3441.07     3701.18     75.88 o 
  -7  -2   1     3441.07     4073.39     76.84 o 
  -1   3 -10      128.70      120.79     22.59 o 
   4   7   1        2.64       41.40      7.56 o 
  -4  -7  -1        2.64       35.75     16.03 o 
   7   4  -1        2.64        5.47     17.85 o 
  -4  -7   1        2.64       32.38     14.44 o 
   7   4  -1        2.64       32.16     18.36 o 
   7   4   1        2.64       20.59     19.04 o 
   4   7  -1        2.64      -10.11     17.17 o 
   4   7   1        2.64       21.77     16.81 o 
   7   4   1        2.64       37.44     18.90 o 
  -7   4   1        6.40       44.14     16.31 o 
   4  -7   1        6.40       48.87     24.91 o 
  -4   7  -1        6.40       49.65     25.42 o 
   4  -7  -1        6.40      106.76     24.87 o 
   7  -4   1        6.40       79.57     33.89 o 
   7  -4  -1        6.40      111.41     33.43 o 
  -7   4  -1        6.40       35.75     15.90 o 
  -8  -1  -1      196.92      183.24     25.83 o 
  -8  -1   1      196.92      240.40     25.60 o 
  -1  -8   1      196.92      252.56     30.65 o 
   1   8  -1      196.92      183.92     26.60 o 
  -1   8  -1      196.92      247.69     29.24 o 
   8   1   1      229.81      263.90     28.56 o 
   8   1  -1      229.81      294.83     31.43 o 
   8  -1   1      301.94      259.16     27.28 o 
  -8   1  -1      301.94      236.21     23.82 o 
   8  -1  -1      301.94      279.89     31.25 o 
  -8   1   1      301.94      280.66     22.96 o 
  -1   1   2     3672.94     3774.55     38.76 o 
   1   1  -2     3672.95     3835.68     37.67 o 
  -1   1  -2     3672.94     3821.01     33.11 o 
   1   1  -2     3672.95     3768.40     32.20 o 
  -1  -1  -2     5029.62     5158.69     30.65 o 
   1   1   2     5029.62     5053.07     43.04 o 
  -1  -1  -2     5029.62     5196.22     40.04 o 
   1   1  -2     5029.62     5209.75     40.04 o 
   1   1   2     5029.62     4769.17     31.97 o 
   1  -1   2     5145.83     5504.26     42.27 o 
   1  -1  -2     5145.82     5882.58     44.50 o 
  -1   1  -2     5145.83     5478.34     43.63 o 
  -2   0  -2     3711.79     3002.57     30.65 o 
   0  -2  -2     3711.78     2955.57     30.88 o 
   2   0   2     3711.79     2905.87     30.56 o 
   0  -2  -2     3711.78     3072.03     32.61 o 
   0   2   2     3711.78     3017.06     39.72 o 
  -2   0   2     3711.79     2935.02     28.19 o 
  -2   0  -2     3711.79     3111.02     29.79 o 
   0   2   2     3711.78     3195.28     25.92 o 
   2   0   2     3711.79     3164.08     31.79 o 
   0  -2   2     2710.59     2093.13     25.37 o 
   0   2  -2     2710.59     2026.86     31.70 o 
   0   2  -2     2710.59     2290.30     31.84 o 
   2   0  -2     2710.58     2046.21     26.05 o 
   2   0  -2     2710.58     2156.71     31.52 o 
   2   0  -2     2710.58     2295.68     25.23 o 
   1  -3   2     2217.01     2368.37     35.34 o 
  -1  -3   2     2217.01     2209.46     38.21 o 
  -3  -1   2     2217.01     2291.58     31.70 o 
   3  -1  -2     2217.01     2319.86     38.85 o 
   1   3  -2     2217.01     2320.77     29.33 o 
   3   1  -2     2217.01     2192.60     37.90 o 
   3  -1  -2     2217.01     2252.91     34.57 o 
   1   3  -2     2217.01     2131.25     38.67 o 
   1  -3   2     2217.01     2280.19     33.48 o 
  -1  -3   2     2217.01     2116.68     25.32 o 
  -1  -3  -2     2919.29     3115.39     42.81 o 
   3   1   2     2919.29     2880.82     30.61 o 
   1   3   2     2919.29     3093.58     47.82 o 
  -3  -1  -2     2919.29     3099.00     36.89 o 
  -3  -1  -2     2919.29     3082.87     37.53 o 
   3   1  -2     2919.29     2839.97     30.43 o 
   1   3   2     2919.29     3035.18     33.61 o 
   3   1   2     2919.29     3087.61     41.68 o 
  -3   1  -2     3035.90     3014.55     29.38 o 
   1  -3  -2     3035.90     3173.78     35.75 o 
  -1   3   2     3035.90     3129.38     45.96 o 
  -1   3   2     3035.90     2986.81     34.89 o 
   1  -3  -2     3035.90     3032.09     39.31 o 
  -3   1  -2     3035.90     3021.43     39.08 o 
   3  -1   2     3035.90     3382.25     38.12 o 
  -1   3  -2     3035.90     3179.34     47.92 o 
  -3   1   2     3035.90     3203.98     35.94 o 
   3  -1   2     3035.90     3129.06     39.85 o 
   3   3   2     1479.57     1524.10     36.62 o 
  -3  -3  -2     1479.57     1466.90     33.80 o 
   3   3  -2     1479.57     1466.21     35.07 o 
  -3  -3   2     1479.57     1453.19     34.62 o 
   3   3  -2     1479.57     1476.14     33.89 o 
  -3   3   2     1999.28     1906.66     39.54 o 
  -3   3  -2     1999.28     2075.96     43.00 o 
   3  -3  -2     1999.28     2016.02     39.67 o 
   3  -3   2     1999.28     1863.20     37.62 o 
  -3   3   2     1999.28     2070.67     34.75 o 
   0   4   2       50.78       49.74     13.35 o 
   0  -4  -2       50.78       41.72      7.47 o 
   0   4   2       50.78       83.35     11.25 o 
   4   0   2       50.78       70.92     11.16 o 
  -4   0   2       50.78       57.89      9.79 o 
   0  -4  -2       50.78       61.44     10.16 o 
  -4   0  -2       50.78       42.18      4.37 o 
   4   0   2       50.78       55.20      9.34 o 
   4   0  -2       50.78       56.02     14.39 o 
  -4   0  -2       50.78       40.95      7.74 o 
   0  -4   2       46.82       91.78     16.49 o 
   0   4  -2       46.82       66.73     22.14 o 
   0  -4   2       46.82       72.10     10.43 o 
   4   0  -2       46.82       39.08     10.02 o 
   4  -2  -2     2458.51     2669.26     50.06 o 
   4   2  -2     2458.51     2385.45     46.59 o 
  -4  -2   2     2458.51     2546.92     41.63 o 
  -2  -4  -2     2458.51     2526.06     45.59 o 
   2   4  -2     2458.51     2533.16     40.17 o 
  -4  -2  -2     2458.50     2559.21     41.27 o 
  -2  -4   2     2458.51     2462.70     47.41 o 
   2   4  -2     2458.51     2312.21     47.32 o 
   2  -4   2     2458.51     2715.21     40.86 o 
   2   4   2     2458.51     2493.44     48.87 o 
   2  -4   2     3366.60     3408.40     50.19 o 
   2  -4  -2     3366.60     3419.88     39.95 o 
  -2   4  -2     3366.60     3379.66     58.07 o 
  -2   4   2     3366.60     3419.10     46.09 o 
   2  -4  -2     3366.60     3294.99     49.74 o 
  -4   2   2     3366.60     3524.18     46.59 o 
  -2   4   2     3366.60     3392.32     53.70 o 
   4  -2  -2     3366.60     3349.51     50.42 o 
   4  -2   2     3366.60     3600.29     46.64 o 
  -4   2  -2     3366.60     3405.80     50.47 o 
   4  -2   2     3366.60     3388.27     49.33 o 
  -4  -2  -2     3113.83     3067.84     45.78 o 
   4   2   2     3113.83     3297.49     54.38 o 
  -1  -2   7     1547.54     1030.87     39.99 o 
  -1  -5   2     1216.05     1213.15     34.98 o 
   1   5  -2     1216.05     1158.36     37.90 o 
   5  -1  -2     1216.05     1295.59     34.57 o 
  -1   5  -2     1216.05     1119.69     37.21 o 
  -1   5  -2     1216.05     1240.39     35.62 o 
   5  -1  -2     1216.05     1223.90     36.80 o 
   1   5  -2     1216.05     1152.39     33.93 o 
   1  -5   2     1216.05     1279.88     31.34 o 
   1  -5   2     1216.05     1279.06     32.93 o 
   1   5  -2     1216.05     1210.10     32.16 o 
   5   1  -2     1216.05     1196.30     36.35 o 
   1   5   2     1216.05     1189.15     32.89 o 
   5   1  -2     1216.05     1235.52     35.12 o 
  -1  -5  -2     1216.05     1218.62     32.89 o 
   1   5   2     1216.05     1263.98     37.49 o 
   1  -5  -2     1652.91     1697.23     35.34 o 
   1  -5  -2     1652.91     1634.42     35.98 o 
   5  -1   2     1652.91     1730.34     36.07 o 
  -1   5   2     1652.91     1776.26     43.27 o 
   5  -1  -2     1652.91     1712.03     36.94 o 
  -5   1  -2     1652.91     1689.90     36.71 o 
   5  -1   2     1652.91     1746.74     39.17 o 
  -5   1   2     1652.91     1736.22     34.52 o 
  -5   1   2     1652.91     1701.83     37.90 o 
  -5   1  -2     1652.91     1625.45     36.67 o 
   5   1   2     1553.47     1619.66     41.04 o 
   5   1   2     1553.47     1702.92     37.85 o 
   5   1  -2     1553.47     1762.18     39.03 o 
  -5  -1   2     1553.47     1533.67     37.39 o 
  -1  -5  -2     1553.47     1521.19     33.66 o 
  -5  -1  -2     1553.47     1596.66     36.48 o 
   5  -3  -2      883.63      951.35     28.15 o 
   3   5  -2      883.63      841.30     34.89 o 
   5   3  -2      883.63      932.90     33.25 o 
  -3  -5   2      883.63      836.43     32.48 o 
  -3  -5   2      883.63      863.76     31.52 o 
   3   5  -2      883.63      855.29     32.70 o 
   5   3   2      883.63      874.83     33.43 o 
   5   3   2      883.63      885.17     31.84 o 
   3   5   2      883.63      866.26     32.79 o 
   5   3  -2      883.63      884.12     32.61 o 
   3   5   2      883.63      883.89     31.88 o 
  -3  -5  -2      883.63      849.73     31.66 o 
   5   3  -2      883.63      868.09     31.79 o 
  -5  -3  -2      883.63      884.94     28.51 o 
  -3   5  -2     1210.02     1150.53     41.95 o 
  -3   5   2     1210.02     1236.52     36.07 o 
   3  -5   2     1210.02     1159.45     33.02 o 
   3  -5   2     1210.02     1242.21     37.94 o 
   5  -3   2     1210.02     1252.87     34.93 o 
   5  -3  -2     1210.02     1263.76     36.71 o 
  -3   5  -2     1210.02     1265.44     39.22 o 
  -5   3  -2     1210.02     1160.82     36.53 o 
   3  -5  -2     1210.02     1201.95     31.66 o 
  -5   3  -2     1210.02     1273.28     36.57 o 
   3  -5  -2     1210.02     1237.38     36.85 o 
   5  -3  -2     1210.02     1368.56     36.94 o 
  -5   3   2     1210.02     1289.58     36.30 o 
   5  -3   2     1210.02     1269.40     36.67 o 
  -5   3   2     1210.02     1321.97     37.17 o 
  -3   5   2     1210.02     1314.13     35.12 o 
  -5   3   2     1210.02     1333.31     32.02 o 
   5   3   2     1081.22     1228.55     34.52 o 
  -5  -3  -2     1081.22     1282.39     35.53 o 
  -5   5   2      838.53      902.02     32.07 o 
  -5   5  -2      838.53      927.71     37.30 o 
   5  -5  -2      838.53      994.71     33.39 o 
  -5   5  -2      838.53      886.08     38.49 o 
   5  -5   2      838.53      932.40     36.80 o 
   5  -5  -2      838.53      986.74     37.85 o 
   5  -5  -2      838.53      923.29     36.53 o 
   5  -5   2      838.53      909.35     35.66 o 
  -5  -5  -2      588.59      636.98     27.47 o 
   5   5  -2      588.59      572.85     32.11 o 
   5   5  -2      588.59      603.37     31.47 o 
  -5  -5   2      588.59      569.98     27.47 o 
   5   5  -2      588.59      615.48     29.29 o 
   5   5  -2      588.59      615.62     27.28 o 
   5   5   2      588.59      564.83     30.93 o 
   5   5   2      588.59      544.75     27.47 o 
  -5  -5  -2      588.59      557.50     27.06 o 
  -5  -5   2      588.59      594.67     26.87 o 
   6   0   2     2493.55     2681.60     51.74 o 
  -6   0  -2     2493.55     2658.42     52.15 o 
   6   0   2     2493.55     2628.26     54.84 o 
   0  -6  -2     2493.55     2521.86     45.68 o 
  -6   0   2     2493.55     2555.89     51.70 o 
  -6   0  -2     2493.55     2512.62     50.74 o 
   0   6  -2     1943.76     1755.03     48.78 o 
   0  -6  -2     1943.76     1982.86     44.23 o 
   6   0  -2     1943.76     1887.62     48.83 o 
   0  -6   2     1943.76     1922.78     45.82 o 
   0   6  -2     1943.76     1827.68     47.10 o 
   0   6   2     1943.76     2008.82     47.00 o 
   6   0  -2     1943.76     1817.29     50.19 o 
   0   6   2     1943.76     2059.56     50.01 o 
  -6   2   2       65.83      101.39     20.82 o 
  -2   6   2       65.83       85.22     11.16 o 
  -6   2  -2       65.83       49.24     12.12 o 
   2  -6  -2       65.83       69.55     12.34 o 
  -2   6   2       65.83      130.08     14.39 o 
  -6   2   2       65.83       71.14     12.07 o 
   6  -2   2       65.83      150.35     19.86 o 
   2  -6   2       65.83      108.68     15.71 o 
   6  -2  -2       65.83       39.03     14.44 o 
   6  -2   2       65.83       54.29     14.07 o 
  -2   6  -2       65.83       49.24     23.78 o 
  -6   2  -2       65.83       30.79     10.98 o 
   2  -6  -2       65.83       56.62     12.66 o 
   6  -2  -2       60.67       72.56     15.99 o 
   6   2  -2       60.67       69.64     17.44 o 
   6  -2  -2       60.67       83.85     17.63 o 
   2   6   2       60.67       82.99     15.80 o 
  -2   6  -2       60.67       61.35     17.08 o 
   6   2  -2       60.67       78.02     14.80 o 
   2  -6   2       60.67      172.53     25.73 o 
   6   2   2       60.66       81.71     19.40 o 
   6   2  -2       60.67      101.30     18.26 o 
   2   6  -2       60.66      132.95     34.30 o 
   2   6   2       60.67       68.09     16.26 o 
   2   6  -2       60.66       62.81     16.49 o 
  -2  -6  -2       60.67       51.74     11.57 o 
  -2  -6   2       60.66       97.52     19.31 o 
  -2  -6   2       60.66       67.87     13.16 o 
   6  -2  -2       60.67       86.18     20.13 o 
  -6  -2  -2       65.34       71.42     18.77 o 
   6   2   2       65.34       95.79     19.31 o 
   0   3  -9       83.85      -12.43     18.99 o 
  -4   6  -2     2276.43     2207.45     57.66 o 
   4  -6   2     2276.43     2303.74     54.61 o 
  -6   4  -2     2276.43     2141.95     54.57 o 
   6  -4  -2     2276.43     2191.46     52.06 o 
   6  -4   2     2276.43     2072.18     53.65 o 
  -6   4  -2     2276.43     2127.38     54.06 o 
   4  -6  -2     2276.43     2118.32     48.69 o 
   4  -6  -2     2276.43     2211.69     53.24 o 
  -4   6  -2     2276.43     2082.24     57.25 o 
   4  -6   2     2276.43     2097.55     50.47 o 
  -6   4   2     2276.43     2077.78     50.97 o 
   6  -4   2     2276.43     2207.36     53.43 o 
  -6   4   2     2276.43     2244.16     49.15 o 
   6  -4  -2     2276.43     2204.86     53.97 o 
   4   6  -2     1662.40     1537.95     49.28 o 
   4   6   2     1662.40     1448.09     46.82 o 
   6   4   2     1662.40     1548.20     50.06 o 
  -4  -6   2     1662.40     1523.83     45.37 o 
  -4  -6   2     1662.40     1514.90     48.23 o 
   4   6   2     1662.40     1507.89     48.60 o 
   6   4   2     1662.40     1543.33     45.82 o 
  -6  -4  -2     1662.40     1658.79     44.27 o 
   6   4   2     1662.40     1494.50     47.73 o 
   4   6  -2     1662.40     1562.14     51.06 o 
  -4  -6  -2     1662.40     1558.90     47.46 o 
   6   4  -2     1662.40     1482.57     47.51 o 
  -6  -4   2     1662.40     1718.14     49.28 o 
   6   4  -2     1662.40     1504.02     49.01 o 
   6  -4  -2     1662.40     1766.37     44.68 o 
   6   4  -2     1662.40     1597.21     49.69 o 
   7   1  -2      533.88      454.43     25.78 o 
   1   7   2      533.88      518.28     24.60 o 
  -1   7  -2      533.88      511.72     28.33 o 
  -1   7  -2      533.88      519.24     28.60 o 
   7   1  -2      533.88      498.79     27.19 o 
  -1  -7   2      533.88      563.47     27.47 o 
   7  -1  -2      533.88      468.50     28.15 o 
   1   7  -2      533.88      514.14     28.97 o 
  -1  -7   2      533.88      490.68     24.96 o 
   7   1  -2      533.88      478.70     30.38 o 
   1   7  -2      533.88      461.85     27.01 o 
   1   7   2      533.88      521.33     27.15 o 
  -1  -7  -2      533.88      519.83     25.55 o 
   1  -7   2      533.88      515.32     23.05 o 
   7  -1  -2      533.88      536.59     28.74 o 
   7  -1   2      682.18      739.87     29.10 o 
  -7   1  -2      682.18      697.79     29.38 o 
  -7   1  -2      682.18      679.48     31.29 o 
  -7   1   2      682.18      715.78     29.47 o 
  -7   1   2      682.18      729.21     32.98 o 
   7  -1   2      682.18      736.64     30.11 o 
   7   1   2      637.99      655.20     32.84 o 
   7   1   2      637.99      743.24     33.98 o 
  -7  -1  -2      637.99      705.21     32.52 o 
  -7  -1  -2      637.99      703.84     30.84 o 
  -1   4  -9      156.88      143.93     26.10 o 
   3   7   2      417.05      424.50     28.60 o 
   7  -3  -2      417.05      418.90     25.10 o 
   7   3  -2      417.05      427.51     30.24 o 
   7   3   2      417.05      456.25     28.88 o 
   7   3   2      417.05      443.68     26.69 o 
   3   7   2      417.05      444.09     23.27 o 
  -3   7  -2      417.05      470.37     29.79 o 
   3   7  -2      417.05      480.57     30.56 o 
  -3  -7   2      417.05      406.10     25.51 o 
   7   3  -2      417.05      395.26     24.05 o 
   7   3  -2      417.05      440.40     30.33 o 
  -3  -7  -2      417.05      405.74     25.14 o 
   7   3   2      417.05      421.45     25.28 o 
   7  -3   2      538.32      548.16     27.33 o 
  -7   3   2      538.32      598.17     26.10 o 
   3  -7   2      538.32      609.15     32.70 o 
  -7   3  -2      538.32      564.97     29.61 o 
   7  -3  -2      538.32      589.75     32.29 o 
  -7   3   2      538.32      573.71     27.87 o 
   7  -3  -2      538.32      568.25     26.87 o 
   3  -7  -2      538.32      508.76     27.33 o 
   7  -3   2      538.32      528.53     34.89 o 
   0   8  -2      129.58      143.38     24.69 o 
   0  -8   2      129.58      151.44     24.46 o 
   0  -8  -2      129.58      100.11      7.79 o 
   8   0  -2      129.58      115.78     23.37 o 
   8   0   2      139.62      118.06     23.64 o 
  -8   0   2      139.62       97.38     19.27 o 
  -8   0  -2      139.62      108.17     20.41 o 
   1   0  -3    10630.08    10543.75     61.26 o 
   0  -1   3    10630.08    10200.92     52.61 o 
   0   1  -3    10630.08    10105.63     61.76 o 
  -1   0   3    10630.08    10197.64     65.31 o 
   0   1  -3    10630.08    10826.10     67.18 o 
   1   0   3    14220.74    12536.72     63.54 o 
   1   0  -3    14220.75    14647.93     60.71 o 
   0   1   3    14220.74    14632.49     83.90 o 
   0  -1  -3    14220.74    14580.89     72.88 o 
   0  -1   3    14220.75    13117.27     64.13 o 
   1   0   3    14220.74    14532.88     68.50 o 
   1   0  -3    14220.75    13729.24     69.96 o 
   0  -1  -3    14220.74    14914.98     74.83 o 
  -1   0  -3    14220.74    14294.58     72.65 o 
  -1   0  -3    14220.74    14091.57     63.58 o 
   2   1  -3      123.92      111.45      8.34 o 
  -1   2  -3      123.92      120.11      8.38 o 
   1   2  -3      123.92      120.20      6.24 o 
   2  -1  -3      123.92      112.68      9.06 o 
   1   2  -3      123.92      118.51      9.16 o 
   2   1  -3      123.92      118.33      8.70 o 
   2  -1  -3      123.92      125.98      6.38 o 
  -2   1   3      123.92       88.91      8.24 o 
   1   2  -3      123.92      112.50      9.47 o 
  -1  -2   3      123.92      112.73      7.42 o 
  -1  -2  -3      169.69      167.93      5.74 o 
   2   1   3      169.69      153.49      9.79 o 
   2   1   3      169.69      167.93     10.20 o 
   1   2   3      169.69      156.73     11.52 o 
  -1  -2  -3      169.69      161.83      9.70 o 
  -2  -1  -3      169.69      156.87      7.74 o 
   2   1  -3      169.69      218.95     12.84 o 
   2   1  -3      169.69      152.99      9.66 o 
  -1  -2  -3      169.69      142.88      8.70 o 
  -2  -1  -3      169.69      153.77      8.70 o 
   2  -1   3      131.69      140.92     12.53 o 
   1  -2   3      131.69      150.35     14.76 o 
   1  -2  -3      131.69      137.28     11.30 o 
  -2   1  -3      131.69      154.27     11.57 o 
  -1   2  -3      131.69      150.40     12.80 o 
  -1   2   3      131.69      142.56     11.07 o 
  -2   1  -3      131.69      127.17      7.70 o 
   1  -2  -3      131.69      121.88      7.42 o 
  -3   0  -3     5692.18     5721.75     49.19 o 
   3   0   3     5692.18     5765.25     53.29 o 
  -3   0  -3     5692.18     5899.56     53.24 o 
   3   0   3     5692.18     6048.23     54.02 o 
   0  -3  -3     5692.18     5571.76     52.38 o 
   0  -3  -3     5692.18     5915.14     55.84 o 
  -3   0   3     5692.18     5521.52     46.82 o 
   3   0  -3     5692.18     6104.80     56.30 o 
   0   3   3     5692.18     5843.50     68.55 o 
   3   0  -3     4156.79     4414.45     43.45 o 
   0  -3   3     4156.79     4033.35     43.18 o 
   0   3  -3     4156.79     4148.54     56.66 o 
   0   3  -3     4156.79     4053.26     53.20 o 
   3   0  -3     4156.79     4097.21     54.29 o 
  -2   3  -3      604.17      630.38     19.63 o 
  -3  -2   3      604.17      616.94     21.91 o 
   3  -2  -3      604.17      583.19     21.41 o 
  -2  -3   3      604.17      600.81     22.77 o 
   3   2  -3      604.17      569.30     21.00 o 
   2   3  -3      604.17      612.16     18.08 o 
   2   3  -3      604.17      587.11     22.41 o 
  -3   2   3      604.17      583.69     22.68 o 
   2  -3   3      758.86      724.38     25.83 o 
  -2   3  -3      758.86      749.48     27.37 o 
  -3   2  -3      758.86      760.00     18.81 o 
   2  -3  -3      758.86      760.41     17.85 o 
  -2   3   3      758.86      807.74     26.69 o 
  -3   2  -3      758.86      829.33     25.60 o 
   2  -3  -3      758.86      754.04     25.46 o 
   3  -2   3      758.86      722.70     23.78 o 
  -2  -3  -3      695.97      697.47     23.14 o 
  -3  -2  -3      695.97      721.74     22.41 o 
  -3  -2  -3      695.97      729.26     19.49 o 
   2   3   3      695.97      644.13     25.14 o 
   3   2  -3      695.97      714.41     25.87 o 
   3   2   3      695.97      686.49     24.37 o 
  -4  -1  -3     6241.49     6257.57     59.58 o 
  -4  -1  -3     6241.49     6526.71     64.77 o 
  -4  -1   3     6241.50     5972.94     62.22 o 
   4   1   3     6241.49     6341.60     69.37 o 
   1   4   3     6241.49     6249.82     80.39 o 
  -1  -4  -3     6241.49     6491.36     70.83 o 
   4  -1  -3     4973.20     4787.03     67.46 o 
  -1  -4   3     4973.20     4868.05     65.59 o 
   4   1  -3     4973.20     4875.52     67.09 o 
  -1   4  -3     4973.20     4625.74     66.95 o 
   1   4  -3     4973.20     4718.98     68.73 o 
   1  -4   3     4973.20     4552.82     60.40 o 
   1  -4   3     4973.20     4880.08     55.75 o 
   4  -1  -3     4973.20     4924.26     59.76 o 
  -1   4   3     6810.14     6633.61     79.80 o 
   4  -1   3     6810.14     7230.69     64.90 o 
   1  -4  -3     6810.14     6764.55     69.46 o 
  -4   1   3     6810.14     6794.98     60.67 o 
   4  -1   3     6810.14     6260.66     65.82 o 
  -4   1  -3     6810.14     6706.75     67.96 o 
   1  -4  -3     6810.14     6710.94     62.63 o 
   3   4  -3     2466.22     2407.13     49.87 o 
  -4  -3   3     2466.22     2490.62     49.46 o 
  -4   3   3     2466.22     2500.64     51.33 o 
   4  -3  -3     2466.22     2536.26     41.45 o 
  -3  -4  -3     2466.22     2524.05     49.83 o 
  -4  -3  -3     2466.22     2490.71     47.41 o 
   3   4  -3     2466.22     2293.49     45.91 o 
   3   4   3     2466.22     2430.27     52.38 o 
   3   4  -3     2466.22     2217.93     48.14 o 
  -3  -4   3     2466.22     2383.17     50.69 o 
   4   3  -3     2466.22     2281.19     47.46 o 
   4   3   3     2466.22     2369.92     50.47 o 
   4   3  -3     2466.22     2341.82     47.23 o 
   3   4  -3     2466.22     2218.79     42.59 o 
  -3   4  -3     3322.25     3210.54     60.30 o 
   3  -4   3     3322.25     3194.74     54.75 o 
   4  -3  -3     3322.25     3430.03     55.29 o 
  -4   3  -3     3322.25     3330.06     56.39 o 
   3  -4   3     3322.25     3148.69     49.01 o 
   4  -3   3     3322.25     3278.72     54.57 o 
   3  -4  -3     3322.25     3005.99     45.55 o 
  -4   3  -3     3322.25     3365.13     57.12 o 
  -3   4  -3     3322.25     3228.90     57.30 o 
   4  -3   3     3322.25     3154.56     49.42 o 
  -3   4   3     3322.25     3354.42     58.44 o 
   4  -3  -3     3322.25     3450.26     56.21 o 
   3  -4  -3     3322.25     3346.50     55.16 o 
  -3  -4  -3     3239.99     3546.63     54.88 o 
   3   4   3     3239.99     3449.12     60.08 o 
  -4  -3  -3     3239.99     3688.20     53.61 o 
   4   3   3     3239.99     3387.63     57.85 o 
  -4  -3  -3     3239.99     3742.44     52.79 o 
   5   0   3     6053.98     6592.11     75.84 o 
  -5   0   3     6053.99     6287.72     68.73 o 
   0  -5  -3     6053.98     6260.39     66.04 o 
  -5   0  -3     6053.98     6355.27     72.19 o 
   0  -5  -3     6053.98     6352.21     73.15 o 
   0   5   3     6053.98     6365.01     86.72 o 
   5   0  -3     6053.99     6645.58     71.55 o 
   0   5   3     6053.98     6352.17     83.26 o 
  -5   0  -3     6053.98     6507.76     73.92 o 
   5   0  -3     4715.17     4911.10     70.69 o 
   5   0  -3     4715.17     4497.62     71.55 o 
   0  -5   3     4715.17     4704.86     66.86 o 
   0   5  -3     4715.17     4620.28     61.17 o 
   0   5  -3     4715.17     4612.67     71.19 o 
   0   5  -3     4715.17     4557.92     73.83 o 
  -5   2   3        1.65       34.21      8.38 o 
   2  -5   3        1.65      112.55     14.76 o 
   2  -5  -3        1.65       44.00     11.61 o 
   2  -5   3        1.65       24.69     16.44 o 
  -5   2   3        1.65       22.00     18.22 o 
  -2   5  -3        1.65      -18.67     21.77 o 
   2  -5  -3        1.65       -1.82     11.75 o 
   5  -2   3        1.65       83.81     14.71 o 
  -5   2  -3        1.65       12.57     11.89 o 
   5  -2   3        1.65       19.59     10.98 o 
  -2   5   3        1.65       17.58      7.20 o 
   5  -2  -3        1.65       28.65     14.30 o 
  -2   5   3        1.65       57.39     10.70 o 
  -5   2  -3        1.65       34.07      9.88 o 
   2   5   3        1.21       18.86     10.07 o 
   5   2  -3        1.21       14.76      9.56 o 
   2   5  -3        1.21       18.99     10.89 o 
   2   5  -3        1.21       30.33     25.19 o 
   5   2  -3        1.21       13.66      7.65 o 
   5  -2  -3        1.21       18.40     11.07 o 
  -5  -2  -3        1.21        7.79      5.60 o 
  -2   5  -3        1.21       15.30     11.84 o 
   2   5  -3        1.21        8.11      9.47 o 
   2   5   3        1.21       23.87     10.79 o 
  -2  -5  -3        1.21        8.61      6.42 o 
   5  -2  -3        1.21       15.85      8.43 o 
   2  -5   3        1.21       18.99      6.97 o 
  -2  -5   3        1.21       15.49      9.38 o 
   5   2  -3        1.21       13.98     10.02 o 
   5  -2  -3        1.21       -3.10     12.16 o 
   5   2   3        3.34       23.23     11.66 o 
   5   2   3        3.34        3.69     14.89 o 
  -5  -2  -3        3.34       61.08     13.25 o 
  -2  -5  -3        3.34       40.63     12.53 o 
  -5   4  -3     4200.72     3911.38     70.42 o 
   4  -5  -3     4200.71     4181.47     69.64 o 
  -4   5  -3     4200.72     4021.92     75.79 o 
  -4   5  -3     4200.72     4036.18     73.19 o 
  -5   4   3     4200.72     4056.13     71.42 o 
   5  -4   3     4200.72     3919.03     65.09 o 
  -5   4  -3     4200.72     3952.28     71.01 o 
   5  -4  -3     4200.72     4129.37     67.73 o 
   5  -4   3     4200.72     3989.22     68.28 o 
  -4   5   3     4200.71     4042.46     71.51 o 
   4  -5   3     4200.72     3871.16     63.86 o 
   4  -5   3     4200.72     4226.57     70.96 o 
   5  -4  -3     4200.72     4187.80     71.24 o 
   4  -5  -3     4200.71     3838.64     60.12 o 
   5   4  -3     3078.84     2890.80     63.49 o 
   4   5   3     3078.83     2897.72     63.81 o 
   5   4   3     3078.83     2871.62     61.31 o 
   4   5   3     3078.83     2903.42     65.50 o 
   4   5  -3     3078.84     2846.62     64.45 o 
   5   4  -3     3078.84     2931.97     62.08 o 
   5  -4  -3     3078.84     3231.40     54.66 o 
  -4  -5  -3     3078.83     2884.79     60.85 o 
   5   4   3     3078.83     2917.12     65.36 o 
   5   4  -3     3078.84     2934.84     62.67 o 
  -5  -4   3     3078.84     2971.83     59.26 o 
   4   5  -3     3078.84     2991.82     66.23 o 
  -4  -5   3     3078.84     3095.58     62.35 o 
   5   4  -3     3078.84     3109.74     62.54 o 
  -5  -4  -3     3078.83     2967.86     58.85 o 
  -4  -5   3     3078.84     3032.59     64.81 o 
   5  -1  -6      324.49      789.61     37.17 o 
  -6   0   4      409.92      789.61     37.17 o 
  -6   1   3      112.62      135.41     22.00 o 
  -6   1   3      112.62       98.02     12.02 o 
  -1   6   3      112.62      171.99     20.27 o 
  -6   1  -3      112.62      103.62     13.57 o 
   1  -6  -3      112.62      100.52      9.75 o 
  -6   1  -3      112.62      108.77     13.98 o 
  -1   6   3      112.62      126.17     14.03 o 
   1  -6   3      103.11      130.27     15.58 o 
   6   1  -3      103.11      137.55     21.13 o 
   6   1  -3      103.11      156.91     19.90 o 
   1   6   3      103.11      130.63     20.59 o 
  -1   6  -3      103.11      148.39     17.08 o 
   6   1  -3      103.11      118.15     18.31 o 
   6  -1  -3      103.11      137.14     19.59 o 
   1   6  -3      103.11      187.34     38.40 o 
  -1  -6   3      103.11      123.39     16.67 o 
   1   6  -3      103.11      164.56     23.09 o 
  -1   6  -3      103.11       86.31     18.13 o 
  -1   6  -3      103.11      150.53     34.75 o 
   1   6  -3      103.11      117.51     19.63 o 
  -1  -6  -3      103.11      122.34     15.80 o 
   1   6   3      103.11      143.57     20.18 o 
   6  -1  -3      103.11      159.05     15.90 o 
   6  -1  -3      103.11      118.83     21.73 o 
  -6  -1  -3      164.29      171.67     18.54 o 
   6   1   3      164.29      192.89     17.95 o 
   6   1   3      164.29      171.49     19.13 o 
  -1  -6  -3      164.29      165.75     16.67 o 
  -6  -1  -3      164.29      165.52     15.12 o 
   6   3  -3      319.63      292.87     22.96 o 
   3   6  -3      319.63      266.73     22.45 o 
   6   3   3      319.62      261.21     21.45 o 
   6   3  -3      319.63      253.33     22.09 o 
   6  -3  -3      319.63      300.43     22.96 o 
  -6   3   3      319.63      269.96     17.85 o 
   6   3   3      319.62      302.53     22.00 o 
   3   6   3      319.63      249.14     18.81 o 
  -3  -6   3      319.63      215.53     21.27 o 
   3   6  -3      319.63      266.68     25.46 o 
  -3  -6   3      319.63      244.59     19.54 o 
  -3  -6  -3      319.63      239.44     18.95 o 
   6  -3  -3      319.63      250.24     20.22 o 
   6   3  -3      319.63      242.59     17.08 o 
   3   6   3      319.63      324.34     33.57 o 
  -3   6   3      437.69      368.84     21.09 o 
   3  -6  -3      437.69      363.19     24.78 o 
   3  -6   3      437.68      389.61     28.74 o 
   6  -3  -3      437.68      367.79     21.91 o 
  -6   3  -3      437.68      339.15     24.09 o 
  -3   6  -3      437.68      377.04     30.06 o 
   3  -6   3      437.68      438.21     26.01 o 
   6  -3   3      437.68      384.10     22.23 o 
  -3   6  -3      437.68      374.81     30.65 o 
   3  -6  -3      437.69      354.31     23.05 o 
  -3   6   3      437.69      356.45     23.41 o 
   6  -3   3      437.68      416.48     28.83 o 
  -6   3  -3      437.68      371.44     22.59 o 
  -3  -6  -3      361.55      347.34     24.05 o 
   6  -5   3       11.16       47.92     28.38 o 
   5  -6  -3       11.16       33.57     26.01 o 
  -5   6  -3       11.16       38.26     22.00 o 
   6  -5  -3       11.16       14.44     29.33 o 
  -6   5  -3       11.16       44.00     21.27 o 
   6  -5  -3       11.16       51.01     20.18 o 
   5  -6   3       11.16       69.41     25.96 o 
  -5   6   3       11.16        6.56     16.90 o 
   6   5   3       10.19        9.56     20.41 o 
  -5  -6  -3       10.19       35.39     16.99 o 
   5   6   3       10.19        0.46     19.54 o 
   6   5  -3       10.19       17.90     18.04 o 
  -5  -6   3       10.19        9.97     14.94 o 
  -6  -5  -3       10.19       23.68      7.61 o 
   5   6  -3       10.19       43.22     20.72 o 
   0   7  -3      911.17      895.10     38.35 o 
   0   7   3      911.17      978.08     39.26 o 
   0   7  -3      911.17      904.34     39.26 o 
  -7   0   3      911.18      913.09     31.79 o 
   7   0  -3      911.18      911.95     39.08 o 
   0   7   3      911.17      912.63     35.80 o 
   7   0  -3      911.18      853.06     36.44 o 
   0  -7  -3      911.17      942.60     33.07 o 
   0  -7   3      911.17      863.30     33.52 o 
  -7   0  -3     1184.45     1233.15     41.40 o 
   7   0   3     1184.45     1315.09     40.58 o 
   0  -7  -3     1184.45     1320.51     37.94 o 
  -7   0  -3     1184.45     1300.24     39.63 o 
   7   0   3     1184.45     1278.56     40.17 o 
  -7   2  -3      472.01      465.17     26.37 o 
  -2   7   3      472.01      580.59     33.43 o 
   7  -2   3      472.01      576.40     31.97 o 
  -7   2   3      472.01      536.14     26.65 o 
  -7   2   3      472.01      575.67     26.01 o 
  -7   2  -3      472.01      460.80     28.06 o 
   7   2   3      445.22      539.64     32.02 o 
  -7  -2  -3      445.22      530.99     28.38 o 
  -7  -2  -3      445.22      496.10     28.24 o 
   7  -2  -3      366.78      362.97     24.82 o 
   7   2  -3      366.78      376.54     28.33 o 
   7   2  -3      366.78      363.01     26.33 o 
   2   7   3      366.78      403.78     29.42 o 
  -2  -7  -3      366.78      393.48     23.46 o 
   2   7   3      366.78      397.45     22.96 o 
   2   7  -3      366.78      412.75     28.33 o 
   2   7  -3      366.78      393.71     25.23 o 
   7  -2  -3      366.78      456.79     28.01 o 
  -2  -7   3      366.78      379.73     26.33 o 
  -2   7  -3      366.78      400.59     27.69 o 
   7   2   3      366.78      361.92     23.46 o 
  -2   7  -3      366.78      405.33     25.64 o 
  -2  -7   3      366.78      366.20     23.55 o 
   7  -2  -3      366.78      331.49     22.18 o 
   7   2  -3      366.78      352.13     23.05 o 
   0   0   4    15222.61    14747.27     81.71 o 
   0   0  -4    15222.61    15141.67     84.22 o 
  -2   0  -4     2720.20     2572.60     35.44 o 
   0   2   4     2720.20     2597.02     43.82 o 
   2   0   4     2720.20     2429.13     34.66 o 
   0  -2  -4     2720.20     2643.34     36.76 o 
   2   0  -4     2720.20     2537.26     36.03 o 
   0  -2  -4     2720.20     2602.89     37.03 o 
  -2   0  -4     2720.20     2617.20     32.48 o 
   0  -2   4     2720.20     2560.63     34.43 o 
   2   0   4     2720.20     2688.61     32.70 o 
   0   2  -4     1901.31     1922.46     35.44 o 
   2   0  -4     1901.31     1802.35     29.56 o 
   2   2  -4    30025.27    30879.04    135.64 o 
   2  -2  -4    30025.25    31927.91    126.26 o 
   2   2  -4    30025.27    30996.15    153.86 o 
   2  -2  -4    30025.25    29929.70    145.75 o 
  -2   2   4    30025.25    30125.10    159.28 o 
   2   2   4    41115.59    42355.20    181.32 o 
   2   2   4    41115.59    39646.59    137.42 o 
  -2  -2   4    41115.65    39017.67    126.12 o 
  -2  -2  -4    41115.59    43378.60    171.03 o 
   2   2  -4    41115.65    43777.19    166.25 o 
  -2   2  -4    42087.53    43356.33    175.81 o 
   2  -2   4    42087.53    43889.92    166.20 o 
   1  -3  -4       28.04       38.76     11.93 o 
  -1   3   4       28.04       23.23     10.43 o 
   1  -3   4       28.04       17.49     18.95 o 
  -1   3  -4       28.04       33.07     15.17 o 
  -3   1  -4       28.04       22.96      5.60 o 
   3  -1   4       28.04       36.71     13.12 o 
   3  -1   4       28.04       38.08      4.74 o 
   1  -3  -4       28.04       24.00      6.10 o 
  -3   1  -4       28.04       55.20     12.02 o 
  -3  -1  -4       14.71       29.33      6.60 o 
   3   1   4       14.71       17.03      7.24 o 
   3   1   4       14.71       25.73      9.88 o 
  -1  -3  -4       14.71       30.65      8.52 o 
   3   1  -4       14.71       59.30     11.57 o 
   3   1  -4       14.71       72.78     13.94 o 
  -3  -1  -4       14.71        7.93      4.55 o 
  -1  -3  -4       14.71        8.75      5.06 o 
   1   3   4       14.71        0.77     10.79 o 
   1   3  -4       10.75       16.53      7.01 o 
   3  -1  -4       10.75        0.00     12.62 o 
  -3   1   4       10.75        0.96      5.74 o 
   3   1  -4       10.75       14.44      5.47 o 
   3  -1  -4       10.75       23.87      3.96 o 
  -1   3  -4       10.75       10.52      6.60 o 
   1   3  -4       10.75       19.36     15.21 o 
  -1  -3   4       10.75       11.75     11.89 o 
   3   1  -4       10.75       -0.77      5.88 o 
   0   4   4     7389.78     7191.10     85.36 o 
   4   0   4     7389.78     7484.29     69.14 o 
  -4   0  -4     7389.78     7510.98     70.42 o 
   0   4   4     7389.78     7062.16     87.68 o 
   0  -4  -4     7389.78     7261.34     72.65 o 
   0  -4  -4     7389.78     6960.50     68.46 o 
   4   0   4     7389.78     7003.95     68.09 o 
  -4   0   4     7389.79     6723.97     62.26 o 
  -4   0  -4     7389.78     6897.01     62.40 o 
   4   0  -4     7389.79     7404.40     71.78 o 
   0   4  -4     5396.50     4777.19     68.41 o 
   0  -4   4     5396.50     5092.28     66.82 o 
   0   4  -4     5396.50     5107.09     73.38 o 
   4   0  -4     5396.50     5144.16     71.19 o 
   0  -4   4     5396.50     5022.87     55.07 o 
   4  -2   4     1631.90     1605.00     37.17 o 
  -2   4   4     1631.90     1624.13     40.31 o 
   2  -4   4     1631.90     1655.51     39.67 o 
  -2   4  -4     1631.90     1670.68     41.99 o 
  -4   2  -4     1631.90     1641.71     38.17 o 
  -4   2  -4     1631.90     1710.48     38.12 o 
   4  -2   4     1631.90     1557.90     33.34 o 
  -2   4  -4     1631.90     1666.49     44.77 o 
  -2   4   4     1631.90     1638.29     42.59 o 
   2  -4  -4     1631.90     1677.10     40.45 o 
   2   4   4     1520.14     1578.40     44.55 o 
  -2  -4  -4     1520.14     1643.85     39.58 o 
  -4  -2  -4     1520.14     1714.90     38.49 o 
   4   2   4     1520.14     1669.45     37.44 o 
  -2  -4  -4     1520.14     1688.21     36.98 o 
   2   4   4     1520.14     1584.64     41.17 o 
   4   2   4     1520.14     1616.43     40.22 o 
   2   4  -4     1182.73     1172.07     33.61 o 
  -4  -2   4     1182.73     1188.56     31.70 o 
   4   2  -4     1182.73     1134.90     33.66 o 
   2   4  -4     1182.73     1244.26     36.39 o 
   4   2  -4     1182.73     1208.78     31.11 o 
  -4   2   4     1182.73     1138.82     35.71 o 
   4  -2  -4     1182.73     1247.04     34.02 o 
   2   4  -4     1182.73     1158.31     30.93 o 
   4  -2  -4     1182.73     1275.78     35.75 o 
   4  -2  -4     1182.73     1204.41     28.24 o 
  -2  -4   4     1182.73     1188.88     35.80 o 
  -4   4  -4     4058.80     3776.28     67.05 o 
   4  -4  -4     4058.80     3878.08     67.77 o 
  -4   4  -4     4058.80     3554.79     65.63 o 
   4  -4  -4     4058.80     4021.56     68.55 o 
  -4   4   4     4058.80     3842.78     70.46 o 
   4  -4   4     4058.80     3729.64     60.62 o 
   4  -4   4     4058.80     3832.49     65.54 o 
  -4  -4   4     2957.30     2819.33     59.17 o 
   4   4   4     2957.29     2774.29     63.27 o 
   4   4  -4     2957.30     2664.02     58.53 o 
   4   4  -4     2957.30     2745.23     55.29 o 
  -4  -4  -4     2957.29     3010.36     59.48 o 
   4  -4  -4     2957.30     2935.12     50.51 o 
  -4  -4  -4     4039.93     4389.03     68.00 o 
   4   4   4     4039.93     4216.27     74.65 o 
   1   5   4       10.27       26.05     11.66 o 
   1   5   4       10.27       47.10     17.54 o 
   5   1   4       10.27       16.72     12.02 o 
  -1  -5  -4       10.27       27.15      7.83 o 
  -5  -1  -4       10.27       26.46      6.70 o 
  -5  -1  -4       10.27       32.34     10.48 o 
   5   1   4       10.27       30.11      8.29 o 
  -1  -5  -4       10.27       27.19      9.88 o 
   5   1  -4        3.77       11.52      9.16 o 
  -1   5  -4        3.77       30.24     12.57 o 
  -1   5  -4        3.77       21.04     17.08 o 
   5   1  -4        3.77       33.57      9.38 o 
   5  -1  -4        3.77       16.53      9.61 o 
   1   5  -4        3.77       30.11     19.77 o 
   1  -5   4        3.77        5.24     16.72 o 
   1   5  -4        3.77       26.24     12.16 o 
   1   5  -4        3.77       14.03     10.93 o 
  -1  -5   4        3.77        9.02      6.70 o 
  -1   5  -4        3.77        6.01      7.97 o 
   5   1  -4        3.77       19.13      8.34 o 
   5  -1  -4        3.77       16.81      9.02 o 
   1  -5   4        3.77       46.05     11.89 o 
   1  -5   4        3.77        5.19      6.83 o 
   5  -1  -4        3.77       12.80      8.56 o 
   5  -1   4        5.17       75.47     13.07 o 
   1  -5  -4        5.17       68.37      7.06 o 
   5  -1   4        5.17       81.03     13.25 o 
  -5   1  -4        5.17       30.47      8.34 o 
  -5   1   4        5.17       51.83     18.22 o 
  -1   5   4        5.17       51.10     13.35 o 
   5  -1  -4        5.17        7.33     13.71 o 
   1  -5  -4        5.17       18.54      9.29 o 
   1  -5  -4        5.17       86.08     11.07 o 
  -5   1  -4        5.17        4.01     10.52 o 
   1  -5  -4        5.17        7.06      4.74 o 
  -1   5   4        5.17       19.90      8.65 o 
  -3  -5  -4       13.99        8.70      9.52 o 
   3   5  -4       13.99       18.81     13.30 o 
  -5  -3  -4       13.99       16.44      8.20 o 
   3   5  -4       13.99       28.28     14.44 o 
   5  -3  -4       13.99       29.15     15.26 o 
   5   3  -4       13.99       23.64     13.53 o 
   5   3  -4       13.99       23.64     10.43 o 
   3   5   4       13.99       28.24     10.70 o 
   5  -3  -4       13.99       35.98     17.03 o 
   5  -3  -4       13.99       21.82     13.39 o 
   5   3  -4       13.99       33.30      8.56 o 
  -5   3   4       13.99        5.42      6.10 o 
  -3  -5   4       13.99        4.37      9.02 o 
   5   3   4       13.99       -3.51     13.48 o 
   3   5   4       13.99       13.98     16.53 o 
   3   5  -4       13.99       50.47     18.36 o 
  -3   5  -4       36.40       16.44     20.59 o 
   3  -5  -4       36.40      109.68     20.00 o 
  -3   5   4       36.40       16.99     15.21 o 
   3  -5   4       36.40      120.43     22.04 o 
  -3   5   4       36.40       28.33      8.75 o 
  -5   3  -4       36.40       46.91     13.21 o 
   3  -5   4       36.40       36.71     18.54 o 
   3  -5  -4       36.40       18.58     16.81 o 
   5  -3   4       36.40       84.90     19.13 o 
   5  -3   4       36.40       46.19     11.20 o 
  -5   3  -4       36.40       28.65     13.94 o 
  -3   5  -4       36.40       18.72     17.90 o 
  -3  -5  -4       18.67       24.60     13.94 o 
  -5  -3  -4       18.67       17.13      9.52 o 
   5   3   4       18.67       19.81     15.85 o 
   0  -6  -4      572.16      558.27     23.27 o 
   0   6   4      572.16      638.80     34.30 o 
  -6   0  -4      572.16      573.35     26.19 o 
  -6   0  -4      572.16      611.29     26.74 o 
   6   0   4      572.16      587.61     23.87 o 
   0  -6  -4      572.16      560.55     24.19 o 
   0   6   4      572.16      545.47     27.92 o 
   6   0  -4      409.92      334.32     20.77 o 
   0   6  -4      409.92      412.61     25.92 o 
   0   6  -4      409.92      354.40     26.14 o 
   6   0  -4      409.92      361.42     24.87 o 
   0   6  -4      409.92      363.33     22.41 o 
   6   0  -4      409.92      390.34     19.95 o 
   0  -6   4      409.92      372.67     20.91 o 
   5  -1  -6      324.49      789.61     37.17 o 
  -6   0   4      409.92      789.61     37.17 o 
   2   6  -4     9224.39     8612.46    114.82 o 
  -2   6  -4     9224.40     9470.38    120.20 o 
   6   2  -4     9224.39     9233.36    115.51 o 
   2   6  -4     9224.39     8667.70    108.08 o 
   6   2  -4     9224.39     9063.10    105.85 o 
   2  -6   4     9224.40     8958.34     94.24 o 
   6  -2  -4     9224.40     9311.33    113.00 o 
  -2  -6   4     9224.39     8551.60    109.91 o 
   2   6  -4     9224.39     8767.32    117.38 o 
   6  -2  -4     9224.40     8292.99     84.81 o 
  -2  -6  -4     9224.38     9192.64    107.90 o 
   6   2  -4     9224.39     8299.82    113.37 o 
   2   6   4     9224.38     8811.00    110.27 o 
   2   6   4     9224.38     8830.49    120.34 o 
   6  -2  -4    12631.60    11907.94    115.87 o 
  -6   2  -4    12631.59    12660.20    118.92 o 
   2  -6  -4    12631.59    12810.23    121.75 o 
  -2   6   4    12631.59    11933.95    132.77 o 
   6  -2   4    12631.59    12946.88    118.70 o 
  -2   6   4    12631.59    12323.79    130.17 o 
  -2   6  -4    12631.60    12243.58    140.47 o 
   6  -2   4    12631.59    12196.58    107.76 o 
   2  -6  -4    12631.59    11031.43     97.29 o 
  -6   2  -4    12631.59    12580.58    123.62 o 
  -2  -6  -4    12010.85    12622.63    120.47 o 
   6   2   4    12010.85    12572.75    129.49 o 
   6   2   4    12010.85    12604.18    125.30 o 
   6  -4   4      482.35      497.10     34.66 o 
   4  -6   4      482.35      573.44     34.57 o 
  -4   6  -4      482.35      510.59     34.75 o 
  -4   6   4      482.35      465.72     29.47 o 
   4  -6  -4      482.35      539.64     31.25 o 
  -6   4  -4      482.35      459.16     31.34 o 
  -4   6   4      482.35      489.50     24.46 o 
  -4  -6  -4      328.30      331.22     19.95 o 
  -6   4   4      328.30      310.31     19.90 o 
  -4  -6   4      328.30      270.32     24.23 o 
   6  -4  -4      328.30      342.74     24.73 o 
   4   6   4      328.30      328.17     22.64 o 
   4   6   4      328.30      407.24     42.50 o 
  -4  -6   4      328.30      309.63     19.63 o 
   6   4  -4      328.30      334.86     24.64 o 
   6   4   4      328.30      311.00     21.32 o 
   6   4  -4      328.30      324.43     28.19 o 
   6   4   4      328.30      294.42     24.78 o 
   6  -4  -4      328.30      375.81     27.06 o 
   4   6  -4      328.30      303.12     27.10 o 
  -4  -6  -4      392.65      491.05     29.33 o 
  -7  -1  -4        9.70       36.44     16.72 o 
  -7  -1  -4        9.70       43.18     14.99 o 
   7   1   4        9.70       19.63     15.53 o 
  -1  -7  -4        9.70       28.19     15.62 o 
   7   1   4        9.70       35.57     11.20 o 
  -1   7  -4        7.26       17.63     16.67 o 
   7  -1  -4        7.26        3.60      9.38 o 
   7   1  -4        7.26       28.60     14.35 o 
   7   1  -4        7.26       23.50      9.66 o 
  -1  -7   4        7.26       19.36     10.16 o 
  -7   1   4        7.26        5.06      9.06 o 
   7  -1  -4        7.26       14.30     14.58 o 
  -1  -7  -4        7.26       15.58      8.24 o 
   1   7   4        7.26       51.88     11.84 o 
  -1   7  -4        7.26       12.34     15.49 o 
   1   7   4        7.26       22.27     19.81 o 
   1   7  -4        7.26       -5.42     15.21 o 
   7   1  -4        7.26       21.82     17.03 o 
   1  -7   4        7.26        9.66      6.60 o 
  -7   1  -4       19.95       33.75     13.53 o 
  -7   1  -4       19.95       38.62     13.85 o 
  -1   7   4       19.95       35.12      9.93 o 
  -1   7   4       19.95       24.28     23.55 o 
  -3   7  -4        0.88       12.84     18.77 o 
   7   3  -4        0.88       26.28     20.41 o 
   7  -3  -4        0.88       26.51     19.49 o 
   7  -3  -4        0.88        7.93     17.35 o 
   3   7  -4        0.88       11.84     17.72 o 
   3   7   4        0.88       24.05     22.00 o 
   7   3  -4        0.88       16.17     19.90 o 
   7   3   4        0.88       21.54     17.85 o 
  -7   3  -4        1.21       23.50     18.58 o 
   3  -7   4        1.21       96.33     28.92 o 
   3  -7  -4        1.21       32.89     22.91 o 
  -3   7   4        1.21       61.40     20.59 o 
   7  -3   4        1.21       71.69     28.65 o 
  -3  -7  -4        0.88        0.00     20.27 o 
   0  -1   5    10477.51     9644.60     69.69 o 
   0  -1  -5    10477.51     9873.02     74.56 o 
   1   0  -5    10477.52     9654.44     72.47 o 
  -1   0  -5    10477.51    10268.19     77.29 o 
   0   1  -5    10477.51    10054.39     69.32 o 
   1   0   5    10477.51     9951.96     72.10 o 
   1   0   5    10477.51    10597.96     71.10 o 
   0  -1  -5    10477.51    10135.74     77.16 o 
   1   0  -5     7044.39     6618.89     63.17 o 
   0  -1   5     7044.39     6406.69     49.10 o 
   0   1  -5     7044.39     6690.45     65.95 o 
   0   1   5     7044.38     6444.86     67.00 o 
  -1   0   5     7044.39     6426.50     62.81 o 
   1   2   5      471.70      463.99     22.36 o 
  -1  -2   5      471.70      454.70     19.54 o 
  -2  -1  -5      471.70      421.86     17.58 o 
   1   2  -5      471.70      508.22     21.18 o 
   2   1   5      471.70      483.94     19.49 o 
  -1  -2  -5      471.70      413.62     17.67 o 
   2   1   5      471.70      439.03     18.77 o 
  -1   2  -5      248.54      234.52     13.57 o 
   2  -1  -5      248.54      176.59     12.71 o 
   1   2  -5      248.54      206.92     13.48 o 
  -2   1   5      248.54      213.84     14.30 o 
   2  -1  -5      248.54      224.73     11.71 o 
   2   1  -5      248.54      236.53     13.71 o 
   1  -2  -5      248.54      219.58     12.07 o 
  -1   2   5      248.54      192.03     14.48 o 
  -2   1  -5      403.23      360.73     16.44 o 
   1  -2   5      403.23      348.07     21.59 o 
  -2   1  -5      403.23      364.06     16.17 o 
   1  -2  -5      403.23      363.56     19.36 o 
   2  -1   5      403.23      308.26     19.27 o 
  -1   2  -5      403.23      305.67     19.54 o 
  -3   0  -5     5270.63     4733.05     55.75 o 
   3   0  -5     5270.63     5120.75     59.71 o 
  -3   0  -5     5270.63     4996.04     52.70 o 
   3   0   5     5270.63     4721.80     56.52 o 
   0  -3  -5     5270.63     5150.22     60.17 o 
   0   3   5     5270.63     5052.11     72.60 o 
   3   0   5     5270.63     5174.31     52.65 o 
   0   3  -5     5270.63     5114.88     68.37 o 
   0  -3  -5     5270.63     4788.07     58.66 o 
   0  -3   5     3433.69     3102.78     43.91 o 
   3   0  -5     3433.69     3237.78     46.50 o 
   0   3  -5     3433.69     3249.21     54.61 o 
   2   4  -4      873.73      492.18     23.32 o 
   3  -2  -5      568.46      565.42     19.22 o 
   3   2  -5      568.46      549.07     23.23 o 
  -2   3   5      568.46      543.15     25.37 o 
   2  -3  -5      568.46      612.79     20.00 o 
   3  -2  -5      568.46      585.60     23.96 o 
   2   3  -5      568.46      567.61     20.91 o 
  -2   3  -5      568.46      534.95     21.82 o 
   3  -2  -5      568.46      551.58     23.55 o 
   3   2  -5      568.46      549.07     21.73 o 
  -3   2   5      568.46      546.11     24.73 o 
  -3   2  -5      827.82      767.52     24.00 o 
   3  -2   5      827.82      809.01     27.97 o 
   2  -3  -5      827.81      929.89     33.30 o 
  -3   2  -5      827.82      793.94     27.97 o 
  -2   3  -5      827.82      814.48     31.75 o 
   2  -3   5      827.82      830.65     31.15 o 
   2   3   5      778.43      825.59     32.11 o 
   2   3  -5      778.44      858.20     30.38 o 
  -3  -2  -5      778.43      811.02     26.87 o 
   3   2   5      778.43      784.55     28.51 o 
  -2  -3  -5      778.43      854.70     25.28 o 
  -2  -3  -5      778.43      809.79     27.37 o 
   2   3   5      778.43      836.80     28.42 o 
   1   5  -4        2.79       51.88     20.36 o 
   1   4  -5     3624.62     3407.49     59.85 o 
  -1   4  -5     3624.62     3615.32     59.62 o 
   1  -4   5     3624.62     3457.00     50.92 o 
   4   1  -5     3624.62     3574.83     58.07 o 
   1   4  -5     3624.62     3446.02     54.43 o 
   4  -1  -5     3624.62     3422.70     48.19 o 
   1   4  -5     3624.62     3630.03     63.90 o 
   4  -1  -5     3624.62     3377.97     55.66 o 
  -4   1   5     3624.62     3595.51     63.04 o 
  -1  -4   5     3624.62     3186.31     57.25 o 
   4  -1  -5     3624.62     3661.50     61.49 o 
   4   1  -5     3624.62     3275.76     58.44 o 
  -1   4  -5     3624.62     3194.92     59.80 o 
   1  -4  -5     5366.25     5590.02     64.27 o 
   1  -4  -5     5366.25     5206.33     68.64 o 
  -1   4   5     5366.25     5152.09     78.48 o 
  -4   1  -5     5366.25     5126.35     58.26 o 
  -1   4   5     5366.25     5159.01     74.74 o 
   4  -1   5     5366.25     4764.94     57.03 o 
  -4   1  -5     5366.25     5242.09     63.27 o 
  -1   4  -5     5366.25     5551.08     80.80 o 
   4  -1   5     5366.25     5241.63     64.63 o 
  -1  -4  -5     4963.43     5177.09     69.96 o 
   1   4   5     4963.43     5031.20     79.75 o 
  -4  -1  -5     4963.43     5188.84     65.00 o 
   1   4   5     4963.43     5210.89     77.43 o 
   4   1   5     4963.43     5164.84     65.36 o 
  -1  -4  -5     4963.43     5469.83     65.95 o 
   4   3   5     2938.70     3154.29     60.03 o 
  -3  -4  -5     2938.70     3209.90     57.34 o 
  -4  -3  -5     2938.70     3327.01     61.40 o 
  -3  -4  -5     2938.70     3234.36     62.81 o 
   4   3  -5     2938.70     3357.48     59.99 o 
   3   4   5     2938.70     3153.79     68.41 o 
  -4  -3  -5     2938.70     3298.22     56.39 o 
   3   4   5     2938.70     3045.02     63.49 o 
   4   3   5     2938.70     3189.68     65.22 o 
  -4  -3   5     2034.25     2024.62     47.41 o 
   3   4  -5     2034.25     1945.51     48.23 o 
   4   3  -5     2034.25     1976.34     45.37 o 
   3   4  -5     2034.25     2085.57     48.64 o 
  -3   4   5     2034.25     1950.84     51.01 o 
   4  -3  -5     2034.25     1922.69     39.95 o 
   3  -4  -5     2034.25     2189.55     42.54 o 
   3   4  -5     2034.25     1993.83     44.96 o 
   4  -3  -5     2034.25     2032.73     51.06 o 
   4  -3  -5     2034.25     1945.83     47.55 o 
  -4   3   5     2034.25     1937.49     50.79 o 
   4   3  -5     2034.25     1954.57     41.99 o 
  -3  -4   5     2034.25     1947.10     48.51 o 
   3  -4   5     3037.27     2747.37     49.37 o 
  -3   4  -5     3037.27     2767.59     58.16 o 
   3  -4  -5     3037.27     2933.02     59.48 o 
   4  -3   5     3037.27     2651.08     48.37 o 
  -4   3  -5     3037.27     2395.97     50.69 o 
   3  -4   5     3037.27     2795.83     53.88 o 
  -3   4  -5     3037.27     2925.87     60.12 o 
   4  -3   5     3037.27     2906.69     53.84 o 
  -4   3  -5     3037.27     2769.37     55.16 o 
   0   5   5     4916.60     5072.74     85.17 o 
  -5   0  -5     4916.61     5478.16     69.10 o 
  -5   0  -5     4916.61     5603.23     71.37 o 
   0  -5  -5     4916.60     5489.27     68.05 o 
   0   5   5     4916.60     5175.04     83.62 o 
   0  -5  -5     4916.60     5267.28     72.19 o 
   0   5  -5     3590.42     3691.38     59.80 o 
   5   0  -5     3590.42     3845.52     69.28 o 
   0   5  -5     3590.42     3696.39     70.96 o 
   5   0  -5     3590.42     3638.78     70.69 o 
   0   5  -5     3590.42     3655.95     68.96 o 
   0  -5   5     3590.42     3851.26     68.18 o 
   0   6  -4      302.82      191.85     20.22 o 
  -2  -5  -5       86.93       85.77     10.84 o 
  -5  -2  -5       86.93       87.31      9.97 o 
   5   2   5       86.93       91.46     14.07 o 
   2   5   5       86.93       98.61     24.69 o 
   5   2   5       86.93      107.36     14.99 o 
  -5  -2  -5       86.93      103.48     10.11 o 
  -2  -5  -5       86.93      110.82     14.21 o 
   2   5   5       86.93      100.84     13.48 o 
  -2  -5   5       25.75       34.98     11.43 o 
   2  -5   5       25.75       39.99      9.56 o 
  -2   5  -5       25.75       35.85     16.81 o 
   5   2  -5       25.75       33.43     11.84 o 
   2   5  -5       25.75       74.74     20.18 o 
  -5   2   5       25.75       31.34     13.03 o 
   2   5  -5       25.75       25.19     13.39 o 
   5  -2  -5       25.75       29.33     15.44 o 
   2   5  -5       25.75       42.68     15.71 o 
  -2   5  -5       25.75       35.12     10.20 o 
   5   2  -5       25.75       22.36      7.47 o 
   5   2  -5       25.75       59.03     12.94 o 
   5  -2  -5       25.75       78.25     17.67 o 
   5  -2  -5       25.75       50.10     17.22 o 
   5  -2   5       63.83       59.67     12.07 o 
  -5   2  -5       63.83       78.98     15.12 o 
   2  -5  -5       63.83       94.65     16.94 o 
   2  -5   5       63.83      150.03     19.77 o 
   5  -2   5       63.83      118.51     18.08 o 
   2  -5  -5       63.83       76.84     15.40 o 
  -5   2  -5       63.83       84.08     14.12 o 
  -2   5   5       63.83       87.18     16.90 o 
  -2   5   5       63.83       65.27     10.93 o 
  -2   5  -5       63.83       96.24     17.72 o 
   2  -5   5       63.83      110.41     19.08 o 
   5  -4  -5     2404.28     2514.44     52.38 o 
  -4  -5   5     2404.28     2468.53     60.53 o 
  -5  -4  -5     2404.28     2720.68     61.12 o 
   5  -4  -5     2404.28     2426.90     57.34 o 
   4   5  -5     2404.28     2498.54     64.95 o 
   5   4  -5     2404.28     2510.61     58.85 o 
   4   5   5     2404.28     2604.21     64.59 o 
   4  -5  -5     2404.28     2715.35     53.02 o 
   5   4  -5     2404.28     2435.69     61.31 o 
   5   4   5     2404.28     2495.86     64.54 o 
   4   5  -5     2404.28     2506.70     60.58 o 
   4   5   5     2404.28     2421.11     66.27 o 
   5  -4  -5     2404.28     2592.14     62.08 o 
   5   4   5     2404.28     2609.32     62.54 o 
  -5   4   5     2404.28     2382.58     60.76 o 
   4   5  -5     2404.28     2429.18     59.21 o 
  -4  -5  -5     2404.28     2664.38     62.63 o 
   4  -5  -5     3448.19     3597.06     69.92 o 
   5  -4   5     3448.19     3346.59     62.45 o 
  -5   4  -5     3448.19     3345.18     69.87 o 
  -4   5   5     3448.19     3439.83     72.51 o 
  -5   4  -5     3448.19     3394.46     67.09 o 
   5  -4   5     3448.19     3536.02     65.41 o 
  -4   5  -5     3448.19     3369.73     73.10 o 
  -4   5  -5     3448.19     3372.10     69.82 o 
   4  -5   5     3448.19     3534.52     62.81 o 
   4  -5   5     3448.19     3517.58     65.27 o 
  -4  -5  -5     3019.16     3635.00     68.82 o 
  -5  -4  -5     3019.16     3609.08     66.95 o 
  -1   6   5      165.57      184.56     22.59 o 
  -6   1  -5      165.57      179.55     17.81 o 
  -6   1  -5      165.57      169.66     17.67 o 
  -1   6   5      165.57      187.34     15.62 o 
   6  -1  -5      120.91      133.91     12.71 o 
   1   6  -5      120.91      166.84     26.87 o 
   6   1  -5      120.91      163.83     23.59 o 
   1   6  -5      120.91      262.12     27.47 o 
  -1   6  -5      120.91      222.04     24.73 o 
   6  -1  -5      120.91      167.16     24.50 o 
   6   1  -5      120.91      153.59     18.72 o 
   1  -6   5      120.91      158.91     17.49 o 
  -1  -6   5      120.91      149.90     17.49 o 
   1   6  -5      120.91      151.90     14.71 o 
   6   1  -5      120.91      210.61     22.55 o 
  -1   6  -5      120.91      158.37     28.15 o 
   6  -1  -5      120.91      213.07     24.50 o 
   6   1   5      227.64      280.62     18.04 o 
  -1  -6  -5      227.64      244.18     18.63 o 
  -1  -6  -5      227.64      223.32     16.03 o 
   6   1   5      227.64      257.75     16.67 o 
   1   6   5      227.64      262.76     19.54 o 
   1   6   5      227.64      239.44     30.84 o 
  -3  -6   5      284.89      287.27     19.54 o 
  -3   6  -5      284.89      278.61     26.14 o 
   3   6   5      284.89      279.93     21.54 o 
   6   3  -5      284.89      297.74     23.87 o 
   6   3  -5      284.89      287.45     24.28 o 
   3   6   5      284.89      354.27     38.72 o 
   6   3  -5      284.89      281.76     15.49 o 
   3   6  -5      284.89      275.52     26.10 o 
   6  -3  -5      284.89      297.11     24.82 o 
   6  -3  -5      284.89      267.77     19.27 o 
  -3  -6  -5      284.89      292.32     21.09 o 
  -6   3   5      284.89      271.46     19.95 o 
   6  -3  -5      284.89      305.08     23.37 o 
   6   3   5      284.89      319.01     21.50 o 
   3   6  -5      284.89      275.70     25.10 o 
   6  -3   5      420.37      471.19     30.74 o 
  -6   3  -5      420.37      427.96     24.96 o 
  -3   6   5      420.37      416.44     29.51 o 
  -3   6   5      420.37      446.14     24.50 o 
   3  -6  -5      420.37      530.35     28.69 o 
  -6   3  -5      420.37      373.44     28.33 o 
   3  -6  -5      420.37      456.07     23.78 o 
   3  -6   5      420.37      585.88     32.98 o 
   6  -3   5      420.37      465.86     24.09 o 
   3  -6   5      420.37      526.85     23.50 o 
   6   3   5      363.33      451.15     29.74 o 
  -3  -6  -5      363.33      392.80     26.96 o 
   7   0  -5      951.55      872.00     42.95 o 
   0  -7   5      951.55      861.57     34.25 o 
   0   7  -5      951.55      937.41     43.68 o 
   0   7  -5      951.55      972.48     38.08 o 
   0  -7  -5     1373.50     1354.30     40.67 o 
  -7   0  -5     1373.50     1454.37     46.19 o 
   0  -7  -5     1373.50     1354.67     40.54 o 
  -7   0  -5     1373.50     1467.81     41.04 o 
   0   7   5     1373.50     1426.82     54.38 o 
   2   7   5      365.36      390.25     32.48 o 
   7   2  -5      365.36      423.64     29.06 o 
   2   7  -5      365.36      409.47     32.79 o 
   2   7  -5      365.36      430.06     28.42 o 
   7  -2  -5      365.36      416.48     24.55 o 
  -2   7  -5      365.36      429.28     31.61 o 
   7  -2  -5      365.36      439.35     31.75 o 
   7   2  -5      365.36      410.70     30.20 o 
  -2  -7  -5      485.97      543.61     31.29 o 
   7   2   5      485.97      618.53     33.52 o 
  -7   2  -5      500.31      568.84     33.25 o 
  -2   7   5      500.31      568.70     35.34 o 
   7  -2   5      500.31      633.61     35.16 o 
   1   1   6     1085.23     1053.33     29.61 o 
  -1   1   6     1085.23      995.21     29.92 o 
   1   1  -6     1085.23     1017.12     29.24 o 
   1  -1  -6     1085.23      992.75     26.87 o 
  -1   1  -6     1085.23     1024.95     28.83 o 
   1   1   6     1631.74     1566.83     34.75 o 
  -1  -1   6     1631.74     1439.25     34.30 o 
  -1  -1  -6     1631.74     1588.05     34.48 o 
   1  -1  -6     1604.95     1466.90     35.98 o 
   1  -1   6     1604.95     1413.02     33.25 o 
   2   0  -6     2682.28     2543.09     43.63 o 
  -2   0  -6     2682.28     2565.68     43.63 o 
   0  -2  -6     2682.28     2531.16     45.91 o 
   0  -2   6     2682.28     2467.98     41.90 o 
   2   0   6     2682.28     2495.27     42.50 o 
   0   2  -6     2682.28     2645.48     44.45 o 
  -2   0   6     1774.19     1652.64     37.67 o 
   0  -2  -6     1774.19     1639.52     35.66 o 
   2   0  -6     1774.19     1517.73     34.34 o 
   0   2  -6     1774.19     1611.97     38.76 o 
   0   2   6     1774.19     1583.23     40.67 o 
   3  -1   6     1362.66     1214.43     28.97 o 
   1  -3   6     1362.66     1338.14     36.07 o 
  -1   3  -6     1362.66     1404.50     39.17 o 
  -1   3   6     1362.66     1484.30     38.81 o 
   1  -3   6     1362.66     1290.31     28.74 o 
   1  -3  -6     1362.66     1277.47     29.51 o 
  -3   1  -6     1362.66     1283.07     32.29 o 
   1  -3  -6     1362.66     1324.47     36.98 o 
  -3   1  -6     1362.66     1331.44     31.70 o 
   3  -1   6     1362.66     1308.57     33.93 o 
   1   3  -6      913.49      849.91     31.02 o 
   3  -1  -6      913.49      874.83     24.91 o 
   3  -1  -6      913.49      879.52     30.15 o 
  -1   3  -6      913.49      891.18     30.47 o 
  -3   1   6      913.49      862.76     31.25 o 
   3   1  -6      913.49      880.98     28.79 o 
  -1   3   6      913.49      840.26     32.52 o 
   1   3  -6      913.49      905.12     26.46 o 
  -1  -3   6      913.49      858.48     25.14 o 
   3  -1  -6      913.49      851.28     28.28 o 
   1  -3  -6      913.49      919.56     27.56 o 
   1   3  -6     1350.36     1538.86     38.62 o 
   1   3   6     1350.35     1387.05     42.18 o 
  -3  -1  -6     1350.35     1363.41     34.48 o 
   3   1   6     1350.35     1483.98     35.39 o 
   3   1  -6     1350.36     1394.52     32.70 o 
  -1  -3  -6     1350.35     1434.10     36.80 o 
  -1  -3  -6     1350.35     1441.98     32.84 o 
  -3  -1  -6     1350.35     1400.40     31.38 o 
   1   3   6     1350.35     1440.30     38.62 o 
   3   1   6     1350.35     1362.18     33.02 o 
   3  -3  -6      782.24      831.19     33.57 o 
   3   3  -6      782.24      788.56     27.10 o 
  -3  -3   6      782.24      733.95     29.33 o 
  -3   3   6      782.24      759.32     32.89 o 
   3  -3  -6      782.24      713.73     28.19 o 
   3   3  -6      782.24      775.81     26.78 o 
   3  -3  -6      782.24      731.03     30.56 o 
   3   3   6     1071.17     1131.03     36.53 o 
  -3  -3  -6     1071.17     1148.57     36.80 o 
  -3  -3  -6     1071.17     1178.26     34.62 o 
   3   3   6     1071.17     1167.92     40.26 o 
   3   3  -6     1071.17     1228.50     35.80 o 
  -3   3  -6     1253.65     1194.98     33.71 o 
  -3   3  -6     1253.65     1261.43     37.17 o 
  -3   3  -6     1253.65     1158.82     35.21 o 
   3  -3   6     1253.65     1229.73     36.71 o 
   3  -3   6     1253.65     1215.93     34.39 o 
   0   4   6       18.98       24.73     14.80 o 
   4   0   6       18.98       85.08     11.80 o 
  -4   0  -6       18.98       22.41      7.29 o 
   0   4  -6       18.98       60.76     15.44 o 
   0  -4  -6       18.98       44.64      9.61 o 
   4   0   6       18.98       56.16     12.57 o 
   0  -4  -6       18.98       32.75      7.97 o 
   0   4   6       18.98       45.46     15.90 o 
   0  -4  -6       18.98       39.26      9.38 o 
  -4   0  -6       18.98       27.97      6.83 o 
   4   0  -6       18.98       76.75     15.21 o 
   0  -4  -6       18.98       36.53     11.84 o 
  -4   0   6       17.59       24.55     10.16 o 
   0   4  -6       17.59       18.31     11.34 o 
   4   0  -6       17.59       37.49     10.84 o 
   0  -4   6       17.59       75.43     12.34 o 
   0   4  -6       17.59       42.59     11.57 o 
   0   4  -6       17.59       25.05     15.21 o 
   0  -4   6       17.59       49.74     19.54 o 
   2  -4   6     2206.42     2158.12     43.54 o 
   4  -2   6     2206.41     2253.68     47.28 o 
  -2   4   6     2206.41     2305.70     55.84 o 
   4  -2   6     2206.41     2024.62     42.45 o 
  -2   4  -6     2206.42     2271.76     53.70 o 
  -4   2  -6     2206.41     2178.35     46.37 o 
  -4   2  -6     2206.41     2134.21     45.91 o 
   2  -4  -6     2206.41     2269.44     52.65 o 
   2  -4   6     2206.42     2196.66     46.82 o 
  -2   4  -6     2206.42     2203.76     53.20 o 
  -4  -2  -6     2038.24     2263.75     50.24 o 
  -2  -4  -6     2038.23     2197.89     50.42 o 
   4   2   6     2038.24     2258.92     50.83 o 
   4   2   6     2038.24     2198.66     45.73 o 
   2   4   6     2038.23     2233.64     54.38 o 
  -4  -2  -6     2038.24     2318.45     46.19 o 
  -2  -4  -6     2038.23     2293.63     48.69 o 
   2   4   6     2038.23     2156.94     57.57 o 
   2   4  -6     2038.24     2323.05     52.61 o 
   4  -2  -6     1488.45     1500.19     37.03 o 
   2   4  -6     1488.45     1492.27     41.63 o 
   4  -2  -6     1488.45     1440.39     40.76 o 
   2  -4  -6     1488.45     1625.08     37.94 o 
   4  -2  -6     1488.45     1482.34     44.32 o 
  -2  -4   6     1488.45     1383.41     41.40 o 
   2   4  -6     1488.45     1513.95     40.13 o 
   4   2  -6     1488.45     1636.56     37.76 o 
  -2   4  -6     1488.45     1516.45     41.04 o 
  -4   2   6     1488.45     1500.37     45.46 o 
  -2   4   6     1488.45     1482.25     46.73 o 
  -4  -2   6     1488.45     1671.13     41.90 o 
   5  -1  -6      590.65      673.33     28.42 o 
   1  -5  -6      590.65      630.06     23.82 o 
   1  -5  -6      590.65      586.65     25.87 o 
  -1   5   6      590.65      572.30     32.61 o 
  -5   1  -6      590.65      642.72     25.87 o 
  -1   5   6      590.65      545.93     28.24 o 
  -1   5  -6      590.65      617.90     30.79 o 
  -5   1  -6      590.65      672.28     26.55 o 
   5  -1   6      590.65      616.98     25.78 o 
   5  -1   6      590.65      594.67     26.55 o 
   1  -5  -6      590.65      573.03     22.64 o 
  -1  -5  -6      601.49      652.01     27.51 o 
   1   5   6      601.49      593.89     32.75 o 
   1   5   6      601.49      700.02     34.80 o 
  -1  -5  -6      601.49      685.58     27.60 o 
   1  -5   6      439.24      498.11     25.23 o 
  -5   1   6      439.24      506.76     27.42 o 
   1   5  -6      439.24      541.47     26.42 o 
   1  -5   6      439.24      440.12     22.64 o 
   5   1  -6      439.25      445.91     24.09 o 
   5  -1  -6      439.24      493.46     22.86 o 
  -1   5  -6      439.24      485.58     23.91 o 
  -1   5  -6      439.24      474.97     27.92 o 
   1   5  -6      439.24      459.80     24.69 o 
   5  -1  -6      439.24      416.26     27.37 o 
   1   5  -6      439.24      458.62     27.56 o 
   1  -5   6      439.24      513.32     21.32 o 
  -1  -5   6      439.24      409.33     23.37 o 
   5   1  -6      439.25      485.40     26.74 o 
   3   5  -6      401.51      371.67     26.69 o 
   5  -3  -6      401.51      350.58     21.32 o 
  -3   5   6      401.51      398.04     23.64 o 
   3   5  -6      401.51      392.57     22.50 o 
  -3  -5   6      401.51      340.33     21.95 o 
  -5   3  -6      401.51      413.48     23.78 o 
   3   5  -6      401.51      407.83     27.69 o 
   5   3  -6      401.51      438.62     25.19 o 
   5  -3  -6      401.51      425.59     24.96 o 
   5  -3  -6      401.51      410.79     28.74 o 
  -5   3   6      401.51      382.28     25.05 o 
   5  -3   6      598.70      582.23     29.24 o 
  -3   5  -6      598.71      609.92     29.97 o 
  -3   5   6      598.70      575.13     35.30 o 
   3  -5   6      598.71      624.18     28.83 o 
   3  -5  -6      598.70      648.50     31.84 o 
   3  -5   6      598.71      664.54     31.25 o 
  -5   3  -6      598.70      551.26     26.05 o 
   5  -3   6      598.70      650.05     28.10 o 
  -3   5  -6      598.71      557.54     36.94 o 
   3  -5  -6      598.70      653.97     31.75 o 
   5   3   6      505.62      621.49     31.56 o 
  -3  -5  -6      505.62      604.41     28.79 o 
  -3  -5  -6      505.62      579.00     28.38 o 
  -5  -3  -6      505.62      610.97     28.15 o 
   3   5   6      505.62      644.13     37.90 o 
   5   3   6      505.62      556.04     29.83 o 
  -5  -3  -6      505.62      598.40     27.60 o 
   3   5   6      505.62      562.56     33.25 o 
   0  -6   6     1415.26     1186.10     40.26 o 
   0   6  -6     1264.13     1291.49     45.96 o 
   0   6  -6     1264.13     1332.26     40.58 o 
   6   0  -6     1264.13     1303.47     47.14 o 
   0   6  -6     1264.13     1203.59     46.64 o 
   6   0  -6     1264.13     1204.32     44.32 o 
   0   6   6     1731.05     1715.77     54.02 o 
   0   6   6     1731.05     1782.22     57.12 o 
   0  -6  -6     1731.05     1802.95     46.69 o 
   0  -6  -6     1731.05     1879.33     45.50 o 
   6  -2   6       37.05       26.14     10.61 o 
  -2   6   6       37.05       23.14     20.59 o 
   6  -2  -6       37.05       35.03     14.53 o 
   6  -2   6       37.05       70.42     21.63 o 
  -6   2  -6       37.05       82.67     13.85 o 
  -2   6   6       37.05       28.60     11.89 o 
   2  -6  -6       37.05       91.50     11.71 o 
  -2  -6  -6       36.80       34.16     10.57 o 
   2   6   6       36.80       33.30     28.69 o 
   6   2   6       36.80       65.27     10.70 o 
   6   2   6       36.80       59.85     15.53 o 
  -2  -6  -6       36.80        7.38     13.25 o 
   6   2  -6       34.36       42.04      8.61 o 
   2  -6   6       34.36       25.69      9.25 o 
  -6   2  -6       34.36       32.29     13.98 o 
  -2   6  -6       34.36       33.61     13.80 o 
   2   6  -6       34.36       41.68     21.32 o 
   6   2  -6       34.36       55.34     18.08 o 
  -2   6  -6       34.36       26.74     21.63 o 
   2  -6   6       34.36       85.49     24.09 o 
   2   6  -6       34.36       41.45     20.77 o 
  -2  -6   6       34.36       37.35      8.84 o 
   6  -2  -6       34.36       26.42     20.00 o 
   6   2  -6       34.36       58.76     17.54 o 
  -6   2   6       34.36       48.37     11.93 o 
   6  -2  -6       34.36       98.70     24.60 o 
   2  -6   6       34.36       77.38     14.53 o 
   1   0  -7      168.52      167.75     13.16 o 
  -1   0  -7      168.52      163.83     12.98 o 
  -1   0   7      168.52      183.05     12.02 o 
   0   1   7      168.52      166.02     40.58 o 
   0   1   7      168.52      181.01     15.21 o 
   0   1  -7      168.52      157.05     12.94 o 
   0  -1  -7      168.52      146.80     11.71 o 
   0  -1   7      178.93      243.36     22.91 o 
   1   0   7      178.93      196.22     20.45 o 
  -1   0  -7      178.93      200.18     13.48 o 
   1   2   7     3005.79     3116.71     54.61 o 
  -2  -1   7     3005.79     3050.53     53.29 o 
  -2  -1  -7     3005.79     3081.78     49.28 o 
  -2  -1  -7     3005.79     2972.05     49.01 o 
  -1  -2  -7     3005.79     2948.60     46.82 o 
   2   1   7     3005.79     3277.04     52.38 o 
   1   2   7     3005.79     3077.27     51.97 o 
  -1  -2   7     3005.79     2850.31     47.92 o 
  -1  -2  -7     3005.79     3120.63     50.10 o 
   2   1   7     3005.79     3006.08     50.10 o 
   2  -1  -7     2094.85     2148.29     46.59 o 
   2  -1  -7     2094.85     1968.92     39.63 o 
   1   2  -7     2094.85     2086.02     41.13 o 
  -2  -1  -7     2094.84     2067.39     44.27 o 
   1  -2  -7     2094.84     1918.95     39.17 o 
   2  -1  -7     2094.85     2135.12     44.09 o 
   1  -2  -7     2094.84     2029.13     42.36 o 
   2   1  -7     2094.84     2042.89     38.72 o 
  -1   2   7     2094.84     1954.66     48.51 o 
  -2   1   7     2094.85     2126.01     48.55 o 
   2   1  -7     2094.84     1996.52     45.41 o 
  -1   2  -7     2094.85     2035.10     45.82 o 
   1   2   7     2094.84     2008.82     47.73 o 
   1   2  -7     2094.85     1954.62     46.69 o 
  -1  -2  -7     2094.84     2039.20     44.45 o 
  -1   2   7     2094.84     1935.44     44.23 o 
   2  -1  -7     2094.85     1898.78     42.50 o 
  -2   1  -7     2094.84     1990.56     43.41 o 
   1  -2   7     2950.88     2739.22     49.05 o 
   1  -2  -7     2950.87     2740.40     53.34 o 
   2  -1   7     2950.88     2639.92     42.72 o 
   2  -1   7     2950.88     2768.09     48.96 o 
  -2   1  -7     2950.88     2828.44     44.68 o 
   2   6   0     2203.00     3429.94     57.71 o 
   2  -2   8     2931.03     3429.94     57.71 o 
   3   0  -7        6.22       41.86     14.94 o 
   3   0   7        6.22      103.44     15.58 o 
   0  -3  -7        6.22       11.02     17.85 o 
   0  -3  -7        6.22       64.86     11.71 o 
   3   0   7        6.22       50.10     14.48 o 
  -3   0  -7        6.22       32.11      9.88 o 
   0   3   7        6.22       62.49     16.31 o 
  -3   0  -7        6.22       31.15      8.79 o 
   0  -3  -7        6.22       58.85     10.61 o 
   0   3  -7        6.22       40.17     12.84 o 
   3   0  -7        5.77       57.25     14.30 o 
   0   3  -7        5.77       39.85     15.76 o 
   3   0  -7        5.77       18.90      9.29 o 
   0  -3  -7        5.77       20.45      7.65 o 
   0   3  -7        5.77       22.50     10.89 o 
   3   0  -7        5.77       20.09      7.20 o 
  -3   0   7        5.77       21.23      9.25 o 
   0   3  -7        5.77       34.52      8.06 o 
   0   3   7        5.77       26.65     14.03 o 
   3  -2  -7     2448.64     2284.06     47.00 o 
   3  -2  -7     2448.64     2240.34     51.06 o 
   2  -3  -7     2448.64     2280.24     46.41 o 
   2   3  -7     2448.64     2483.10     47.05 o 
   2  -3  -7     2448.64     2239.02     51.65 o 
  -3   2   7     2448.64     2334.85     57.21 o 
   2   3  -7     2448.64     2243.48     53.24 o 
   3   2  -7     2448.64     2330.34     52.74 o 
   2   3  -7     2448.64     2408.04     49.01 o 
  -2   3   7     2448.64     2371.33     55.93 o 
  -2   3   7     2448.64     2297.68     58.21 o 
   3   2  -7     2448.64     2385.45     45.32 o 
  -2   3  -7     2448.64     2324.55     51.42 o 
   3  -2  -7     2448.64     2415.88     56.25 o 
  -3  -2  -7     3200.02     3455.59     57.62 o 
   3   2   7     3200.02     3444.38     57.53 o 
   2   3   7     3200.02     3154.11     60.12 o 
  -2  -3  -7     3200.02     3393.73     63.45 o 
   2   3  -7     3200.03     3380.75     56.93 o 
  -3  -2  -7     3200.02     3404.71     61.85 o 
   3   2   7     3200.02     3565.81     63.90 o 
   2   3   7     3200.02     3305.01     67.82 o 
  -2  -3  -7     3200.02     3326.96     57.94 o 
   2  -3   7     3451.66     3165.49     55.57 o 
  -3   2  -7     3451.66     3305.14     57.39 o 
  -2   3  -7     3451.66     3407.08     60.62 o 
  -2   3  -7     3451.66     3209.17     58.62 o 
   3  -2   7     3451.66     3247.07     55.80 o 
   2  -3   7     3451.66     3077.86     50.88 o 
   3  -2   7     3451.66     2942.95     50.10 o 
   2   6  -4     6814.40     4576.19     60.94 o 
   4  -1   7      203.72      235.12     20.77 o 
  -4   1  -7      203.72      187.52     11.80 o 
   4  -1   7      203.72      226.60     18.13 o 
  -1   4  -7      203.72      207.74     20.82 o 
   1  -4  -7      203.72      191.16     18.67 o 
  -4   1  -7      203.72      182.87     13.21 o 
   1  -4  -7      203.72      220.36     15.12 o 
   1  -4  -7      203.72      166.93     19.18 o 
   4  -1  -7      165.63      285.99     30.84 o 
  -1   4  -7      165.63      192.57     22.09 o 
   1  -4  -7      165.63      154.00     12.39 o 
   4  -1  -7      165.63      199.45     24.60 o 
  -4  -1   7      165.63      167.02     12.07 o 
   1   4  -7      165.63      210.34     23.00 o 
   1   4  -7      165.63      199.82     26.24 o 
  -1   4   7      165.63      214.71     28.06 o 
   4  -1  -7      165.63      264.22     30.20 o 
  -1   4  -7      165.63      236.25     24.32 o 
   1   4  -7      165.63      166.79     19.36 o 
  -1   4   7      165.63      234.71     26.55 o 
  -4   1   7      165.63      204.28     23.18 o 
  -1  -4  -7      175.14      181.10     16.90 o 
   1   4   7      175.14      146.12     19.31 o 
   1   4  -7      175.14      188.88     19.31 o 
  -1  -4  -7      175.14      164.79     14.17 o 
  -4  -1  -7      175.14      155.86     13.62 o 
  -4  -1  -7      175.14      165.02     14.03 o 
   1   4   7      175.14      187.15     22.00 o 
  -4  -3  -7       28.96       29.42     15.58 o 
  -3  -4  -7       28.96       42.63     14.26 o 
   4   3   7       28.96       69.46     17.03 o 
  -3  -4  -7       28.96       38.67      9.66 o 
   4   3   7       28.96       66.36     13.80 o 
   3   4   7       28.96       63.27     14.85 o 
   3   4  -7       28.96       91.50     17.22 o 
   3   4   7       28.96       42.59     18.81 o 
  -4  -3  -7       28.96       34.89      8.97 o 
   3  -4  -7       21.15       63.31     20.72 o 
  -4  -3   7       21.15       46.14     10.89 o 
  -3   4   7       21.15       38.62     17.54 o 
  -4   3   7       21.15       38.26     14.71 o 
   4   3  -7       21.15       41.68     13.98 o 
   4  -3  -7       21.15       47.96     20.04 o 
   3   4  -7       21.15       58.94     18.04 o 
  -3   4   7       21.15       33.30     16.08 o 
  -3   4  -7       21.15       47.92      8.65 o 
  -3  -4   7       21.15       22.32     10.70 o 
   3  -4  -7       21.15       50.88     23.91 o 
   4   3  -7       21.15       54.84     16.58 o 
   4  -3  -7       21.15       66.13     23.32 o 
   4  -3  -7       21.15       61.17     17.72 o 
   3   4  -7       21.15       64.13     16.44 o 
  -3   4  -7       21.22       58.16     19.63 o 
   4  -3   7       21.22       45.09     12.80 o 
  -4   3  -7       21.22       45.55     16.85 o 
  -4   3  -7       21.22       37.80     12.16 o 
   4  -3   7       21.22       74.29     22.27 o 
   3  -4   7       21.22      103.44     22.45 o 
  -3   4  -7       21.22       76.16     14.99 o 
   3  -4   7       21.22       59.03     17.58 o 
   0   5  -7      333.61      357.82     24.37 o 
   0   5   7      333.61      383.78     27.74 o 
   0  -5  -7      333.61      366.16     21.13 o 
   0   5   7      333.61      410.20     29.06 o 
   0  -5  -7      333.61      354.31     19.59 o 
   0  -5   7      288.95      271.96     18.54 o 
   5   0  -7      288.95      293.05     24.60 o 
   0   5  -7      288.95      292.82     23.91 o 
   0   5  -7      288.95      304.30     22.00 o 
  -5   0   7      288.95      322.02     21.45 o 
   1   7  -4        5.36      164.70     27.33 o 
   1   7  -4        5.36       90.64     14.71 o 
   5  -2   7     1076.40     1190.74     36.44 o 
   2  -5  -7     1076.40     1191.15     39.03 o 
  -2   5  -7     1076.40     1105.84     40.04 o 
   2  -5  -7     1076.40     1192.06     39.44 o 
   5  -2   7     1076.40     1107.12     36.98 o 
  -2  -5  -7     1013.11     1248.41     41.27 o 
  -2  -5  -7     1013.11     1169.34     40.40 o 
   2   5  -7     1013.11     1293.73     40.86 o 
   2   5   7     1013.11     1197.12     46.32 o 
   2   5   7     1013.11     1161.55     45.46 o 
  -5  -2  -7     1013.11     1283.80     38.90 o 
  -5  -2  -7     1013.11     1204.23     38.76 o 
   2   5  -7      739.84      824.59     36.71 o 
   5  -2  -7      739.84      861.80     33.66 o 
  -2  -5   7      739.84      743.33     33.52 o 
  -2   5   7      739.84      790.66     36.44 o 
   5  -2  -7      739.84      835.20     32.02 o 
  -2   5   7      739.84      825.36     37.67 o 
  -5   2   7      739.84      826.87     35.89 o 
   2   5  -7      739.84      827.50     34.84 o 
   5  -2  -7      739.84      768.20     38.62 o 
  -2   5  -7      739.84      818.17     37.71 o 
   4   5  -7      284.31      281.16     27.56 o 
   4   5  -7      284.31      397.81     40.86 o 
  -4   5   7      284.31      355.00     39.26 o 
   5  -4  -7      284.31      338.55     36.57 o 
  -4   5  -7      284.31      310.00     35.07 o 
   5   4  -7      284.31      284.12     26.24 o 
   5  -4  -7      284.31      466.63     46.00 o 
   5  -4   7      357.04      254.93     30.33 o 
   4  -5   7      357.04      390.66     32.98 o 
  -5   4  -7      357.04      321.06     30.65 o 
   4   5   7      317.19      371.12     35.39 o 
  -4  -5  -7      317.19      375.67     26.24 o 
  -5  -4  -7      317.19      359.55     26.37 o 
   5   4   7      317.19      262.81     31.47 o 
  -1  -6  -7     1564.29     1673.82     48.05 o 
   1   6   7     1564.29     1516.45     56.02 o 
   6  -1   7     1493.82     1486.12     43.82 o 
  -1   6   7     1493.82     1396.30     54.75 o 
  -1   6  -7     1142.35     1100.88     46.59 o 
   6   1  -7     1142.35     1103.16     44.09 o 
   6  -1  -7     1142.35     1071.00     36.12 o 
  -1   6  -7     1142.35     1134.13     38.90 o 
   1   6  -7     1142.35     1073.96     40.35 o 
   6  -1  -7     1142.35     1027.09     46.19 o 
   1   6  -7     1142.35     1107.98     47.37 o 
   0   0  -8    11998.24    11197.27    109.54 o 
   0   0   8    17899.34    16411.21    119.02 o 
   0   0  -8    17899.34    15999.91    113.09 o 
   0  -2  -8      861.31      843.04     29.56 o 
   0  -2  -8      861.31      920.60     28.74 o 
   2   0  -8      861.31      974.67     30.79 o 
  -2   0  -8      861.31      876.92     28.97 o 
   0  -2   8      861.31      863.71     31.38 o 
   2   0   8      861.31      955.58     32.70 o 
   0   2   8      534.93      552.22     24.50 o 
   0   2   8      534.93      559.41     27.06 o 
   2   0  -8      534.93      593.76     22.64 o 
   0  -2  -8      534.93      533.81     23.82 o 
  -2   0  -8      534.93      555.04     25.14 o 
   0   2  -8      534.93      518.60     25.60 o 
   2   0  -8      534.93      551.71     24.73 o 
   2   2   8     2931.03     2760.08     57.66 o 
   2   2  -8     2931.04     2462.33     57.16 o 
   2  -2  -8     2931.03     2646.76     52.38 o 
  -2  -2  -8     2931.03     2596.11     55.11 o 
   2   2  -8     2931.04     2735.94     52.24 o 
   2  -2  -8     2931.03     2569.23     52.74 o 
  -2   2   8     2931.03     2620.66     61.53 o 
  -2   2   8     2931.03     2799.89     59.76 o 
  -2   2  -8     2931.03     2586.00     55.48 o 
   2  -2  -8     2931.03     2602.80     56.62 o 
  -2  -2  -8     4023.36     3718.53     58.94 o 
   2   2   8     4023.36     3877.81     62.81 o 
  -2  -2  -8     4023.36     3911.01     63.22 o 
   2   2  -8     4023.37     3454.67     50.92 o 
  -2  -2   8     4023.37     3634.04     57.12 o 
   2  -2   8     4032.53     3558.20     60.99 o 
   2   6   0     2203.00     3429.94     57.71 o 
   2  -2   8     2931.03     3429.94     57.71 o 
   3   0   9      231.56      280.34     31.75 o 
   3   1  -8       12.65        7.65     10.89 o 
   1  -3  -8       12.65        9.66     17.95 o 
   3  -1  -8       12.65       23.78     13.30 o 
   3  -1  -8       12.65       38.81     18.49 o 
  -3  -1  -8       12.65       12.57      8.29 o 
  -1  -3  -8       12.65       20.36      7.20 o 
   3   1  -8       12.65       21.13      8.65 o 
  -1   3   8       12.65       31.84     13.80 o 
   3  -1  -8       12.65       48.69     19.22 o 
   1   3  -8       12.65        1.41     14.99 o 
   1  -3  -8       12.65       11.20      7.61 o 
   1   3  -8       12.65       10.70      8.61 o 
   1   3   8       12.65       30.70     13.89 o 
  -3   1   8       12.65        8.02     10.25 o 
  -1   3  -8       12.65       13.94      9.84 o 
  -3   1  -8       12.65        7.74      6.79 o 
  -1   3   8       12.65       24.46     13.76 o 
  -1  -3  -8       17.82       39.90     14.80 o 
  -3  -1  -8       17.82       17.85     12.53 o 
   1   3   8       17.82      131.63     21.73 o 
   1   3   8       17.82       91.23     18.81 o 
  -1  -3  -8       17.82       41.54     14.67 o 
  -1  -3   8       17.82       61.94     16.21 o 
   3   1   8       17.82       37.49     15.17 o 
   3   1  -8       17.82       53.11     18.99 o 
   3  -1   8       35.06       52.61     14.58 o 
   1  -3  -8       35.06       57.89     12.48 o 
  -3   1  -8       35.06       58.57     14.71 o 
   1  -3  -8       35.06       40.17     22.09 o 
   3  -1   8       35.06      120.97     22.00 o 
   2   7   1     2087.81     2672.76     60.03 o 
   3  -2   9     1664.68     2672.76     60.03 o 
   4   0  -8     7543.88     6658.66     87.00 o 
   4   0  -8     7543.88     7147.93     83.58 o 
   0  -4   8     7543.88     7415.20     76.79 o 
   0   4  -8     7543.88     7318.87     91.00 o 
   0   4   8     7543.87     7334.62    111.14 o 
   0   4  -8     7543.88     7465.85     97.24 o 
  -4   0   8     7543.88     7530.98    100.84 o 
   0  -4  -8     7543.87     7283.98     94.51 o 
   4   0  -8     7543.88     7487.53    101.89 o 
   0   4  -8     7543.88     6747.06    101.12 o 
   0   4   8    10951.07    11119.65    131.72 o 
   4   0   8    10951.07    10423.01     99.66 o 
   4   0   8    10951.07    11067.37    108.72 o 
   0  -4  -8    10951.07    10412.90    101.84 o 
  -4   0  -8    10951.07    10358.83     99.66 o 
  -4   0  -8    10951.07    10836.03    110.77 o 
   0  -4  -8    10951.07    10923.71    111.96 o 
   0  -4  -8    10951.07    11192.98    107.90 o 
   4  -2  -8      281.86      297.70     26.78 o 
  -2   4   8      281.86      293.14     23.05 o 
   2  -4  -8      281.86      335.00     21.45 o 
   4  -2  -8      281.86      289.32     19.18 o 
   2   4  -8      281.86      274.47     23.50 o 
   4  -2  -8      281.86      298.06     24.87 o 
   2   4  -8      281.86      333.86     21.04 o 
  -2   4   8      281.86      315.23     25.14 o 
  -2   4  -8      281.86      272.87     19.54 o 
  -2   4  -8      281.86      333.22     23.55 o 
  -4   2   8      281.86      262.17     20.77 o 
  -4  -2  -8      430.17      517.74     26.46 o 
  -4  -2  -8      430.17      507.94     25.42 o 
   2   4   8      430.17      548.57     32.34 o 
  -2  -4  -8      430.17      460.16     24.73 o 
   2   4   8      430.17      486.63     29.10 o 
  -2  -4  -8      430.17      483.67     29.01 o 
   2  -4  -8      479.06      515.60     28.88 o 
   4  -2   8      479.06      502.07     23.87 o 
   4  -2   8      479.06      488.18     29.92 o 
  -4   4   8     5293.24     5148.76     98.29 o 
  -4   4  -8     5293.24     5216.04     90.82 o 
   4   4  -8     5293.24     5181.88     86.04 o 
   4  -4  -8     5293.24     5346.62     85.54 o 
   4   4  -8     5293.24     5615.85     90.73 o 
  -4  -4  -8     7248.38     8893.71    117.10 o 
   4   4   8     7248.38     8017.65    116.69 o 
   4  -4   8     7861.03     7191.29     90.09 o 
   5  -1  -8        6.60      -18.49     18.77 o 
  -1   5  -8        6.60       44.14     19.04 o 
   1   5  -8        6.60        5.37     15.85 o 
   5  -1  -8        6.60       66.41     23.18 o 
  -5   1   8        6.60       17.99      8.79 o 
   1   5  -8        6.60       12.94     15.26 o 
  -1   5  -8        6.60       40.08     18.08 o 
   1  -5   8        6.60       72.92     23.46 o 
   5  -1  -8        6.60       -1.00     17.35 o 
  -1   5  -8        6.60       25.23      7.88 o 
   1  -5  -8        9.28        2.60     19.08 o 
   1  -5  -8        9.28       47.69     14.99 o 
   5  -1   8        9.28       23.55     13.21 o 
   5  -1   8        9.28       70.78     23.64 o 
  -1   5   8        9.28       25.46     23.05 o 
  -1   5  -8        9.28       66.91     16.85 o 
  -1  -5  -8       19.30       54.57     18.04 o 
   1   5   8       19.30       41.49     20.45 o 
   1   5   8       19.30       61.99     11.39 o 
  -5  -1  -8       19.30       43.41     12.02 o 
   1   5  -8       19.30       64.36     18.04 o 
  -1  -5  -8       19.30       22.14      9.16 o 
  -5  -1  -8       19.30       44.27      7.42 o 
   1  -5   8        6.60      115.14     15.17 o 
   5  -3  -8       27.17       29.79     22.96 o 
  -3   5  -8       27.17        4.69     19.49 o 
   3  -5  -8       27.17       46.78     25.32 o 
   3   5  -8       27.17       24.91     20.18 o 
   5  -3  -8       27.17       75.20     30.15 o 
   3   5  -8       27.17       13.30     20.45 o 
  -3   5   8       27.17       40.45     22.09 o 
   3   5   8       37.20       21.50     24.73 o 
  -5  -3  -8       37.20       29.47     18.90 o 
  -3  -5  -8       37.20       41.58     19.68 o 
   5   3   8       37.20       43.18     15.44 o 
   5  -3   8       75.03      118.56     26.28 o 
   0  -1  -9      288.32      253.38     17.17 o 
   1   0  -9      288.32      251.24     17.54 o 
   0   1  -9      288.32      236.39     17.17 o 
  -1   0   9      288.32      223.68     20.45 o 
  -1   0  -9      288.32      219.36     16.17 o 
   0  -1  -9      459.09      412.43     23.50 o 
   0   1  -9      459.09      417.58     28.92 o 
  -1   0  -9      459.09      392.34     26.37 o 
   1   0   9      459.09      465.22     25.92 o 
   0   1   9      459.09      447.91     26.78 o 
   0  -1  -9      459.09      270.78     27.69 o 
  -1   0  -9      459.09      413.57     25.10 o 
   1   0  -9      459.09      430.38     31.88 o 
   0  -1   9      459.09      391.39     27.97 o 
   1  -2  -9     2652.23     2543.32     51.42 o 
  -2   1  -9     2652.23     2573.93     52.65 o 
   2  -1   9     2652.23     2545.64     52.38 o 
  -2  -1  -9     2667.58     2533.43     54.16 o 
   2   1   9     2667.58     2568.41     52.74 o 
   1   2  -9     2667.58     2252.27     47.55 o 
   2   1  -9     2667.58     2471.31     51.51 o 
  -1  -2   9     2667.58     2429.68     49.46 o 
  -2  -1  -9     2667.58     2473.45     51.42 o 
  -1  -2  -9     2667.58     2466.43     52.56 o 
  -2  -1   9     2667.58     2446.62     52.61 o 
  -1  -2  -9     2667.58     2411.46     52.20 o 
   1   2   9     2667.58     2592.55     53.29 o 
   2  -1  -9     1530.35     1466.81     42.91 o 
  -2   1  -9     1530.35     1348.57     41.72 o 
   2   1  -9     1530.35     1350.34     43.41 o 
  -1   2  -9     1530.35     1338.64     43.41 o 
   1   2  -9     1530.35     1472.77     41.68 o 
   1  -2  -9     1530.35     1422.94     42.63 o 
  -1   2   9     1530.35     1410.42     44.86 o 
   2   1  -9     1530.35     1464.30     40.26 o 
  -2  -1  -9     1530.35     1443.58     42.63 o 
   2  -1  -9     1530.35     1432.78     40.81 o 
   1  -2  -9     1530.35     1390.06     40.90 o 
   1   2  -9     1530.35     1367.83     44.55 o 
   2  -1  -9     1530.35     1347.93     39.40 o 
   1  -2  -9     1530.35     1405.96     39.31 o 
  -1   2   9     1530.35     1453.92     42.91 o 
  -1  -2  -9     1530.35     1436.15     41.77 o 
   0  -3   9      231.56      227.24     19.90 o 
   3   0   9      231.56      189.89     18.13 o 
   0  -3  -9      231.56      191.39     22.82 o 
  -3   0  -9      231.56      196.45     17.81 o 
   0  -3  -9      231.56      154.59     19.31 o 
   0  -3  -9      113.50       97.70     14.58 o 
   3   0  -9      113.50      166.84     27.69 o 
  -3   0  -9      113.50       99.52     14.89 o 
   0   3  -9      113.50      116.60     18.99 o 
   0   3   9      113.50      120.65     22.73 o 
   0   3  -9      113.50      158.91     24.60 o 
   3   0  -9      113.50      218.85     28.79 o 
   0   3   9      113.50      119.11     20.04 o 
   3   0   9      231.56      280.34     31.75 o 
   3  -1  10      328.27      464.22     42.86 o 
   2   3   9     2552.75     2920.86     63.27 o 
  -3  -2  -9     2552.75     2758.67     58.89 o 
  -2  -3  -9     2552.75     2740.86     59.80 o 
  -3  -2  -9     1664.68     1850.41     50.74 o 
   2   3  -9     1664.69     1714.63     46.91 o 
   2  -3  -9     1664.69     1835.92     49.46 o 
  -2   3  -9     1664.69     1600.85     47.96 o 
   3  -2  -9     1664.69     1771.93     49.83 o 
  -2  -3  -9     1664.69     1697.78     49.33 o 
   2   3   9     1664.69     1750.38     50.38 o 
  -2   3   9     1664.69     1842.39     55.75 o 
  -3   2  -9     1664.68     1681.84     46.73 o 
  -2   3   9     1664.69     1739.09     54.57 o 
   3   2  -9     1664.69     1574.39     48.14 o 
   3   2  -9     1664.69     1659.11     40.13 o 
   3   2  -9     1664.69     1657.47     44.23 o 
   2   3  -9     1664.69     1574.16     49.83 o 
   2  -3  -9     1664.69     1685.98     45.78 o 
   3  -2  -9     1664.69     1655.42     47.28 o 
  -3   2   9     1664.69     1738.09     53.43 o 
  -3   2   9     1664.69     1748.02     53.11 o 
  -3   2  -9     2708.59     2786.72     56.25 o 
   2   7   1     2087.81     2672.76     60.03 o 
   3  -2   9     1664.68     2672.76     60.03 o 
   2   8   0      151.13      287.18     44.00 o 
   3   7   4        0.65      210.84     40.13 o 
  -4   1  -9      212.36      226.55     13.62 o 
   1   4  -9      212.36      258.16     36.57 o 
   4  -1  -9      212.36      294.10     32.70 o 
   4  -1  -9      212.36      371.48     40.67 o 
  -4   1   9      212.36      228.15     15.03 o 
  -1   4   9      212.36      221.82     17.31 o 
  -1   4   9      212.36      339.46     34.80 o 
  -4  -1  -9      212.36      264.72     15.94 o 
  -1   4  -9      212.36      230.83     16.90 o 
   1   4   9      212.36      226.46     16.85 o 
  -1  -4  -9      212.36      221.41     16.99 o 
   1  -4  -9      212.36      215.94     11.66 o 
  -4  -1  -9      317.59      366.66     22.91 o 
  -1  -4  -9      317.59      325.71     25.92 o 
   1   4   9      317.59      393.76     30.52 o 
   1  -4  -9      347.84      407.01     23.73 o 
   4  -1   9      347.84      356.27     31.75 o 
   1  -4  -9      347.84      453.79     27.74 o 
  -4   1  -9      347.84      368.93     23.68 o 
   4  -1   9      347.84      422.45     24.32 o 
   1  -4  -9      347.84      415.44     24.50 o 
   4  -3  -9       89.04      126.53     33.66 o 
   4   3  -9       89.04      144.07     25.37 o 
  -3   4   9       89.04      124.30     26.14 o 
   3  -4  -9       89.04      154.77     33.80 o 
  -4   3   9       89.04      135.64     27.01 o 
   3   4  -9       89.04      120.93     26.19 o 
   3   4   9      194.06      226.64     28.69 o 
   4  -3   9      161.78      147.98     29.06 o 
   5   0   9      461.48      618.76     33.57 o 
   0   5   9      461.48      576.63     39.54 o 
   0  -5  -9      461.48      541.33     30.56 o 
   5   0  -9      326.53      340.74     24.64 o 
   0   5  -9      326.53      369.80     27.97 o 
   1   1  10      483.63      582.55     29.70 o 
   1   1 -10      483.63      561.28     35.94 o 
  -1  -1 -10      483.63      480.52     28.19 o 
  -1  -1 -10      483.63      504.98     31.06 o 
  -1  -1  10      483.63      539.78     29.65 o 
  -1   1 -10      266.22      253.93     18.31 o 
   1   1 -10      266.22      272.92     19.08 o 
   1  -1 -10      266.22      264.13     17.58 o 
  -1   1  10      266.22      295.47     22.23 o 
  -1  -1 -10      266.22      274.33     19.13 o 
   1  -1 -10      266.22      269.96     24.00 o 
   1  -1 -10      516.16      598.77     30.52 o 
  -1   1 -10      516.16      600.91     32.38 o 
   2   0 -10      759.18      739.83     30.74 o 
   0  -2 -10      759.18      718.55     32.66 o 
   0  -2 -10      759.18      694.55     30.06 o 
   0   2 -10      759.18      663.08     32.93 o 
   2   0 -10      759.18      726.75     35.12 o 
  -2   0 -10      759.18      647.50     29.10 o 
   0   2  10      759.18      707.94     31.93 o 
  -2   0  10      759.18      763.01     30.74 o 
   2   0  10     1373.21     1351.07     41.72 o 
   0  -2 -10     1373.21     1226.13     40.08 o 
   0  -2  10     1373.21     1316.73     38.99 o 
  -2   0 -10     1373.21     1276.15     40.04 o 
   3   1 -10      174.22      271.14     20.91 o 
  -1   3  10      174.22      322.25     33.39 o 
   1  -3 -10      174.22      234.48     22.82 o 
   1   3 -10      174.22      299.97     35.44 o 
   1  -3 -10      174.22      203.14     12.53 o 
  -1   3  10      174.22      240.90     17.90 o 
   3  -1  10      328.27      464.22     42.86 o 
  -1  -3 -10      295.49      326.71     26.01 o 
   3   1 -10      295.49      370.16     35.30 o 
  -3  -1 -10      295.49      347.71     24.73 o 
  -1  -3 -10      295.49      321.93     29.97 o 
   1  -3 -10      328.27      403.59     25.60 o 
  -3   1 -10      328.27      413.34     27.47 o 
   2   8   0      226.69      287.18     44.00 o 
   3   7   4        1.63      210.84     40.13 o 
   0   1 -11     1141.17     1138.41     47.28 o 
   0  -1 -11     1141.17     1168.20     43.45 o 
  -1   0 -11     1141.17     1242.08     46.87 o 
  -1   0 -11     1141.17     1183.23     45.96 o 
   0   1 -11     1141.17     1120.05     50.79 o 
   0  -1 -11      732.66      886.26     38.40 o 
   1   0 -11      732.66      797.67     40.45 o 
                                                 
