# Supplementary material for: Cooperative Jahn–Teller effect and the role of strain in the tetragonal-to-cubic phase transition in MgxCu1 − xCr2O4
Source: IUCrJ. 2016 Aug 16;3(Pt 5):354–66. doi: 10.1107/S2052252516012574 (PMC5391857; doi:10.1107/S2052252516012574)
Supplement: Supplementary file 4 [file m-03-00354-sup4.zip › Cu82_298K_T.fcf]

# 
# h,k,l, Fc-squared, Fo-squared, sigma(Fo-squared) and status flag 
# 
data_Cu82_298K_T 
_shelx_title '    twina in I 41/a m d' 
_shelx_refln_list_code          4 
_shelx_F_calc_maximum      218.80 
_exptl_crystal_F_000       429.20 
_reflns_d_resolution_high  0.7959 
 
loop_ 
 _symmetry_equiv_pos_as_xyz 
 'x, y, z' 
 '-x, -y+1/2, z' 
 'x, -y, -z' 
 '-x, y+1/2, -z' 
 '-y+1/4, -x+1/4, -z+3/4' 
 'y+1/4, x+3/4, -z+1/4' 
 'y+1/4, -x+1/4, z+3/4' 
 '-y+1/4, x+3/4, z+1/4' 
 'x+1/2, y+1/2, z+1/2' 
 '-x+1/2, -y+1, z+1/2' 
 'x+1/2, -y+1/2, -z+1/2' 
 '-x+1/2, y+1, -z+1/2' 
 '-y+3/4, -x+3/4, -z+5/4' 
 'y+3/4, x+5/4, -z+3/4' 
 'y+3/4, -x+3/4, z+5/4' 
 '-y+3/4, x+5/4, z+3/4' 
 '-x, -y, -z' 
 'x, y-1/2, -z' 
 '-x, y, z' 
 'x, -y-1/2, z' 
 'y-1/4, x-1/4, z-3/4' 
 '-y-1/4, -x-3/4, z-1/4' 
 '-y-1/4, x-1/4, -z-3/4' 
 'y-1/4, -x-3/4, -z-1/4' 
 '-x+1/2, -y+1/2, -z+1/2' 
 'x+1/2, y, -z+1/2' 
 '-x+1/2, y+1/2, z+1/2' 
 'x+1/2, -y, z+1/2' 
 'y+1/4, x+1/4, z-1/4' 
 '-y+1/4, -x-1/4, z+1/4' 
 '-y+1/4, x+1/4, -z-1/4' 
 'y+1/4, -x-1/4, -z+1/4' 
 
_cell_length_a     6.0051 
_cell_length_b     6.0051 
_cell_length_c     7.8771 
_cell_angle_alpha  90.000 
_cell_angle_beta   90.000 
_cell_angle_gamma  90.000 
 
_shelx_F_squared_multiplier     1.000 
 
loop_ 
 _refln_index_h 
 _refln_index_k 
 _refln_index_l 
 _refln_F_squared_calc 
 _refln_F_squared_meas 
 _refln_F_squared_sigma 
 _refln_observed_status 
   0   2   0     8083.73     7507.02    214.51 o 
   2   2   0    16993.48    15742.20     98.68 o 
   0   4   0    47874.83    42904.55    971.36 o 
   2   4   0     2874.23     2662.29     42.07 o 
   4   4   0    22946.46    22816.85    177.84 o 
   0   6   0     2903.49     2914.14    101.80 o 
   2   6   0     2334.73     2452.63     74.09 o 
   4   6   0     1572.34     1602.14     54.66 o 
   0   1   1     1039.62     1178.39     16.88 o 
   1   2   1    15015.20    14411.41    606.62 o 
   0   3   1       75.99      115.64     16.86 o 
   2   3   1    15206.22    14141.20     74.91 o 
   1   4   1      215.77      171.60     26.79 o 
   3   4   1       14.08        5.17     34.97 o 
   0   5   1      697.84      657.66     30.89 o 
   2   5   1     3641.65     3605.22     50.70 o 
   4   5   1      376.88      329.45     44.13 o 
   1   6   1     4216.08     4314.75    198.49 o 
   3   6   1     4705.71     4598.79     66.36 o 
   0   7   1       54.47       19.97     37.97 o 
   2   7   1     4761.86     4703.62    409.93 o 
   1   1   2     7160.57     8117.12     55.37 o 
   0   2   2     3887.09     3525.32    178.17 o 
   1   3   2     4701.58     4734.70     43.21 o 
   3   3   2     3350.09     3184.25     61.74 o 
   0   4   2       46.46       39.76     28.40 o 
   2   4   2     3707.16     3461.29     78.97 o 
   1   5   2     2456.70     2385.16     56.11 o 
   3   5   2     1908.88     1948.92     71.19 o 
   5   5   2     1228.69     1135.99     61.25 o 
   0   6   2     3015.59     2967.41     83.42 o 
   2   6   2       52.97       44.29     35.96 o 
   4   6   2     2531.43     2423.10     54.84 o 
   1   7   2     1247.01     1232.59     68.20 o 
   0   1   3    18935.07    21541.73    235.98 o 
   1   2   3       43.15       14.14     18.04 o 
   0   3   3     7378.73     8341.02    348.07 o 
   2   3   3      656.15      631.46     27.29 o 
   1   4   3     8382.66     8417.58     68.29 o 
   3   4   3     4236.75     4037.15     53.33 o 
   0   5   3     8504.49     8628.21    318.38 o 
   2   5   3       49.69       43.84     38.11 o 
   4   5   3     5219.05     5038.28     69.35 o 
   1   6   3       20.08       87.79     35.39 o 
   3   6   3      197.53      189.97     35.70 o 
   0   7   3     1771.88     1820.67     51.02 o 
   0   0   4    17876.59    17721.79     99.20 o 
   0   2   4     3968.87     3675.79    112.54 o 
   2   2   4    46297.92    52405.98    210.95 o 
   1   3   4        0.07      -19.27     26.54 o 
   0   4   4     5532.78     6507.77    132.10 o 
   2   4   4     2651.46     2436.25     45.99 o 
   4   4   4     2680.93     2718.67     74.15 o 
   1   5   4        0.02      -12.36     32.23 o 
   3   5   4        0.07       34.99     34.66 o 
   0   6   4      857.78      888.85     39.56 o 
   2   6   4    13541.00    13872.94    232.93 o 
   0   1   5    10898.83    10313.68    104.31 o 
   1   2   5       38.79      133.02     23.06 o 
   0   3   5     4972.52     5580.34    878.98 o 
   2   3   5      453.67      472.95     31.20 o 
   1   4   5     5838.69     6625.30    145.76 o 
   3   4   5     3143.52     3038.65     53.15 o 
   0   5   5     6170.26     6979.39    119.80 o 
   2   5   5       20.43       17.22     39.05 o 
   4   5   5     4113.87     4112.15     67.58 o 
   1   6   5       31.22      109.14     56.37 o 
   1   1   6     2634.22     2497.84     55.86 o 
   0   2   6     2690.76     2494.35     41.95 o 
   1   3   6     1952.42     2261.72     47.79 o 
   3   3   6     1500.56     1633.89     58.15 o 
   0   4   6       18.74       24.45     32.35 o 
   2   4   6     2392.93     2688.45     60.17 o 
   1   5   6     1260.86     1502.33     43.78 o 
   3   5   6     1018.85      981.56     42.37 o 
   0   6   6     2118.26     2212.18     65.78 o 
   0   1   7      258.57      290.71     26.25 o 
   1   2   7     4393.89     4075.15    101.57 o 
   0   3   7        1.72       69.91     30.73 o 
   2   3   7     5086.80     5211.75     65.67 o 
   1   4   7      165.61      175.33     35.28 o 
   3   4   7        5.30       40.70     36.64 o 
   0   5   7      451.76      472.35     39.06 o 
   0   0   8    21740.43    20755.16    164.20 o 
   0   2   8     1351.70     1359.09     39.25 o 
   2   2   8     3836.71     3626.31     80.03 o 
   1   3   8        0.09       18.41     67.08 o 
   0   4   8    13356.22    12709.83    294.14 o 
   0   1   9      202.37      152.66     30.73 o 
   1   2   9     2555.19     2324.28     51.44 o 
   0   3   9       11.68       26.72     36.72 o 
                                                 
