# Supplementary material for: Cooperative Jahn–Teller effect and the role of strain in the tetragonal-to-cubic phase transition in MgxCu1 − xCr2O4
Source: IUCrJ. 2016 Aug 16;3(Pt 5):354–66. doi: 10.1107/S2052252516012574 (PMC5391857; doi:10.1107/S2052252516012574)
Supplement: Supplementary file 4 [file m-03-00354-sup4.zip › Cu82_373K_T.fcf]

# 
# h,k,l, Fc-squared, Fo-squared, sigma(Fo-squared) and status flag 
# 
data_Cu82_373K_T 
_shelx_title '    twina in I 41/a m d' 
_shelx_refln_list_code          4 
_shelx_F_calc_maximum      218.84 
_exptl_crystal_F_000       429.20 
_reflns_d_resolution_high  0.7953 
 
loop_ 
 _symmetry_equiv_pos_as_xyz 
 'x, y, z' 
 '-x, -y+1/2, z' 
 'x, -y, -z' 
 '-x, y+1/2, -z' 
 '-y+1/4, -x+1/4, -z+3/4' 
 'y+1/4, x+3/4, -z+1/4' 
 'y+1/4, -x+1/4, z+3/4' 
 '-y+1/4, x+3/4, z+1/4' 
 'x+1/2, y+1/2, z+1/2' 
 '-x+1/2, -y+1, z+1/2' 
 'x+1/2, -y+1/2, -z+1/2' 
 '-x+1/2, y+1, -z+1/2' 
 '-y+3/4, -x+3/4, -z+5/4' 
 'y+3/4, x+5/4, -z+3/4' 
 'y+3/4, -x+3/4, z+5/4' 
 '-y+3/4, x+5/4, z+3/4' 
 '-x, -y, -z' 
 'x, y-1/2, -z' 
 '-x, y, z' 
 'x, -y-1/2, z' 
 'y-1/4, x-1/4, z-3/4' 
 '-y-1/4, -x-3/4, z-1/4' 
 '-y-1/4, x-1/4, -z-3/4' 
 'y-1/4, -x-3/4, -z-1/4' 
 '-x+1/2, -y+1/2, -z+1/2' 
 'x+1/2, y, -z+1/2' 
 '-x+1/2, y+1/2, z+1/2' 
 'x+1/2, -y, z+1/2' 
 'y+1/4, x+1/4, z-1/4' 
 '-y+1/4, -x-1/4, z+1/4' 
 '-y+1/4, x+1/4, -z-1/4' 
 'y+1/4, -x-1/4, -z+1/4' 
 
_cell_length_a     6.0043 
_cell_length_b     6.0043 
_cell_length_c     7.8970 
_cell_angle_alpha  90.000 
_cell_angle_beta   90.000 
_cell_angle_gamma  90.000 
 
_shelx_F_squared_multiplier     1.000 
 
loop_ 
 _refln_index_h 
 _refln_index_k 
 _refln_index_l 
 _refln_F_squared_calc 
 _refln_F_squared_meas 
 _refln_F_squared_sigma 
 _refln_observed_status 
   0   2   0     8140.12     8934.97   1095.77 o 
   2   2   0    17057.52    15997.11    107.21 o 
   0   4   0    47888.84    43586.88   1132.56 o 
   2   4   0     2804.52     2546.40     61.06 o 
   4   4   0    22829.85    22652.80    190.30 o 
   0   6   0     2902.03     2877.75     61.17 o 
   2   6   0     2409.87     2517.00     74.66 o 
   4   6   0     1539.90     1504.06     59.40 o 
   0   1   1     1055.74     1186.14     90.96 o 
   1   2   1    14956.68    13836.92    134.61 o 
   0   3   1       83.94      102.08     31.70 o 
   2   3   1    15219.43    14347.51    136.65 o 
   1   4   1      244.54      160.66     45.49 o 
   3   4   1       15.43      -24.30     55.34 o 
   0   5   1      672.57      630.87     42.41 o 
   2   5   1     3544.28     3558.09     88.09 o 
   4   5   1      396.84      366.26    111.17 o 
   1   6   1     4229.38     4211.81     78.35 o 
   3   6   1     4833.18     4458.75     71.77 o 
   0   7   1       56.62       74.94     56.07 o 
   2   7   1     4574.59     4589.01    170.11 o 
   1   1   2     7131.14     7952.81     60.74 o 
   0   2   2     3902.38     3722.11    246.36 o 
   1   3   2     4659.52     4650.63     81.00 o 
   3   3   2     3298.67     3295.60     74.99 o 
   0   4   2       81.77       65.55     44.69 o 
   2   4   2     3679.95     3461.31    113.91 o 
   1   5   2     2440.37     2416.15     53.36 o 
   3   5   2     1883.71     1856.80     67.20 o 
   5   5   2     1217.24     1190.55     76.46 o 
   0   6   2     2933.92     2912.58    154.56 o 
   2   6   2       94.46      201.81     56.20 o 
   4   6   2     2504.44     2323.03    163.05 o 
   1   7   2     1195.10     1247.09     55.22 o 
   0   1   3    18915.47    20065.54   1067.43 o 
   1   2   3       47.20       -8.14     44.51 o 
   0   3   3     7375.23     8388.61    272.04 o 
   2   3   3      651.73      632.71     34.35 o 
   1   4   3     8381.84     8359.42    237.28 o 
   3   4   3     4178.54     4139.49     62.38 o 
   0   5   3     8223.48     8519.93    403.04 o 
   2   5   3       43.91       12.24     52.30 o 
   4   5   3     5102.28     4938.33     76.64 o 
   1   6   3       23.90       -9.80     54.80 o 
   3   6   3      221.61      205.47     49.91 o 
   0   7   3     1771.20     1755.04    106.42 o 
   0   0   4    17934.04    18290.73    106.35 o 
   0   2   4     3897.91     3597.74     43.86 o 
   2   2   4    46126.68    53516.01    223.69 o 
   1   3   4        1.75       49.04    121.78 o 
   0   4   4     5624.66     6712.13    263.15 o 
   2   4   4     2626.29     2556.05     53.31 o 
   4   4   4     2730.34     2787.14     88.84 o 
   1   5   4        0.53      101.74     60.22 o 
   3   5   4        2.14        8.67     53.44 o 
   0   6   4      819.73      825.49     46.99 o 
   2   6   4    13508.42    13464.41    117.96 o 
   0   1   5    10918.42    10500.96    244.68 o 
   1   2   5       44.81      141.84     40.41 o 
   0   3   5     4854.64     5705.11    761.09 o 
   2   3   5      495.48      548.52     44.89 o 
   1   4   5     5944.55     6681.11     76.98 o 
   3   4   5     3085.03     2905.88     62.05 o 
   0   5   5     6098.54     6859.61    160.35 o 
   2   5   5       23.11       63.20     53.26 o 
   4   5   5     4163.69     3950.04     77.26 o 
   1   6   5       45.30       95.94     83.65 o 
   1   1   6     2569.99     2503.62     68.74 o 
   0   2   6     2820.39     2548.89    136.19 o 
   1   3   6     1917.12     2217.12     53.26 o 
   3   3   6     1485.92     1587.03     76.53 o 
   0   4   6       32.84       19.84     52.06 o 
   2   4   6     2452.43     2751.29     83.75 o 
   1   5   6     1183.19     1437.59     55.28 o 
   3   5   6      964.13      913.54     52.98 o 
   0   6   6     2115.11     2345.47     68.27 o 
   0   1   7      276.23      294.12     37.45 o 
   1   2   7     4399.63     3957.85     61.43 o 
   0   3   7        7.25       57.03    120.78 o 
   2   3   7     4939.46     5081.49     77.65 o 
   1   4   7      178.11      203.74     51.18 o 
   3   4   7        9.77      -39.67    124.80 o 
   0   5   7      410.48      445.68     68.98 o 
   0   0   8    21433.69    20196.18    173.07 o 
   0   2   8     1302.70     1205.28     49.34 o 
   2   2   8     3899.34     3736.25     97.81 o 
   1   3   8        2.50      -40.12     51.07 o 
   0   4   8    13197.12    12675.32    265.87 o 
   2   4   8      673.48      791.34     64.99 o 
   0   1   9      232.90      200.58     50.07 o 
   1   2   9     2539.00     2203.98    131.80 o 
   0   3   9       14.40      -29.10     78.96 o 
                                                 
