# Supplementary material for: Cooperative Jahn–Teller effect and the role of strain in the tetragonal-to-cubic phase transition in MgxCu1 − xCr2O4
Source: IUCrJ. 2016 Aug 16;3(Pt 5):354–66. doi: 10.1107/S2052252516012574 (PMC5391857; doi:10.1107/S2052252516012574)
Supplement: Supplementary file 4 [file m-03-00354-sup4.zip › Cu82_473K_T.fcf]

# 
# h,k,l, Fc-squared, Fo-squared, sigma(Fo-squared) and status flag 
# 
data_Cu82_473K_T 
_shelx_title '    twina in I 41/a m d' 
_shelx_refln_list_code          4 
_shelx_F_calc_maximum      216.16 
_exptl_crystal_F_000       429.20 
_reflns_d_resolution_high  0.7945 
 
loop_ 
 _symmetry_equiv_pos_as_xyz 
 'x, y, z' 
 '-x, -y+1/2, z' 
 'x, -y, -z' 
 '-x, y+1/2, -z' 
 '-y+1/4, -x+1/4, -z+3/4' 
 'y+1/4, x+3/4, -z+1/4' 
 'y+1/4, -x+1/4, z+3/4' 
 '-y+1/4, x+3/4, z+1/4' 
 'x+1/2, y+1/2, z+1/2' 
 '-x+1/2, -y+1, z+1/2' 
 'x+1/2, -y+1/2, -z+1/2' 
 '-x+1/2, y+1, -z+1/2' 
 '-y+3/4, -x+3/4, -z+5/4' 
 'y+3/4, x+5/4, -z+3/4' 
 'y+3/4, -x+3/4, z+5/4' 
 '-y+3/4, x+5/4, z+3/4' 
 '-x, -y, -z' 
 'x, y-1/2, -z' 
 '-x, y, z' 
 'x, -y-1/2, z' 
 'y-1/4, x-1/4, z-3/4' 
 '-y-1/4, -x-3/4, z-1/4' 
 '-y-1/4, x-1/4, -z-3/4' 
 'y-1/4, -x-3/4, -z-1/4' 
 '-x+1/2, -y+1/2, -z+1/2' 
 'x+1/2, y, -z+1/2' 
 '-x+1/2, y+1/2, z+1/2' 
 'x+1/2, -y, z+1/2' 
 'y+1/4, x+1/4, z-1/4' 
 '-y+1/4, -x-1/4, z+1/4' 
 '-y+1/4, x+1/4, -z-1/4' 
 'y+1/4, -x-1/4, -z+1/4' 
 
_cell_length_a     5.9997 
_cell_length_b     5.9997 
_cell_length_c     7.9340 
_cell_angle_alpha  90.000 
_cell_angle_beta   90.000 
_cell_angle_gamma  90.000 
 
_shelx_F_squared_multiplier     1.000 
 
loop_ 
 _refln_index_h 
 _refln_index_k 
 _refln_index_l 
 _refln_F_squared_calc 
 _refln_F_squared_meas 
 _refln_F_squared_sigma 
 _refln_observed_status 
   0   2   0     7900.96     7504.29    107.63 o 
   2   2   0    17018.04    15907.40    104.06 o 
   0   4   0    46725.96    42051.77    897.02 o 
   2   4   0     2801.90     2550.85     50.37 o 
   4   4   0    21792.26    21873.80    186.66 o 
   0   6   0     2474.40     2508.89     58.35 o 
   2   6   0     2364.41     2563.41    160.89 o 
   4   6   0     1313.74     1273.78     57.68 o 
   0   1   1     1028.48     1162.99     97.58 o 
   1   2   1    14881.86    15121.31   1146.85 o 
   0   3   1       77.85       88.87     31.66 o 
   2   3   1    14822.20    13846.21    249.18 o 
   1   4   1      231.61      229.81     41.33 o 
   3   4   1        9.35      117.28     81.63 o 
   0   5   1      742.70      685.27     47.18 o 
   2   5   1     3259.55     3290.68     58.22 o 
   4   5   1      409.73      372.21     45.25 o 
   1   6   1     3922.52     3922.22     88.48 o 
   3   6   1     4310.88     4247.67    110.11 o 
   0   7   1       68.02      167.56     53.98 o 
   2   7   1     4408.08     4261.15    240.11 o 
   1   1   2     7085.33     8014.00     60.05 o 
   0   2   2     3835.69     3497.13    169.33 o 
   1   3   2     4488.16     4669.91    187.02 o 
   3   3   2     3080.99     3092.08     73.86 o 
   0   4   2       37.91      -16.45     46.60 o 
   2   4   2     3484.68     3331.35     56.60 o 
   1   5   2     2286.55     2141.27     51.50 o 
   3   5   2     1712.14     1719.88     51.24 o 
   5   5   2     1079.58     1117.41     80.76 o 
   0   6   2     2773.69     2789.52    121.51 o 
   2   6   2       47.88       66.82     63.12 o 
   4   6   2     2241.09     2126.41     68.96 o 
   1   7   2     1025.34     1063.01     54.92 o 
   0   1   3    18508.39    19039.83   1271.07 o 
   1   2   3       58.25       36.46     28.61 o 
   0   3   3     7199.57     7947.41    321.79 o 
   2   3   3      639.58      599.60     38.75 o 
   1   4   3     7872.75     8117.65    282.84 o 
   3   4   3     3972.87     3756.55     60.93 o 
   0   5   3     7838.81     7943.87    387.82 o 
   2   5   3       33.85      -27.94     50.90 o 
   4   5   3     4630.07     4450.96     73.42 o 
   1   6   3       30.81      -48.15     53.99 o 
   3   6   3      197.30      240.02     45.98 o 
   0   7   3     1481.59     1479.31     71.86 o 
   0   0   4    17856.70    18190.46    104.66 o 
   0   2   4     3769.43     3480.03     43.15 o 
   2   2   4    44433.18    50582.68    211.67 o 
   1   3   4        3.05      -51.55     51.55 o 
   0   4   4     5586.88     6706.11    111.93 o 
   2   4   4     2292.71     2273.92     80.98 o 
   4   4   4     2745.91     2652.06     84.31 o 
   1   5   4        1.20      -10.81     81.96 o 
   3   5   4        4.11       30.31     63.78 o 
   0   6   4      783.40      797.92     50.92 o 
   2   6   4    12225.58    12345.17    152.75 o 
   0   1   5    10415.94    10216.85     66.39 o 
   1   2   5       58.16      115.58     74.69 o 
   0   3   5     4502.10     5308.22    858.48 o 
   2   3   5      526.81      564.66     39.29 o 
   1   4   5     5436.80     6199.82    192.88 o 
   3   4   5     2783.23     2716.48     61.84 o 
   0   5   5     5761.83     6501.68    134.43 o 
   2   5   5       19.26       61.26     52.96 o 
   4   5   5     3744.40     3435.71     73.05 o 
   1   6   5       54.81      109.72    109.39 o 
   1   1   6     2258.87     2308.90     69.73 o 
   0   2   6     2715.40     2489.08     80.41 o 
   1   3   6     1694.74     1892.14     60.00 o 
   3   3   6     1324.10     1391.65     76.17 o 
   0   4   6       14.35      -20.76     50.42 o 
   2   4   6     2265.67     2605.18     66.33 o 
   1   5   6      944.69     1123.60     92.00 o 
   3   5   6      777.03      700.51     52.66 o 
   0   6   6     1936.87     2141.60     67.09 o 
   0   1   7      296.91      315.72     39.93 o 
   1   2   7     3990.68     3556.61     71.22 o 
   0   3   7       21.18       72.97     46.71 o 
   2   3   7     4315.90     4607.57     73.72 o 
   1   4   7      186.12      174.04     53.22 o 
   3   4   7       24.61       35.73     85.26 o 
   0   5   7      421.38      477.01     47.59 o 
   2   5   7     1502.64     1565.33    144.06 o 
   0   0   8    19150.14    18502.20    164.36 o 
   0   2   8     1036.82     1014.15     50.03 o 
   2   2   8     3800.35     3477.72     97.06 o 
   1   3   8        4.35      -28.94     98.48 o 
   0   4   8    11471.44    11016.35    486.45 o 
   2   4   8      540.83      619.95     61.75 o 
   0   1   9      263.12      253.95     41.61 o 
   1   2   9     2138.37     1899.57     59.66 o 
   0   3   9       24.23       62.38     52.32 o 
                                                 
