# Supplementary material for: Cooperative Jahn–Teller effect and the role of strain in the tetragonal-to-cubic phase transition in MgxCu1 − xCr2O4
Source: IUCrJ. 2016 Aug 16;3(Pt 5):354–66. doi: 10.1107/S2052252516012574 (PMC5391857; doi:10.1107/S2052252516012574)
Supplement: Supplementary file 4 [file m-03-00354-sup4.zip › Cu82_573K_T.fcf]

# 
# h,k,l, Fc-squared, Fo-squared, sigma(Fo-squared) and status flag 
# 
data_Cu82_573K_T 
_shelx_title '    twina in I 41/a m d' 
_shelx_refln_list_code          4 
_shelx_F_calc_maximum      212.72 
_exptl_crystal_F_000       429.20 
_reflns_d_resolution_high  0.7967 
 
loop_ 
 _symmetry_equiv_pos_as_xyz 
 'x, y, z' 
 '-x, -y+1/2, z' 
 'x, -y, -z' 
 '-x, y+1/2, -z' 
 '-y+1/4, -x+1/4, -z+3/4' 
 'y+1/4, x+3/4, -z+1/4' 
 'y+1/4, -x+1/4, z+3/4' 
 '-y+1/4, x+3/4, z+1/4' 
 'x+1/2, y+1/2, z+1/2' 
 '-x+1/2, -y+1, z+1/2' 
 'x+1/2, -y+1/2, -z+1/2' 
 '-x+1/2, y+1, -z+1/2' 
 '-y+3/4, -x+3/4, -z+5/4' 
 'y+3/4, x+5/4, -z+3/4' 
 'y+3/4, -x+3/4, z+5/4' 
 '-y+3/4, x+5/4, z+3/4' 
 '-x, -y, -z' 
 'x, y-1/2, -z' 
 '-x, y, z' 
 'x, -y-1/2, z' 
 'y-1/4, x-1/4, z-3/4' 
 '-y-1/4, -x-3/4, z-1/4' 
 '-y-1/4, x-1/4, -z-3/4' 
 'y-1/4, -x-3/4, -z-1/4' 
 '-x+1/2, -y+1/2, -z+1/2' 
 'x+1/2, y, -z+1/2' 
 '-x+1/2, y+1/2, z+1/2' 
 'x+1/2, -y, z+1/2' 
 'y+1/4, x+1/4, z-1/4' 
 '-y+1/4, -x-1/4, z+1/4' 
 '-y+1/4, x+1/4, -z-1/4' 
 'y+1/4, -x-1/4, -z+1/4' 
 
_cell_length_a     5.9927 
_cell_length_b     5.9927 
_cell_length_c     7.9880 
_cell_angle_alpha  90.000 
_cell_angle_beta   90.000 
_cell_angle_gamma  90.000 
 
_shelx_F_squared_multiplier     1.000 
 
loop_ 
 _refln_index_h 
 _refln_index_k 
 _refln_index_l 
 _refln_F_squared_calc 
 _refln_F_squared_meas 
 _refln_F_squared_sigma 
 _refln_observed_status 
   0   2   0     7994.67     7366.94     43.62 o 
   2   2   0    16811.65    15597.70    103.47 o 
   0   4   0    45247.88    40740.51    845.41 o 
   2   4   0     2538.90     2418.49     52.25 o 
   4   4   0    20280.44    20460.98    179.89 o 
   0   6   0     2282.39     2295.22     92.32 o 
   2   6   0     2405.81     2407.44     61.81 o 
   4   6   0     1111.85     1075.84     56.67 o 
   0   1   1     1099.27     1214.38     68.28 o 
   1   2   1    14956.89    15339.09   1371.45 o 
   0   3   1       52.23       80.75     31.70 o 
   2   3   1    14369.36    13325.16    214.97 o 
   1   4   1      291.55      269.02     70.93 o 
   3   4   1        2.83      -75.60     75.60 o 
   0   5   1      616.73      609.02     77.01 o 
   2   5   1     3183.43     3180.15    114.38 o 
   4   5   1      391.04      362.34     49.57 o 
   1   6   1     3729.24     3716.44     96.86 o 
   3   6   1     4111.88     3729.92     70.09 o 
   0   7   1       23.40      -46.91     55.32 o 
   2   7   1     3512.33     3770.97    161.19 o 
   1   1   2     7047.50     7963.38     61.20 o 
   0   2   2     3809.22     3476.25    183.34 o 
   1   3   2     4317.31     4537.28    382.59 o 
   3   3   2     2882.54     2699.46     74.25 o 
   0   4   2      105.99       73.06     83.68 o 
   2   4   2     3408.26     3284.69     56.46 o 
   1   5   2     2100.67     2109.43     53.10 o 
   3   5   2     1530.25     1606.39     54.13 o 
   5   5   2      916.61      775.54     71.30 o 
   0   6   2     2551.77     2607.69    106.83 o 
   2   6   2      115.08      205.21     55.04 o 
   4   6   2     2096.32     1939.34     62.29 o 
   1   7   2      864.81      904.28     54.10 o 
   0   1   3    17649.24    18543.16   1267.36 o 
   1   2   3       29.00      -16.36     28.94 o 
   0   3   3     6589.32     7691.39    283.31 o 
   2   3   3      568.79      523.70     34.07 o 
   1   4   3     7464.14     7845.46    524.27 o 
   3   4   3     3533.01     3617.16    107.34 o 
   0   5   3     6855.99     7399.87    341.39 o 
   2   5   3       35.00      129.38     49.87 o 
   4   5   3     4065.97     4054.28     72.05 o 
   1   6   3       37.46       57.00     82.66 o 
   3   6   3      239.51      213.65     56.62 o 
   0   7   3     1306.00     1305.50     59.96 o 
   0   0   4    17720.49    18036.55    104.15 o 
   0   2   4     3581.96     2787.34    226.00 o 
   2   2   4    42949.31    48679.32    208.70 o 
   1   3   4        0.01      -21.96     43.68 o 
   0   4   4     5472.03     6574.83    274.28 o 
   2   4   4     2167.22     2103.90    124.68 o 
   4   4   4     2625.44     2628.68     88.30 o 
   1   5   4        0.07      -14.38     51.51 o 
   3   5   4        0.07       30.02     52.51 o 
   0   6   4      646.32      639.57     61.87 o 
   2   6   4    11159.30    11619.21    111.24 o 
   0   1   5    10668.03    10243.33     97.25 o 
   1   2   5      108.71      207.22     91.74 o 
   0   3   5     4652.61     5151.72   1099.50 o 
   2   3   5      570.63      581.25     46.43 o 
   1   4   5     5406.98     5996.69     75.24 o 
   3   4   5     2736.83     2663.85     63.79 o 
   0   5   5     5115.01     6023.34    264.32 o 
   2   5   5        0.97        4.67     53.58 o 
   4   5   5     3310.10     3045.31     73.04 o 
   1   6   5       89.95      125.56     56.19 o 
   1   1   6     2141.93     2031.23     71.46 o 
   0   2   6     2553.03     2368.80     87.68 o 
   1   3   6     1571.65     1847.33     75.75 o 
   3   3   6     1193.87     1145.34     74.70 o 
   0   4   6       41.65      108.43     50.49 o 
   2   4   6     2110.20     2527.02     69.38 o 
   1   5   6      824.10      931.14     63.22 o 
   3   5   6      659.27      613.59     57.19 o 
   0   6   6     1710.84     1958.10    215.07 o 
   0   1   7      211.55      175.73     45.12 o 
   1   2   7     3388.83     3274.70     97.18 o 
   0   3   7        2.02      -42.59     47.23 o 
   2   3   7     3778.08     4297.40     97.86 o 
   1   4   7      156.73      143.82     53.00 o 
   3   4   7        7.75      -11.18     53.33 o 
   0   5   7      320.64      314.82     48.76 o 
   2   5   7     1144.00     1215.65    100.92 o 
   0   0   8    17838.33    17188.49    161.31 o 
   0   2   8      956.16      852.87     54.16 o 
   2   2   8     3526.17     3508.79     98.50 o 
   1   3   8        0.00       29.59     50.09 o 
   0   4   8    10284.96     9925.77    532.49 o 
   2   4   8      446.87      466.71     65.55 o 
   0   1   9      310.63      240.86     69.57 o 
   1   2   9     2113.51     1894.75     62.56 o 
   0   3   9       54.36       54.42     52.85 o 
                                                 
