# Supplementary material for: Cooperative Jahn–Teller effect and the role of strain in the tetragonal-to-cubic phase transition in MgxCu1 − xCr2O4
Source: IUCrJ. 2016 Aug 16;3(Pt 5):354–66. doi: 10.1107/S2052252516012574 (PMC5391857; doi:10.1107/S2052252516012574)
Supplement: Supplementary file 4 [file m-03-00354-sup4.zip › Cu82_623K_T.cif]

 
data_Cu82_623K_T 
 
_audit_creation_method            SHELXL-97 
_chemical_name_systematic 
; 
 ? 
; 
_chemical_name_common             ? 
_chemical_melting_point           ? 
_chemical_formula_moiety          ? 
_chemical_formula_sum 
 'Cr2 Cu0.90 Mg0.10 O4' 
_chemical_formula_weight          227.62 
 
loop_ 
 _atom_type_symbol 
 _atom_type_description 
 _atom_type_scat_dispersion_real 
 _atom_type_scat_dispersion_imag 
 _atom_type_scat_source 
 'O'  'O'   0.0106   0.0060 
 'International Tables Vol C Tables 4.2.6.8 and 6.1.1.4' 
 'Cr'  'Cr'   0.3209   0.6236 
 'International Tables Vol C Tables 4.2.6.8 and 6.1.1.4' 
 'Cu'  'Cu'   0.3201   1.2651 
 'International Tables Vol C Tables 4.2.6.8 and 6.1.1.4' 
 'Mg'  'Mg'   0.0486   0.0363 
 'International Tables Vol C Tables 4.2.6.8 and 6.1.1.4' 
 
_symmetry_cell_setting            tetragonal
_symmetry_space_group_name_H-M    'I 41/a m d'
 
loop_ 
 _symmetry_equiv_pos_as_xyz 
 'x, y, z' 
 '-x, -y+1/2, z' 
 'x, -y, -z' 
 '-x, y+1/2, -z' 
 '-y+1/4, -x+1/4, -z+3/4' 
 'y+1/4, x+3/4, -z+1/4' 
 'y+1/4, -x+1/4, z+3/4' 
 '-y+1/4, x+3/4, z+1/4' 
 'x+1/2, y+1/2, z+1/2' 
 '-x+1/2, -y+1, z+1/2' 
 'x+1/2, -y+1/2, -z+1/2' 
 '-x+1/2, y+1, -z+1/2' 
 '-y+3/4, -x+3/4, -z+5/4' 
 'y+3/4, x+5/4, -z+3/4' 
 'y+3/4, -x+3/4, z+5/4' 
 '-y+3/4, x+5/4, z+3/4' 
 '-x, -y, -z' 
 'x, y-1/2, -z' 
 '-x, y, z' 
 'x, -y-1/2, z' 
 'y-1/4, x-1/4, z-3/4' 
 '-y-1/4, -x-3/4, z-1/4' 
 '-y-1/4, x-1/4, -z-3/4' 
 'y-1/4, -x-3/4, -z-1/4' 
 '-x+1/2, -y+1/2, -z+1/2' 
 'x+1/2, y, -z+1/2' 
 '-x+1/2, y+1/2, z+1/2' 
 'x+1/2, -y, z+1/2' 
 'y+1/4, x+1/4, z-1/4' 
 '-y+1/4, -x-1/4, z+1/4' 
 '-y+1/4, x+1/4, -z-1/4' 
 'y+1/4, -x-1/4, -z+1/4' 
 
_cell_length_a                    5.9814(7) 
_cell_length_b                    5.9814(7) 
_cell_length_c                    8.0337(15) 
_cell_angle_alpha                 90.00 
_cell_angle_beta                  90.00 
_cell_angle_gamma                 90.00 
_cell_volume                      287.42(7) 
_cell_formula_units_Z             4 
_cell_measurement_temperature     293(2) 
_cell_measurement_reflns_used     ? 
_cell_measurement_theta_min       ? 
_cell_measurement_theta_max       ? 
 
_exptl_crystal_description        ? 
_exptl_crystal_colour             ? 
_exptl_crystal_size_max           ? 
_exptl_crystal_size_mid           ? 
_exptl_crystal_size_min           ? 
_exptl_crystal_density_meas       ? 
_exptl_crystal_density_diffrn     5.260 
_exptl_crystal_density_method     'not measured' 
_exptl_crystal_F_000              429 
_exptl_absorpt_coefficient_mu     13.873 
_exptl_absorpt_correction_type    ? 
_exptl_absorpt_correction_T_min   ? 
_exptl_absorpt_correction_T_max   ? 
_exptl_absorpt_process_details    ? 
 
_exptl_special_details 
; 
 ? 
; 
 
_diffrn_ambient_temperature       293(2) 
_diffrn_radiation_wavelength      0.71073 
_diffrn_radiation_type            MoK\a 
_diffrn_radiation_source          'fine-focus sealed tube' 
_diffrn_radiation_monochromator   graphite 
_diffrn_measurement_device_type   ? 
_diffrn_measurement_method        ? 
_diffrn_detector_area_resol_mean  ? 
_diffrn_standards_number          ? 
_diffrn_standards_interval_count  ? 
_diffrn_standards_interval_time   ? 
_diffrn_standards_decay_%         ? 
_diffrn_reflns_number             173 
_diffrn_reflns_av_R_equivalents   0.0515 
_diffrn_reflns_av_sigmaI/netI     0.0390 
_diffrn_reflns_limit_h_min        0 
_diffrn_reflns_limit_h_max        7 
_diffrn_reflns_limit_k_min        0 
_diffrn_reflns_limit_k_max        7 
_diffrn_reflns_limit_l_min        0 
_diffrn_reflns_limit_l_max        10 
_diffrn_reflns_theta_min          4.25 
_diffrn_reflns_theta_max          26.44 
_reflns_number_total              93 
_reflns_number_gt                 76 
_reflns_threshold_expression      >2sigma(I) 
 
_computing_data_collection        ? 
_computing_cell_refinement        ? 
_computing_data_reduction         ? 
_computing_structure_solution     'SHELXS-97 (Sheldrick, 1990)' 
_computing_structure_refinement   'SHELXL-97 (Sheldrick, 1997)' 
_computing_molecular_graphics     ? 
_computing_publication_material   ? 
 
_refine_special_details 
; 
 Refinement of F^2^ against ALL reflections.  The weighted R-factor wR and 
 goodness of fit S are based on F^2^, conventional R-factors R are based 
 on F, with F set to zero for negative F^2^. The threshold expression of 
 F^2^ > 2sigma(F^2^) is used only for calculating R-factors(gt) etc. and is 
 not relevant to the choice of reflections for refinement.  R-factors based 
 on F^2^ are statistically about twice as large as those based on F, and R- 
 factors based on ALL data will be even larger. 
; 
 
_refine_ls_structure_factor_coef  Fsqd  
_refine_ls_matrix_type            full 
_refine_ls_weighting_scheme       calc  
_refine_ls_weighting_details 
 'calc w=1/[\s^2^(Fo^2^)+(0.0518P)^2^+0.0000P] where P=(Fo^2^+2Fc^2^)/3' 
_atom_sites_solution_primary      direct 
_atom_sites_solution_secondary    difmap 
_atom_sites_solution_hydrogens    ? 
_refine_ls_hydrogen_treatment     ? 
_refine_ls_extinction_method      SHELXL 
_refine_ls_extinction_coef        0.006(4) 
_refine_ls_extinction_expression 
 'Fc^*^=kFc[1+0.001xFc^2^\l^3^/sin(2\q)]^-1/4^' 
_refine_ls_number_reflns          93 
_refine_ls_number_parameters      15 
_refine_ls_number_restraints      0 
_refine_ls_R_factor_all           0.0436 
_refine_ls_R_factor_gt            0.0350 
_refine_ls_wR_factor_ref          0.0864 
_refine_ls_wR_factor_gt           0.0827 
_refine_ls_goodness_of_fit_ref    1.186 
_refine_ls_restrained_S_all       1.186 
_refine_ls_shift/su_max           0.000 
_refine_ls_shift/su_mean          0.000 
 
loop_ 
 _atom_site_label 
 _atom_site_type_symbol 
 _atom_site_fract_x 
 _atom_site_fract_y 
 _atom_site_fract_z 
 _atom_site_U_iso_or_equiv 
 _atom_site_adp_type 
 _atom_site_occupancy 
 _atom_site_symmetry_multiplicity 
 _atom_site_calc_flag 
 _atom_site_refinement_flags 
 _atom_site_disorder_assembly 
 _atom_site_disorder_group 
Cu01 Cu 0.0000 0.2500 0.3750 0.0164(10) Uani 0.79(2) 8 d SP . . 
Mg01 Mg 0.0000 0.2500 0.3750 0.0164(10) Uani 0.21(2) 8 d SP . . 
Cr02 Cr 0.0000 0.0000 0.0000 0.0091(9) Uani 1 4 d S . . 
O003 O 0.0000 0.5299(10) 0.2462(9) 0.0120(13) Uani 1 2 d S . . 
 
loop_ 
 _atom_site_aniso_label 
 _atom_site_aniso_U_11 
 _atom_site_aniso_U_22 
 _atom_site_aniso_U_33 
 _atom_site_aniso_U_23 
 _atom_site_aniso_U_13 
 _atom_site_aniso_U_12 
Cu01 0.0129(11) 0.0129(11) 0.0234(15) 0.000 0.000 0.000 
Mg01 0.0129(11) 0.0129(11) 0.0234(15) 0.000 0.000 0.000 
Cr02 0.0088(12) 0.0084(12) 0.0099(12) 0.0006(9) 0.000 0.000 
O003 0.015(3) 0.009(3) 0.012(3) 0.000(3) 0.000 0.000 
 
_geom_special_details 
; 
 All esds (except the esd in the dihedral angle between two l.s. planes) 
 are estimated using the full covariance matrix.  The cell esds are taken 
 into account individually in the estimation of esds in distances, angles 
 and torsion angles; correlations between esds in cell parameters are only 
 used when they are defined by crystal symmetry.  An approximate (isotropic) 
 treatment of cell esds is used for estimating esds involving l.s. planes. 
; 
 
loop_ 
 _geom_bond_atom_site_label_1 
 _geom_bond_atom_site_label_2 
 _geom_bond_distance 
 _geom_bond_site_symmetry_2 
 _geom_bond_publ_flag 
Cu01 O003 1.968(6) 14_445 ? 
Cu01 O003 1.968(6) 2 ? 
Cu01 O003 1.968(6) 5 ? 
Cu01 O003 1.968(6) . ? 
Cr02 O003 1.986(7) 18 ? 
Cr02 O003 1.986(7) 2 ? 
Cr02 O003 1.993(4) 22_665 ? 
Cr02 O003 1.993(4) 6_445 ? 
Cr02 O003 1.993(4) 29_455 ? 
Cr02 O003 1.993(4) 13_544 ? 
Cr02 Cr02 2.9165(3) 6_545 ? 
Cr02 Cr02 2.9165(3) 14_444 ? 
Cr02 Cr02 2.9165(3) 5_554 ? 
Cr02 Cr02 2.9165(3) 13_444 ? 
O003 Cr02 1.986(7) 2 ? 
O003 Cr02 1.993(4) 6 ? 
O003 Cr02 1.993(4) 13_454 ? 
 
loop_ 
 _geom_angle_atom_site_label_1 
 _geom_angle_atom_site_label_2 
 _geom_angle_atom_site_label_3 
 _geom_angle 
 _geom_angle_site_symmetry_1 
 _geom_angle_site_symmetry_3 
 _geom_angle_publ_flag 
O003 Cu01 O003 106.05(19) 14_445 2 ? 
O003 Cu01 O003 116.5(4) 14_445 5 ? 
O003 Cu01 O003 106.05(19) 2 5 ? 
O003 Cu01 O003 106.05(19) 14_445 . ? 
O003 Cu01 O003 116.5(4) 2 . ? 
O003 Cu01 O003 106.05(19) 5 . ? 
O003 Cr02 O003 180.0(4) 18 2 ? 
O003 Cr02 O003 85.2(3) 18 22_665 ? 
O003 Cr02 O003 94.8(3) 2 22_665 ? 
O003 Cr02 O003 94.8(3) 18 6_445 ? 
O003 Cr02 O003 85.2(3) 2 6_445 ? 
O003 Cr02 O003 180.0 22_665 6_445 ? 
O003 Cr02 O003 85.2(3) 18 29_455 ? 
O003 Cr02 O003 94.8(3) 2 29_455 ? 
O003 Cr02 O003 82.7(3) 22_665 29_455 ? 
O003 Cr02 O003 97.3(3) 6_445 29_455 ? 
O003 Cr02 O003 94.8(3) 18 13_544 ? 
O003 Cr02 O003 85.2(3) 2 13_544 ? 
O003 Cr02 O003 97.3(3) 22_665 13_544 ? 
O003 Cr02 O003 82.7(3) 6_445 13_544 ? 
O003 Cr02 O003 180.0(3) 29_455 13_544 ? 
O003 Cr02 Cr02 137.05(12) 18 6_545 ? 
O003 Cr02 Cr02 42.95(12) 2 6_545 ? 
O003 Cr02 Cr02 93.25(17) 22_665 6_545 ? 
O003 Cr02 Cr02 86.75(17) 6_445 6_545 ? 
O003 Cr02 Cr02 137.2(2) 29_455 6_545 ? 
O003 Cr02 Cr02 42.8(2) 13_544 6_545 ? 
O003 Cr02 Cr02 42.95(12) 18 14_444 ? 
O003 Cr02 Cr02 137.05(12) 2 14_444 ? 
O003 Cr02 Cr02 86.75(17) 22_665 14_444 ? 
O003 Cr02 Cr02 93.25(17) 6_445 14_444 ? 
O003 Cr02 Cr02 42.8(2) 29_455 14_444 ? 
O003 Cr02 Cr02 137.2(2) 13_544 14_444 ? 
Cr02 Cr02 Cr02 180.0 6_545 14_444 ? 
O003 Cr02 Cr02 42.95(12) 18 5_554 ? 
O003 Cr02 Cr02 137.05(12) 2 5_554 ? 
O003 Cr02 Cr02 42.8(2) 22_665 5_554 ? 
O003 Cr02 Cr02 137.2(2) 6_445 5_554 ? 
O003 Cr02 Cr02 86.75(17) 29_455 5_554 ? 
O003 Cr02 Cr02 93.25(17) 13_544 5_554 ? 
Cr02 Cr02 Cr02 118.309(7) 6_545 5_554 ? 
Cr02 Cr02 Cr02 61.691(7) 14_444 5_554 ? 
O003 Cr02 Cr02 137.05(12) 18 13_444 ? 
O003 Cr02 Cr02 42.95(12) 2 13_444 ? 
O003 Cr02 Cr02 137.2(2) 22_665 13_444 ? 
O003 Cr02 Cr02 42.8(2) 6_445 13_444 ? 
O003 Cr02 Cr02 93.25(17) 29_455 13_444 ? 
O003 Cr02 Cr02 86.75(17) 13_544 13_444 ? 
Cr02 Cr02 Cr02 61.691(7) 6_545 13_444 ? 
Cr02 Cr02 Cr02 118.309(7) 14_444 13_444 ? 
Cr02 Cr02 Cr02 180.0 5_554 13_444 ? 
Cu01 O003 Cr02 116.6(3) . 2 ? 
Cu01 O003 Cr02 123.6(2) . 6 ? 
Cr02 O003 Cr02 94.3(2) 2 6 ? 
Cu01 O003 Cr02 123.6(2) . 13_454 ? 
Cr02 O003 Cr02 94.3(2) 2 13_454 ? 
Cr02 O003 Cr02 97.3(3) 6 13_454 ? 
 
_diffrn_measured_fraction_theta_max    1.000 
_diffrn_reflns_theta_full              26.44 
_diffrn_measured_fraction_theta_full   1.000 
_refine_diff_density_max    0.820 
_refine_diff_density_min   -1.552 
_refine_diff_density_rms    0.262 
