# Supplementary material for: Cooperative Jahn–Teller effect and the role of strain in the tetragonal-to-cubic phase transition in MgxCu1 − xCr2O4
Source: IUCrJ. 2016 Aug 16;3(Pt 5):354–66. doi: 10.1107/S2052252516012574 (PMC5391857; doi:10.1107/S2052252516012574)
Supplement: Supplementary file 4 [file m-03-00354-sup4.zip › Cu82_623K_T.fcf]

# 
# h,k,l, Fc-squared, Fo-squared, sigma(Fo-squared) and status flag 
# 
data_Cu82_623K_T 
_shelx_title '    twina in I 41/a m d' 
_shelx_refln_list_code          4 
_shelx_F_calc_maximum      210.49 
_exptl_crystal_F_000       429.20 
_reflns_d_resolution_high  0.7981 
 
loop_ 
 _symmetry_equiv_pos_as_xyz 
 'x, y, z' 
 '-x, -y+1/2, z' 
 'x, -y, -z' 
 '-x, y+1/2, -z' 
 '-y+1/4, -x+1/4, -z+3/4' 
 'y+1/4, x+3/4, -z+1/4' 
 'y+1/4, -x+1/4, z+3/4' 
 '-y+1/4, x+3/4, z+1/4' 
 'x+1/2, y+1/2, z+1/2' 
 '-x+1/2, -y+1, z+1/2' 
 'x+1/2, -y+1/2, -z+1/2' 
 '-x+1/2, y+1, -z+1/2' 
 '-y+3/4, -x+3/4, -z+5/4' 
 'y+3/4, x+5/4, -z+3/4' 
 'y+3/4, -x+3/4, z+5/4' 
 '-y+3/4, x+5/4, z+3/4' 
 '-x, -y, -z' 
 'x, y-1/2, -z' 
 '-x, y, z' 
 'x, -y-1/2, z' 
 'y-1/4, x-1/4, z-3/4' 
 '-y-1/4, -x-3/4, z-1/4' 
 '-y-1/4, x-1/4, -z-3/4' 
 'y-1/4, -x-3/4, -z-1/4' 
 '-x+1/2, -y+1/2, -z+1/2' 
 'x+1/2, y, -z+1/2' 
 '-x+1/2, y+1/2, z+1/2' 
 'x+1/2, -y, z+1/2' 
 'y+1/4, x+1/4, z-1/4' 
 '-y+1/4, -x-1/4, z+1/4' 
 '-y+1/4, x+1/4, -z-1/4' 
 'y+1/4, -x-1/4, -z+1/4' 
 
_cell_length_a     5.9814 
_cell_length_b     5.9814 
_cell_length_c     8.0337 
_cell_angle_alpha  90.000 
_cell_angle_beta   90.000 
_cell_angle_gamma  90.000 
 
_shelx_F_squared_multiplier     1.000 
 
loop_ 
 _refln_index_h 
 _refln_index_k 
 _refln_index_l 
 _refln_F_squared_calc 
 _refln_F_squared_meas 
 _refln_F_squared_sigma 
 _refln_observed_status 
   0   2   0     7643.61     6694.33     60.08 o 
   2   2   0    17066.81    15993.99    104.95 o 
   0   4   0    44307.07    40935.48    796.61 o 
   2   4   0     2476.71     2279.45     52.31 o 
   4   4   0    19623.92    19980.63    179.32 o 
   0   6   0     1986.01     2079.89     60.02 o 
   2   6   0     2474.81     2427.90     92.59 o 
   4   6   0      964.66      876.43     55.95 o 
   0   1   1     1076.43     1153.48    132.58 o 
   1   2   1    14938.18    14985.06   1526.52 o 
   0   3   1       20.14       58.55     30.83 o 
   2   3   1    13724.18    13063.46    222.87 o 
   1   4   1      253.65      193.16     57.57 o 
   3   4   1        0.04      -42.77     53.21 o 
   0   5   1      672.28      548.85     78.47 o 
   2   5   1     3120.34     2986.96     58.20 o 
   4   5   1      380.73      317.38     91.32 o 
   1   6   1     3371.51     3391.47    103.36 o 
   3   6   1     3526.39     3368.28     69.64 o 
   0   7   1       11.84       68.68     54.19 o 
   2   7   1     3413.75     3347.66    211.24 o 
   1   1   2     7010.94     7751.63     63.97 o 
   0   2   2     3693.92     3487.98    332.20 o 
   1   3   2     4117.08     4451.23    433.95 o 
   3   3   2     2657.70     2442.55     71.80 o 
   0   4   2       31.03       36.88     44.03 o 
   2   4   2     3165.54     3124.61     58.02 o 
   1   5   2     1964.93     1931.51     72.66 o 
   3   5   2     1384.94     1448.53     55.11 o 
   5   5   2      807.51      748.79     72.16 o 
   0   6   2     2360.91     2330.95     74.33 o 
   2   6   2       33.50       74.34     80.36 o 
   4   6   2     1828.54     1797.69     61.63 o 
   1   7   2      758.42      783.41     56.91 o 
   0   1   3    17076.00    17640.36   1207.58 o 
   1   2   3       33.60       33.17     27.96 o 
   0   3   3     6491.96     7206.21    312.51 o 
   2   3   3      547.19      514.17     38.65 o 
   1   4   3     7000.60     7512.11    659.36 o 
   3   4   3     3407.83     3306.66     60.87 o 
   0   5   3     6655.50     6841.83    575.98 o 
   2   5   3       22.26       34.52     49.42 o 
   4   5   3     3781.96     3693.29     71.21 o 
   1   6   3       41.83       26.98     53.86 o 
   3   6   3      210.95      214.61     48.88 o 
   0   7   3     1155.70     1129.05     60.74 o 
   0   0   4    17739.33    18138.29    104.90 o 
   0   2   4     3528.05     3806.53    277.48 o 
   2   2   4    42069.54    47296.97    206.21 o 
   1   3   4        4.49        2.00     43.65 o 
   0   4   4     5513.92     6505.72    417.75 o 
   2   4   4     1955.62     1941.30    184.79 o 
   4   4   4     2712.10     2776.64     93.62 o 
   1   5   4        1.64       50.86    107.80 o 
   3   5   4        5.03       41.20     52.40 o 
   0   6   4      607.58      528.09     86.38 o 
   2   6   4    10448.82    10605.26    108.56 o 
   0   1   5    10411.51     9894.76    306.27 o 
   1   2   5      130.88      245.91     42.19 o 
   0   3   5     4738.18     5302.90    249.19 o 
   2   3   5      529.13      594.29     48.90 o 
   1   4   5     4890.56     5324.33     74.02 o 
   3   4   5     2602.38     2745.57     66.84 o 
   0   5   5     4824.65     5687.11    313.71 o 
   2   5   5        1.05      -52.34     52.34 o 
   4   5   5     2896.44     2889.01     75.97 o 
   1   6   5       70.62      138.39     54.79 o 
   1   1   6     1981.01     2007.47     73.69 o 
   0   2   6     2366.49     2248.34     55.00 o 
   1   3   6     1493.93     1711.88     54.07 o 
   3   3   6     1154.06     1199.79     76.85 o 
   0   4   6       11.33      -27.28     50.46 o 
   2   4   6     1880.18     2145.08    102.13 o 
   1   5   6      711.25      841.88     94.34 o 
   3   5   6      580.99      679.91     58.03 o 
   0   6   6     1511.66     1656.61    151.08 o 
   0   1   7      181.29      142.78     69.46 o 
   1   2   7     3141.82     3029.27     60.39 o 
   0   3   7        1.53       63.91     46.27 o 
   2   3   7     3483.28     3907.12     71.40 o 
   1   4   7      145.68      177.43     52.14 o 
   3   4   7       11.18      -32.61     78.37 o 
   0   5   7      341.36      436.56    106.86 o 
   2   5   7     1011.51     1146.04    214.56 o 
   0   0   8    16873.24    16329.47    157.35 o 
   0   2   8      868.24      725.05     49.67 o 
   2   2   8     3396.78     3288.04    100.34 o 
   1   3   8        5.12      -45.67     50.70 o 
   0   4   8     9536.53     9140.09   1296.70 o 
   2   4   8      406.35      410.50     83.04 o 
   0   1   9      297.39      224.37     49.75 o 
   1   2   9     1979.16     1650.48     59.78 o 
   0   3   9       77.65       69.27     52.49 o 
                                                 
