# Supplementary material for: Cooperative Jahn–Teller effect and the role of strain in the tetragonal-to-cubic phase transition in MgxCu1 − xCr2O4
Source: IUCrJ. 2016 Aug 16;3(Pt 5):354–66. doi: 10.1107/S2052252516012574 (PMC5391857; doi:10.1107/S2052252516012574)
Supplement: Supplementary file 4 [file m-03-00354-sup4.zip › Cu82_823K_C.cif]

 
data_Cu82_823K_C 
 
_audit_creation_method            SHELXL-97 
_chemical_name_systematic 
; 
 ? 
; 
_chemical_name_common             ? 
_chemical_melting_point           ? 
_chemical_formula_moiety          ? 
_chemical_formula_sum 
 'Cr2 Cu0.90 Mg0.10 O4' 
_chemical_formula_weight          227.62 
 
loop_ 
 _atom_type_symbol 
 _atom_type_description 
 _atom_type_scat_dispersion_real 
 _atom_type_scat_dispersion_imag 
 _atom_type_scat_source 
 'O'  'O'   0.0106   0.0060 
 'International Tables Vol C Tables 4.2.6.8 and 6.1.1.4' 
 'Cr'  'Cr'   0.3209   0.6236 
 'International Tables Vol C Tables 4.2.6.8 and 6.1.1.4' 
 'Cu'  'Cu'   0.3201   1.2651 
 'International Tables Vol C Tables 4.2.6.8 and 6.1.1.4' 
 'Mg'  'Mg'   0.0486   0.0363 
 'International Tables Vol C Tables 4.2.6.8 and 6.1.1.4' 
 
_symmetry_cell_setting            cubic 
_symmetry_space_group_name_H-M    'F d -3 m' 
 
loop_ 
 _symmetry_equiv_pos_as_xyz 
 'x, y, z' 
 'x, -y+1/4, -z+1/4' 
 '-x+3/4, -y+1/4, z+1/2' 
 '-x+3/4, y, -z+3/4' 
 '-y, x+1/4, z+1/4' 
 'y+3/4, x+1/4, -z+1/2' 
 'y+3/4, -x, z+3/4' 
 '-y, -x, -z' 
 'y, z, x' 
 '-y+3/4, -z+1/4, x+1/2' 
 'y, -z+1/4, -x+1/4' 
 '-y+3/4, z, -x+3/4' 
 '-z, y+1/4, x+1/4' 
 '-z, -y, -x' 
 'z+3/4, -y, x+3/4' 
 'z+3/4, y+1/4, -x+1/2' 
 'z, x, y' 
 '-z+1/4, x+1/2, -y+3/4' 
 '-z+1/4, -x+1/4, y' 
 'z, -x+3/4, -y+3/4' 
 '-x, -z, -y' 
 '-x, z+3/4, y+3/4' 
 'x+1/4, -z+1/2, y+3/4' 
 'x+3/4, z+1/4, -y+1/2' 
 'x, y+1/2, z+1/2' 
 'x, -y+3/4, -z+3/4' 
 '-x+3/4, -y+3/4, z+1' 
 '-x+3/4, y+1/2, -z+5/4' 
 '-y, x+3/4, z+3/4' 
 'y+3/4, x+3/4, -z+1' 
 'y+3/4, -x+1/2, z+5/4' 
 '-y, -x+1/2, -z+1/2' 
 'y, z+1/2, x+1/2' 
 '-y+3/4, -z+3/4, x+1' 
 'y, -z+3/4, -x+3/4' 
 '-y+3/4, z+1/2, -x+5/4' 
 '-z, y+3/4, x+3/4' 
 '-z, -y+1/2, -x+1/2' 
 'z+3/4, -y+1/2, x+5/4' 
 'z+3/4, y+3/4, -x+1' 
 'z, x+1/2, y+1/2' 
 '-z+1/4, x+1, -y+5/4' 
 '-z+1/4, -x+3/4, y+1/2' 
 'z, -x+5/4, -y+5/4' 
 '-x, -z+1/2, -y+1/2' 
 '-x, z+5/4, y+5/4' 
 'x+1/4, -z+1, y+5/4' 
 'x+3/4, z+3/4, -y+1' 
 'x+1/2, y, z+1/2' 
 'x+1/2, -y+1/4, -z+3/4' 
 '-x+5/4, -y+1/4, z+1' 
 '-x+5/4, y, -z+5/4' 
 '-y+1/2, x+1/4, z+3/4' 
 'y+5/4, x+1/4, -z+1' 
 'y+5/4, -x, z+5/4' 
 '-y+1/2, -x, -z+1/2' 
 'y+1/2, z, x+1/2' 
 '-y+5/4, -z+1/4, x+1' 
 'y+1/2, -z+1/4, -x+3/4' 
 '-y+5/4, z, -x+5/4' 
 '-z+1/2, y+1/4, x+3/4' 
 '-z+1/2, -y, -x+1/2' 
 'z+5/4, -y, x+5/4' 
 'z+5/4, y+1/4, -x+1' 
 'z+1/2, x, y+1/2' 
 '-z+3/4, x+1/2, -y+5/4' 
 '-z+3/4, -x+1/4, y+1/2' 
 'z+1/2, -x+3/4, -y+5/4' 
 '-x+1/2, -z, -y+1/2' 
 '-x+1/2, z+3/4, y+5/4' 
 'x+3/4, -z+1/2, y+5/4' 
 'x+5/4, z+1/4, -y+1' 
 'x+1/2, y+1/2, z' 
 'x+1/2, -y+3/4, -z+1/4' 
 '-x+5/4, -y+3/4, z+1/2' 
 '-x+5/4, y+1/2, -z+3/4' 
 '-y+1/2, x+3/4, z+1/4' 
 'y+5/4, x+3/4, -z+1/2' 
 'y+5/4, -x+1/2, z+3/4' 
 '-y+1/2, -x+1/2, -z' 
 'y+1/2, z+1/2, x' 
 '-y+5/4, -z+3/4, x+1/2' 
 'y+1/2, -z+3/4, -x+1/4' 
 '-y+5/4, z+1/2, -x+3/4' 
 '-z+1/2, y+3/4, x+1/4' 
 '-z+1/2, -y+1/2, -x' 
 'z+5/4, -y+1/2, x+3/4' 
 'z+5/4, y+3/4, -x+1/2' 
 'z+1/2, x+1/2, y' 
 '-z+3/4, x+1, -y+3/4' 
 '-z+3/4, -x+3/4, y' 
 'z+1/2, -x+5/4, -y+3/4' 
 '-x+1/2, -z+1/2, -y' 
 '-x+1/2, z+5/4, y+3/4' 
 'x+3/4, -z+1, y+3/4' 
 'x+5/4, z+3/4, -y+1/2' 
 '-x, -y, -z' 
 '-x, y-1/4, z-1/4' 
 'x-3/4, y-1/4, -z-1/2' 
 'x-3/4, -y, z-3/4' 
 'y, -x-1/4, -z-1/4' 
 '-y-3/4, -x-1/4, z-1/2' 
 '-y-3/4, x, -z-3/4' 
 'y, x, z' 
 '-y, -z, -x' 
 'y-3/4, z-1/4, -x-1/2' 
 '-y, z-1/4, x-1/4' 
 'y-3/4, -z, x-3/4' 
 'z, -y-1/4, -x-1/4' 
 'z, y, x' 
 '-z-3/4, y, -x-3/4' 
 '-z-3/4, -y-1/4, x-1/2' 
 '-z, -x, -y' 
 'z-1/4, -x-1/2, y-3/4' 
 'z-1/4, x-1/4, -y' 
 '-z, x-3/4, y-3/4' 
 'x, z, y' 
 'x, -z-3/4, -y-3/4' 
 '-x-1/4, z-1/2, -y-3/4' 
 '-x-3/4, -z-1/4, y-1/2' 
 '-x, -y+1/2, -z+1/2' 
 '-x, y+1/4, z+1/4' 
 'x-3/4, y+1/4, -z' 
 'x-3/4, -y+1/2, z-1/4' 
 'y, -x+1/4, -z+1/4' 
 '-y-3/4, -x+1/4, z' 
 '-y-3/4, x+1/2, -z-1/4' 
 'y, x+1/2, z+1/2' 
 '-y, -z+1/2, -x+1/2' 
 'y-3/4, z+1/4, -x' 
 '-y, z+1/4, x+1/4' 
 'y-3/4, -z+1/2, x-1/4' 
 'z, -y+1/4, -x+1/4' 
 'z, y+1/2, x+1/2' 
 '-z-3/4, y+1/2, -x-1/4' 
 '-z-3/4, -y+1/4, x' 
 '-z, -x+1/2, -y+1/2' 
 'z-1/4, -x, y-1/4' 
 'z-1/4, x+1/4, -y+1/2' 
 '-z, x-1/4, y-1/4' 
 'x, z+1/2, y+1/2' 
 'x, -z-1/4, -y-1/4' 
 '-x-1/4, z, -y-1/4' 
 '-x-3/4, -z+1/4, y' 
 '-x+1/2, -y, -z+1/2' 
 '-x+1/2, y-1/4, z+1/4' 
 'x-1/4, y-1/4, -z' 
 'x-1/4, -y, z-1/4' 
 'y+1/2, -x-1/4, -z+1/4' 
 '-y-1/4, -x-1/4, z' 
 '-y-1/4, x, -z-1/4' 
 'y+1/2, x, z+1/2' 
 '-y+1/2, -z, -x+1/2' 
 'y-1/4, z-1/4, -x' 
 '-y+1/2, z-1/4, x+1/4' 
 'y-1/4, -z, x-1/4' 
 'z+1/2, -y-1/4, -x+1/4' 
 'z+1/2, y, x+1/2' 
 '-z-1/4, y, -x-1/4' 
 '-z-1/4, -y-1/4, x' 
 '-z+1/2, -x, -y+1/2' 
 'z+1/4, -x-1/2, y-1/4' 
 'z+1/4, x-1/4, -y+1/2' 
 '-z+1/2, x-3/4, y-1/4' 
 'x+1/2, z, y+1/2' 
 'x+1/2, -z-3/4, -y-1/4' 
 '-x+1/4, z-1/2, -y-1/4' 
 '-x-1/4, -z-1/4, y' 
 '-x+1/2, -y+1/2, -z' 
 '-x+1/2, y+1/4, z-1/4' 
 'x-1/4, y+1/4, -z-1/2' 
 'x-1/4, -y+1/2, z-3/4' 
 'y+1/2, -x+1/4, -z-1/4' 
 '-y-1/4, -x+1/4, z-1/2' 
 '-y-1/4, x+1/2, -z-3/4' 
 'y+1/2, x+1/2, z' 
 '-y+1/2, -z+1/2, -x' 
 'y-1/4, z+1/4, -x-1/2' 
 '-y+1/2, z+1/4, x-1/4' 
 'y-1/4, -z+1/2, x-3/4' 
 'z+1/2, -y+1/4, -x-1/4' 
 'z+1/2, y+1/2, x' 
 '-z-1/4, y+1/2, -x-3/4' 
 '-z-1/4, -y+1/4, x-1/2' 
 '-z+1/2, -x+1/2, -y' 
 'z+1/4, -x, y-3/4' 
 'z+1/4, x+1/4, -y' 
 '-z+1/2, x-1/4, y-3/4' 
 'x+1/2, z+1/2, y' 
 'x+1/2, -z-1/4, -y-3/4' 
 '-x+1/4, z, -y-3/4' 
 '-x-1/4, -z+1/4, y-1/2' 
 
_cell_length_a                    8.3420(4) 
_cell_length_b                    8.3420(4) 
_cell_length_c                    8.3420(4) 
_cell_angle_alpha                 90.00 
_cell_angle_beta                  90.00 
_cell_angle_gamma                 90.00 
_cell_volume                      580.51(5) 
_cell_formula_units_Z             8 
_cell_measurement_temperature     293(2) 
_cell_measurement_reflns_used     ? 
_cell_measurement_theta_min       ? 
_cell_measurement_theta_max       ? 
 
_exptl_crystal_description        ? 
_exptl_crystal_colour             ? 
_exptl_crystal_size_max           ? 
_exptl_crystal_size_mid           ? 
_exptl_crystal_size_min           ? 
_exptl_crystal_density_meas       ? 
_exptl_crystal_density_diffrn     5.209 
_exptl_crystal_density_method     'not measured' 
_exptl_crystal_F_000              858 
_exptl_absorpt_coefficient_mu     13.738 
_exptl_absorpt_correction_type    ? 
_exptl_absorpt_correction_T_min   ? 
_exptl_absorpt_correction_T_max   ? 
_exptl_absorpt_process_details    ? 
 
_exptl_special_details 
; 
 ? 
; 
 
_diffrn_ambient_temperature       293(2) 
_diffrn_radiation_wavelength      0.71073 
_diffrn_radiation_type            MoK\a 
_diffrn_radiation_source          'fine-focus sealed tube' 
_diffrn_radiation_monochromator   graphite 
_diffrn_measurement_device_type   ? 
_diffrn_measurement_method        ? 
_diffrn_detector_area_resol_mean  ? 
_diffrn_standards_number          ? 
_diffrn_standards_interval_count  ? 
_diffrn_standards_interval_time   ? 
_diffrn_standards_decay_%         ? 
_diffrn_reflns_number             159 
_diffrn_reflns_av_R_equivalents   0.0330 
_diffrn_reflns_av_sigmaI/netI     0.0216 
_diffrn_reflns_limit_h_min        0 
_diffrn_reflns_limit_h_max        10 
_diffrn_reflns_limit_k_min        0 
_diffrn_reflns_limit_k_max        10 
_diffrn_reflns_limit_l_min        0 
_diffrn_reflns_limit_l_max        10 
_diffrn_reflns_theta_min          4.23 
_diffrn_reflns_theta_max          26.28 
_reflns_number_total              45 
_reflns_number_gt                 38 
_reflns_threshold_expression      >2sigma(I) 
 
_computing_data_collection        ? 
_computing_cell_refinement        ? 
_computing_data_reduction         ? 
_computing_structure_solution     'SHELXS-97 (Sheldrick, 1990)' 
_computing_structure_refinement   'SHELXL-97 (Sheldrick, 1997)' 
_computing_molecular_graphics     ? 
_computing_publication_material   ? 
 
_refine_special_details 
; 
 Refinement of F^2^ against ALL reflections.  The weighted R-factor wR and 
 goodness of fit S are based on F^2^, conventional R-factors R are based 
 on F, with F set to zero for negative F^2^. The threshold expression of 
 F^2^ > 2sigma(F^2^) is used only for calculating R-factors(gt) etc. and is 
 not relevant to the choice of reflections for refinement.  R-factors based 
 on F^2^ are statistically about twice as large as those based on F, and R- 
 factors based on ALL data will be even larger. 
; 
 
_refine_ls_structure_factor_coef  Fsqd  
_refine_ls_matrix_type            full 
_refine_ls_weighting_scheme       calc  
_refine_ls_weighting_details 
 'calc w=1/[\s^2^(Fo^2^)+(0.0323P)^2^+0.0000P] where P=(Fo^2^+2Fc^2^)/3' 
_atom_sites_solution_primary      direct 
_atom_sites_solution_secondary    difmap 
_atom_sites_solution_hydrogens    ? 
_refine_ls_hydrogen_treatment     ? 
refine_ls_extinction_method      SHELXL 
_refine_ls_extinction_coef        0.0007(8) 
_refine_ls_extinction_expression 
 'Fc^*^=kFc[1+0.001xFc^2^\l^3^/sin(2\q)]^-1/4^' 
_refine_ls_number_reflns          45 
_refine_ls_number_parameters      9 
_refine_ls_number_restraints      0 
_refine_ls_R_factor_all           0.0243 
_refine_ls_R_factor_gt            0.0168 
_refine_ls_wR_factor_ref          0.0490 
_refine_ls_wR_factor_gt           0.0474 
_refine_ls_goodness_of_fit_ref    1.199 
_refine_ls_restrained_S_all       1.199 
_refine_ls_shift/su_max           0.000 
_refine_ls_shift/su_mean          0.000 
 
loop_ 
 _atom_site_label 
 _atom_site_type_symbol 
 _atom_site_fract_x 
 _atom_site_fract_y 
 _atom_site_fract_z 
 _atom_site_U_iso_or_equiv 
 _atom_site_adp_type 
 _atom_site_occupancy 
 _atom_site_symmetry_multiplicity 
 _atom_site_calc_flag 
 _atom_site_refinement_flags 
 _atom_site_disorder_assembly 
 _atom_site_disorder_group 
Cu01 Cu 0.3750 0.3750 0.3750 0.0204(8) Uani 0.806(14) 24 d SP . . 
Mg01 Mg 0.3750 0.3750 0.3750 0.0204(8) Uani 0.194(14) 24 d SP . . 
Cr01 Cr 0.0000 0.0000 0.0000 0.0105(6) Uani 1 12 d S . . 
O01 O 0.2384(4) 0.2384(4) 0.2384(4) 0.0129(10) Uani 1 6 d S . . 
 
loop_ 
 _atom_site_aniso_label 
 _atom_site_aniso_U_11 
 _atom_site_aniso_U_22 
 _atom_site_aniso_U_33 
 _atom_site_aniso_U_23 
 _atom_site_aniso_U_13 
 _atom_site_aniso_U_12 
Cu01 0.0204(8) 0.0204(8) 0.0204(8) 0.000 0.000 0.000 
Mg01 0.0204(8) 0.0204(8) 0.0204(8) 0.000 0.000 0.000 
Cr01 0.0105(6) 0.0105(6) 0.0105(6) -0.0008(4) -0.0008(4) -0.0008(4) 
O01 0.0129(10) 0.0129(10) 0.0129(10) -0.0012(13) -0.0012(13) -0.0012(13) 
 
_geom_special_details 
; 
 All esds (except the esd in the dihedral angle between two l.s. planes) 
 are estimated using the full covariance matrix.  The cell esds are taken 
 into account individually in the estimation of esds in distances, angles 
 and torsion angles; correlations between esds in cell parameters are only 
 used when they are defined by crystal symmetry.  An approximate (isotropic) 
 treatment of cell esds is used for estimating esds involving l.s. planes. 
; 
 
loop_ 
 _geom_bond_atom_site_label_1 
 _geom_bond_atom_site_label_2 
 _geom_bond_distance 
 _geom_bond_site_symmetry_2 
 _geom_bond_publ_flag 
Cu01 O01 1.974(6) . ? 
Cu01 O01 1.974(6) 4 ? 
Cu01 O01 1.974(6) 26 ? 
Cu01 O01 1.974(6) 27_554 ? 
Cr01 O01 1.993(3) 148 ? 
Cr01 O01 1.993(3) 52_454 ? 
Cr01 O01 1.993(3) 147 ? 
Cr01 O01 1.993(3) 51_454 ? 
Cr01 O01 1.993(3) 98 ? 
Cr01 O01 1.993(3) 2 ? 
Cr01 Cr01 2.94934(14) 2 ? 
Cr01 Cr01 2.94934(14) 52_454 ? 
Cr01 Cr01 2.94934(14) 4_454 ? 
Cr01 Cr01 2.94934(14) 51_454 ? 
Cr01 Cr01 2.94934(14) 27_444 ? 
Cr01 Cr01 2.94934(14) 26_544 ? 
O01 Cr01 1.993(3) 52_454 ? 
O01 Cr01 1.993(3) 2 ? 
O01 Cr01 1.993(3) 51_454 ? 
 
loop_ 
 _geom_angle_atom_site_label_1 
 _geom_angle_atom_site_label_2 
 _geom_angle_atom_site_label_3 
 _geom_angle 
 _geom_angle_site_symmetry_1 
 _geom_angle_site_symmetry_3 
 _geom_angle_publ_flag 
O01 Cu01 O01 109.5 . 4 ? 
O01 Cu01 O01 109.5 . 26 ? 
O01 Cu01 O01 109.5 4 26 ? 
O01 Cu01 O01 109.5 . 27_554 ? 
O01 Cu01 O01 109.471(1) 4 27_554 ? 
O01 Cu01 O01 109.471(1) 26 27_554 ? 
O01 Cr01 O01 180.00(18) 148 52_454 ? 
O01 Cr01 O01 84.3(2) 148 147 ? 
O01 Cr01 O01 95.7(2) 52_454 147 ? 
O01 Cr01 O01 95.7(2) 148 51_454 ? 
O01 Cr01 O01 84.3(2) 52_454 51_454 ? 
O01 Cr01 O01 180.0(4) 147 51_454 ? 
O01 Cr01 O01 84.3(2) 148 98 ? 
O01 Cr01 O01 95.7(2) 52_454 98 ? 
O01 Cr01 O01 84.3(2) 147 98 ? 
O01 Cr01 O01 95.7(2) 51_454 98 ? 
O01 Cr01 O01 95.7(2) 148 2 ? 
O01 Cr01 O01 84.3(2) 52_454 2 ? 
O01 Cr01 O01 95.7(2) 147 2 ? 
O01 Cr01 O01 84.3(2) 51_454 2 ? 
O01 Cr01 O01 180.0 98 2 ? 
O01 Cr01 Cr01 137.72(9) 148 2 ? 
O01 Cr01 Cr01 42.28(9) 52_454 2 ? 
O01 Cr01 Cr01 137.72(9) 147 2 ? 
O01 Cr01 Cr01 42.28(9) 51_454 2 ? 
O01 Cr01 Cr01 93.94(14) 98 2 ? 
O01 Cr01 Cr01 86.06(14) 2 2 ? 
O01 Cr01 Cr01 93.94(14) 148 52_454 ? 
O01 Cr01 Cr01 86.06(14) 52_454 52_454 ? 
O01 Cr01 Cr01 137.72(9) 147 52_454 ? 
O01 Cr01 Cr01 42.28(9) 51_454 52_454 ? 
O01 Cr01 Cr01 137.72(9) 98 52_454 ? 
O01 Cr01 Cr01 42.28(9) 2 52_454 ? 
Cr01 Cr01 Cr01 60.0 2 52_454 ? 
O01 Cr01 Cr01 86.06(14) 148 4_454 ? 
O01 Cr01 Cr01 93.94(14) 52_454 4_454 ? 
O01 Cr01 Cr01 42.28(9) 147 4_454 ? 
O01 Cr01 Cr01 137.72(9) 51_454 4_454 ? 
O01 Cr01 Cr01 42.28(9) 98 4_454 ? 
O01 Cr01 Cr01 137.72(9) 2 4_454 ? 
Cr01 Cr01 Cr01 120.0 2 4_454 ? 
Cr01 Cr01 Cr01 180.0 52_454 4_454 ? 
O01 Cr01 Cr01 137.72(9) 148 51_454 ? 
O01 Cr01 Cr01 42.28(9) 52_454 51_454 ? 
O01 Cr01 Cr01 93.94(14) 147 51_454 ? 
O01 Cr01 Cr01 86.06(14) 51_454 51_454 ? 
O01 Cr01 Cr01 137.72(9) 98 51_454 ? 
O01 Cr01 Cr01 42.28(9) 2 51_454 ? 
Cr01 Cr01 Cr01 60.0 2 51_454 ? 
Cr01 Cr01 Cr01 60.0 52_454 51_454 ? 
Cr01 Cr01 Cr01 120.0 4_454 51_454 ? 
O01 Cr01 Cr01 42.28(9) 148 27_444 ? 
O01 Cr01 Cr01 137.72(9) 52_454 27_444 ? 
O01 Cr01 Cr01 86.06(14) 147 27_444 ? 
O01 Cr01 Cr01 93.94(14) 51_454 27_444 ? 
O01 Cr01 Cr01 42.28(9) 98 27_444 ? 
O01 Cr01 Cr01 137.72(9) 2 27_444 ? 
Cr01 Cr01 Cr01 120.0 2 27_444 ? 
Cr01 Cr01 Cr01 120.0 52_454 27_444 ? 
Cr01 Cr01 Cr01 60.0 4_454 27_444 ? 
Cr01 Cr01 Cr01 180.0 51_454 27_444 ? 
O01 Cr01 Cr01 42.28(9) 148 26_544 ? 
O01 Cr01 Cr01 137.72(9) 52_454 26_544 ? 
O01 Cr01 Cr01 42.28(9) 147 26_544 ? 
O01 Cr01 Cr01 137.72(9) 51_454 26_544 ? 
O01 Cr01 Cr01 86.06(14) 98 26_544 ? 
O01 Cr01 Cr01 93.94(14) 2 26_544 ? 
Cr01 Cr01 Cr01 180.0 2 26_544 ? 
Cr01 Cr01 Cr01 120.0 52_454 26_544 ? 
Cr01 Cr01 Cr01 60.0 4_454 26_544 ? 
Cr01 Cr01 Cr01 120.0 51_454 26_544 ? 
Cr01 Cr01 Cr01 60.0 27_444 26_544 ? 
Cu01 O01 Cr01 121.32(14) . 52_454 ? 
Cu01 O01 Cr01 121.32(14) . 2 ? 
Cr01 O01 Cr01 95.43(18) 52_454 2 ? 
Cu01 O01 Cr01 121.32(14) . 51_454 ? 
Cr01 O01 Cr01 95.43(18) 52_454 51_454 ? 
Cr01 O01 Cr01 95.43(18) 2 51_454 ? 
 
_diffrn_measured_fraction_theta_max    1.000 
_diffrn_reflns_theta_full              26.28 
_diffrn_measured_fraction_theta_full   1.000 
_refine_diff_density_max    0.339 
_refine_diff_density_min   -0.325 
_refine_diff_density_rms    0.091 
