# Supplementary material for: Cooperative Jahn–Teller effect and the role of strain in the tetragonal-to-cubic phase transition in MgxCu1 − xCr2O4
Source: IUCrJ. 2016 Aug 16;3(Pt 5):354–66. doi: 10.1107/S2052252516012574 (PMC5391857; doi:10.1107/S2052252516012574)
Supplement: Supplementary file 4 [file m-03-00354-sup4.zip › Cu82_RT_CCD_T.fcf]

#
# h,k,l, Fc-squared, Fo-squared, sigma(Fo-squared) and status flag
#
data_Cu82_RT_CCD_T
_shelx_title '    twina in I 41/a m d'
_shelx_refln_list_code          4
_shelx_F_calc_maximum      214.21
_exptl_crystal_F_000       429.20
_reflns_d_resolution_high  0.5236
 
loop_
 _symmetry_equiv_pos_as_xyz
 'x, y, z'
 '-x, -y+1/2, z'
 'x, -y, -z'
 '-x, y+1/2, -z'
 '-y+1/4, -x+1/4, -z+3/4'
 'y+1/4, x+3/4, -z+1/4'
 'y+1/4, -x+1/4, z+3/4'
 '-y+1/4, x+3/4, z+1/4'
 'x+1/2, y+1/2, z+1/2'
 '-x+1/2, -y+1, z+1/2'
 'x+1/2, -y+1/2, -z+1/2'
 '-x+1/2, y+1, -z+1/2'
 '-y+3/4, -x+3/4, -z+5/4'
 'y+3/4, x+5/4, -z+3/4'
 'y+3/4, -x+3/4, z+5/4'
 '-y+3/4, x+5/4, z+3/4'
 '-x, -y, -z'
 'x, y-1/2, -z'
 '-x, y, z'
 'x, -y-1/2, z'
 'y-1/4, x-1/4, z-3/4'
 '-y-1/4, -x-3/4, z-1/4'
 '-y-1/4, x-1/4, -z-3/4'
 'y-1/4, -x-3/4, -z-1/4'
 '-x+1/2, -y+1/2, -z+1/2'
 'x+1/2, y, -z+1/2'
 '-x+1/2, y+1/2, z+1/2'
 'x+1/2, -y, z+1/2'
 'y+1/4, x+1/4, z-1/4'
 '-y+1/4, -x-1/4, z+1/4'
 '-y+1/4, x+1/4, -z-1/4'
 'y+1/4, -x-1/4, -z+1/4'
 
_cell_length_a     6.0045
_cell_length_b     6.0045
_cell_length_c     7.8778
_cell_angle_alpha  90.000
_cell_angle_beta   90.000
_cell_angle_gamma  90.000
 
_shelx_F_squared_multiplier     1.000
 
loop_
 _refln_index_h
 _refln_index_k
 _refln_index_l
 _refln_F_squared_calc
 _refln_F_squared_meas
 _refln_F_squared_sigma
 _refln_observed_status
  -2   0   0     7261.42     7533.82     54.38 o
   0   2   0     7261.42     7172.54     51.22 o
   2   0   0     7261.42     7188.26     57.97 o
   2   0   0     7261.42     7174.76     45.22 o
   2   0   0     7261.42     7102.39     55.33 o
   0  -2   0     7261.42     7547.94     53.77 o
   0  -2   0     7261.42     7389.89     59.86 o
   0   2   0     7261.42     7067.13     69.73 o
   2   2   0    14703.15    15483.34     86.52 o
  -2  -2   0    14703.15    15249.57     82.06 o
  -2  -2   0    14703.15    14325.89    101.09 o
   2   2   0    14703.15    14059.48    111.73 o
  -2   2   0    17012.55    17983.24    112.59 o
   2  -2   0    17012.55    18267.15    115.68 o
   2  -2   0    17012.55    16961.96    103.61 o
  -4   0   0    42237.02    39430.75    237.22 o
   4   0   0    42237.02    40004.12    196.58 o
   4   0   0    42237.02    37519.61    276.06 o
   0   4   0    42237.01    35163.20    229.06 o
   0   4   0    42237.01    38846.91    177.34 o
   0  -4   0    42237.01    39745.84    272.78 o
   0  -4   0    42237.01    39252.56    311.51 o
   4   0   0    42237.02    35431.75    209.93 o
  -4   2   0     2470.98     2429.87     49.73 o
   4  -2   0     2470.98     2400.15     46.16 o
  -4  -2   0     2470.98     2118.81     48.22 o
   4  -2   0     2470.98     2407.06     49.36 o
   2  -4   0     2470.98     2431.33     52.66 o
   4   2   0     2470.98     2478.63     45.01 o
   2  -4   0     2470.98     2483.49     44.74 o
  -2  -4   0     2470.98     2198.17     48.17 o
   4   2   0     2470.98     2421.81     54.67 o
  -2  -4   0     2470.98     2484.50     44.00 o
   2   4   0     2470.98     2415.40     62.32 o
  -2   4   0     2470.98     2495.39     55.09 o
  -4  -4   0    20285.74    19938.64    177.66 o
   4   4   0    20285.74    19149.72    192.88 o
   4   4   0    20285.74    19371.68    192.83 o
   4   4   0    20285.74    20758.20    180.07 o
   4  -4   0    23472.01    23524.90    176.10 o
  -4   4   0    23472.01    23429.58    189.75 o
   4  -4   0    23472.01    23427.34    189.51 o
   4  -4   0    23472.01    22828.28    188.18 o
   4  -4   0    23472.01    23392.63    170.26 o
  -4   4   0    23472.01    24172.31    191.60 o
   0  -6   0     2609.51     2605.63     61.02 o
   0  -6   0     2609.51     2641.63     62.48 o
   6   0   0     2609.51     2590.49     64.68 o
   0   6   0     2609.51     2449.57     69.48 o
   6   0   0     2609.51     2738.09     65.45 o
  -6   0   0     2609.51     2637.92     63.81 o
   6   0   0     2609.51     2543.06     60.65 o
   0   6   0     2609.51     2418.23     68.79 o
  -6  -2   0     2199.27     2197.25     58.54 o
   6   2   0     2199.27     2216.21     54.24 o
  -2   6   0     2199.27     2246.79     66.31 o
   6   2   0     2199.27     2280.46     56.57 o
   2  -6   0     2199.27     2153.47     63.34 o
   2   6   0     2199.27     2239.43     57.72 o
   2   6   0     2199.27     2164.85     71.15 o
   6   2   0     2199.27     2148.26     63.52 o
   6   2   0     2199.27     2182.90     64.07 o
  -2  -6   0     2199.27     2199.76     52.96 o
   2  -6   0     2199.27     2181.85     61.74 o
   6  -2   0     2199.28     2128.84     58.58 o
   6  -2   0     2199.28     2190.81     60.46 o
  -2  -6   0     2199.27     2183.81     57.63 o
   2   6   0     2199.27     2378.26     73.39 o
   6  -2   0     2199.28     2224.44     62.19 o
  -2   6   0     2199.27     2202.00     66.35 o
  -6   2   0     2199.28     2174.13     59.18 o
   6  -4   0     1371.51     1393.22     50.46 o
   6   4   0     1371.51     1250.79     57.07 o
   6   4   0     1371.51     1369.17     54.06 o
   4   6   0     1371.51     1344.77     60.49 o
   4   6   0     1371.51     1402.29     60.81 o
  -4  -6   0     1371.51     1301.56     51.32 o
  -4   6   0     1371.51     1330.67     54.29 o
  -6   4   0     1371.51     1306.22     50.41 o
   6   4   0     1371.51     1271.27     56.89 o
   4   6   0     1371.51     1371.14     53.06 o
  -4   6   0     1371.51     1381.95     54.70 o
   4  -6   0     1371.51     1419.04     55.93 o
   6  -4   0     1371.51     1367.49     51.32 o
  -6  -4   0     1371.51     1354.39     52.74 o
   4  -6   0     1533.42     1371.44     55.40 o
  -6   4   0     1533.42     1460.19     53.89 o
   6  -6   0     1052.35      969.10     50.10 o
  -6   6   0     1052.35      832.60     47.19 o
   6  -6   0     1052.35     1001.05     47.14 o
   6   6   0      909.50      781.43     50.41 o
  -6  -6   0      909.50      838.13     46.08 o
   8   0   0     8389.99     8772.74    142.70 o
   8   0   0     8389.99     8903.88    149.02 o
   8   0   0     8389.99     8627.78    148.69 o
   0   8   0     8389.99     8378.04    155.01 o
   0  -8   0     8389.99     8574.42    134.92 o
   0  -8   0     8389.99     8745.14    140.77 o
   2   8   0      319.74      308.83     30.74 o
   2  -8   0      319.74      267.61     26.28 o
   8   2   0      319.74      300.86     28.92 o
   8  -2   0      319.74      311.97     28.56 o
   8  -2   0      319.74      302.09     28.51 o
  -2   8   0      319.74      332.19     31.47 o
   8   4   0     5970.53     5852.41    141.85 o
  -8   4   0     5970.53     5930.24    127.30 o
   8  -4   0     5970.53     6009.54    128.49 o
   4   8   0     5970.52     5821.75    138.36 o
  -8  -4   0     5970.53     6022.71    126.11 o
   4  -8   0     5970.53     5978.29    133.59 o
  -4   8   0     5970.53     5926.48    132.39 o
   8  -6   0      309.05      299.47     32.33 o
   8   6   0      309.05      282.99     34.38 o
  -6   8   0      309.05      306.94     33.06 o
   6   8   0      309.05      295.33     34.02 o
  -8  -6   0      309.05      294.78     30.79 o
  -6  -8   0      309.05      281.89     29.56 o
   6  -8   0      375.77      377.93     37.80 o
  -8   6   0      375.77      377.29     37.76 o
  -8  -8   0     2710.97     2590.14     96.46 o
   8   8   0     2710.97     2893.73    113.27 o
  -8   8   0     3136.78     3211.96    108.76 o
   0 -10   0     1018.67     1062.60     54.52 o
   0  10   0     1018.67     1012.32     60.53 o
  10   0   0     1018.67     1020.07     60.90 o
  10   0   0     1018.67     1020.94     58.07 o
  -2  10   0      596.28      624.95     48.06 o
   2  10   0      596.28      659.57     49.16 o
  10   2   0      596.28      582.62     47.52 o
 -10   2   0      596.28      644.22     46.29 o
  10  -2   0      596.28      616.61     47.65 o
   2 -10   0      596.28      640.03     45.42 o
   4  10   0      696.45      733.68     53.49 o
  -4  10   0      696.45      697.05     51.21 o
   4 -10   0      696.45      756.37     52.44 o
  10  -4   0      696.45      758.74     57.13 o
  10   4   0      696.45      746.30     56.45 o
 -10   4   0      696.45      756.60     52.49 o
   0  -1   1      963.24     1010.22     18.90 o
   1   0  -1      963.24     1114.18     17.34 o
   0   1  -1      963.24     1081.70     16.38 o
   1   0  -1      963.24     1109.46     15.74 o
   1   0  -1      963.24     1055.00     16.33 o
   0   1  -1      963.24     1068.76     19.77 o
   1   0  -1      963.24     1091.52     15.09 o
   1   0   1      832.48      895.25     14.53 o
   0   1   1      832.48      937.65     19.48 o
   0  -1  -1      832.48      904.83     15.67 o
   0   1   1      832.48      919.36     16.82 o
   1   0   1      832.48      891.72     17.60 o
  -1   0  -1      832.48     1044.53     17.37 o
   0  -1  -1      832.48      937.74     15.72 o
   1   2   1    13116.33    12184.90     91.45 o
   2   1   1    13116.33    12686.78     89.14 o
   1  -2  -1    13116.34    12439.54     68.57 o
   1  -2  -1    13116.34    13330.22     90.68 o
   1   2  -1    13116.33    11857.13    102.51 o
   2   1  -1    13116.33    13444.61     73.33 o
  -2  -1   1    13116.33    13043.07     76.26 o
   1  -2  -1    13116.34    12652.88     84.62 o
  -1  -2  -1    13116.33    13085.19     89.14 o
  -2   1  -1    13116.34    12989.12     70.20 o
  -2  -1  -1    13116.33    13471.87     92.22 o
   2  -1   1    13116.34    13632.22     79.29 o
   1   2   1    13116.33    11939.34     96.89 o
  -2   1  -1    13116.34    12885.60     84.91 o
   2   1  -1    13116.33    13209.97     86.36 o
  -1   2   1    13116.34    13130.68     88.28 o
   2   1  -1    13116.33    12776.17     89.53 o
   2   1   1    13116.33    13308.10     91.79 o
   1   2  -1    13116.33    13440.71     87.32 o
  -1  -2   1    13116.33    13254.73     87.46 o
   2  -1   1    13116.34    12764.63     82.94 o
  -1  -2  -1    13116.33    13242.71     73.95 o
  -1   2  -1    15176.49    15468.88    102.52 o
  -2   1   1    15176.49    15036.32    118.03 o
  -1   2  -1    15176.49    15795.38     76.10 o
   1  -2   1    15176.49    14918.43     99.17 o
   2  -1  -1    15176.49    15348.96     89.82 o
   1  -2   1    15176.49    14128.14     74.99 o
   2  -1  -1    15176.49    14662.16     92.82 o
   2  -1  -1    15176.49    14819.16     92.24 o
   0  -3  -1       77.88       88.70      6.88 o
   0   3  -1       77.88       99.58      5.42 o
   3   0  -1       77.88       88.66      7.60 o
   0   3  -1       77.88       91.75      7.06 o
   3   0   1       77.88       89.84      8.38 o
   0  -3   1       77.88       99.31      9.15 o
   3   0   1       77.88       94.98      8.38 o
   3   0   1       77.88      105.69      4.60 o
   0   3   1       77.88       98.81      9.84 o
   0   3  -1       77.88       75.81      9.11 o
   3   0  -1       77.88      100.49      6.92 o
   0   3   1       77.88      104.55      8.70 o
   0  -3  -1       77.88       92.53      7.92 o
   3   0  -1       77.88       96.94      8.15 o
  -3   0  -1       77.88       98.58      8.01 o
  -3   0   1       77.88      112.52      7.79 o
  -3  -2  -1    13261.03    13580.51    113.33 o
  -2   3   1    13261.05    13719.24    111.11 o
  -2  -3   1    13261.04    13263.04     98.65 o
   2   3  -1    13261.04    12294.01    127.12 o
  -2  -3  -1    13261.03    13459.72     83.82 o
  -3   2  -1    13261.05    13341.43     68.47 o
   2  -3  -1    13261.05    12899.34    102.99 o
  -3   2  -1    13261.05    13468.59    109.18 o
  -2  -3  -1    13261.03    13538.72    111.49 o
   2   3   1    13261.03    12356.49    119.75 o
   3   2  -1    13261.04    13223.89     81.83 o
   3   2   1    13261.03    12816.80    115.31 o
   3   2   1    13261.03    13431.15    106.58 o
   3  -2   1    13261.05    13547.36    102.75 o
   3   2  -1    13261.04    12932.35    117.25 o
  -3  -2   1    13261.04    13727.41    114.84 o
   3  -2   1    13261.05    12933.86    101.05 o
   2  -3  -1    13261.05    13596.89    114.42 o
   2   3   1    13261.03    12711.21     99.73 o
  -3  -2   1    13261.04    13315.69     86.84 o
   2  -3   1    15343.93    15409.06    123.36 o
  -3   2   1    15343.93    16149.50    114.91 o
   3  -2  -1    15343.93    15360.58    116.81 o
  -2   3  -1    15343.93    15427.39     74.22 o
  -2   3  -1    15343.93    16080.41    127.92 o
   2  -3   1    15343.93    14936.56     99.81 o
   3  -2  -1    15343.93    15501.74    117.04 o
   1   4   1      195.01      188.24     16.17 o
   4  -1   1      195.01      232.32     11.25 o
   1   4  -1      195.01      205.45     17.90 o
  -4  -1  -1      195.01      207.32     14.35 o
  -1  -4   1      195.01      194.02     13.94 o
   4   1  -1      195.01      199.12     14.44 o
   4   1   1      195.01      196.16     14.67 o
  -1   4   1      195.01      196.57     13.39 o
  -1  -4  -1      195.01      185.55     12.80 o
   4   1  -1      195.01      171.52     11.84 o
  -4   1  -1      195.01      210.51     14.21 o
  -4   1  -1      195.01      180.86     10.61 o
  -4   1   1      195.01      179.90     12.80 o
   4  -1  -1      195.01      179.58     11.48 o
   4   1  -1      195.01      192.93      9.84 o
   1  -4   1      195.01      208.32     10.48 o
   4  -1  -1      195.01      194.34     13.94 o
   4   1   1      195.01      179.63     13.71 o
  -1  -4  -1      195.01      193.02     12.52 o
   1  -4   1      195.01      175.67     14.39 o
  -1   4   1      195.01      189.56     14.98 o
  -4  -1   1      195.01      193.29     12.93 o
  -1   4  -1      195.01      194.48     15.85 o
   4  -1   1      195.01      166.51     12.84 o
   1   4   1      195.01      222.35     14.12 o
  -1  -4   1      195.01      169.52     12.71 o
  -1   4  -1      195.01      182.86     10.02 o
   1  -4  -1      195.01      182.32     14.03 o
  -3   4   1       15.78       18.12      6.92 o
   3   4  -1       15.78       17.66      6.69 o
   3  -4  -1       15.78       13.98      5.64 o
   3   4   1       15.78       15.34      5.69 o
   4   3   1       15.78       18.48      6.10 o
   3   4   1       15.78       17.71      7.10 o
   4   3  -1       15.78       16.93      5.96 o
  -3  -4   1       15.78       41.88      7.24 o
   4  -3   1       15.78       30.91      7.42 o
  -4   3  -1       15.78       17.48      6.69 o
   4   3   1       15.78       14.98      5.10 o
  -4   3  -1       15.78       22.03      7.28 o
   3  -4  -1       15.78       16.12      5.55 o
   4   3   1       15.78       15.52      6.60 o
   4  -3   1       15.78       18.89      6.05 o
   3  -4  -1       15.78       21.40      6.83 o
  -4  -3   1       15.78       17.30      5.92 o
   3   4  -1       15.78       39.97      8.65 o
   4   3  -1       15.78       21.94      7.65 o
  -3  -4   1       15.78       14.39      5.69 o
   3   4   1       15.78       25.17      8.79 o
  -3  -4  -1       15.78       19.62      6.46 o
   3   4  -1       15.78       33.87     10.33 o
   4   3   1       15.78       21.44      7.74 o
  -4  -3  -1       15.78       21.71      6.97 o
   4  -3  -1       18.26       17.89      5.51 o
   3  -4   1       18.26       19.03      4.69 o
  -3   4  -1       18.26       23.85      6.46 o
   3  -4   1       18.26       14.48      4.73 o
   4  -3  -1       18.26       15.11      4.60 o
   4  -3  -1       18.26       41.75      7.37 o
  -4   3   1       18.26       22.58      6.05 o
  -3   4  -1       18.26       21.31      6.97 o
   0  -5   1      575.22      579.75     27.94 o
   5   0   1      575.22      586.77     26.48 o
   0  -5   1      575.22      572.05     27.12 o
   0   5  -1      575.22      542.02     30.36 o
   0   5  -1      575.22      547.17     30.58 o
  -5   0   1      575.22      591.29     26.39 o
  -5   0  -1      575.22      551.40     26.48 o
   5   0   1      575.22      568.31     26.75 o
   0  -5  -1      575.22      552.13     22.20 o
   5   0  -1      575.22      541.33     24.84 o
   5   0   1      575.22      561.75     26.75 o
  -5   0  -1      575.22      556.14     23.79 o
   5   0  -1      575.22      599.40     26.80 o
   0   5   1      575.22      557.92     29.58 o
  -5   0   1      575.22      577.66     22.52 o
   0  -5   1      575.22      542.11     22.97 o
   0  -5  -1      575.22      529.07     24.57 o
  -2   5  -1     3128.73     3244.66     72.51 o
  -2  -5   1     3128.73     3261.66     65.46 o
   5   2  -1     3128.73     3227.62     65.14 o
   5  -2  -1     3128.73     3123.09     63.67 o
   2  -5  -1     3128.73     3166.93     67.56 o
  -2   5   1     3128.73     3167.66     69.31 o
   5   2  -1     3128.73     3254.37     57.85 o
   5  -2  -1     3128.73     3024.65     64.59 o
  -5  -2  -1     3128.72     2952.87     64.08 o
   2   5   1     3128.73     3091.71     74.53 o
   5   2   1     3128.72     3231.10     63.95 o
  -2   5  -1     3128.73     3221.80     72.47 o
   5  -2  -1     3128.73     3159.23     59.73 o
   2   5  -1     3128.73     3196.57     81.76 o
   5  -2  -1     3128.73     3120.21     62.66 o
   5  -2   1     3128.73     3113.98     65.14 o
   5   2   1     3128.72     3156.85     69.26 o
   2  -5  -1     3128.73     3145.54     66.60 o
   2   5  -1     3128.73     3251.58     63.03 o
  -5  -2   1     3128.73     3117.46     63.30 o
   2   5   1     3128.73     3071.83     75.35 o
   5   2  -1     3128.73     3196.66     70.95 o
  -2  -5   1     3128.73     3201.19     60.10 o
   5  -2   1     3128.73     3141.14     63.44 o
  -5   2   1     3128.73     3208.75     63.12 o
   5   2  -1     3128.73     3133.22     69.03 o
  -2   5   1     3128.73     3186.26     68.98 o
   2   5   1     3128.73     3263.86     65.05 o
  -2  -5  -1     3128.73     3099.59     63.17 o
   5   2   1     3128.72     3166.70     68.66 o
  -5   2  -1     3128.73     3120.25     64.59 o
  -2  -5  -1     3128.73     3135.69     54.28 o
  -5  -2  -1     3128.72     3206.28     64.22 o
   2  -5   1     3128.73     3225.79     70.86 o
   2   5  -1     3128.73     3102.98     79.38 o
   5  -2   1     3128.73     3278.47     67.24 o
   2  -5   1     3692.70     3563.32     72.96 o
  -5  -4   1      351.54      306.60     23.37 o
   4   5   1      351.54      338.75     27.88 o
  -5   4  -1      351.54      316.34     23.41 o
  -4  -5   1      351.54      314.39     23.28 o
   4   5  -1      351.54      339.26     28.56 o
   5  -4   1      351.54      328.60     22.87 o
   4  -5  -1      351.54      306.96     21.59 o
  -5   4  -1      351.54      329.10     24.00 o
   4  -5  -1      351.54      307.33     23.87 o
   5   4   1      351.54      276.99     25.14 o
  -4   5   1      351.54      297.26     23.00 o
   5  -4   1      351.54      311.01     21.91 o
   4   5   1      351.54      335.29     27.33 o
   5   4  -1      351.54      305.18     26.19 o
   5  -4   1      351.54      286.69     20.91 o
   4  -5  -1      351.54      308.01     21.73 o
   4  -5  -1      351.54      308.97     23.23 o
  -4   5   1      351.54      316.44     23.64 o
  -5  -4  -1      351.54      306.64     23.50 o
  -5  -4  -1      351.54      289.70     22.59 o
   5   4  -1      351.54      297.40     25.42 o
   5   4   1      351.54      308.83     25.14 o
   4   5  -1      351.54      336.07     24.37 o
  -4  -5  -1      351.54      300.99     22.87 o
   4   5  -1      351.54      286.96     26.19 o
   5  -4   1      351.54      317.30     22.18 o
   5   4  -1      351.54      325.18     24.32 o
   4  -5   1      406.76      331.54     24.96 o
   5  -4  -1      406.76      344.66     24.37 o
   5  -4  -1      406.76      356.60     24.19 o
   5  -4  -1      406.76      317.79     22.87 o
   4  -5   1      406.76      381.02     22.69 o
   5  -4  -1      406.76      364.12     24.55 o
  -4   5  -1      406.76      373.50     26.47 o
   4  -5   1      406.76      319.34     23.87 o
  -5   4   1      406.76      382.75     24.83 o
  -5   4   1      406.76      351.41     24.05 o
  -4   5  -1      406.76      329.08     25.01 o
   6   1  -1     3678.76     3763.26     72.77 o
   1   6   1     3678.76     3677.61     86.65 o
   6  -1  -1     3678.76     3724.90     74.92 o
  -6  -1  -1     3678.76     3686.55     71.48 o
   1   6  -1     3678.76     3695.90     67.22 o
   6  -1   1     3678.76     3660.48     77.67 o
   6  -1   1     3678.76     3800.92     80.51 o
  -1   6  -1     3678.76     3542.20     84.82 o
  -6  -1  -1     3678.76     3685.91     72.49 o
   1  -6   1     3678.76     3831.90     79.96 o
   6   1  -1     3678.76     3802.12     71.30 o
  -1  -6  -1     3678.76     3698.60     68.60 o
   6  -1  -1     3678.76     3730.72     77.30 o
   1   6  -1     3678.76     3732.83     91.14 o
   6   1   1     3678.76     3713.95     75.79 o
   6  -1  -1     3678.76     3773.84     76.71 o
  -6  -1   1     3678.76     3682.75     70.52 o
  -1   6   1     3678.76     3714.68     85.60 o
   1  -6  -1     3678.76     3781.54     78.08 o
  -6   1   1     3678.76     3710.47     73.68 o
   6   1  -1     3678.76     3786.72     80.19 o
   1   6  -1     3678.76     3583.90     89.45 o
   1   6   1     3678.76     3617.31     85.96 o
  -1  -6   1     3678.76     3700.94     69.61 o
   6   1  -1     3678.76     3786.03     80.37 o
  -1  -6   1     3678.76     3638.30     72.86 o
  -1   6  -1     3678.76     3639.76     87.06 o
   1  -6   1     3678.76     3727.19     80.51 o
   6  -1   1     3678.76     3703.69     76.98 o
  -1  -6  -1     3678.76     3704.37     69.79 o
  -1  -6  -1     3678.76     3722.20     70.06 o
  -6   1  -1     3678.76     3636.65     75.70 o
   6   1   1     3678.76     3867.74     83.31 o
  -1  -6   1     3678.76     3708.77     75.29 o
   1  -6  -1     3678.76     3688.79     75.56 o
   6   1   1     3678.76     3806.24     80.97 o
   6   1   1     3678.76     3732.28     77.12 o
   6   3  -1     4238.77     4073.02     94.11 o
  -3  -6  -1     4238.77     4065.14     84.63 o
   3   6  -1     4238.77     4132.99    102.92 o
   6  -3   1     4238.77     4151.14     84.53 o
  -3   6   1     4238.77     4167.09     89.94 o
  -3   6  -1     4238.77     4143.44     92.74 o
   3   6   1     4238.77     4152.47     98.47 o
  -6   3  -1     4238.77     4068.76     86.83 o
   6  -3  -1     4238.77     4129.41     84.58 o
  -3   6   1     4238.77     4130.24     90.22 o
  -3  -6   1     4238.77     4280.37     86.55 o
   6   3  -1     4238.77     4262.77     89.94 o
   6   3  -1     4238.77     3967.77     94.53 o
   6   3   1     4238.77     4122.63     93.93 o
  -3   6  -1     4238.77     4057.44     92.24 o
  -6  -3   1     4238.77     4245.30     87.15 o
   3   6  -1     4238.77     4306.41     86.05 o
  -6  -3  -1     4238.77     4124.96     85.22 o
   6  -3  -1     4238.77     4143.39     87.06 o
   3   6   1     4238.77     4366.14    100.81 o
   3  -6  -1     4238.77     4249.11     92.01 o
   3  -6   1     4238.77     4202.53     94.02 o
   3  -6  -1     4238.77     4227.74     91.09 o
  -6  -3  -1     4238.77     4112.54     88.16 o
   3   6  -1     4238.77     4185.02    103.24 o
   6  -3   1     4238.77     4364.77     89.99 o
   6   3   1     4238.77     3999.26     91.32 o
  -6   3  -1     4238.77     4095.40     86.32 o
  -6   3   1     4238.77     4094.07     83.30 o
   3  -6   1     4949.96     4349.26     94.00 o
  -6   3   1     4949.96     4584.06     88.63 o
   6  -5  -1     1709.21     1677.18     60.47 o
  -6   5   1     1709.21     1671.84     60.52 o
   6  -5  -1     1709.21     1692.19     60.79 o
   5  -6   1     1709.21     1693.43     64.30 o
   6  -5  -1     1709.21     1646.83     61.52 o
   5  -6   1     1709.21     1617.85     62.75 o
   5  -6  -1     1709.21     1497.64     60.20 o
   6  -5  -1     1709.21     1727.06     61.34 o
  -5   6  -1     1709.21     1653.40     62.89 o
  -5   6  -1     1709.21     1657.46     62.80 o
  -6   5   1     1709.21     1641.77     60.47 o
   5   6  -1     1477.19     1420.85     66.11 o
  -5  -6  -1     1477.19     1469.76     59.03 o
   5  -6  -1     1477.19     1419.89     53.24 o
   6   5   1     1477.19     1348.90     62.23 o
   6  -5   1     1477.19     1571.63     56.53 o
   5   6   1     1477.19     1441.29     63.46 o
   5   6  -1     1477.19     1448.72     67.11 o
  -5   6   1     1477.19     1411.41     56.66 o
  -6   5  -1     1477.19     1450.50     58.44 o
  -6   5  -1     1477.19     1447.58     58.53 o
   6  -5   1     1477.19     1442.47     52.69 o
   6   5  -1     1477.19     1476.69     66.56 o
   6   5  -1     1477.19     1483.35     67.38 o
   5   6   1     1477.19     1463.28     65.24 o
  -6  -5   1     1477.19     1430.29     57.67 o
  -5  -6   1     1477.19     1456.84     57.48 o
  -5  -6  -1     1477.19     1477.74     57.35 o
   5   6  -1     1477.19     1440.56     59.35 o
  -6  -5  -1     1477.19     1499.14     58.26 o
  -6  -5  -1     1477.19     1497.27     60.08 o
   6   5   1     1477.19     1446.44     64.19 o
  -5   6   1     1477.19     1376.28     55.70 o
   6   5  -1     1477.19     1459.63     60.54 o
   5  -6  -1     1477.19     1464.46     59.72 o
   0  -7   1       47.65       31.78     10.29 o
   0   7  -1       47.65       94.65     20.30 o
   0  -7   1       47.65       43.98     12.29 o
   0  -7  -1       47.65       35.92     10.06 o
  -7   0   1       47.65       32.60     10.88 o
   7   0   1       47.65       30.87     10.97 o
   7   0  -1       47.65       45.34     12.25 o
   0   7  -1       47.65       71.11     16.84 o
   7   0   1       47.65       57.27     14.16 o
   7   0  -1       47.65       39.20     11.47 o
   7   0  -1       47.65       45.66     11.70 o
   0  -7  -1       47.65       49.94     12.38 o
   0   7   1       47.65       38.38     14.02 o
   7   0   1       47.65       41.52     11.79 o
  -7   0  -1       47.65       49.12     13.20 o
   0   7   1       47.65       34.96     12.25 o
   7  -2   1     4062.55     4145.20     94.42 o
   7   2  -1     4062.55     4062.92     97.16 o
  -7  -2  -1     4062.55     4104.70     88.92 o
  -2   7   1     4062.55     4129.76     97.90 o
  -2  -7   1     4062.55     4076.12     85.48 o
   7  -2  -1     4062.55     3983.17     89.33 o
   7   2   1     4062.55     4042.86     87.73 o
   7   2  -1     4062.55     3921.42     95.65 o
   7   2   1     4062.55     3904.79     95.10 o
  -7  -2  -1     4062.55     4029.39     86.76 o
  -2  -7   1     4062.55     3993.15     79.48 o
   2  -7  -1     4062.55     4052.07     91.76 o
  -2   7  -1     4062.55     4146.07    103.07 o
  -2  -7   1     4062.55     4023.30     81.91 o
   2   7  -1     4062.55     4030.03     84.25 o
   7  -2  -1     4062.55     4116.84     94.00 o
   7  -2  -1     4062.55     4112.12     91.35 o
  -7   2  -1     4062.55     3990.96     90.70 o
   2   7  -1     4062.55     3914.41    103.49 o
   7   2   1     4062.55     4184.14     98.77 o
   2   7   1     4062.55     4011.75     99.50 o
  -2   7   1     4062.55     4193.02    100.32 o
   2   7  -1     4062.55     4121.38    108.11 o
   2  -7   1     4062.55     4182.49     96.16 o
   2  -7  -1     4062.55     4055.27     93.09 o
  -2   7  -1     4062.55     4051.79     99.23 o
   2   7   1     4062.55     4013.17    100.87 o
   7  -2   1     4062.55     4127.79     95.15 o
   2  -7   1     4062.55     4193.94     97.03 o
   7   2   1     4062.55     4016.93     85.16 o
   7  -2   1     4062.55     3995.95     91.62 o
  -7   2   1     4062.55     4229.90     89.97 o
  -7  -4  -1       21.30       21.44      9.65 o
   4   7  -1       21.30       31.91     11.84 o
   4  -7  -1       21.30       26.04     10.88 o
  -7   4  -1       21.30       30.41     11.75 o
  -4   7   1       21.30       25.08     11.15 o
   4   7   1       21.30       46.98     15.48 o
   7   4   1       21.30       18.30     10.06 o
   7  -4  -1       21.30       26.59     11.15 o
   7   4  -1       21.30       18.48     10.24 o
   7  -4   1       21.30       35.14     12.43 o
  -4  -7  -1       21.30       31.50     10.74 o
   4   7  -1       21.30       22.99     11.34 o
   7   4  -1       21.30       23.35      9.88 o
  -4   7  -1       21.30       36.69     13.48 o
   4  -7   1       22.25       31.00     13.48 o
  -7   4   1       22.25       29.59     11.93 o
  -7   6   1     2708.44     2546.09     84.98 o
  -7   6  -1     2708.44     2504.70     87.26 o
  -6   7  -1     2708.44     2541.48     88.45 o
   7  -6  -1     2708.44     2758.40     86.85 o
   6  -7   1     2708.44     2704.62     90.05 o
   6  -7  -1     2708.44     2521.24     87.67 o
  -6   7   1     2708.44     2448.00     84.98 o
   6   7   1     2340.78     2403.71     90.64 o
   7  -6   1     2340.78     2286.44     77.67 o
  -7  -6   1     2340.78     2312.20     80.78 o
   7   6  -1     2340.78     2364.16     96.12 o
   6   7  -1     2340.78     2221.05     91.37 o
  -6  -7  -1     2340.78     2391.29     83.02 o
  -7  -6  -1     2340.78     2321.69     82.06 o
   7   6   1     2340.78     2323.75     91.15 o
   1  -8  -1       84.75      102.07     17.94 o
  -1  -8   1       84.75      110.22     17.39 o
   8   1  -1       84.75       92.33     16.89 o
   8   1  -1       84.75       89.74     16.66 o
  -1   8   1       84.75      108.90     21.08 o
  -1   8  -1       84.75      107.04     21.90 o
   1  -8   1       84.75      149.60     21.67 o
   8   1   1       84.75       87.69     17.71 o
   8   1   1       84.75      119.42     20.62 o
   8  -1   1       84.75      157.57     23.40 o
   1   8   1       84.75      126.20     22.58 o
   8   1   1       84.75      126.43     21.85 o
   1   8  -1       84.75      100.43     21.99 o
   8  -1  -1       84.75       79.36     17.16 o
  -1  -8  -1       84.75      105.90     16.30 o
   8  -1  -1       84.75       88.23     17.76 o
  -1  -8   1       84.75      131.85     18.89 o
   8   1  -1       84.75       76.90     17.35 o
   8  -1   1       84.75       82.04     17.89 o
   8   3  -1        1.32        5.60      6.83 o
   3   8  -1        1.32       16.16      8.60 o
   8  -3   1        1.32        8.65      9.33 o
  -8  -3  -1        1.32       15.34      8.97 o
  -3   8   1        1.32        2.91      7.74 o
   8  -3  -1        1.32        1.32      6.87 o
   3  -8  -1        1.32        2.87      5.60 o
  -3   8  -1        1.32        1.82      8.74 o
  -3  -8  -1        1.32        6.83      4.73 o
  -8   3   1        1.32        4.23      6.33 o
   3   8   1        1.32       17.57     10.33 o
  -8   3  -1        1.32        3.60      7.15 o
  -8  -3   1        1.32        8.92      6.46 o
   3   8  -1        1.32        4.55      8.01 o
   3  -8   1        1.32        0.73      5.83 o
   8   3   1        1.32        3.41      6.78 o
   8  -5   1      212.17      227.08     27.18 o
  -5   8  -1      212.17      229.31     32.01 o
  -8  -5  -1      212.17      210.19     25.14 o
  -5   8   1      212.17      179.18     27.96 o
  -8   5  -1      212.17      190.02     28.96 o
   5   8   1      212.17      254.18     33.79 o
   8   5  -1      212.17      215.06     32.92 o
   8  -5  -1      212.17      206.73     29.14 o
   8   5   1      212.17      235.19     33.70 o
  -8  -5   1      212.17      198.85     24.00 o
  -5  -8  -1      212.17      168.84     24.59 o
   5  -8  -1      212.17      201.58     29.60 o
   5   8  -1      212.17      221.53     33.38 o
  -8   5   1      250.16      240.53     28.92 o
   5  -8   1      250.16      261.43     30.65 o
   8  -7  -1        1.55        6.05     16.57 o
  -7   8  -1        1.55        3.28     14.93 o
  -7   8   1        1.55       17.53     24.54 o
  -8   7  -1        1.55        2.73     21.99 o
  -8   7   1        1.55       15.07     16.30 o
  -8  -7  -1        1.34        4.01      8.97 o
  -8  -7   1        1.34       -0.32      6.96 o
   7   8   1        1.34       14.48     12.38 o
   7  -8  -1        1.34        6.78      8.38 o
   8   7  -1        1.34        7.10      8.38 o
   8   7   1        1.34       23.76     14.25 o
  -7  -8   1        1.34        7.33      5.87 o
  -7  -8  -1        1.34       14.11      9.06 o
   7   8  -1        1.34        2.64      7.51 o
   0   9   1      230.06      277.18     29.87 o
   9   0   1      230.06      208.28     25.55 o
   9   0   1      230.06      245.94     27.78 o
   0  -9  -1      230.06      245.85     24.86 o
   0  -9   1      230.06      285.06     26.82 o
   9   0  -1      230.06      228.05     26.23 o
   9   0  -1      230.06      254.09     26.78 o
   0   9  -1      230.06      245.49     29.37 o
   2  -9   1      889.52      928.71     52.32 o
   9   2  -1      889.52      844.89     52.37 o
   9  -2  -1      889.52      881.58     51.36 o
   2   9   1      889.52      838.83     51.46 o
   2  -9  -1      889.52      876.48     49.22 o
  -2   9  -1      889.52      885.59     53.46 o
   2   9  -1      889.52      896.89     55.19 o
  -9   2  -1      889.52      904.00     50.91 o
  -2   9   1      889.52      919.41     53.73 o
   9  -2   1      889.52      870.87     53.37 o
   9   2   1      889.52      841.02     52.50 o
  -9   4   1      207.64      215.10     26.46 o
   9  -4  -1      207.64      232.18     33.24 o
   4  -9  -1      207.64      237.78     32.24 o
   9   4   1      207.64      224.62     33.92 o
   4   9  -1      207.64      219.89     33.19 o
   9   4  -1      207.64      181.09     31.33 o
  -4  -9  -1      207.64      246.93     25.77 o
   9  -4   1      207.64      211.46     31.33 o
   4  -9   1      207.64      212.83     31.46 o
   4   9   1      207.64      229.17     28.60 o
  -4   9   1      207.64      232.27     32.83 o
  -9  -4  -1      207.64      204.72     27.96 o
  -9  -4   1      207.64      201.44     27.64 o
  -4   9  -1      207.64      249.12     34.79 o
  -4  -9   1      207.64      209.69     23.54 o
  -9   4  -1      207.64      242.06     29.14 o
   6   9   1      601.66      628.99     49.57 o
  -6   9   1      601.66      571.18     46.70 o
   9   6  -1      601.66      623.66     53.26 o
  -6   9  -1      601.66      604.99     48.97 o
  -6  -9   1      601.66      585.31     42.91 o
  -6  -9  -1      601.66      619.29     44.78 o
  -9   6  -1      601.66      575.19     48.20 o
   9   6   1      601.66      627.99     53.12 o
   6   9  -1      601.66      595.33     49.70 o
  -9  -6   1      601.66      559.48     44.60 o
   9  -6   1      601.66      695.87     52.71 o
  -9  -6  -1      601.66      553.83     44.87 o
   6  -9  -1      601.66      612.59     48.11 o
   9  -6  -1      601.66      626.22     50.43 o
   6  -9   1      692.00      707.61     52.08 o
  -9   6   1      692.00      721.10     54.67 o
  -1  10  -1     1173.01     1146.19     65.88 o
   1 -10  -1     1173.01     1154.35     57.72 o
  10  -1   1     1173.01     1132.10     64.65 o
  10  -1   1     1173.01     1174.59     65.10 o
  -1 -10   1     1173.01     1150.33     55.21 o
  10   1   1     1173.01     1189.22     62.82 o
   1  10   1     1173.01     1127.17     62.55 o
  -1  10   1     1173.01     1179.88     65.01 o
  10   1   1     1173.01     1055.51     62.14 o
  10  -1  -1     1173.01     1039.69     59.95 o
   1 -10   1     1173.01     1246.30     61.50 o
  10   1  -1     1173.01     1123.16     63.51 o
  10  -1  -1     1173.01     1149.60     62.41 o
   1  10  -1     1173.01     1135.20     64.87 o
  10  -3   1     1498.96     1547.02     77.81 o
   3  10   1     1498.96     1456.94     71.38 o
  -3  10   1     1498.96     1422.37     71.24 o
   3 -10   1     1498.96     1509.89     73.52 o
  -3  10  -1     1498.96     1421.73     73.20 o
   3  10  -1     1498.96     1469.39     74.57 o
  10   3   1     1498.96     1346.07     74.39 o
 -10   3  -1     1498.96     1458.81     72.29 o
  10  -3  -1     1498.96     1418.04     74.39 o
   3 -10  -1     1498.96     1516.46     71.79 o
  10   3  -1     1498.96     1525.35     78.72 o
 -10   3   1     1498.96     1497.08     71.24 o
  -5  10  -1      622.19      553.70     48.65 o
   5 -10  -1      622.19      721.62     52.25 o
  10  -5  -1      622.19      609.19     52.16 o
   5  10  -1      622.19      629.60     51.34 o
  10   5  -1      622.19      676.34     55.31 o
   5  10   1      622.19      607.55     48.34 o
  10  -5   1      622.19      666.45     54.67 o
 -10   5  -1      622.19      635.61     50.89 o
   5 -10   1      622.19      648.91     49.70 o
  -5  10   1      622.19      613.74     48.38 o
 -10  -5  -1      622.19      629.28     45.69 o
  -5 -10   1      622.19      598.85     41.91 o
 -10   5   1      622.19      637.43     48.79 o
  10   5   1      622.19      572.97     51.48 o
  11   0  -1        0.06        1.18      6.69 o
   0  11   1        0.06       11.97     13.79 o
  11   0   1        0.06        1.96      6.28 o
  11   0   1        0.06       22.85     12.52 o
   0 -11   1        0.06       -1.23      9.15 o
  11   0  -1        0.06        9.92      9.79 o
   0  11  -1        0.06       23.17     16.75 o
   2 -11   1     1265.79     1396.42     70.12 o
  -2  11   1     1265.78     1270.68     69.67 o
  -2  11  -1     1265.79     1319.78     73.27 o
   2  11   1     1265.78     1332.50     69.99 o
  11   2   1     1265.78     1257.82     72.54 o
   2  11  -1     1265.78     1232.56     70.53 o
  11  -2   1     1265.78     1454.10     76.92 o
 -11   2   1     1265.78     1393.32     72.95 o
 -11   2  -1     1265.78     1348.82     73.50 o
  11  -2  -1     1265.78     1370.21     75.55 o
   2 -11  -1     1265.78     1440.83     70.62 o
  11   2  -1     1265.78     1344.86     75.09 o
  -1  -1   2     7283.71     7774.60     64.12 o
  -1  -1   2     7283.71     7762.53     53.61 o
   1   1  -2     7283.71     7637.54     61.15 o
   1   1  -2     7283.71     7935.43     62.85 o
   1  -1  -2     6294.97     6499.70     57.59 o
  -1  -1  -2     6294.97     6488.34     62.09 o
  -1   1  -2     6294.97     6686.77     52.14 o
  -1   1  -2     6294.97     6725.45     53.55 o
   1  -1   2     6294.97     6663.87     59.56 o
   1  -1  -2     6294.97     6685.65     47.31 o
   1   1   2     6294.97     6528.14     49.89 o
  -1   1   2     6294.97     6793.26     45.24 o
   1  -1   2     6294.97     6504.07     54.54 o
   1   1   2     6294.97     6470.32     69.27 o
  -1   1   2     6294.97     6432.21     63.08 o
  -1  -1  -2     6294.97     6559.16     44.54 o
   2   0   2     3286.08     2803.18     27.91 o
   0  -2  -2     3286.08     2817.99     38.62 o
   2   0   2     3286.08     2782.84     44.15 o
   0   2   2     3286.08     2794.51     47.48 o
   0  -2  -2     3286.08     2750.54     38.62 o
   0   2   2     3286.08     2744.96     39.68 o
  -2   0  -2     3286.08     2746.62     40.23 o
   2   0  -2     3802.22     3433.74     43.04 o
   0  -2   2     3802.22     3181.94     47.02 o
   2   0  -2     3802.22     3331.37     38.79 o
   2   0  -2     3802.22     3358.97     41.98 o
   2   0  -2     3802.22     3431.98     37.59 o
   0   2  -2     3802.22     3295.40     40.50 o
   0   2  -2     3802.22     3292.12     50.07 o
   0  -2   2     3802.22     3099.83     25.52 o
   1  -3  -2     4144.50     4304.37     45.26 o
  -1  -3  -2     4144.49     4173.21     58.94 o
   1   3   2     4144.49     4190.54     67.10 o
  -3   1  -2     4144.49     4143.81     56.09 o
   1   3  -2     4144.50     4087.12     72.54 o
   3   1  -2     4144.50     4265.29     57.61 o
  -3   1  -2     4144.49     4208.46     49.54 o
   1  -3  -2     4144.50     4183.44     60.28 o
  -3  -1  -2     4144.49     4225.51     62.08 o
   3  -1   2     4144.49     4153.67     60.33 o
   3   1  -2     4144.50     4265.47     50.56 o
   1   3  -2     4144.50     4234.36     57.38 o
   3   1   2     4144.49     4029.10     63.37 o
  -1  -3   2     4144.50     4300.45     61.02 o
   3   1   2     4144.49     4202.70     57.93 o
   3   1  -2     4144.50     4340.73     52.21 o
   3  -1   2     4144.49     4233.58     46.27 o
   1   3   2     4144.49     4195.51     64.15 o
  -1   3   2     4144.50     4181.60     61.57 o
   3   1  -2     4144.50     4273.26     57.05 o
  -1  -3  -2     4144.49     4214.87     50.56 o
  -1   3   2     4144.50     4152.98     57.84 o
   3  -1  -2     4795.46     4880.41     45.57 o
  -3   1   2     4795.46     4803.94     54.53 o
  -1   3  -2     4795.46     4921.22     70.04 o
  -1   3  -2     4795.46     4919.47     50.65 o
   1  -3   2     4795.46     4544.59     42.94 o
   3  -1  -2     4795.46     4888.16     63.63 o
   1  -3   2     4795.46     4926.44     71.15 o
   3  -1  -2     4795.46     4803.71     60.90 o
  -3  -3   2     2955.46     3017.58     51.16 o
   3  -3   2     2955.46     2870.02     49.37 o
   3   3  -2     2955.46     2995.40     58.13 o
   3  -3   2     2955.46     2975.78     57.21 o
   3   3   2     2955.46     2887.72     58.90 o
   3  -3  -2     2955.46     2919.81     58.95 o
   3   3  -2     2955.46     2788.70     62.98 o
   3   3   2     2955.46     2931.18     58.08 o
  -3   3   2     2955.46     2996.22     52.99 o
  -3  -3  -2     2955.46     2932.73     59.32 o
  -3   3  -2     2955.46     2921.87     56.84 o
   3  -3  -2     2955.46     2844.22     56.02 o
   0   4   2       67.10      103.99     11.25 o
   0   4  -2       67.10       73.39      7.79 o
   0  -4  -2       67.10       75.76      8.56 o
   0   4   2       67.10       60.92     10.34 o
   4   0  -2       67.10       69.62      9.47 o
  -4   0   2       67.10      100.99      8.92 o
   0  -4   2       67.10       66.47     10.79 o
  -4   0  -2       67.10       67.61      8.33 o
   4   0   2       67.10       77.67     11.34 o
  -4   0  -2       67.10       62.19      9.24 o
   0   4  -2       67.10       66.20     11.97 o
   0  -4  -2       67.10       70.12      7.65 o
   4   0  -2       67.10       57.87      6.69 o
   2   4  -2     3085.27     3114.99     74.99 o
  -2  -4  -2     3085.27     3170.18     46.94 o
   4  -2   2     3085.27     3169.13     52.62 o
   4   2  -2     3085.27     3313.34     49.14 o
  -2  -4   2     3085.27     3085.29     56.48 o
  -2   4   2     3085.27     3078.82     61.79 o
   4   2  -2     3085.27     3078.04     62.30 o
   2  -4  -2     3085.27     3134.75     62.39 o
   2   4  -2     3085.27     3185.49     60.05 o
  -2  -4  -2     3085.27     3101.19     60.56 o
   2   4   2     3085.27     3060.35     65.00 o
  -4  -2   2     3085.27     3130.07     48.09 o
  -4   2  -2     3085.27     3191.59     60.01 o
   2   4   2     3085.27     3166.79     59.59 o
   4  -2   2     3085.27     3073.60     57.80 o
   4   2   2     3085.27     3183.57     62.71 o
  -4  -2   2     3085.27     3044.90     59.87 o
  -4  -2  -2     3085.27     3134.70     61.84 o
   4   2   2     3085.27     2938.46     61.06 o
  -2   4   2     3085.27     3232.94     60.74 o
  -4   2   2     3569.87     3728.76     59.66 o
   4  -2  -2     3569.87     3528.04     64.66 o
   2  -4   2     3569.87     3453.92     69.16 o
   2  -4   2     3569.87     3627.98     49.47 o
  -2   4  -2     3569.87     3779.19     71.31 o
   4  -2  -2     3569.87     3783.14     64.71 o
   1  -5   2     2110.29     2040.67     55.96 o
   1   5  -2     2110.28     2063.94     48.00 o
   5  -1  -2     2110.29     2133.66     52.16 o
   5   1  -2     2110.28     2107.41     52.76 o
  -1   5   2     2110.28     2042.95     55.23 o
  -1   5  -2     2110.29     2104.03     59.34 o
  -5   1   2     2110.29     2179.10     49.24 o
   5   1   2     2110.28     2198.71     57.38 o
   1   5   2     2110.28     2071.75     57.47 o
  -1  -5   2     2110.28     2094.80     53.40 o
   1   5  -2     2110.28     2113.81     64.60 o
   5  -1   2     2110.28     2060.92     52.76 o
   1  -5  -2     2110.28     2143.49     52.71 o
  -1  -5   2     2110.28     2079.07     51.57 o
   5   1   2     2110.28     2138.23     54.54 o
   1  -5  -2     2110.28     2078.70     52.16 o
   5  -1   2     2110.28     2073.81     54.04 o
  -1  -5  -2     2110.28     2059.09     46.04 o
   5   1   2     2110.28     2100.56     53.67 o
   5   1   2     2110.28     2035.82     53.22 o
   5   1  -2     2110.28     2075.00     52.12 o
  -5  -1   2     2110.28     2011.96     47.96 o
  -1   5   2     2110.28     1791.91     49.28 o
   1   5  -2     2110.28     2055.30     62.95 o
   5  -1  -2     2110.29     2051.04     49.33 o
  -5  -1  -2     2110.28     2114.09     52.30 o
   5  -1   2     2110.28     2175.95     53.58 o
  -1   5  -2     2110.29     2037.83     59.43 o
   5   1  -2     2110.28     2165.84     48.28 o
   5  -1  -2     2110.29     2059.78     46.54 o
  -1  -5  -2     2110.28     2065.54     49.15 o
  -5   1  -2     2110.28     2118.29     52.12 o
   1   5   2     2110.28     2101.56     58.20 o
   1  -5   2     2470.51     2438.22     61.54 o
   5  -1  -2     2470.51     2576.44     54.95 o
  -3  -5   2     1641.81     1708.88     46.53 o
   5   3   2     1641.80     1630.25     53.83 o
   5   3   2     1641.80     1658.74     50.82 o
   3  -5  -2     1641.81     1610.07     47.99 o
   3   5   2     1641.80     1676.78     55.93 o
   5   3  -2     1641.80     1607.01     54.38 o
   5   3  -2     1641.80     1663.77     50.73 o
  -3   5   2     1641.81     1621.81     50.54 o
   3  -5  -2     1641.81     1614.27     52.51 o
   5  -3   2     1641.81     1753.30     51.27 o
   3   5  -2     1641.81     1627.92     60.95 o
  -5  -3  -2     1641.80     1634.36     51.59 o
  -3   5   2     1641.81     1699.38     52.33 o
  -3   5   2     1641.81     1666.92     51.09 o
   5  -3   2     1641.81     1629.70     47.71 o
   5   3  -2     1641.80     1671.66     55.93 o
   5   3   2     1641.80     1652.81     53.24 o
   3   5  -2     1641.81     1670.39     50.50 o
  -3  -5   2     1641.81     1632.99     51.73 o
   3  -5  -2     1641.81     1660.25     51.69 o
  -5   3  -2     1641.81     1653.08     51.82 o
  -5  -3  -2     1641.80     1735.63     52.55 o
   3   5  -2     1641.81     1663.77     61.41 o
  -5   3  -2     1641.81     1606.05     49.86 o
   5   3   2     1641.80     1602.13     47.85 o
  -5  -3   2     1641.80     1678.97     51.32 o
  -3  -5  -2     1641.80     1599.84     50.59 o
   3   5   2     1641.80     1717.14     55.61 o
  -3  -5  -2     1641.80     1661.39     49.91 o
  -3   5  -2     1899.68     1882.53     57.88 o
   5  -3  -2     1899.68     1888.93     52.76 o
   3  -5   2     1899.68     1798.44     55.64 o
  -5   3   2     1899.68     1901.95     51.62 o
  -5   3   2     1899.68     1959.46     51.16 o
  -3   5  -2     1899.68     1884.82     57.79 o
   5  -3  -2     1899.68     1883.63     53.86 o
   5  -3  -2     1899.68     1884.22     53.54 o
   5  -3  -2     1899.68     1876.96     54.59 o
   3  -5   2     1899.68     1786.92     56.78 o
   5   5  -2     1030.80     1012.65     52.53 o
  -5  -5  -2     1030.80     1023.13     46.01 o
  -5  -5   2     1030.80     1037.82     46.74 o
   5  -5   2     1030.80      999.70     45.05 o
  -5   5  -2     1030.80     1008.36     45.64 o
  -5  -5  -2     1030.80      985.74     45.00 o
   5  -5   2     1030.80     1049.40     39.99 o
   5   5  -2     1030.80     1041.46     53.80 o
   5  -5   2     1030.80     1045.16     40.99 o
   5  -5  -2     1030.80      943.25     44.18 o
   5   5   2     1030.80      999.33     48.15 o
   5  -5   2     1030.80      990.12     44.32 o
  -5   5  -2     1030.80      970.24     45.14 o
   5   5  -2     1030.80     1021.22     46.33 o
   5  -5  -2     1030.80      983.56     46.60 o
   5  -5  -2     1030.80      978.04     44.23 o
   5   5   2     1030.80     1073.43     51.11 o
   5  -5  -2     1030.80     1011.83     44.23 o
  -5   5   2     1030.80     1027.78     44.09 o
  -5   5   2     1246.22     1139.24     46.02 o
  -6   0   2     2460.40     2537.86     61.13 o
   0  -6  -2     2460.40     2470.10     59.30 o
   0   6   2     2460.40     2476.55     68.63 o
  -6   0  -2     2460.40     2508.60     63.78 o
   0   6  -2     2460.40     2507.32     71.97 o
   0  -6  -2     2460.40     2501.56     58.98 o
   6   0  -2     2460.40     2612.98     62.64 o
   6   0  -2     2460.40     2479.52     58.80 o
   0  -6   2     2460.40     2587.75     66.34 o
   0   6  -2     2460.40     2531.69     73.80 o
   0  -6   2     2460.40     2608.28     67.58 o
   0   6   2     2460.40     2587.65     68.72 o
   6   0   2     2460.40     2430.78     64.42 o
   6   0   2     2460.40     2469.69     66.34 o
   6   0  -2     2460.40     2586.05     63.14 o
   6   0   2     2460.40     2577.60     65.93 o
  -2  -6   2       79.41       86.14     13.43 o
  -6  -2   2       79.41       77.49     12.98 o
  -2  -6  -2       79.41       73.44     12.52 o
  -2   6   2       79.41       89.14     15.48 o
   2  -6   2       79.41       89.05     15.71 o
   6   2   2       79.41       85.41     15.75 o
   6  -2  -2       79.41      100.30     15.93 o
  -2   6  -2       79.41       70.07     15.30 o
   6  -2   2       79.41       83.59     14.43 o
   2   6  -2       79.41       87.64     18.07 o
   2   6  -2       79.41       67.88     16.75 o
   6  -2  -2       79.41       78.40     13.43 o
   2  -6  -2       79.41       75.08     13.43 o
  -6  -2  -2       79.41       73.67     13.84 o
  -2  -6   2       79.41       69.25     12.34 o
  -2  -6  -2       79.41       76.62     12.29 o
   6   2  -2       79.41       79.90     13.98 o
   6   2   2       79.41       93.11     15.43 o
  -6   2  -2       79.41       77.85     14.25 o
   2   6   2       79.41       99.66     16.85 o
   2   6  -2       79.41       73.76     12.79 o
  -2  -6   2       79.41       90.83     13.34 o
  -2   6  -2       79.41       74.21     16.16 o
   6  -2   2       79.41      131.08     15.80 o
   6   2   2       79.41       88.10     15.53 o
   6  -2   2       79.41      134.81     15.89 o
   6   2   2       79.41       63.10     12.61 o
   6   2  -2       79.41       72.80     14.30 o
   6   2  -2       79.41       79.08     12.79 o
   2   6   2       79.41       92.42     17.07 o
  -2   6   2       79.41       90.83     16.80 o
  -6   2   2       79.41      123.06     14.25 o
   2  -6  -2       79.41      104.67     15.80 o
  -6  -2  -2       79.41       87.28     14.25 o
   2  -6   2       79.49       93.56     15.30 o
   4  -6   2     2450.59     2332.98     75.21 o
  -6   4   2     2450.59     2345.31     65.94 o
   4  -6   2     2450.59     2310.54     72.70 o
  -4   6  -2     2450.59     2356.97     73.98 o
  -4   6  -2     2450.59     2211.15     71.42 o
   6  -4  -2     2450.59     2348.15     68.09 o
  -6   4   2     2450.59     2373.97     65.76 o
   6  -4  -2     2450.59     2316.71     69.69 o
   6  -4  -2     2450.59     2415.87     70.28 o
   6  -4  -2     2450.59     2347.92     70.37 o
   6  -4   2     2117.93     2075.19     61.98 o
   4   6  -2     2117.93     2093.23     65.54 o
  -6   4  -2     2117.93     2018.01     65.63 o
   4   6   2     2117.93     2035.92     70.20 o
  -4  -6  -2     2117.93     2135.71     66.36 o
   6   4   2     2117.93     2072.36     69.92 o
  -4   6   2     2117.93     2071.49     65.40 o
   6  -4   2     2117.93     2182.11     66.09 o
   4  -6  -2     2117.93     2058.98     61.70 o
   4  -6  -2     2117.93     1998.15     67.27 o
  -6   4  -2     2117.93     1976.13     63.67 o
  -6  -4  -2     2117.93     2061.45     65.90 o
  -6  -4   2     2117.93     2120.77     66.36 o
  -4  -6  -2     2117.93     2059.67     64.58 o
   4  -6  -2     2117.93     1913.93     64.85 o
  -4   6   2     2117.93     2011.07     64.53 o
   4   6   2     2117.93     2068.16     71.80 o
   6   4   2     2117.93     2089.81     71.98 o
  -6  -4  -2     2117.93     2046.24     66.73 o
   4   6  -2     2117.93     2074.65     77.32 o
  -4  -6   2     2117.93     2076.02     65.31 o
   6   4  -2     2117.93     2015.59     72.98 o
   4   6  -2     2117.93     2083.28     77.14 o
   6   4  -2     2117.93     2057.47     67.00 o
  -4   6   2     2117.93     2112.74     65.90 o
   6   4  -2     2117.93     2071.54     73.62 o
   7   1  -2     1062.88     1054.06     43.18 o
  -7   1   2     1062.88     1018.35     42.91 o
  -1  -7   2     1062.88     1016.16     43.68 o
   1   7  -2     1062.88      998.79     51.80 o
  -1  -7   2     1062.88     1017.71     44.91 o
   7  -1   2     1062.87     1057.79     47.88 o
  -1   7   2     1062.87      952.19     45.10 o
   1  -7  -2     1062.87     1036.00     43.77 o
   7   1   2     1062.87     1064.41     48.02 o
  -7  -1   2     1062.88      979.36     44.32 o
  -1   7  -2     1062.88     1009.64     50.43 o
   1  -7   2     1062.88     1070.01     47.51 o
   7  -1  -2     1062.88     1071.20     46.10 o
  -1  -7  -2     1062.87     1032.81     40.08 o
  -7   1  -2     1062.87      974.81     44.18 o
   7  -1  -2     1062.88      988.26     43.64 o
  -1   7  -2     1062.88     1010.83     51.07 o
   1   7  -2     1062.88     1001.43     52.16 o
   1  -7   2     1062.88     1029.39     47.38 o
   7  -1   2     1062.87      955.70     45.37 o
   7   1  -2     1062.88     1057.25     46.10 o
   1  -7  -2     1062.87     1026.47     44.46 o
   1   7   2     1062.87     1087.30     50.98 o
   7   1   2     1062.87     1043.25     47.24 o
   7  -1  -2     1062.88      994.64     43.23 o
   7   1  -2     1062.88     1059.03     41.63 o
  -1   7   2     1062.87      981.14     47.15 o
   7  -1   2     1062.87      991.08     47.29 o
   7   1   2     1062.87      996.01     45.78 o
   1   7   2     1062.87     1026.06     48.47 o
  -7  -1  -2     1062.87      977.59     45.01 o
  -7   3   2      889.28      838.95     40.89 o
   3   7  -2      889.28      881.84     50.96 o
  -3   7   2      889.28      851.21     44.35 o
   3   7  -2      889.28      817.62     40.80 o
  -7   3  -2      889.28      892.42     44.40 o
   3   7   2      889.27      858.92     47.45 o
  -7  -3   2      889.28      881.39     43.53 o
   7   3   2      889.27      934.58     48.73 o
   3   7   2      889.27      878.38     46.90 o
  -7  -3  -2      889.27      840.77     42.53 o
  -3   7   2      889.28      898.48     46.95 o
  -3  -7  -2      889.27      892.46     42.57 o
   3  -7  -2      889.28      819.67     43.17 o
  -7   3  -2      889.28      864.16     45.13 o
   7  -3   2      889.28      875.51     44.26 o
   3   7  -2      889.28      881.34     51.60 o
   7   3  -2      889.28      909.60     48.32 o
  -7  -3  -2      889.27      915.44     45.54 o
   7   3  -2      889.28      860.88     44.12 o
   3  -7  -2      889.28      897.62     46.45 o
   7   3  -2      889.28      829.42     46.08 o
   3  -7   2      889.28      861.38     46.31 o
  -3  -7  -2      889.27      930.34     43.30 o
   7  -3   2      889.28      929.11     46.40 o
   7  -3  -2      889.28      842.14     43.85 o
   7   3   2      889.27      870.58     46.59 o
  -3   7  -2      889.28      840.32     46.90 o
  -3   7  -2      889.28      851.49     47.13 o
  -3  -7   2      889.28      900.99     42.80 o
   7  -3  -2      889.28      873.73     45.17 o
   3  -7   2      984.27      909.05     48.96 o
  -7   3   2      984.27      937.54     43.81 o
  -5  -7  -2      624.38      629.98     40.78 o
   5   7  -2      624.38      586.69     40.46 o
   5  -7  -2      624.38      650.48     42.60 o
  -5   7   2      624.38      599.09     39.64 o
  -7  -5  -2      624.38      625.10     41.01 o
   5   7   2      624.38      649.43     43.97 o
   7  -5   2      624.38      668.39     40.37 o
   5   7  -2      624.38      590.75     45.65 o
   7   5  -2      624.38      606.83     46.02 o
   7   5   2      624.38      640.68     44.42 o
  -7   5  -2      624.38      603.83     41.60 o
   7   5  -2      624.38      585.19     41.37 o
   5  -7   2      722.45      722.20     46.16 o
  -5   7  -2      722.45      699.74     45.34 o
  -7   5   2      722.45      684.11     41.19 o
   7  -5  -2      722.45      750.22     45.39 o
  -7  -7  -2      424.77      416.07     36.62 o
   7   7   2      424.77      405.69     39.17 o
   7   7  -2      424.77      412.75     42.22 o
   7  -7  -2      424.77      420.31     37.35 o
   7  -7  -2      424.77      443.40     38.99 o
  -7   7  -2      473.31      484.56     43.14 o
  -7   7   2      473.31      448.16     40.49 o
   0  -8   2      157.28      137.69     20.67 o
   0  -8  -2      157.28      147.66     17.89 o
   0  -8  -2      157.28      136.60     18.85 o
   8   0   2      157.28      150.35     22.99 o
   8   0  -2      157.28      148.07     18.40 o
   8   0  -2      157.28      166.56     23.09 o
   8   0   2      157.28      132.27     21.90 o
   8   0  -2      157.28      159.00     18.21 o
   0   8  -2      157.28      130.09     24.00 o
   0   8   2      157.28      190.33     25.86 o
   8   2   2     1792.84     1721.82     63.98 o
   8   2  -2     1792.84     1715.25     68.05 o
   8  -2   2     1792.84     1586.05     65.63 o
   8   2   2     1792.84     1671.98     67.59 o
   2  -8  -2     1792.84     1698.77     63.62 o
   2   8  -2     1792.84     1616.81     71.65 o
   8  -2  -2     1792.84     1617.86     64.26 o
  -2   8  -2     1792.84     1489.66     68.05 o
   8  -2  -2     1792.84     1706.62     64.26 o
   2  -8   2     1792.84     1579.34     65.63 o
  -2   8   2     1792.84     1814.65     68.50 o
   2   8   2     1792.84     1828.70     70.10 o
  -2  -8   2     1792.84     1777.54     59.15 o
   4  -8   2       61.33       47.39     16.66 o
  -8   4   2       61.33       65.60     17.35 o
   4   8  -2       61.29       75.71     21.17 o
  -8   4  -2       61.29       53.08     16.39 o
   8  -4   2       61.29       66.42     18.48 o
  -4  -8  -2       61.29       55.00     15.25 o
   4   8  -2       61.29       73.48     17.89 o
  -4   8   2       61.29       56.41     17.89 o
   8   4  -2       61.29       62.87     16.80 o
   8   4   2       61.29       58.73     18.35 o
   8  -4  -2       61.29       61.55     17.76 o
  -8  -4  -2       61.29       52.81     15.16 o
   4   8   2       61.29       73.43     19.67 o
  -4   8  -2       61.29       56.91     18.03 o
   8   4  -2       61.29       62.96     19.62 o
   4  -8  -2       61.29       67.79     18.16 o
  -6   8  -2     1825.31     1693.75     77.25 o
   6  -8   2     1825.31     1735.14     78.34 o
  -8   6   2     1825.31     1675.50     72.14 o
   8  -6  -2     1825.31     1738.97     76.61 o
   8  -6   2     1577.53     1555.24     69.24 o
   8   6  -2     1577.53     1439.84     78.46 o
  -6   8   2     1577.53     1428.84     67.83 o
   6   8   2     1577.53     1623.66     75.54 o
   8   6   2     1577.53     1546.76     76.45 o
   6  -8  -2     1577.53     1474.91     71.20 o
  -8   6  -2     1577.53     1425.65     70.75 o
  -8  -6  -2     1577.53     1518.84     70.75 o
  -6  -8  -2     1577.53     1555.38     70.02 o
   6   8  -2     1577.53     1484.68     71.29 o
   6   8  -2     1577.53     1537.04     79.32 o
  -8  -6   2     1577.53     1529.15     69.29 o
   9  -1   2      535.06      569.16     42.41 o
   9  -1  -2      535.06      449.22     36.58 o
  -1   9   2      535.06      496.09     39.36 o
   9   1   2      535.06      498.23     40.04 o
   9  -1  -2      535.06      523.47     38.86 o
  -1  -9   2      535.06      510.17     35.17 o
   1   9  -2      535.06      516.59     43.05 o
   9  -1   2      535.06      551.21     42.23 o
   1   9   2      535.06      543.51     40.59 o
   9   1   2      535.06      503.88     39.13 o
   1  -9   2      535.06      549.21     39.13 o
   9   1  -2      535.06      480.69     38.45 o
   1  -9  -2      535.06      495.23     35.30 o
  -1   9  -2      535.06      480.79     40.36 o
  -9   3   2      473.14      445.16     36.08 o
   3   9   2      473.14      506.66     39.54 o
   3   9  -2      473.14      418.93     39.26 o
  -3   9   2      473.14      446.44     37.26 o
   3  -9   2      473.14      463.38     39.40 o
   9  -3   2      473.14      467.39     40.36 o
   9   3  -2      473.14      477.05     40.90 o
   9   3   2      473.14      456.23     39.63 o
  -9   3  -2      473.14      422.30     37.31 o
   9  -3  -2      473.14      426.40     38.22 o
  -3   9  -2      473.14      458.05     40.63 o
   3  -9  -2      473.14      529.39     40.31 o
   5  -9   2      433.81      436.34     41.04 o
  -9   5   2      433.81      459.71     42.22 o
   5   9  -2      362.38      370.81     38.35 o
   9   5  -2      362.38      342.89     38.53 o
   9  -5   2      362.38      383.56     38.67 o
  -5   9   2      362.38      367.03     36.75 o
  -9   5  -2      362.38      333.42     36.30 o
  -5  -9  -2      362.38      410.71     35.25 o
   9  -5  -2      362.38      355.92     37.39 o
  -9  -5  -2      362.38      363.16     35.02 o
  -5   9  -2      362.38      352.37     37.35 o
   9   5   2      362.38      364.30     38.89 o
   5   9   2      362.38      395.18     37.80 o
  -9  -5   2      362.38      366.62     35.02 o
   5  -9  -2      362.38      356.24     36.07 o
   0  10  -2     1412.37     1490.89     75.98 o
  10   0  -2     1412.37     1447.06     70.87 o
   0 -10   2     1412.37     1447.20     65.03 o
  10   0  -2     1412.37     1566.00     71.51 o
   0  10   2     1412.37     1499.55     71.51 o
  10   0   2     1412.37     1448.88     73.33 o
  10   0   2     1412.37     1579.49     75.47 o
   2  10   2      154.46      193.14     30.37 o
  10  -2  -2      154.46      129.99     26.50 o
  -2  10  -2      154.46      153.21     30.05 o
  10   2  -2      154.46      145.56     27.68 o
 -10   2  -2      154.46      130.04     25.50 o
 -10   2   2      154.46      153.44     26.50 o
   2  10  -2      154.46      138.23     27.91 o
   2 -10  -2      154.46      169.51     27.14 o
  -2  10   2      154.46      184.72     30.69 o
  10   2   2      154.46      136.05     28.18 o
   2 -10   2      154.46      146.02     26.64 o
  10  -2   2      154.46      134.41     28.68 o
   4 -10  -2     1367.94     1442.49     73.32 o
  -4  10   2     1367.94     1372.54     68.44 o
  10   4   2     1367.94     1342.85     75.19 o
  -4  10  -2     1367.94     1346.09     72.69 o
   4 -10   2     1367.94     1451.34     73.96 o
  10   4  -2     1367.94     1381.20     77.11 o
  10  -4   2     1367.94     1447.32     76.06 o
   4  10   2     1367.94     1392.38     70.04 o
 -10   4   2     1367.94     1370.26     67.35 o
 -10   4  -2     1367.94     1362.55     71.45 o
  10  -4  -2     1367.94     1403.18     75.06 o
   4  10  -2     1367.94     1443.81     75.51 o
  11   1   2      295.22      312.40     41.71 o
  11  -1   2      295.22      339.54     36.39 o
  -1  11   2      295.22      279.61     32.83 o
 -11   1  -2      295.22      251.06     29.55 o
  11   1   2      295.22      327.20     35.16 o
   1 -11  -2      295.22      303.38     31.65 o
  -1  11  -2      295.22      318.73     38.21 o
   1 -11   2      295.22      280.79     32.56 o
  11  -1  -2      295.22      318.27     34.56 o
   1  11  -2      295.22      294.23     35.88 o
  11   1  -2      295.22      319.96     34.93 o
   1  11   2      295.22      359.89     36.75 o
 -11   1   2      295.22      307.43     36.16 o
  -1   0   3    16417.57    16575.68    109.86 o
   0   1   3    16417.57    15952.43     87.77 o
   0  -1  -3    16417.57    16482.58    102.14 o
   1   0   3    16417.57    17136.66     97.48 o
   1   0  -3    16417.57    16588.21    105.34 o
   0   1   3    16417.57    15375.82    125.34 o
   0  -1   3    16417.57    16877.63    107.09 o
   0  -1  -3    16417.57    16499.28     99.13 o
   0  -1   3    16417.57    16867.58    102.86 o
   1   0   3    16417.57    16287.53    116.60 o
  -1   0  -3    16417.57    16334.86     78.64 o
   0   1  -3    16417.57    16385.29     97.57 o
  -1   0  -3    16417.57    16534.76    104.42 o
   0   1  -3    16417.57    16683.01     98.64 o
   1   0  -3    16417.57    16453.89    127.57 o
   1   0  -3    16417.57    16103.69     92.38 o
   1   2  -3       37.97       30.46      5.55 o
  -2  -1   3       37.97       37.38      4.92 o
   2   1  -3       37.97       68.20      6.24 o
   1   2  -3       37.97       30.05      4.87 o
  -1  -2   3       37.97       32.32      3.60 o
  -1  -2   3       37.97       34.05      5.46 o
   2   1  -3       37.97       37.20      5.37 o
   2   1  -3       37.97       30.32      4.83 o
   1   2   3       32.81       36.65      8.38 o
   1  -2  -3       32.81       26.36      4.42 o
  -1   2   3       32.81       39.56      7.42 o
  -2   1   3       32.81       35.78      3.87 o
  -1  -2  -3       32.81       36.65      4.42 o
  -1   2  -3       32.81       35.56      6.19 o
   2  -1   3       32.81       25.31      5.74 o
   1  -2   3       32.81       37.74      6.92 o
  -2   1  -3       32.81       33.33      5.37 o
  -2  -1  -3       32.81       34.92      3.55 o
   1  -2  -3       32.81       48.99      7.01 o
   2  -1   3       32.81       25.18      4.92 o
   2   1   3       32.81       45.62      5.24 o
   2  -1  -3       32.81       24.22      5.28 o
  -2  -1  -3       32.81       30.73      6.37 o
  -1  -2  -3       32.81       27.82      6.01 o
  -1   2  -3       32.81       43.75      5.19 o
   2  -1  -3       32.81       31.78      3.87 o
  -1   2   3       32.81       30.37      4.60 o
  -2   1   3       32.81       28.32      6.10 o
  -2   1  -3       32.81       30.09      5.33 o
   1   2   3       32.81       43.34      5.14 o
   2   1   3       32.81       64.33      9.88 o
  -3   0  -3     6389.77     6390.22     75.15 o
  -3   0  -3     6389.77     6518.33     70.38 o
   3   0   3     6389.77     6475.75     85.48 o
   0  -3  -3     6389.78     6680.39     74.18 o
   0   3   3     6389.78     6383.69     73.25 o
   0   3   3     6389.78     6467.18     89.93 o
   0  -3  -3     6389.78     6488.07     73.57 o
   0  -3   3     7393.41     7495.34     88.96 o
   3   0  -3     7393.41     7503.66     72.15 o
   3   0  -3     7393.41     7928.31     70.99 o
   0   3  -3     7393.41     7941.83     97.42 o
   3   0  -3     7393.41     7895.93     81.67 o
   3   0  -3     7393.41     7700.26     80.09 o
   0   3  -3     7393.41     7682.70     76.37 o
  -2  -3   3      560.47      522.19     23.07 o
   2   3  -3      560.47      638.93     29.54 o
   3   2   3      560.47      569.05     23.02 o
   2   3  -3      560.47      527.52     23.29 o
   3  -2   3      560.47      546.44     22.29 o
  -2  -3  -3      560.47      598.86     17.78 o
  -2  -3  -3      560.47      535.82     24.98 o
   3   2  -3      560.47      513.66     23.16 o
   2   3   3      560.47      577.48     23.61 o
  -2   3   3      560.47      553.96     26.21 o
   3  -2   3      560.47      542.29     22.79 o
  -2   3  -3      560.47      540.88     24.30 o
   3   2  -3      560.47      588.10     24.71 o
   2  -3   3      560.47      552.00     18.87 o
   2  -3   3      560.47      538.19     25.48 o
   3  -2  -3      560.47      559.29     25.03 o
  -3   2  -3      560.47      556.60     18.83 o
  -2   3  -3      560.47      563.94     18.28 o
  -3   2   3      560.47      584.73     20.38 o
  -3  -2   3      560.47      547.67     21.70 o
  -2   3   3      560.47      571.78     21.52 o
   3   2  -3      560.47      561.12     17.69 o
  -3   2  -3      560.47      557.74     23.02 o
   3   2   3      560.47      516.94     26.58 o
   2  -3  -3      560.47      524.42     24.57 o
   3  -2  -3      560.47      534.81     23.93 o
   2   3   3      560.47      522.41     26.35 o
  -3  -2  -3      560.47      553.96     26.03 o
   1   4   3     7286.45     7730.63     98.65 o
   4   1   3     7286.45     7187.82     89.44 o
   4   1  -3     7286.46     7675.01     83.43 o
   4  -1   3     7286.46     7614.86     99.81 o
   4   1  -3     7286.46     7484.70     88.70 o
   4   1  -3     7286.46     7516.76     87.45 o
  -1  -4  -3     7286.45     7621.66     94.76 o
   1   4   3     7286.45     7628.18    106.15 o
  -4  -1  -3     7286.45     7368.55     96.24 o
  -4   1  -3     7286.46     7519.40     89.49 o
  -1   4   3     7286.46     7464.85     91.99 o
   4   1   3     7286.45     7309.37    102.26 o
   1   4  -3     7286.46     7296.70    112.21 o
   1  -4  -3     7286.46     7615.41     94.26 o
  -4   1  -3     7286.46     7684.36     82.59 o
   1   4  -3     7286.46     7481.41     88.80 o
   4   1  -3     7286.46     7378.92     82.96 o
  -1   4   3     7286.46     6914.77     98.37 o
  -1  -4  -3     7286.45     7480.07     81.21 o
  -4   1   3     8430.93     8642.20     84.47 o
   4  -1  -3     8430.93     8759.61     97.69 o
   4  -1  -3     8430.93     8595.72     99.73 o
  -1   4  -3     8430.93     8703.99    111.93 o
  -1   4  -3     8430.93     8572.48     81.60 o
   1  -4   3     8430.93     8371.48    110.40 o
  -1  -4   3     7934.69     7948.57     98.70 o
   4  -3   3     3590.59     3618.02     64.00 o
  -4   3  -3     3590.59     3519.54     69.09 o
  -4  -3  -3     3590.59     3748.22     74.59 o
   4   3  -3     3590.59     3725.98     71.79 o
   4   3  -3     3590.59     3691.19     77.52 o
  -4  -3  -3     3590.59     3652.72     74.77 o
  -3   4   3     3590.59     3780.08     77.48 o
   4  -3   3     3590.59     3591.89     67.76 o
   4  -3  -3     3590.59     3628.01     72.39 o
  -3   4   3     3590.59     3709.71     66.48 o
   4   3   3     3590.59     3663.77     71.61 o
  -3   4  -3     3590.59     3776.46     75.00 o
   4   3   3     3590.59     3708.24     72.16 o
  -3  -4   3     3590.59     3686.33     65.65 o
   4   3   3     3590.59     3535.50     75.05 o
  -4   3  -3     3590.59     3797.41     72.30 o
   3   4   3     3590.59     3560.21     71.93 o
   3  -4  -3     3590.59     3776.28     77.66 o
   3  -4  -3     3590.59     3624.90     73.12 o
   4  -3  -3     3590.59     3764.49     73.58 o
   3   4  -3     3590.59     3686.60     83.81 o
   4  -3   3     3590.59     3540.08     64.41 o
   3   4  -3     3590.59     3633.15     83.99 o
   3  -4  -3     3590.59     3776.46     73.17 o
  -3  -4  -3     3590.59     3652.63     74.32 o
   3  -4   3     3590.59     3832.44     76.65 o
  -3   4  -3     3590.59     3635.90     73.90 o
   3   4  -3     3590.59     3548.33     72.16 o
  -3  -4  -3     3590.59     3691.19     73.40 o
  -4  -3   3     3590.59     3547.28     60.38 o
   4  -3  -3     3590.59     3571.85     73.21 o
   3  -4   3     3590.59     3714.94     77.39 o
   4   3   3     3590.59     3556.08     71.89 o
   3   4   3     3590.59     3542.33     71.24 o
   3   4  -3     3590.59     3675.10     70.69 o
   3   4   3     3590.59     3532.56     73.31 o
   3  -4   3     3590.59     3085.11     54.33 o
  -4   3   3     3590.59     3638.74     62.49 o
   4   3  -3     3590.59     3636.49     72.25 o
   4   3  -3     3590.59     3619.81     75.46 o
   4  -3  -3     3590.59     3684.40     73.86 o
   5   0   3     7254.46     7232.29    106.24 o
   5   0   3     7254.46     7434.99    100.75 o
   0   5   3     7254.46     7426.17    108.37 o
   0   5  -3     7254.47     7391.08    117.83 o
   0   5  -3     7254.47     7263.60    117.42 o
   0   5  -3     7254.47     7326.85     87.82 o
  -5   0   3     7254.47     7387.71     91.74 o
  -5   0  -3     7254.46     7260.32     94.79 o
   5   0   3     7254.46     7284.70    111.09 o
   5   0  -3     7254.47     7386.42     97.24 o
  -5   0  -3     7254.46     7395.42     99.27 o
   0   5   3     7254.46     7334.42    104.77 o
   5   0  -3     7254.47     7370.39     94.24 o
   0  -5  -3     7254.46     7286.54     95.76 o
   0  -5  -3     7254.46     7332.39     92.95 o
   0  -5   3     8033.54     8156.61    115.00 o
   0  -5   3     8033.54     8324.28    111.63 o
   5   2   3       44.46       54.90     12.43 o
   5   2  -3       44.46       50.90     11.38 o
  -2  -5   3       44.46       54.36     10.79 o
  -2   5   3       44.46       59.14     11.29 o
  -5  -2  -3       44.46       47.03     11.11 o
   2   5  -3       44.46       66.83     11.84 o
  -5  -2   3       44.46       27.95      8.01 o
   2   5  -3       44.46       43.66      9.70 o
  -2   5   3       44.46       38.24     10.43 o
  -2   5   3       44.46       42.38     10.33 o
   2   5  -3       44.46       64.69     14.61 o
  -2  -5   3       44.46       53.68     10.47 o
   2   5  -3       44.46       53.54     14.20 o
   2  -5  -3       44.46       50.44     11.11 o
   5   2  -3       44.46       49.94     10.15 o
   5  -2   3       44.46       38.74      9.88 o
   2  -5  -3       44.46       67.52     12.25 o
   5   2   3       44.46       57.54     11.52 o
  -2  -5  -3       44.46       42.07      9.42 o
   5  -2   3       44.46       48.17     10.74 o
  -5   2  -3       44.46       44.93     10.47 o
   5   2   3       44.46       58.68     11.38 o
   2   5   3       44.46       59.41     11.79 o
  -2  -5  -3       44.46       43.16      9.83 o
   2   5   3       44.46       54.36     11.88 o
  -5  -2  -3       44.46       49.12     11.02 o
   5   2  -3       44.46       50.31      9.92 o
   5   2   3       44.46       50.58     11.06 o
  -2   5  -3       51.45       51.22      9.52 o
   2  -5   3       51.45       48.08      9.33 o
   2  -5   3       51.45       39.38      8.92 o
   5  -2  -3       51.45       40.88      7.79 o
  -2   5  -3       51.45       50.03     10.06 o
   5  -2  -3       51.45       43.25      8.47 o
   5  -2  -3       51.45       48.53      7.42 o
   5  -2  -3       51.45       62.05      9.52 o
   5  -2  -3       51.45       42.11      8.83 o
  -5   2   3       51.45       40.43      7.74 o
   4  -5   3     4527.91     4457.74     95.03 o
   5   4  -3     4527.91     4582.16    102.09 o
   4   5   3     4527.91     4459.85     95.26 o
  -4  -5  -3     4527.91     4495.34     93.79 o
  -4   5  -3     4527.91     4541.30     96.63 o
   4  -5   3     4527.91     4578.26     94.80 o
  -5   4  -3     4527.91     4487.64     91.91 o
  -4  -5  -3     4527.91     4492.13     92.23 o
   4   5   3     4527.91     4462.69     93.42 o
  -4  -5   3     4527.91     4253.51     91.86 o
  -5   4   3     4527.91     4567.67     84.20 o
  -5   4  -3     4527.91     4535.11     92.41 o
   5   4   3     4527.91     4601.75     95.49 o
   5  -4   3     4527.91     4640.09     85.95 o
   4   5  -3     4527.91     4540.01    107.73 o
   5  -4  -3     4527.91     4438.52     94.25 o
  -5  -4  -3     4527.91     4625.78     94.02 o
  -4   5   3     4527.91     4552.35     86.96 o
   5  -4  -3     4527.91     4444.21     92.46 o
   5   4   3     4527.91     4551.89     94.89 o
  -4   5   3     4527.91     4370.46     84.94 o
  -5  -4   3     4527.91     4621.28     95.16 o
   5   4  -3     4527.91     4653.52    104.15 o
   5   4  -3     4527.91     4713.10     94.75 o
  -4   5  -3     4527.91     4494.43     94.57 o
   5  -4  -3     4527.91     4514.15     92.83 o
  -5  -4  -3     4527.91     4582.35     95.26 o
  -4   5   3     4527.91     4640.18     96.63 o
   4   5  -3     4527.91     4637.11     93.28 o
   4   5  -3     4527.91     4387.94    106.22 o
   5  -4   3     4527.91     4540.66     82.55 o
   4  -5  -3     4527.91     4539.46     91.31 o
   4  -5  -3     4527.91     4532.77     97.14 o
   4  -5  -3     4527.91     4374.08     92.32 o
  -5   4   3     5193.69     4906.55     87.74 o
   6   1   3       18.28       32.50      9.97 o
   1   6   3       18.28       52.22     13.84 o
   1  -6  -3       18.28       19.53      7.42 o
   6  -1   3       18.28       13.75      7.19 o
  -6   1   3       18.28       31.14      9.33 o
  -1   6  -3       18.28       23.67      9.47 o
  -1   6   3       18.28       43.48     11.24 o
   1   6  -3       18.28       25.04      8.42 o
   6  -1   3       18.28       12.43      7.47 o
   1  -6  -3       18.28       37.42      9.83 o
   6   1  -3       18.28       25.58      8.01 o
   6   1  -3       18.28       29.41      8.56 o
   1   6  -3       18.28       29.04     10.83 o
   6   1   3       18.28       22.53      8.65 o
  -6  -1  -3       18.28       14.48      6.42 o
  -1  -6  -3       18.28       38.01      9.20 o
   1   6   3       18.28       71.24     13.98 o
   6   1  -3       18.28       33.78      9.79 o
  -1   6   3       18.28       27.13      9.97 o
   6  -1  -3       18.28       40.52     11.02 o
   1   6  -3       18.28       25.86      7.97 o
   1   6  -3       18.28       20.80      9.42 o
  -6  -1  -3       18.28       61.00     12.06 o
  -1  -6   3       18.28       21.99      8.06 o
  -1   6  -3       18.28       16.30      7.88 o
  -1  -6   3       18.28       26.68      9.20 o
   6   1   3       18.28       19.17      8.51 o
   6  -1  -3       18.28       28.86      9.10 o
  -6   1  -3       18.28       27.54      8.70 o
   6  -1   3       18.28       23.13      8.74 o
  -6  -1  -3       18.28       47.25     11.24 o
   1  -6   3       21.34       22.90     10.20 o
   6  -1  -3       21.34       39.97      8.47 o
   1  -6   3       21.34       30.36     11.29 o
   6   3   3      203.93      167.53     19.72 o
   6   3  -3      203.93      175.04     19.44 o
  -3  -6   3      203.93      176.37     18.35 o
   6   3   3      203.93      201.78     20.63 o
   6  -3   3      203.93      191.07     19.76 o
   6  -3   3      203.93      202.64     19.67 o
  -3   6   3      203.93      204.60     19.99 o
   3  -6  -3      203.93      168.40     19.03 o
  -3  -6   3      203.93      192.53     17.40 o
  -3  -6   3      203.93      206.28     18.67 o
  -6  -3  -3      203.93      203.82     21.49 o
  -6  -3  -3      203.93      187.39     19.67 o
   3   6  -3      203.93      183.51     22.59 o
   6   3  -3      203.93      252.23     21.77 o
   6   3  -3      203.93      190.98     20.31 o
   3  -6  -3      203.93      194.26     20.81 o
   6   3   3      203.93      171.49     17.99 o
  -6   3  -3      203.93      204.64     20.72 o
  -6   3  -3      203.93      200.09     19.54 o
  -3  -6  -3      203.93      190.62     18.72 o
   3  -6  -3      203.93      177.59     19.44 o
  -3   6   3      203.93      197.08     19.67 o
   3   6  -3      203.93      204.23     23.54 o
  -3   6   3      203.93      232.92     22.45 o
  -6  -3   3      203.93      257.06     22.59 o
  -3  -6  -3      203.93      176.96     18.31 o
   6   3   3      203.93      197.08     20.17 o
   3   6   3      203.93      187.34     19.99 o
   3   6  -3      203.93      193.67     19.26 o
   3   6   3      203.93      205.05     22.27 o
  -3   6  -3      235.96      226.88     22.50 o
   6  -3  -3      235.96      225.60     19.95 o
   6  -3  -3      235.96      227.24     20.27 o
   6  -3  -3      235.96      213.49     21.04 o
   3  -6   3      235.96      201.15     21.45 o
  -6   3   3      235.96      221.87     19.26 o
   6  -3  -3      235.96      198.60     20.27 o
  -3   6  -3      235.96      212.03     22.31 o
  -6   3   3      235.96      214.13     19.31 o
   3  -6   3      235.96      180.11     20.08 o
   5  -6  -3        6.04       26.36     10.88 o
   6  -5   3        6.04        9.92      7.33 o
   6  -5  -3        6.04       11.24      7.83 o
  -6   5  -3        6.04       34.69     12.88 o
   5   6   3        6.04       10.15      8.74 o
  -6  -5  -3        6.04        9.42      7.01 o
  -5   6  -3        6.04       11.47      8.33 o
   6   5  -3        6.04        5.24      5.64 o
   6   5  -3        6.04       10.83      7.65 o
   6   5   3        6.04        9.88      8.19 o
   5   6  -3        6.04       48.44     15.98 o
   5  -6   3        6.04        8.38      7.01 o
  -5  -6  -3        6.04       14.48      8.56 o
   6  -5  -3        6.04       10.70      4.73 o
   6  -5  -3        6.04       19.94     10.01 o
   5  -6  -3        6.04       16.93      9.88 o
   5   6  -3        6.04       18.39      9.15 o
   0   7  -3     1500.61     1553.37     64.75 o
   0   7   3     1500.61     1574.13     58.91 o
   0   7  -3     1500.61     1436.38     61.87 o
   0  -7   3     1500.61     1477.08     56.26 o
   7   0  -3     1500.61     1528.23     54.43 o
   0  -7  -3     1500.61     1491.59     50.15 o
   7   0   3     1500.61     1508.93     59.59 o
   7   0  -3     1500.61     1464.76     53.25 o
   0   7   3     1500.61     1587.46     58.86 o
   7   0   3     1500.61     1535.85     59.13 o
  -7   0  -3     1500.61     1438.85     53.34 o
   0  -7  -3     1500.61     1483.61     51.79 o
   7   0  -3     1500.61     1548.04     53.57 o
   7   0   3     1500.61     1551.46     57.90 o
  -7   0   3     1500.61     1470.65     51.83 o
   0  -7   3     1500.61     1526.27     58.86 o
   2   7   3      331.19      304.47     26.51 o
   7   2  -3      331.19      383.17     28.74 o
   2  -7  -3      331.19      314.94     26.01 o
  -2   7  -3      331.19      316.72     28.97 o
   2   7   3      331.19      357.35     29.56 o
  -2   7  -3      331.19      350.33     30.74 o
  -2  -7   3      331.19      311.03     24.23 o
   7   2   3      331.19      304.24     26.51 o
   2   7  -3      331.19      336.44     25.10 o
   7  -2   3      331.19      374.38     29.83 o
  -2  -7   3      331.19      350.11     25.87 o
  -7  -2  -3      331.19      385.36     29.65 o
   2   7  -3      331.19      393.37     34.07 o
  -7   2  -3      331.19      314.99     26.01 o
  -7  -2  -3      331.19      334.67     26.10 o
   2  -7  -3      331.19      342.09     27.55 o
  -7   2   3      331.19      334.80     25.32 o
   7   2   3      331.19      372.38     29.60 o
   7  -2  -3      331.19      356.34     28.01 o
   7   2   3      331.19      322.28     27.42 o
   7   2  -3      331.19      323.32     27.01 o
  -2  -7   3      331.19      308.02     24.91 o
   7  -2  -3      331.19      292.63     25.78 o
   2   7  -3      331.19      352.79     31.84 o
  -2   7   3      331.19      326.10     27.28 o
   7  -2   3      331.19      390.37     31.02 o
   2  -7   3      364.43      308.08     28.60 o
   2  -7   3      364.43      341.70     28.69 o
   4   7   3     1106.07     1166.37     54.67 o
   4   7  -3     1106.07     1072.36     50.70 o
   7   4  -3     1106.07     1046.10     52.30 o
   7   4  -3     1106.07     1204.22     59.64 o
   4  -7  -3     1106.07     1016.23     51.48 o
  -4  -7  -3     1106.07     1085.67     50.70 o
  -7   4  -3     1106.07     1003.88     51.02 o
  -7  -4  -3     1106.07     1078.83     52.30 o
   7  -4   3     1106.07     1135.51     51.29 o
   4   7  -3     1106.07     1039.49     58.50 o
   7   4   3     1106.07     1039.03     53.39 o
   4  -7   3     1279.80     1206.93     58.56 o
  -7   4   3     1279.80     1153.80     48.93 o
   7  -4  -3     1279.80     1168.30     55.27 o
  -4   7  -3     1279.80     1156.72     56.91 o
  -6   7  -3      241.88      254.23     29.01 o
   7   6   3      241.88      211.43     26.37 o
   7  -6  -3      241.88      215.25     25.36 o
  -6  -7  -3      241.88      201.55     27.78 o
   7   6  -3      241.88      212.06     29.28 o
  -7  -6  -3      241.88      195.81     24.32 o
   6   7   3      241.88      247.63     28.73 o
   6  -7  -3      241.88      237.75     28.14 o
  -7   6  -3      241.88      227.96     27.82 o
   7  -6  -3      241.88      220.03     26.59 o
   7   6  -3      241.88      259.56     32.33 o
   6  -7  -3      241.88      237.57     28.41 o
   6   7  -3      241.88      182.06     27.32 o
   6   7  -3      241.88      235.15     35.11 o
   1  -8   3     2120.51     1968.58     71.32 o
   8  -1  -3     2120.51     2157.20     71.23 o
   1   8  -3     2120.51     2000.95     80.45 o
   1  -8  -3     2120.51     2049.99     66.89 o
   8  -1   3     2120.51     1910.37     73.24 o
   8  -1  -3     2120.51     2158.98     73.05 o
  -1   8  -3     2120.51     1919.00     76.71 o
   1   8   3     2120.50     2118.80     73.47 o
   8   1   3     2120.50     2146.79     76.16 o
  -1   8   3     2120.51     2136.33     74.24 o
   8   1  -3     2120.51     2126.10     72.73 o
  -1  -8   3     2120.51     2100.26     68.81 o
   8  -1   3     2120.51     2067.75     74.61 o
   8   1   3     2120.50     2047.84     75.11 o
   3   8  -3     1262.73     1250.15     54.49 o
   3   8  -3     1262.73     1209.61     65.07 o
   3  -8  -3     1262.73     1244.45     57.91 o
  -3   8  -3     1262.73     1296.43     63.61 o
  -8   3  -3     1262.73     1273.68     60.38 o
   8  -3  -3     1262.73     1173.95     57.59 o
   3   8   3     1262.73     1277.92     58.69 o
   8   3  -3     1262.73     1252.93     61.83 o
   8   3   3     1262.73     1213.03     59.33 o
  -8  -3  -3     1262.73     1220.55     55.22 o
   8  -3   3     1262.73     1250.42     59.60 o
  -8   3   3     1403.49     1392.73     58.47 o
   3  -8   3     1403.49     1431.73     66.59 o
  -5  -8  -3     1934.26     1920.97     75.53 o
   5  -8  -3     1934.26     1917.87     78.54 o
  -8  -5  -3     1934.25     1998.78     77.26 o
   8   5   3     1934.25     1980.71     82.15 o
   5   8  -3     1934.26     1947.53     87.12 o
   8   5  -3     1934.26     1886.84     78.86 o
   8  -5   3     1934.26     1947.53     74.75 o
  -8   5  -3     1934.26     1975.46     80.73 o
   8   5  -3     1934.26     1976.88     87.35 o
   5   8   3     1934.26     1952.74     77.81 o
   5   8  -3     1934.26     1871.41     76.26 o
   5  -8   3     2238.07     2222.95     87.93 o
   8  -5  -3     2238.07     2131.05     83.59 o
  -5   8  -3     2238.07     2213.91     87.02 o
  -7  -8  -3      575.14      566.43     43.32 o
   7   8  -3      575.14      580.82     50.75 o
  -7   8  -3      575.14      520.92     43.64 o
   8  -7  -3      575.14      566.24     48.70 o
   7   8   3      575.14      613.21     48.24 o
   7  -8  -3      575.14      594.63     46.28 o
  -8  -7  -3      575.14      582.14     45.37 o
   8   7  -3      575.14      551.26     49.15 o
   7   8  -3      575.14      544.52     46.33 o
   8   7   3      575.14      628.79     49.43 o
  -8   7  -3      575.14      527.75     44.37 o
   9   0   3     2222.17     2142.61     82.87 o
   0   9  -3     2222.17     2179.23     88.53 o
   0  -9  -3     2222.17     2289.49     73.69 o
   9   0  -3     2222.17     2282.00     80.72 o
   0   9   3     2222.17     2198.50     80.95 o
   9   0   3     2222.17     2296.71     86.38 o
   0  -9   3     2222.17     2159.64     76.34 o
   2   9   3        4.93       16.62     10.20 o
   9   2   3        4.93       23.54     12.25 o
   2  -9   3        4.93       18.35     10.01 o
   9  -2   3        4.93        5.87     10.70 o
   9  -2  -3        4.93       10.42      9.38 o
  -9   2   3        4.93       -0.14      7.37 o
   9   2  -3        4.93       -3.69      5.10 o
  -2  -9   3        4.93        7.69      8.38 o
   2  -9  -3        4.93        7.24      6.46 o
   2   9  -3        4.93        4.64      7.92 o
  -2   9  -3        4.93        9.97      9.33 o
   9   2   3        4.93        2.00      6.56 o
  -9   2  -3        4.93       13.43      9.83 o
   4  -9   3     2058.57     2047.93     86.35 o
   9   4  -3     1792.74     1924.64     86.60 o
   4   9  -3     1792.74     1727.22     72.59 o
  -9   4  -3     1792.74     1829.06     78.34 o
  -4   9  -3     1792.74     1710.20     79.43 o
   4   9  -3     1792.74     1847.08     84.59 o
   9  -4   3     1792.74     1855.24     79.89 o
   4  -9  -3     1792.74     1882.44     78.84 o
   4   9   3     1792.74     1785.71     75.28 o
  -9  -4  -3     1792.74     1795.38     73.82 o
   9   4   3     1792.74     1802.78     80.26 o
   9  -4  -3     1792.74     1761.94     79.71 o
   9   6   3        0.87       13.02     13.02 o
  -9  -6  -3        0.87       30.55     15.39 o
  -9   6  -3        0.87        4.78      9.56 o
   6   9  -3        0.87       12.61     11.84 o
   9   6  -3        0.87       10.52      8.24 o
  -9  -6   3        0.87        3.91     10.15 o
   6  -9  -3        0.87       15.98     10.97 o
  -6  -9  -3        0.87        3.14      5.69 o
   6   9   3        0.87        1.59     10.97 o
   9  -6  -3        1.00       -0.59     18.30 o
  -6   9  -3        1.00        4.96      8.79 o
   6  -9   3        1.00        9.79     10.97 o
  10   1  -3       28.99       30.05     12.38 o
   1 -10   3       28.99       40.83     15.11 o
  -1  10  -3       28.99       34.83     15.25 o
  10   1   3       28.99       32.28     15.84 o
  10  -1   3       28.99       21.71     13.29 o
   1  10  -3       28.99       51.08     19.07 o
  10   1   3       28.99       38.60     14.93 o
   1 -10  -3       28.99       36.19     14.57 o
  10  -1  -3       28.99       34.73     13.79 o
  10  -1  -3       28.99       49.30     14.52 o
  -1 -10   3       28.99       58.59     17.44 o
   3 -10   3      158.33      169.10     27.73 o
  10   3  -3      128.34      140.91     27.82 o
  10   3   3      128.34      139.64     29.09 o
  10  -3   3      128.34      133.08     31.64 o
   3  10  -3      128.34      136.00     28.23 o
  10  -3  -3      128.34      140.69     27.68 o
  -3  10  -3      128.34      121.11     27.27 o
   3  10   3      128.34      163.22     27.27 o
   3 -10  -3      128.34      148.29     26.73 o
 -10   3  -3      128.34      119.65     25.50 o
   5  10  -3        0.29       10.61      8.51 o
 -10  -5  -3        0.29       -3.10      7.06 o
   5  10   3        0.29        3.87      8.74 o
  -5  10  -3        0.29        6.24      9.15 o
  10   5  -3        0.29       -3.23      7.33 o
  10  -5  -3        0.29        5.14     14.52 o
  10  -5   3        0.29        1.46     12.75 o
   5 -10  -3        0.29        1.32      7.60 o
 -10   5  -3        0.29        3.78      9.29 o
  -5 -10   3        0.29       -0.18      5.19 o
  10   5   3        0.29        6.37     10.33 o
   0 -11   3      581.23      607.47     44.23 o
  11   0   3      581.23      571.71     48.38 o
  11   0   3      581.23      585.74     49.93 o
   0  11  -3      581.23      604.83     48.74 o
  11   0  -3      581.23      639.91     47.06 o
 -11   2  -3      130.54      216.08     33.56 o
  -2  11  -3      130.54      150.79     29.64 o
   2 -11  -3      130.54      191.63     27.86 o
   2  11  -3      130.54      172.24     29.91 o
  11  -2  -3      130.54      161.17     30.05 o
  11   2   3      130.54      179.39     32.74 o
  11  -2   3      130.54      158.62     31.55 o
  11   2  -3      130.54      196.73     30.64 o
   2 -11   3      130.54      185.99     30.32 o
   0   0   4    14990.33    15783.07    132.29 o
   0   0  -4    14990.33    15940.99    110.01 o
   0   0  -4    14990.33    15673.43    108.53 o
   0   2   4     3392.20     3325.55     66.74 o
   0  -2  -4     3392.20     3353.87     53.83 o
  -2   0  -4     3392.20     3330.10     55.21 o
  -2   0   4     3392.21     3468.14     55.80 o
   0   2  -4     3392.21     3453.34     55.71 o
  -2   0  -4     3392.20     3449.71     42.52 o
   0  -2   4     3392.21     3313.55     42.20 o
   2   0  -4     3392.21     3282.16     54.70 o
   0   2   4     3392.20     3424.84     37.97 o
   2   0   4     3392.20     3319.99     61.41 o
   2   0  -4     3392.21     3470.49     50.75 o
   2   0  -4     3392.21     3419.23     34.80 o
   0  -2  -4     3392.20     3451.91     52.13 o
   0  -2   4     3392.21     3294.57     56.77 o
   0   2  -4     3392.21     3269.61     50.56 o
   2   0   4     3392.20     3407.60     46.06 o
  -2   2  -4    39657.46    40270.65    201.61 o
   2  -2   4    39657.46    41433.71    221.33 o
   2  -2   4    39657.46    42301.59    202.55 o
   2  -2  -4    39657.46    40368.41    223.77 o
  -2  -2  -4    39657.43    39535.82    161.02 o
  -2   2  -4    39657.46    39309.10    232.71 o
  -2   2   4    39657.46    40164.16    218.83 o
  -2   2   4    39657.46    36877.85    223.87 o
   2   2   4    39657.43    40681.50    257.08 o
   2  -2  -4    39657.46    39528.09    202.90 o
   2   2   4    39657.43    39032.95    176.89 o
  -2  -2   4    45886.36    47315.66    235.42 o
   2   2  -4    45886.36    50584.21    232.69 o
   2   2  -4    45886.36    45934.71    225.76 o
   1   3   4        0.50        3.82      2.82 o
   1  -3  -4        0.50       -0.05      2.00 o
  -1   3   4        0.50        5.55      3.23 o
  -1   3  -4        0.50        4.83      3.14 o
  -1   3   4        0.50       10.97      5.60 o
   3   1   4        0.50        1.46      3.51 o
   1  -3   4        0.50        2.28      2.96 o
   3  -1   4        0.50        4.14      2.41 o
   1   3   4        0.50        4.83      4.92 o
   1  -3   4        0.50        6.87      2.46 o
  -3   1   4        0.50        2.19      2.87 o
   3  -1   4        0.50       18.44      6.05 o
  -3  -1  -4        0.50        2.32      3.23 o
   3  -1  -4        0.50       11.97      3.73 o
  -3   1  -4        0.50        1.37      2.41 o
  -3   1  -4        0.50       10.42      4.19 o
   3   1   4        0.50        7.33      3.64 o
  -1  -3  -4        0.50        3.10      2.87 o
  -1   3  -4        0.50        2.46      2.91 o
  -3  -1   4        0.57        8.83      3.55 o
   3   1  -4        0.57        0.59      2.23 o
  -1  -3   4        0.57        4.87      3.37 o
   1   3  -4        0.57        3.82      4.05 o
   1   3  -4        0.57        1.59      2.91 o
   3   1  -4        0.57        5.83      2.96 o
   0   4   4     4828.33     5083.89     73.54 o
   4   0   4     4828.34     4849.52     86.79 o
   0  -4  -4     4828.33     4947.71     74.37 o
  -4   0  -4     4828.34     5103.95     73.08 o
   0  -4  -4     4828.33     5083.39     74.41 o
   4   0   4     4828.34     4776.67     83.20 o
  -4   0  -4     4828.34     5039.83     77.45 o
   0   4   4     4828.33     5117.97     91.80 o
   0  -4   4     5586.71     5666.25     89.27 o
   0  -4   4     5586.71     5466.42     88.17 o
   4   0  -4     5586.71     5880.45     76.38 o
  -4   0   4     5586.71     5843.09     68.78 o
   0   4  -4     5586.71     5710.84     76.38 o
   0   4  -4     5586.71     6103.77     98.35 o
   4   0  -4     5586.71     5925.27     82.87 o
  -2  -4  -4     2293.45     2242.14     57.71 o
  -4   2  -4     2293.45     2428.08     55.15 o
  -2   4   4     2293.45     2318.74     60.73 o
  -2   4  -4     2293.45     2376.18     60.37 o
   2  -4  -4     2293.45     2323.58     59.82 o
  -4   2  -4     2293.45     2294.09     53.32 o
   4  -2  -4     2293.45     2278.72     55.24 o
   2   4   4     2293.45     2326.28     62.56 o
   2  -4   4     2293.45     2355.46     62.47 o
   2   4  -4     2293.45     2267.47     65.40 o
   4   2   4     2293.45     2180.81     60.55 o
   2  -4  -4     2293.45     2329.07     56.52 o
   4   2   4     2293.45     2312.29     52.55 o
   4   2  -4     2293.45     2316.54     53.23 o
  -4   2   4     2293.45     2306.07     60.55 o
  -4  -2  -4     2293.45     2363.60     59.31 o
   2  -4  -4     2293.45     2295.28     57.76 o
   4   2  -4     2293.45     2295.00     55.38 o
  -2  -4  -4     2293.45     2286.04     56.66 o
   2   4  -4     2293.45     2343.11     54.24 o
  -4  -2   4     2293.45     2140.79     49.48 o
  -4  -2  -4     2293.45     2296.24     59.18 o
   4   2   4     2293.45     2312.65     64.57 o
   4   2  -4     2293.45     2287.87     53.41 o
  -2   4  -4     2293.45     2334.24     59.27 o
   4  -2  -4     2293.45     2350.57     57.94 o
   2   4  -4     2293.45     2263.45     55.11 o
   2   4   4     2293.45     2324.13     52.64 o
   4  -2   4     2293.45     2244.74     55.61 o
   4  -2   4     2293.45     2297.24     54.19 o
   4  -2  -4     2293.45     2274.38     56.71 o
  -2  -4   4     2543.73     2354.80     54.91 o
  -2  -4   4     2543.73     2396.03     57.01 o
   2  -4   4     2624.91     2510.09     62.24 o
   4  -4   4     2402.54     2381.94     55.17 o
   4   4   4     2402.54     2285.08     65.18 o
  -4   4   4     2402.54     2406.63     69.48 o
   4   4  -4     2402.54     2503.85     71.13 o
   4  -4  -4     2402.54     2366.22     65.92 o
   4   4  -4     2402.54     2659.32     73.82 o
  -4  -4   4     2402.54     2241.97     56.50 o
   4   4  -4     2402.54     2343.45     63.04 o
   4  -4  -4     2402.54     2409.14     67.97 o
   4   4   4     2402.54     2436.66     63.04 o
  -4   4  -4     2402.54     2360.68     64.27 o
   4   4   4     2402.54     2348.62     69.02 o
  -4   4  -4     2402.54     2411.06     64.86 o
   4   4   4     2402.54     2339.20     60.48 o
   4  -4  -4     2402.54     2401.87     66.33 o
  -4  -4  -4     2402.54     2344.69     66.83 o
   4   4  -4     2402.54     2360.59     64.96 o
   4  -4   4     2402.54     2325.81     65.14 o
   4  -4   4     2402.54     2357.48     62.85 o
  -4  -4  -4     2402.54     2419.38     65.78 o
   1   5  -4        0.10        2.78      4.92 o
   5   1   4        0.10        2.05      4.64 o
   5   1  -4        0.10        0.23      2.19 o
   1  -5  -4        0.10       34.28      8.97 o
   5   1  -4        0.10        7.97      4.78 o
  -5  -1  -4        0.10        0.77      3.78 o
  -1   5   4        0.10        4.78      5.01 o
   1   5   4        0.10        8.24      6.05 o
   5   1   4        0.10        1.78      3.10 o
   1   5  -4        0.10        2.05      2.91 o
   5   1   4        0.10        0.77      4.19 o
   5  -1   4        0.10       -1.73      3.14 o
  -5  -1  -4        0.10        0.64      3.00 o
  -1   5   4        0.10       -0.86      3.14 o
  -1  -5  -4        0.10       18.85      6.60 o
  -5  -1  -4        0.10        0.14      3.60 o
   1   5  -4        0.10        2.50      3.91 o
   5   1  -4        0.10       16.30      6.05 o
   1   5   4        0.10       -0.18      5.42 o
   5  -1   4        0.10        1.46      4.10 o
   5  -1   4        0.10        2.55      4.14 o
   1   5   4        0.10        9.06      5.92 o
   5   1  -4        0.10        2.09      2.82 o
  -5   1  -4        0.10        0.36      2.96 o
   1   5  -4        0.10        5.19      4.10 o
  -1  -5  -4        0.10       18.76      6.60 o
   5   1  -4        4.29       23.63      6.69 o
  -1  -5   4        4.29       16.48      7.24 o
  -1  -5   4        4.29       22.94      8.74 o
   1  -5   4        0.11        3.69      4.32 o
  -1   5  -4        0.11        2.32      5.05 o
   1  -5   4        0.11        2.19      4.83 o
  -5   1   4        0.11        4.05      4.87 o
  -1   5  -4        0.11        3.91      4.23 o
   5  -1  -4        0.11        5.10      4.28 o
   5  -1  -4        0.11        1.41      3.73 o
   5  -1  -4        0.11       -0.55      2.96 o
   5   3  -4        0.47       -0.82      2.28 o
   5   3   4        0.47       -0.91      4.55 o
   5  -3   4        0.47        0.86      3.78 o
   5   3   4        0.47        2.32      4.32 o
   5  -3  -4        0.47       -0.91      2.91 o
   3   5   4        0.47        4.05      6.87 o
  -3   5  -4        0.47        3.46      4.73 o
  -3   5  -4        0.47        2.82      4.10 o
  -5  -3  -4        0.47        2.78      4.23 o
   5   3  -4        0.47        0.59      3.00 o
  -3  -5   4        0.47        2.05      4.51 o
   3   5   4        0.47       -0.91      3.73 o
   5   3  -4        0.47        2.91      4.05 o
  -5   3  -4        0.47        6.51      4.60 o
   5   3   4        0.47        6.01      4.78 o
  -3  -5  -4        0.47        3.87      4.19 o
   3   5  -4        0.47        2.96      4.73 o
  -5   3  -4        0.47       11.06      5.78 o
   5  -3  -4        0.47        1.41      4.32 o
   5   3   4        0.47        8.29      6.65 o
  -5  -3  -4        0.47        5.51      6.33 o
   5   3  -4        0.47        0.86      2.55 o
   5  -3   4        0.47        0.82      4.51 o
   3   5  -4        0.47        5.74      4.73 o
  -5   3   4        0.47        0.14      3.69 o
   3   5  -4        0.47        1.73      3.55 o
   3   5  -4        0.47       -1.09      4.19 o
  -3  -5  -4        0.47        3.28      3.51 o
  -3   5   4        0.47        4.78      4.64 o
   3  -5  -4        0.47        1.96      5.87 o
   3  -5   4        0.47        7.74      5.28 o
   5  -3  -4        0.47        5.83      4.87 o
   3  -5  -4        0.47        6.92      5.51 o
  -3  -5   4        0.47        0.77      3.69 o
   3  -5   4       12.95        9.97      8.69 o
   0  -6  -4      677.31      654.67     32.40 o
  -6   0  -4      677.31      649.88     32.63 o
   6   0  -4      677.31      616.43     31.45 o
   6   0   4      677.31      654.03     34.00 o
   0   6  -4      677.31      657.22     38.97 o
   0   6  -4      677.31      622.99     37.83 o
   6   0   4      677.31      662.32     38.65 o
   6   0  -4      677.31      655.62     33.22 o
   6   0   4      677.31      637.90     36.69 o
   0  -6  -4      677.31      658.13     31.63 o
   0  -6   4      842.96      762.57     39.84 o
   0  -6   4      842.96      794.84     39.52 o
  -2   6  -4    13649.71    14749.72    185.45 o
  -2   6  -4    13649.71    14824.88    188.57 o
   2  -6   4    13649.71    14063.63    181.78 o
   2  -6   4    13649.71    14093.35    180.01 o
   6  -2  -4    13649.71    14881.63    164.76 o
   6  -2  -4    13649.71    14511.61    158.48 o
   6  -2  -4    13649.71    13714.21    165.45 o
  -2  -6   4    11796.81    12529.93    154.77 o
  -6  -2  -4    11796.80    12291.86    154.31 o
   6  -2   4    11796.81    12856.09    162.61 o
  -2  -6   4    11796.81    12439.03    148.61 o
  -2  -6  -4    11796.80    12635.40    150.18 o
   2   6  -4    11796.81    12219.18    144.57 o
   6   2   4    11796.80    12121.27    150.88 o
  -6  -2   4    11796.81    12456.42    155.79 o
   6   2  -4    11796.81    12291.81    150.83 o
  -2  -6  -4    11796.80    12488.93    153.94 o
   6   2  -4    11796.81    12231.24    148.65 o
   6  -2   4    11796.81    12403.27    156.68 o
   6   2   4    11796.80    12049.10    153.85 o
   2   6  -4    11796.81    12179.29    183.76 o
   2  -6  -4    11796.81    12269.22    159.27 o
  -2   6   4    11796.81    12419.64    163.86 o
   2   6  -4    11796.81    11323.28    174.72 o
  -6   2  -4    11796.81    12207.17    151.67 o
   6   2   4    11796.80    12042.37    165.81 o
   2   6  -4    11796.81    12410.50    149.25 o
   2  -6  -4    11796.81    12148.40    152.08 o
  -6   2  -4    11796.81    12383.97    151.57 o
  -6  -2  -4    11796.80    12007.17    155.28 o
   6   2  -4    11796.81    12172.94    151.06 o
   6   2   4    11796.80    12677.89    177.45 o
   6  -4  -4      604.80      549.13     36.54 o
  -4   6   4      604.80      606.58     37.91 o
   6  -4   4      604.80      657.39     37.13 o
   6   4   4      604.80      599.29     37.04 o
  -4   6  -4      604.80      591.09     37.77 o
   6  -4  -4      604.80      591.27     37.18 o
   4   6  -4      604.80      598.56     42.15 o
  -6  -4  -4      604.80      564.94     36.04 o
  -6   4   4      604.80      554.78     37.54 o
   6   4  -4      604.80      546.94     37.82 o
   6   4   4      604.80      599.29     36.13 o
   6  -4  -4      604.80      609.64     37.18 o
   4  -6   4      604.80      631.64     40.14 o
  -4  -6  -4      604.80      582.62     36.45 o
   4  -6   4      604.80      562.93     37.82 o
   4  -6  -4      604.80      562.71     36.72 o
   4   6  -4      604.80      580.70     36.18 o
   6   4  -4      604.80      523.79     34.72 o
  -4   6  -4      604.80      584.26     38.73 o
  -6   4  -4      604.80      577.29     36.27 o
   4  -6  -4      604.80      609.86     38.36 o
   6  -4   4      604.80      572.50     33.63 o
  -6   4  -4      604.80      576.69     35.77 o
   4   6  -4      604.80      602.39     41.96 o
  -6  -4  -4      604.80      599.84     38.23 o
  -6  -4   4      604.80      572.05     36.68 o
  -4  -6  -4      604.80      582.30     36.04 o
   6   4  -4      604.80      591.77     39.28 o
  -4  -6   4      604.80      553.96     35.63 o
   4   6   4      604.80      592.78     35.63 o
   4  -6  -4      604.80      573.96     36.95 o
  -6  -6  -4     5721.93     5607.90    124.13 o
   6  -6  -4     5721.94     5441.42    126.01 o
   6   6  -4     5721.93     5754.14    128.31 o
   6   6   4     5721.93     5828.55    127.30 o
   6   6  -4     5721.93     5579.96    140.92 o
   6  -6  -4     5721.94     5819.24    129.41 o
  -6   6  -4     5721.94     5708.04    129.32 o
  -1   7  -4        0.13        6.01      6.92 o
  -1   7  -4        0.13        5.74      6.28 o
   1   7  -4        0.13        5.37      6.65 o
   7  -1   4        0.13       14.84      8.92 o
   7  -1  -4        0.13        5.46      4.87 o
   7   1  -4        0.13        2.78      3.64 o
   7  -1   4        0.13        6.01      7.10 o
  -7  -1  -4        0.13        0.18      3.87 o
   7   1   4        0.13        1.91      5.33 o
   7  -1  -4        0.13        7.88      6.42 o
   1  -7  -4        0.13        3.60      6.15 o
  -1  -7   4        0.13       -0.41      5.96 o
   1  -7  -4        0.13        2.64      5.05 o
  -7   1  -4        0.13        5.14      5.28 o
   7   1   4        0.13        2.64      7.19 o
   7  -1   4        0.13        2.32      4.78 o
  -1  -7   4        0.13        1.23      4.42 o
   7   1   4        0.13        6.74      6.51 o
   1   7  -4        0.13       -1.68      5.46 o
   1  -7   4        7.84       22.31     11.84 o
   1  -7   4        7.84       30.41     13.79 o
  -3  -7  -4        0.00       -1.91      3.64 o
   3   7  -4        0.00        2.96      6.05 o
   3   7  -4        0.00        3.87      7.56 o
   7   3  -4        0.00       34.28      9.92 o
   7   3   4        0.00        7.69      5.37 o
   3  -7  -4        0.00        0.00      5.51 o
  -7  -3  -4        0.00        5.01      6.42 o
   7   3   4        0.00        4.87      5.83 o
   7   3  -4        0.00        2.37      4.32 o
  -7  -3   4        0.00        3.19      5.83 o
  -3  -7  -4        0.00        1.59      4.42 o
  -7   3  -4        0.00       -1.68      4.37 o
   7   3   4        0.00        1.27      6.05 o
   7  -3   4        0.00       35.46     13.16 o
  -3  -7   4        0.00        2.00      4.55 o
   3  -7   4        0.00        8.06      8.42 o
   7  -3  -4        0.00       13.34      7.88 o
  -3   7  -4        0.00       68.83     14.98 o
   5  -7  -4        0.23       17.75     13.34 o
   5   7   4        0.23        6.33      7.97 o
   7   5  -4        0.23        5.14      7.10 o
   5   7  -4        0.23        0.86      7.15 o
   5   7  -4        0.23        5.28      7.15 o
   7   5   4        0.23        3.60      8.29 o
  -5  -7  -4        0.23        5.37      6.46 o
  -5   7  -4        0.23        4.46      8.51 o
   7   5  -4        0.23        5.92      6.10 o
   5  -7   4        0.23        5.10      7.24 o
  -7   5  -4        0.23        2.41      7.19 o
  -7  -5  -4        0.23        6.42      6.24 o
   7  -5  -4        0.23        0.96      7.42 o
   7  -5  -4        0.23       33.19     12.43 o
   7  -5   4        0.23        8.06     11.20 o
   5  -7  -4        0.23        7.88      7.56 o
   8   0   4     1113.97     1057.62     56.44 o
   0  -8  -4     1113.97     1197.50     49.29 o
   0  -8   4     1113.97     1042.76     51.75 o
   0   8  -4     1113.97     1184.14     62.05 o
   8   0  -4     1113.97     1179.17     52.89 o
   8   0   4     1113.97     1117.71     54.85 o
  -2   8  -4     1074.70     1078.33     59.18 o
   8   2   4     1074.70     1043.63     53.57 o
   8   2   4     1074.70     1037.89     55.30 o
   8  -2   4     1074.70     1124.87     57.44 o
   2  -8  -4     1074.70     1112.29     52.38 o
   8   2  -4     1074.70     1018.24     51.24 o
   2   8  -4     1074.70     1045.14     59.13 o
   8  -2  -4     1074.70      973.11     51.65 o
  -2  -8   4     1074.70     1066.66     50.38 o
  -8   2  -4     1074.70     1109.37     53.80 o
   2  -8   4     1147.15     1114.00     56.99 o
   8   4   4      787.91      750.67     47.85 o
   8  -4   4      787.91      773.72     47.80 o
   8   4  -4      787.91      825.49     49.85 o
  -4  -8  -4      787.91      825.99     46.85 o
   8   4  -4      787.91      778.01     51.27 o
  -8  -4  -4      787.91      774.04     46.89 o
   4   8  -4      787.91      788.35     53.68 o
   4   8  -4      787.91      748.89     45.57 o
   4  -8  -4      787.91      761.33     47.57 o
  -8   4  -4      787.91      852.74     50.81 o
   4  -8   4      911.67      929.08     55.74 o
  -4   8  -4      911.67      906.34     54.97 o
   8  -4  -4      911.67      828.50     51.64 o
   8  -6  -4      454.76      486.09     43.68 o
   6   8  -4      454.76      451.38     40.54 o
   6  -8  -4      454.76      476.94     41.31 o
   8   6  -4      454.76      458.08     43.13 o
  -6  -8  -4      454.76      423.78     36.76 o
  -8   6  -4      454.76      430.57     39.63 o
   6   8  -4      454.76      476.30     44.09 o
  -8  -6  -4      454.76      428.38     38.03 o
   8   6  -4      454.76      453.11     40.45 o
   8   6   4      454.76      493.88     41.95 o
  -6   8  -4      454.76      426.01     39.54 o
   1   9  -4        0.00        6.01      9.88 o
   1  -9   4        0.00       31.27     11.74 o
   1  -9  -4        0.00       23.13     10.93 o
   9  -1  -4        0.00        0.23      7.19 o
  -1   9  -4        0.00        5.14      8.24 o
   9  -1   4        0.00        5.28      8.01 o
  -1  -9   4        0.00        3.46      6.92 o
   9   1   4        0.00        3.05      9.20 o
   9  -1   4        0.00       15.71     11.79 o
   9   1   4        0.00       -2.59      6.28 o
   9  -3   4        0.06        6.51     11.84 o
  -9   3  -4        0.06        0.41      7.01 o
   9   3   4        0.06       35.10     15.11 o
   3  -9  -4        0.06       39.01     13.93 o
   9  -3  -4        0.06        6.74      8.38 o
  -3   9  -4        0.06        3.37      8.19 o
   9   3  -4        0.06        0.27      6.15 o
   3   9  -4        0.06        2.55      7.56 o
   3  -9   4        7.38        2.37     14.48 o
   5   9  -4        0.02       -6.01      6.01 o
  -5  -9  -4        0.02        9.06      7.28 o
   9  -5   4        0.02        3.28     16.62 o
  -9   5  -4        0.02       -2.19      6.51 o
   9   5   4        0.02        6.19     10.29 o
   9   5  -4        0.02        6.10      6.42 o
   5   9  -4        0.02       -0.14     10.24 o
  -9  -5  -4        0.02        0.50      8.88 o
   5  -9  -4        0.02        6.78      8.19 o
   9   5  -4        0.02       13.61     10.61 o
  -5   9  -4        0.03       10.20      9.74 o
   5  -9   4        0.03        3.87     10.29 o
   9  -5  -4        0.03        1.91     14.57 o
  10   0   4       65.08       59.41     19.67 o
   0 -10   4       65.08       75.57     19.80 o
  10   0   4       65.08       63.74     20.26 o
   0  10  -4       65.08       64.65     20.49 o
  10   2   4     3585.51     3870.65    119.30 o
  -2  10  -4     3585.51     3675.13    120.67 o
 -10   2  -4     3585.51     3656.93    115.23 o
  10  -2  -4     3585.51     3720.22    118.06 o
   2 -10  -4     3585.51     3662.24    105.67 o
  10  -2   4     3585.51     3774.95    123.73 o
   2 -10   4     3585.51     3935.49    117.70 o
   2  10  -4     3585.51     3791.60    122.91 o
  10   2   4     3585.51     3899.23    119.80 o
  10  -4  -4       83.78       63.05     18.53 o
  10   4   4       83.78       87.14     24.72 o
 -10   4  -4       83.78      100.43     23.08 o
  -4  10  -4       83.78      102.07     23.49 o
   4 -10  -4       83.78       87.64     24.13 o
   4  10  -4       83.78       81.99     22.13 o
  10   4  -4       83.78       97.56     22.35 o
  10  -4   4       83.78       91.78     28.41 o
   4 -10   4      123.51      125.89     24.08 o
  -1 -11   4        0.00        1.87      6.15 o
 -11   1  -4        0.00        3.69      7.92 o
  11   1   4        0.00       -0.73      8.60 o
   0  -1  -5     9103.93     9298.88     92.08 o
   1   0  -5     9103.94     9276.45     91.24 o
  -1   0   5     9103.94     9160.87    107.33 o
   1   0   5     9103.94     9006.64    106.44 o
   0  -1  -5     9103.93     9093.69     92.83 o
  -1   0  -5     9103.94     9236.36     94.51 o
   1   0   5     9103.94     9031.49     91.43 o
   1   0  -5     9103.94     9031.02     96.00 o
   0   1   5     9103.93     8975.54    115.58 o
   0   1  -5     9103.94     9374.92     93.06 o
   0  -1   5     9103.94     9186.14     98.84 o
   0  -1   5     9103.94     8830.03     95.58 o
   2  -1   5       27.77       28.41      6.74 o
   2   1  -5       27.77       27.45      6.78 o
  -1  -2   5       27.77       27.32      7.42 o
  -2  -1  -5       27.77       28.86      7.51 o
   2  -1  -5       27.77       36.47      7.88 o
   1  -2   5       27.77       30.96      7.92 o
   2  -1   5       27.77       40.29      8.79 o
   1  -2   5       27.77       38.24      6.97 o
  -2   1  -5       27.77       34.55      7.42 o
  -1  -2  -5       27.77       36.47      6.56 o
  -2   1  -5       27.77       37.51      6.01 o
  -2  -1   5       27.77       37.38      7.56 o
  -2   1   5       27.77       71.16     11.38 o
  -1   2  -5       27.77       34.19      7.06 o
   2   1   5       27.77       38.88     10.20 o
  -1   2   5       27.77       36.15      9.38 o
  -1   2  -5       27.77       35.51      6.78 o
   1   2   5       27.77       25.45      8.70 o
   1  -2  -5       27.77       40.97      8.38 o
   1   2  -5       27.77       36.47      7.65 o
   2  -1  -5       27.77       32.46      6.46 o
   1  -2  -5       27.77       30.73      6.56 o
  -1  -2  -5       27.77       22.35      6.51 o
   0   3  -5     4127.07     4145.94     66.61 o
  -3   0  -5     4127.06     4346.77     59.08 o
  -3   0  -5     4127.06     4233.12     72.17 o
   3   0   5     4127.06     4095.36     80.80 o
   3   0  -5     4127.07     4146.58     65.05 o
   0   3   5     4127.06     4019.15     84.02 o
   0  -3   5     4127.07     4206.71     77.04 o
   0   3  -5     4127.07     4212.82     73.87 o
   0  -3  -5     4127.06     3663.82     64.08 o
   0  -3  -5     4127.06     4046.48     68.95 o
  -3   0   5     4127.07     4244.93     72.08 o
   3   0  -5     4127.07     4192.79     72.12 o
  -2  -3   5      434.95      454.63     24.92 o
   3   2  -5      434.95      431.03     22.74 o
   2   3  -5      434.95      469.89     24.60 o
   3   2  -5      434.95      447.84     23.74 o
   2   3  -5      434.95      437.95     22.96 o
  -3  -2   5      434.95      411.53     23.15 o
   2   3  -5      434.95      559.06     27.34 o
   3   2  -5      434.95      413.49     22.92 o
   2   3  -5      434.95      391.16     22.83 o
   2  -3   5      375.91      398.63     24.05 o
  -2  -3  -5      375.91      376.81     23.60 o
  -2   3   5      375.91      415.35     26.70 o
   2  -3   5      375.91      371.11     18.54 o
   2  -3  -5      375.91      345.78     23.87 o
  -3  -2  -5      375.91      398.77     24.42 o
  -3   2  -5      375.91      427.47     21.46 o
  -2   3  -5      375.91      371.89     21.69 o
   3  -2  -5      375.91      337.54     22.10 o
  -3   2  -5      375.91      352.02     19.00 o
   3  -2   5      375.91      365.24     21.87 o
  -3   2   5      375.91      351.80     23.37 o
   3  -2   5      375.91      359.59     21.23 o
  -3  -2  -5      375.91      401.13     24.33 o
   3   2   5      375.91      347.60     24.69 o
   3   2   5      375.91      353.48     26.33 o
   2   3   5      375.91      371.70     26.33 o
   2  -3  -5      375.91      347.70     22.64 o
   2   3   5      375.91      375.17     25.60 o
  -2  -3  -5      375.91      372.71     23.14 o
  -2   3  -5      375.91      387.06     19.41 o
   3  -2  -5      375.91      367.42     22.19 o
   3  -2  -5      375.91      387.29     23.92 o
   2  -3  -5      375.91      403.69     23.19 o
  -1   4   5     4960.13     5126.86     98.77 o
   4  -1   5     4960.13     4992.29     86.96 o
   4   1   5     4960.13     5209.08    101.48 o
  -4   1  -5     4960.13     5155.17     79.46 o
   4  -1  -5     4960.13     4958.01     85.30 o
  -1   4  -5     4960.13     5144.51     91.64 o
  -4   1  -5     4960.13     5188.54     78.22 o
   1   4   5     4960.13     5125.48     96.61 o
  -4  -1  -5     4960.13     5045.51     74.91 o
  -4   1  -5     4960.13     5113.07     78.09 o
   1  -4  -5     4960.13     5162.48     83.88 o
   4  -1   5     4960.13     5038.80     91.83 o
  -1  -4  -5     4960.13     5248.24     85.85 o
  -4   1   5     4960.13     5022.44     89.44 o
  -1  -4  -5     4960.13     5083.52     85.81 o
  -1   4   5     4960.13     5111.51     95.00 o
   1   4   5     4960.13     5092.90     99.23 o
  -1   4  -5     4960.13     4977.17     72.66 o
  -1  -4  -5     4960.13     5149.89     74.91 o
  -4  -1  -5     4960.13     5262.54     88.24 o
   4   1   5     4960.13     4884.52     94.31 o
  -4  -1  -5     4960.13     5177.19     89.35 o
  -1   4  -5     4960.13     5016.74     74.73 o
   4  -1  -5     4960.13     5136.42     86.40 o
   1  -4  -5     4960.13     5170.75     86.22 o
  -1  -4   5     5739.21     5758.12     94.96 o
   1   4  -5     5739.21     5782.61     84.60 o
   4   1  -5     5739.21     5654.24     85.20 o
   1   4  -5     5739.21     5877.89     87.59 o
  -4  -1   5     5739.21     5421.24     83.17 o
  -1  -4   5     5739.21     5779.57     92.52 o
   4   1  -5     5739.21     5890.78     88.33 o
   4   1  -5     5739.21     5833.15     84.37 o
   1   4  -5     5739.21     6321.65    105.68 o
   1  -4   5     6099.57     5926.00     98.84 o
   1  -4   5     6099.57     5995.69     97.97 o
   4   3  -5     2599.92     2655.82     64.85 o
   3   4  -5     2599.92     2660.12     71.34 o
   3  -4   5     2599.92     2806.60     72.94 o
  -3   4  -5     2599.92     2757.35     68.18 o
   4   3   5     2599.92     2475.23     72.12 o
   3  -4  -5     2599.92     2739.83     69.42 o
  -3   4   5     2599.92     2686.87     72.80 o
   3  -4   5     2599.92     2771.70     70.52 o
   4   3   5     2599.92     2550.92     76.42 o
   4  -3  -5     2599.92     2791.55     69.65 o
   4  -3  -5     2599.92     2691.77     70.33 o
  -3  -4  -5     2599.92     2718.75     68.78 o
   4  -3  -5     2599.92     2635.24     69.79 o
  -3   4  -5     2599.92     2650.15     67.00 o
   3   4  -5     2599.92     2554.99     68.60 o
  -3  -4   5     2599.92     2638.86     65.21 o
   3  -4  -5     2599.92     2640.78     71.43 o
   3  -4  -5     2599.92     2718.47     71.16 o
  -3  -4  -5     2599.92     2608.67     69.15 o
  -4   3   5     2599.92     2573.87     71.57 o
   4   3  -5     2599.92     2615.49     62.24 o
  -3  -4   5     2599.92     2497.82     61.92 o
   3   4   5     2599.92     2580.96     70.75 o
   4  -3   5     2599.92     2663.41     61.14 o
   3   4   5     2599.92     2693.78     75.36 o
  -4  -3   5     2599.92     2499.47     60.14 o
  -4   3  -5     2599.92     2725.88     65.12 o
  -4  -3  -5     2599.92     2723.18     69.74 o
   4  -3   5     2599.92     2674.66     61.46 o
   3   4  -5     2599.92     2606.71     66.54 o
  -4   3  -5     2599.92     2633.64     63.98 o
  -4  -3  -5     2599.92     2627.97     70.20 o
   4   3  -5     2599.92     2531.02     65.03 o
   3   4  -5     2599.92     2606.43     63.89 o
   5   0  -5     5892.90     6525.65     97.87 o
   5   0  -5     5892.90     6324.10     98.24 o
   0  -5   5     5892.89     5974.41    106.57 o
  -5   0   5     5892.90     6156.60    101.65 o
   0   5  -5     5892.89     6412.18    112.96 o
   5   0  -5     5892.90     6447.92     98.75 o
   0   5  -5     5892.89     6063.23     87.66 o
   0   5  -5     5892.89     6637.74    115.77 o
   0  -5   5     5892.89     6038.35    103.90 o
   0   5  -5     5892.89     6024.41     89.14 o
   0   5   5     5092.95     5528.05    107.43 o
   0  -5  -5     5092.95     5447.68     88.74 o
   5   0   5     5092.95     5381.17    107.29 o
   5   0   5     5092.95     5625.43     90.44 o
   0  -5  -5     5092.95     5441.34     87.59 o
  -5   0  -5     5092.95     5465.45     92.32 o
   0   5   5     5092.95     5297.76    100.77 o
  -5   0  -5     5092.95     5447.54     89.70 o
   5   0   5     5092.95     5252.20    101.96 o
  -5   0  -5     5092.95     5400.00     86.21 o
  -2  -5   5       42.24       40.52     10.47 o
  -2  -5   5       42.24       37.74     10.52 o
   2   5   5       19.45       14.48      7.74 o
   5  -2   5       19.45       23.13      8.60 o
  -2  -5  -5       19.45       45.11     11.47 o
   5   2  -5       19.45       21.35      7.33 o
   5  -2  -5       19.45       10.65      5.78 o
  -5  -2  -5       19.45       19.07      8.56 o
   2  -5  -5       19.45       37.24     10.61 o
   2   5  -5       19.45       48.94     12.29 o
  -2   5   5       19.45        7.10      6.83 o
  -5  -2   5       19.45       18.07      6.87 o
  -5  -2  -5       19.45       19.17      8.38 o
   5   2   5       19.45       19.39      8.65 o
   2   5   5       19.45       24.49      8.51 o
   5   2  -5       19.45       45.84     10.83 o
   5  -2  -5       19.45       13.70      7.28 o
  -2   5  -5       19.45       20.35      7.97 o
   2   5  -5       19.45       61.87     15.39 o
   5   2  -5       19.45       18.53      6.78 o
  -5   2   5       19.45       15.43      7.78 o
  -2  -5  -5       19.45       32.37      9.38 o
  -2   5  -5       19.45       17.12      7.69 o
   2   5  -5       19.45        9.65      6.60 o
  -5   2  -5       19.45       16.12      6.56 o
   5  -2   5       19.45       16.25      7.74 o
   5   2   5       19.45       21.90      9.61 o
   2   5  -5       19.45       23.08      8.15 o
   2  -5  -5       19.45       16.02      7.74 o
   5  -2  -5       19.45       17.75      7.06 o
  -5   2  -5       19.45       20.26      6.92 o
   5   2   5       19.45       24.90      9.24 o
   2  -5   5       22.33       31.32      9.33 o
   2  -5   5       22.33       35.28     10.61 o
   4  -5   5     3492.74     3444.45     91.35 o
   4  -5  -5     3492.74     3606.51     92.36 o
   4  -5  -5     3492.74     3508.43     88.83 o
  -4  -5   5     3492.74     3387.38     75.97 o
   4   5  -5     3492.74     3522.12     87.51 o
   4  -5   5     3492.74     3634.34     90.30 o
  -5   4   5     3492.74     3553.24     93.36 o
   5   4   5     3492.73     3408.84     89.34 o
   4   5  -5     3492.74     3416.99     93.78 o
   4   5  -5     3492.74     3545.50     85.63 o
  -5   4  -5     3492.74     3506.47     86.22 o
   5   4  -5     3492.74     3454.20     85.31 o
  -5  -4  -5     3492.73     3588.89     90.57 o
  -5   4  -5     3492.74     3501.75     86.00 o
   5  -4  -5     3492.74     3677.95     92.91 o
  -5  -4  -5     3492.73     3450.31     87.05 o
   4  -5  -5     3492.74     3493.47     90.80 o
  -4   5   5     3492.74     3556.26     92.08 o
  -4   5  -5     3492.74     3614.52     89.61 o
  -4  -5   5     3492.74     3343.67     76.38 o
  -4  -5  -5     3492.74     3505.00     86.73 o
   5   4   5     3492.73     3564.31     94.60 o
  -4  -5  -5     3492.74     3514.34     87.73 o
   5  -4  -5     3492.74     3450.81     87.96 o
  -4   5  -5     3492.74     3469.39     87.78 o
   5   4  -5     3492.74     3493.56     86.82 o
   4   5  -5     3492.74     3382.67     93.59 o
   5  -4  -5     3492.74     3439.69     89.43 o
  -6  -1  -5       32.49       42.79     11.65 o
  -1   6   5       32.49       43.89     11.93 o
   6  -1   5       32.49       33.82     11.61 o
   6  -1   5       32.49       53.13     12.52 o
   1   6  -5       32.49       36.37     11.29 o
   6   1   5       32.49       57.77     12.43 o
   6   1   5       32.49       46.16     13.93 o
   6   1   5       32.49       55.86     15.34 o
   1   6  -5       32.49       49.89     11.38 o
   1   6  -5       32.49       56.36     15.16 o
   1  -6  -5       32.49       39.01     11.65 o
   1  -6  -5       32.49       47.16     11.70 o
  -1   6   5       32.49       48.07     13.20 o
  -6   1  -5       32.49       38.15      9.79 o
  -6  -1  -5       32.49       38.38      9.61 o
  -6  -1  -5       32.49       52.03     13.34 o
   1   6  -5       32.49       51.08     12.34 o
   6  -1   5       32.49       38.47     12.70 o
  -1   6  -5       37.59       51.99     11.65 o
  -1   6  -5       37.59       59.41     12.25 o
   6  -1  -5       37.59       52.26      9.79 o
   6  -1  -5       37.59       46.53      8.79 o
   6  -1  -5       37.59       55.45     11.38 o
  -6   1   5       37.59       73.93     13.89 o
   1  -6   5       37.59       33.96      9.97 o
   1  -6   5       37.59       41.38      9.38 o
  -1  -6   5       91.62       85.09     15.48 o
  -1  -6   5       91.62       88.83     16.07 o
   3  -6   5      263.64      259.35     25.55 o
   3  -6   5      263.64      250.29     26.78 o
  -3  -6   5      211.62      211.02     21.13 o
  -3   6   5      211.62      230.42     24.32 o
  -6  -3   5      211.62      209.97     22.68 o
   3   6  -5      211.62      242.12     25.23 o
   3  -6  -5      211.62      221.08     23.00 o
   6   3   5      211.62      218.76     24.18 o
  -3  -6  -5      211.62      192.85     20.49 o
  -6  -3  -5      211.62      228.46     23.04 o
   3  -6  -5      211.62      213.98     24.32 o
   6  -3  -5      211.62      265.52     24.36 o
  -6   3  -5      211.62      198.54     20.54 o
   3   6  -5      211.62      181.83     22.54 o
  -3  -6  -5      211.62      194.72     19.81 o
   6   3   5      211.62      192.30     22.54 o
  -6  -3  -5      211.62      188.39     21.99 o
  -3  -6   5      211.62      214.48     20.58 o
  -6   3  -5      211.62      219.99     20.95 o
   3   6  -5      211.62      200.27     20.67 o
   6  -3   5      211.62      197.77     20.95 o
   3   6  -5      211.62      193.08     21.36 o
   6  -3   5      211.62      197.45     20.99 o
   3  -6  -5      211.62      189.57     21.90 o
   6   3   5      211.62      233.92     21.72 o
  -3   6  -5      211.62      203.41     22.54 o
   6   3  -5      211.62      204.10     21.22 o
   6  -3  -5      211.62      212.52     22.13 o
  -3   6  -5      211.62      205.10     22.13 o
   6  -3  -5      211.62      187.57     21.68 o
  -6   3   5      211.62      171.13     21.04 o
   6  -5  -5        0.50        4.83      9.24 o
  -6   5  -5        0.50        3.41      7.33 o
  -5  -6  -5        0.50        5.10      6.01 o
  -6  -5  -5        0.50        3.96      5.69 o
  -5   6  -5        0.50        3.41      7.01 o
   6   5  -5        0.50        8.79      6.19 o
   6   5  -5        0.50        6.74      8.29 o
   5   6  -5        0.50       19.48     10.33 o
   5  -6  -5        0.50        1.91      9.79 o
   6  -5  -5        0.50       26.45     11.43 o
   5  -6  -5        0.50        3.46      5.96 o
   5   6  -5        0.50        3.00      6.19 o
  -7   0  -5     1148.08     1286.66     51.62 o
   7   0   5     1148.08     1218.95     52.58 o
   7   0  -5     1148.08     1211.38     50.66 o
   0   7  -5     1148.08     1210.92     58.91 o
   0  -7  -5     1148.08     1378.64     49.89 o
   0   7  -5     1148.08     1281.51     60.83 o
   7   0   5     1148.08     1097.93     56.09 o
   0  -7   5     1410.09     1467.98     59.71 o
   7  -2  -5      352.26      301.56     27.51 o
  -2   7  -5      352.26      385.22     33.25 o
   2  -7   5      352.26      284.89     28.42 o
  -7   2  -5      304.44      314.15     26.92 o
   7   2   5      304.44      269.52     28.51 o
  -7  -2  -5      304.44      297.94     23.64 o
   7   2   5      304.44      300.81     26.23 o
   2   7  -5      304.44      327.68     31.20 o
  -7  -2  -5      304.44      316.79     27.23 o
   2  -7  -5      304.44      291.93     26.19 o
   7  -2   5      304.44      315.29     29.10 o
  -2  -7   5      304.44      306.73     26.28 o
   2   7  -5      304.44      278.85     24.46 o
   4  -7  -5      896.16      912.56     50.59 o
  -4  -7  -5      896.16      903.90     48.13 o
   4  -7  -5      896.16     1010.41     55.33 o
   4   7  -5      896.16      931.88     49.41 o
   4   7  -5      896.16      836.63     53.28 o
   7  -4  -5      896.16      952.89     51.00 o
   7   4  -5      896.16      896.42     48.86 o
   7   4   5      896.16      886.53     48.13 o
  -7  -4  -5      896.16      907.95     48.95 o
   7  -4  -5      896.16      924.50     52.32 o
  -7   4  -5      896.16      912.01     50.23 o
  -4   7  -5      896.16      897.93     52.46 o
   7  -4   5      896.16      951.53     49.09 o
   4  -7   5     1094.49     1107.66     58.58 o
   6   7  -5      245.89      236.52     28.55 o
   6  -7  -5      245.89      220.62     27.46 o
  -6   7  -5      245.89      222.40     31.83 o
   7   6  -5      245.89      229.37     28.37 o
   6  -7  -5      245.89      232.78     33.38 o
   7  -6  -5      245.89      240.98     34.11 o
  -6  -7  -5      245.89      221.13     26.32 o
   7  -6  -5      245.89      231.23     30.83 o
  -7  -6  -5      245.89      220.58     26.32 o
   6   7  -5      245.89      257.78     35.70 o
   7   6  -5      245.89      237.25     31.88 o
  -7   6  -5      245.89      251.86     29.05 o
   8  -1   5     1798.02     1711.99     68.63 o
  -1  -8   5     1798.02     1797.28     68.04 o
   8  -1  -5     1798.02     1796.91     69.55 o
   8   1   5     1798.02     1696.79     75.02 o
   1  -8  -5     1798.02     1778.98     63.70 o
   1   8  -5     1798.02     1738.96     76.53 o
   8  -1   5     1798.02     1748.54     74.34 o
  -1   8  -5     1798.02     1763.46     75.89 o
   8   1   5     1798.02     1701.08     67.31 o
   1  -8   5     2145.61     1922.12     74.19 o
   3  -8  -5     1085.53     1087.13     55.53 o
  -8   3  -5     1085.53     1080.06     55.80 o
   8  -3   5     1085.53     1140.28     58.67 o
   3   8  -5     1085.53     1051.48     61.04 o
   8   3   5     1085.53     1113.89     55.84 o
  -8  -3  -5     1085.53     1092.74     54.52 o
   8   3   5     1085.53     1141.51     61.45 o
   3   8  -5     1085.53     1071.40     52.65 o
  -3  -8   5     1085.53     1045.42     50.15 o
   8  -3  -5     1256.03     1172.96     60.46 o
   3  -8   5     1256.03     1234.11     62.97 o
  -3   8  -5     1256.03     1200.91     63.65 o
   5   8  -5     1692.46     1625.12     79.29 o
  -5  -8  -5     1692.45     1711.89     71.08 o
   5  -8  -5     1692.46     1590.31     73.58 o
  -5   8  -5     1692.46     1459.20     72.03 o
  -8   5  -5     1692.46     1742.91     76.00 o
  -8  -5  -5     1692.46     1595.51     71.49 o
   8   5  -5     1692.46     1611.66     74.27 o
   5   8  -5     1692.46     1619.78     71.81 o
   5  -8   5     1692.46     1764.40     79.29 o
   8  -5  -5     1692.46     1695.83     78.83 o
   8   7  -5      513.89      512.72     43.82 o
  -8  -7  -5      513.89      516.59     43.55 o
  -8   7  -5      513.89      540.92     45.05 o
   7   8  -5      513.89      577.54     48.15 o
   7  -8  -5      513.89      487.85     42.68 o
   7   8  -5      513.89      513.31     45.78 o
   7  -8  -5      513.89      510.49     46.10 o
   8  -7  -5      513.89      507.71     47.97 o
   8  -7  -5      513.89      523.24     43.27 o
  -7  -8  -5      513.89      566.47     43.50 o
  -7   8  -5      513.89      533.49     44.55 o
   9   0   5     1843.21     1834.72     76.39 o
   0  -9   5     1843.21     1807.48     71.87 o
   0   9  -5     1843.21     1948.02     84.96 o
   9   0   5     1843.21     1871.27     82.04 o
   9  -2   5        1.99        2.41     11.56 o
  -2   9  -5        1.99        3.82      7.33 o
  -9   2  -5        1.99        2.91      8.19 o
   9   2   5        1.99        6.51     10.29 o
   9   2   5        1.99        0.73      7.69 o
   2  -9  -5        1.99        3.91      8.24 o
   2   9  -5        1.99        6.83      8.42 o
   9  -2  -5        1.99        2.14      7.51 o
  -2  -9   5        1.99        2.46      6.69 o
   2  -9   5        3.48        6.56     14.02 o
  -9  -4  -5     1532.20     1629.58     71.56 o
   9  -4   5     1532.20     1563.67     74.98 o
   4   9  -5     1532.20     1492.29     68.23 o
  -9   4  -5     1532.20     1705.66     77.26 o
   9   4   5     1532.20     1563.31     72.79 o
   4  -9  -5     1532.20     1598.52     73.84 o
   4   9  -5     1532.20     1577.68     78.17 o
   9  -4  -5     1772.86     1759.64     81.53 o
  -4   9  -5     1772.85     1826.93     84.27 o
   4  -9   5     1772.85     1846.00     82.58 o
   6   9  -5        0.01        3.64      7.51 o
  -6  -9  -5        0.01        7.60      6.37 o
  -1  10  -5       42.70       48.03     18.16 o
  -1 -10   5       42.70       51.44     17.53 o
   1  10  -5       42.70       88.45     23.95 o
  10   1   5       42.70       61.55     19.35 o
 -10   1  -5       42.70       38.51     14.43 o
  10   1   5       42.70       51.12     19.94 o
  10  -1   5       42.70       57.00     19.67 o
   1 -10   5       42.70       69.83     20.99 o
 -10   3  -5      144.69      160.27     28.09 o
  10  -3  -5      144.69      146.47     27.68 o
  10  -3   5      144.69      169.01     34.42 o
  10   3   5      144.69      179.75     30.46 o
   3 -10  -5      144.69      128.99     26.13 o
  -3  10  -5      144.69      190.13     31.83 o
   3  10  -5      144.69      163.91     29.87 o
   3 -10   5      176.17      203.62     28.23 o
  -1   1   6     2217.07     2418.95     62.77 o
  -1  -1   6     2217.07     2196.61     54.58 o
   1  -1  -6     2217.07     2323.15     52.98 o
   1  -1   6     2217.07     2191.62     51.79 o
   1   1  -6     2217.07     2187.14     50.14 o
  -1   1  -6     2217.07     2194.46     50.28 o
   1  -1   6     2217.07     2150.27     52.20 o
  -1  -1  -6     2217.07     2208.73     53.07 o
  -1  -1  -6     2217.07     2200.41     47.17 o
   1  -1  -6     2217.07     2293.78     50.46 o
   1   1   6     2217.07     2198.48     61.53 o
  -1  -1   6     2217.07     2203.70     53.34 o
   2   0   6     2172.22     2137.95     47.93 o
   0  -2  -6     2172.22     2156.25     51.59 o
   2   0  -6     2172.22     2202.81     50.31 o
   2   0   6     2172.22     2115.77     58.40 o
   0  -2   6     2172.22     2217.40     55.34 o
  -2   0  -6     2172.22     2188.95     51.73 o
   0   2   6     2172.22     2175.55     63.44 o
   2   0  -6     2172.22     2232.90     53.46 o
   0   2   6     2172.22     2089.25     59.91 o
   0   2  -6     2172.22     2212.96     50.17 o
  -2   0  -6     2172.22     2186.16     53.01 o
   0  -2  -6     2172.22     2193.39     49.71 o
   2   0  -6     2172.22     2162.56     53.60 o
   0   2  -6     2172.22     2180.35     50.40 o
   3   1  -6     1593.48     1584.56     44.75 o
  -3  -1  -6     1593.48     1565.38     50.19 o
   1  -3  -6     1593.48     1569.85     47.40 o
   3  -1  -6     1593.48     1475.60     47.08 o
   3  -1  -6     1593.48     1585.06     42.74 o
   3  -1  -6     1593.48     1516.06     47.40 o
   1   3  -6     1593.49     1479.26     48.08 o
   3  -1  -6     1593.48     1584.56     49.87 o
  -1  -3  -6     1593.48     1533.46     48.63 o
  -3   1   6     1593.48     1621.41     50.78 o
  -1   3  -6     1593.49     1581.50     43.02 o
  -1   3  -6     1593.49     1588.62     43.75 o
   3   1  -6     1593.48     1496.24     44.75 o
   3   1   6     1593.48     1614.38     57.08 o
   1   3   6     1593.48     1584.19     56.90 o
  -1   3   6     1593.48     1491.77     54.48 o
   1   3   6     1593.48     1610.40     55.67 o
   1  -3  -6     1593.48     1581.59     46.21 o
   1  -3  -6     1593.48     1543.00     42.97 o
  -1   3   6     1593.48     1508.71     52.74 o
   1   3  -6     1593.49     1570.77     44.93 o
  -1  -3  -6     1593.48     1500.17     46.40 o
   3  -1   6     1593.48     1436.33     47.99 o
  -3  -1  -6     1593.48     1605.70     48.72 o
   1  -3   6     1593.49     1527.84     49.64 o
  -3   1  -6     1593.48     1576.57     44.29 o
   1  -3   6     1593.49     1575.06     48.63 o
  -1  -3   6     1593.49     1498.80     48.72 o
   1   3  -6     1593.49     1580.68     46.21 o
   3   1   6     1593.48     1540.99     54.11 o
  -3   1  -6     1593.48     1578.44     44.80 o
   3   1  -6     1593.48     1569.99     47.77 o
   3  -1   6     1593.48     1562.87     47.99 o
   3   3   6     1187.79     1192.87     52.69 o
  -3   3  -6     1187.80     1199.17     38.14 o
   3  -3  -6     1187.80     1209.52     46.07 o
  -3  -3  -6     1187.79     1130.51     45.89 o
   3  -3  -6     1187.80     1150.54     46.30 o
   3   3   6     1187.79     1189.77     50.32 o
  -3  -3  -6     1187.79     1187.22     46.07 o
   3  -3   6     1187.80     1201.40     46.62 o
  -3   3   6     1187.80     1191.87     49.40 o
   3  -3  -6     1187.80     1158.25     47.94 o
   3   3  -6     1374.36     1405.96     47.28 o
   3   3  -6     1374.36     1337.24     47.00 o
   3   3  -6     1374.36     1330.53     45.27 o
  -3  -3   6     1374.36     1374.93     47.55 o
   4   0  -6       26.68       33.46      9.10 o
   0   4   6       26.68       24.63      9.29 o
   4   0  -6       26.68       36.42      9.56 o
   0  -4   6       26.68       24.86      8.33 o
  -4   0  -6       26.68       32.82      9.38 o
   0   4  -6       26.68       37.74      9.33 o
   0   4  -6       26.68       40.11      9.42 o
   0   4   6       26.68       40.65     12.06 o
   4   0  -6       26.68       34.83      9.38 o
   0  -4  -6       26.68       43.11      9.24 o
   4   0  -6       26.68       27.72      7.47 o
   4   0   6       26.68       30.32     10.43 o
  -4   0  -6       26.68       31.73      9.29 o
   0  -4  -6       26.68       31.73      8.65 o
  -4   0   6       26.68       27.82      8.38 o
   0  -4  -6       26.68       34.42      8.47 o
   4   0   6       26.68       29.45      9.92 o
   0  -4   6       26.70       28.50      8.60 o
  -4  -2  -6     1906.12     2019.85     61.70 o
  -2   4  -6     1906.12     1988.70     50.15 o
   2   4   6     1906.12     2092.24     67.87 o
  -2  -4  -6     1906.12     1976.09     59.97 o
   4  -2   6     1906.12     2018.43     59.28 o
   2  -4  -6     1906.12     1988.15     60.70 o
   4  -2  -6     1906.12     1967.14     60.01 o
  -4  -2  -6     1906.12     2009.12     60.33 o
   4   2   6     1906.12     1953.49     67.41 o
   4  -2   6     1906.12     2000.62     56.73 o
   2  -4   6     1906.12     1970.06     62.75 o
   2   4   6     1906.12     2004.59     64.99 o
   2  -4  -6     1906.12     1987.47     58.32 o
   4   2   6     1906.12     2105.44     72.62 o
  -2   4  -6     1906.12     2039.03     58.74 o
  -2  -4  -6     1906.12     1994.36     58.96 o
   4  -2  -6     1906.12     2020.08     59.42 o
  -2   4   6     1906.12     2005.10     66.68 o
   4  -2  -6     1906.12     2009.75     62.07 o
  -2   4   6     1906.12     2052.64     65.91 o
   2  -4   6     1906.12     1964.13     60.38 o
  -4   2  -6     1906.12     1985.27     51.20 o
  -4   2   6     1906.12     2045.93     62.75 o
   2   4  -6     2205.51     2229.27     60.00 o
   4   2  -6     2205.51     2305.40     61.14 o
   4   2  -6     2205.51     2294.02     61.05 o
   2   4  -6     2205.51     2368.19     60.64 o
  -2  -4   6     2205.51     2238.23     62.79 o
  -4  -2   6     2205.51     2348.54     62.01 o
  -2  -4   6     2205.51     2272.46     64.80 o
   4   2  -6     2205.51     2241.56     58.67 o
   1   5  -6     1220.25     1187.10     43.20 o
   5   1  -6     1220.25     1300.63     46.94 o
   1   5  -6     1220.25     1181.21     43.97 o
  -1  -5   6     1220.25     1156.72     48.03 o
   5   1  -6     1220.25     1203.33     43.42 o
   5   1  -6     1220.25     1282.79     46.25 o
  -5  -1   6     1220.25     1192.25     45.48 o
  -1  -5   6     1220.25     1122.10     47.07 o
  -5   1   6     1054.61     1066.93     46.38 o
  -1   5  -6     1054.61     1062.46     47.38 o
   1   5   6     1054.61     1035.51     48.84 o
   1   5   6     1054.61     1003.05     46.65 o
  -1   5  -6     1054.61     1013.85     36.66 o
   5   1   6     1054.60     1005.33     50.85 o
  -1   5   6     1054.61     1073.04     50.66 o
  -5  -1  -6     1054.60     1020.15     44.42 o
  -5  -1  -6     1054.60     1054.48     44.10 o
  -1   5  -6     1054.61      985.44     37.71 o
   5  -1  -6     1054.61     1022.24     43.55 o
   1  -5  -6     1054.61     1094.07     44.73 o
   1  -5  -6     1054.61     1065.52     42.55 o
  -1   5   6     1054.61     1004.14     47.52 o
   5  -1  -6     1054.61     1040.07     44.46 o
   5  -1   6     1054.60     1052.80     46.60 o
   5  -1   6     1054.60     1072.09     48.79 o
   5  -1  -6     1054.61     1044.72     44.23 o
   5   1   6     1054.60      974.18     48.02 o
  -5   1  -6     1054.60     1059.59     39.99 o
  -1  -5  -6     1054.61     1121.70     43.64 o
  -1  -5  -6     1054.61     1044.63     42.87 o
  -5   1  -6     1054.60     1076.55     41.95 o
   1  -5   6     1160.99     1089.01     47.34 o
   1  -5   6     1160.99     1081.62     48.62 o
   3  -5  -6      827.37      837.00     46.31 o
  -3   5  -6      827.37      840.73     42.30 o
   3   5   6      827.37      873.41     45.99 o
   3  -5  -6      827.37      861.65     45.63 o
  -3  -5  -6      827.37      800.44     41.07 o
  -5   3   6      827.37      858.78     45.58 o
   3  -5   6      827.37      852.45     44.49 o
   5   3  -6      827.37      781.20     37.79 o
  -5  -3   6      827.37      809.33     37.60 o
   3   5  -6      827.37      814.98     41.39 o
   5  -3   6      827.37      823.87     39.47 o
  -5   3  -6      827.37      821.59     39.11 o
   3   5   6      827.37      807.19     42.71 o
  -3   5  -6      827.37      849.48     42.53 o
  -3   5   6      827.37      817.17     46.22 o
  -3  -5  -6      827.37      832.76     42.07 o
   5   3  -6      827.37      817.76     40.16 o
   5   3   6      827.37      758.82     44.99 o
   3  -5  -6      827.37      854.82     42.98 o
  -5  -3  -6      827.37      799.66     41.84 o
   5   3   6      827.37      849.30     48.82 o
  -5  -3  -6      827.37      811.11     43.16 o
   5   3  -6      827.37      802.17     40.57 o
   3  -5   6      827.37      833.21     44.12 o
  -3  -5   6      827.37      808.14     39.61 o
   5  -3  -6      827.37      797.80     42.12 o
   5  -3   6      827.37      839.46     39.66 o
   5  -3  -6      827.37      808.51     42.89 o
   5  -3  -6      827.37      796.16     43.48 o
  -5   3  -6      827.37      820.22     39.24 o
  -3  -5   6      827.37      776.74     39.43 o
   3   5  -6      827.37      778.74     39.02 o
   5   5   6      621.32      669.35     41.64 o
   5  -5  -6      621.32      506.47     37.27 o
  -5  -5  -6      621.32      518.45     37.00 o
   5   5  -6      621.32      538.04     37.00 o
   5  -5  -6      621.32      549.16     40.82 o
  -5   5  -6      621.32      683.16     41.42 o
   0   6  -6     1913.86     2107.49     72.14 o
   0  -6   6     1913.86     1928.38     65.88 o
   0  -6   6     1913.86     1893.59     67.66 o
   6   0  -6     1913.86     2101.73     63.87 o
   0   6  -6     1913.86     1992.39     56.06 o
   6   0  -6     1913.86     2109.31     63.14 o
   6   0   6     1654.06     1807.91     68.50 o
   0  -6  -6     1654.06     1754.84     55.04 o
   0   6   6     1654.06     1776.43     64.30 o
  -6   0  -6     1654.06     1828.91     57.41 o
   6   0   6     1654.06     1777.93     71.51 o
   0   6   6     1654.06     1749.68     66.17 o
  -6   0  -6     1654.06     1767.43     58.73 o
  -2  -6  -6       49.11       47.62     12.38 o
  -2  -6   6       49.11       43.29     13.11 o
   6  -2  -6       49.11       45.75     13.43 o
   6   2   6       49.11       56.77     16.39 o
   6   2   6       49.11       50.49     15.02 o
  -6   2   6       49.11       39.65     12.75 o
  -6  -2  -6       49.11       46.30     13.79 o
   6  -2   6       49.11       50.03     13.89 o
   2  -6  -6       49.11       50.12     14.16 o
   6  -2  -6       49.11       42.16     12.79 o
  -2   6   6       49.11       88.82     18.48 o
   2   6  -6       49.11       59.68     14.61 o
   2   6  -6       49.11       42.02     11.75 o
   2  -6  -6       49.11       68.47     15.02 o
  -2   6  -6       49.11       56.18     14.25 o
   6   2  -6       49.11       38.61     10.56 o
   6  -2   6       49.11       47.53     14.16 o
  -6   2  -6       49.11       52.90     12.61 o
  -6  -2  -6       49.11       47.71     13.34 o
   6  -2  -6       49.11       51.31     12.66 o
   6   2  -6       49.11       40.93     11.70 o
  -2   6  -6       49.11       51.67     14.34 o
  -2   6   6       49.11       75.30     17.62 o
  -2  -6   6       49.11       40.61     12.38 o
   2  -6   6       49.13       30.64     11.43 o
   2  -6   6       49.13       52.86     15.30 o
  -6   4  -6     1538.03     1500.90     61.13 o
  -4  -6  -6     1538.03     1299.49     57.80 o
   6   4  -6     1538.03     1423.17     60.81 o
   4   6  -6     1538.03     1532.84     61.77 o
   6  -4  -6     1538.03     1371.93     61.31 o
   6  -4  -6     1538.03     1420.98     63.96 o
   4  -6  -6     1538.03     1397.66     65.05 o
   6   4   6     1538.03     1485.16     65.42 o
  -4  -6   6     1538.03     1517.37     56.20 o
   4  -6   6     1538.03     1610.12     66.38 o
  -4   6  -6     1538.03     1554.37     64.73 o
   4  -6  -6     1538.03     1393.79     60.77 o
   1   7  -6      561.95      574.49     40.91 o
   7   1   6      561.95      438.13     37.31 o
  -7  -1  -6      561.95      589.80     36.08 o
  -7   1  -6      561.95      574.81     34.81 o
   7  -1   6      561.95      459.46     37.18 o
   1   7  -6      561.95      565.15     33.08 o
   1  -7  -6      561.95      545.47     34.53 o
  -1   7   6      561.95      638.09     40.23 o
  -1   7  -6      650.21      681.46     44.06 o
   7  -1  -6      650.21      619.31     39.19 o
   1  -7   6      650.21      530.73     38.05 o
  -1  -7   6      682.08      561.06     37.55 o
   7  -3   6      461.28      477.33     35.76 o
   3   7  -6      461.28      463.62     34.39 o
   7   3   6      461.28      436.74     38.08 o
  -3   7  -6      461.28      471.00     37.67 o
   7   3  -6      461.28      408.18     32.52 o
  -3  -7  -6      461.28      460.70     33.48 o
  -7  -3  -6      461.28      453.41     34.21 o
  -7   3  -6      461.28      472.82     34.98 o
  -3  -7   6      461.28      460.34     33.07 o
   3  -7  -6      461.28      440.07     34.12 o
   7  -3  -6      461.28      424.35     34.07 o
   7  -3  -6      461.28      429.91     35.67 o
  -3   7   6      461.28      458.93     37.03 o
   3  -7   6      630.08      621.23     43.97 o
  -7   5  -6      375.78      441.05     37.30 o
   5   7  -6      375.78      353.65     33.34 o
   5  -7  -6      375.78      396.87     38.49 o
  -5  -7  -6      375.78      403.57     34.93 o
  -7  -5  -6      375.78      383.30     34.07 o
   7  -5  -6      375.78      357.43     36.44 o
   5  -7  -6      375.78      368.36     34.70 o
  -5   7  -6      375.78      377.43     35.39 o
   7   5  -6      375.78      387.72     34.48 o
   7  -5  -6      375.78      377.43     34.89 o
   7  -7  -6      244.81      316.02     42.58 o
   7  -7  -6      244.81      240.52     33.51 o
  -7  -7  -6      244.81      229.18     27.28 o
   7   7  -6      244.81      245.76     29.37 o
  -7   7  -6      244.81      263.02     29.96 o
   8   0   6      114.00      141.05     23.13 o
   8   0   6      114.00      125.52     25.77 o
   0   8  -6      114.00      151.11     27.09 o
   0  -8   6      114.05      127.80     21.08 o
   8   2   6     1373.22     1447.72     73.20 o
   2  -8  -6     1373.23     1444.25     61.66 o
   2   8  -6     1373.23     1411.64     59.51 o
  -8   2  -6     1373.23     1443.38     64.07 o
   2   8  -6     1373.23     1392.85     68.22 o
  -8  -2  -6     1373.22     1435.91     60.97 o
   8  -2   6     1373.23     1496.70     68.45 o
  -2  -8   6     1373.23     1350.99     59.65 o
  -2   8  -6     1588.92     1817.95     76.82 o
   8  -2  -6     1588.92     1628.77     70.75 o
   2  -8   6     1588.92     1525.72     68.93 o
   8  -4   6       46.59       53.45     19.71 o
   4  -8  -6       46.59       47.57     15.62 o
  -8   4  -6       46.59       47.57     15.25 o
  -4  -8  -6       46.59       59.50     16.21 o
   8  -4  -6       46.59       42.07     16.94 o
   8   4  -6       46.59       65.69     18.62 o
  -8  -4  -6       46.59       48.62     16.62 o
  -4   8  -6       46.59       64.05     18.48 o
   4   8  -6       46.59       47.35     16.39 o
   4  -8   6       46.60       56.54     18.76 o
   6   8  -6     1265.40     1273.65     68.03 o
   6  -8  -6     1265.40     1322.89     70.08 o
  -6   8  -6     1265.40     1295.95     69.17 o
  -8   6  -6     1265.40     1262.75     67.30 o
   8  -6  -6     1265.40     1177.68     64.70 o
  -6  -8  -6     1265.40     1238.77     63.06 o
  -8  -6  -6     1265.40     1172.43     63.28 o
   8  -6  -6     1265.40     1345.60     76.32 o
   8   6  -6     1265.40     1204.44     66.61 o
   1  -9   6      354.51      388.94     36.43 o
   9   1   6      340.68      318.20     35.61 o
  -9   1  -6      340.69      351.31     31.83 o
   9  -1   6      340.69      345.85     37.62 o
   1   9  -6      340.69      395.85     37.48 o
  -1   9  -6      340.69      328.31     34.84 o
  -1  -9   6      340.69      337.47     32.56 o
  -9  -3  -6      290.80      301.60     30.28 o
   9  -3   6      290.81      284.39     35.38 o
   9   3   6      290.80      300.74     33.02 o
   3   9  -6      290.81      311.67     32.42 o
  -9   3  -6      290.81      300.92     30.51 o
   3  -9  -6      290.81      306.52     31.79 o
   9  -3  -6      336.48      323.25     34.84 o
  -3   9  -6      336.48      393.89     37.12 o
   3  -9   6      336.48      359.00     35.70 o
   5   9  -6      252.98      249.99     33.83 o
   5  -9  -6      252.98      287.52     33.97 o
  -5   9  -6      252.98      244.30     30.15 o
  -9  -5  -6      252.98      296.44     32.15 o
  -9   5  -6      252.98      310.10     32.56 o
   9  -5  -6      252.98      270.67     33.33 o
   9   5  -6      252.98      288.52     30.92 o
   0  10  -6     1135.37     1294.37     70.61 o
 -10   0  -6     1135.37     1170.19     59.90 o
  10   0   6     1135.37     1245.46     73.44 o
   0 -10   6     1135.37     1195.45     63.64 o
   2 -10   6      121.59      106.58     21.08 o
  10   2   6      121.57      109.59     25.50 o
 -10   2  -6      121.57      116.69     23.72 o
  -2 -10   6      121.57      112.59     21.63 o
  10  -2  -6      121.57      118.47     25.86 o
  10  -2   6      121.57      117.42     32.10 o
   2 -10  -6      121.57      129.21     23.40 o
   2  10  -6      121.57      128.89     26.50 o
  -2  10  -6      121.57      100.30     23.63 o
  -1   0  -7      218.42      207.76     17.12 o
   0  -1  -7      218.42      231.72     17.85 o
   0  -1   7      218.42      208.99     17.35 o
   0  -1  -7      218.42      276.40     18.99 o
   0   1  -7      218.42      210.77     17.49 o
   0   1   7      218.42      221.70     20.63 o
   0   1  -7      218.42      197.38     16.03 o
   0   1   7      218.42      223.43     20.36 o
   1   0  -7      218.42      204.53     17.21 o
   1   0   7      218.42      207.31     19.40 o
   1   0   7      218.42      210.45     17.08 o
   0  -1  -7      218.42      206.12     16.30 o
  -1   0  -7      218.42      208.67     16.71 o
   1   0  -7      218.42      195.83     16.40 o
   1   0   7      218.42      202.25     18.63 o
   0  -1   7      218.42      207.63     17.76 o
   1   0  -7      218.42      210.81     17.58 o
   0   1  -7      218.42      195.69     16.40 o
  -1   0   7      218.42      224.02     19.63 o
   1   0  -7      218.42      206.44     16.03 o
  -2   1   7     3574.64     3499.53     79.19 o
   2  -1  -7     3574.64     3734.31     76.67 o
   1   2   7     3574.64     3604.25     88.13 o
  -1  -2  -7     3574.64     3506.40     73.69 o
  -1   2  -7     3574.64     3892.79     70.90 o
   2   1  -7     3574.64     3660.99     71.72 o
  -2   1   7     3574.64     3464.92     81.53 o
   2  -1  -7     3574.64     3676.61     70.21 o
  -1  -2  -7     3574.64     3494.48     65.81 o
   1  -2  -7     3574.64     3498.79     72.59 o
  -2  -1  -7     3574.64     3507.32     74.34 o
  -1   2   7     3574.64     3554.34     83.00 o
   2  -1  -7     3574.64     3631.33     75.94 o
  -2   1  -7     3574.64     3586.83     70.21 o
   1  -2   7     3574.64     3584.45     76.72 o
   1  -2  -7     3574.64     3656.40     73.01 o
  -1   2  -7     3574.64     3571.43     70.44 o
   2   1  -7     3574.64     3496.09     72.23 o
   2   1   7     3574.64     3534.22     86.11 o
   1   2  -7     3574.64     3582.94     76.17 o
   1   2  -7     3574.64     3491.55     71.91 o
   2  -1  -7     3574.64     3707.78     70.03 o
   1   2   7     3574.64     3618.78     85.56 o
  -1  -2  -7     3574.64     3520.97     75.89 o
  -2   1  -7     3574.64     3560.34     71.36 o
  -1  -2   7     3574.64     3579.45     78.28 o
   2   1  -7     3574.64     3508.05     74.38 o
   2  -1   7     3574.64     3482.07     73.01 o
  -2  -1   7     3574.64     3314.24     75.12 o
  -2  -1  -7     3574.64     3526.93     76.58 o
   2   1   7     3574.64     3599.39     83.50 o
   1   2  -7     3574.64     3475.47     70.26 o
  -1   2   7     3574.64     3443.48     84.83 o
   1  -2  -7     3574.64     3602.37     70.81 o
   2  -1   7     3574.64     3561.95     77.22 o
  -1   2  -7     3574.64     3585.41     76.86 o
   2  -1   7     3574.64     3791.46     74.52 o
   1  -2  -7     3574.64     3628.26     69.71 o
   0   3  -7        2.02       11.65      5.74 o
   0  -3  -7        2.02        2.05      3.60 o
   0  -3  -7        2.02        5.87      4.10 o
   0  -3  -7        2.02        3.55      4.28 o
   3   0  -7        2.02        6.01      4.78 o
   0   3   7        2.02        6.56      5.87 o
   3   0  -7        2.02       24.90      7.74 o
   3   0   7        2.02        7.24      5.83 o
   0   3  -7        2.02       11.20      6.05 o
   3   0  -7        2.02        7.65      4.64 o
   0  -3  -7        2.02        2.32      3.37 o
   3   0   7        2.02       10.24      7.10 o
  -3   0   7        2.02       13.06      6.60 o
  -3   0  -7        2.02       32.32      9.24 o
   0   3   7        2.02        7.69      6.37 o
  -3   0  -7        2.02        9.56      5.69 o
   3   0  -7        2.02        8.42      5.24 o
  -3   0   7        2.02       11.88      6.74 o
   0  -3   7        2.02        8.74      5.78 o
   3  -2  -7     4145.45     4142.91     87.02 o
   3  -2   7     4145.45     4060.11     78.72 o
  -3  -2   7     4145.45     4150.06     86.33 o
   3   2   7     4145.45     4364.40    104.62 o
   3  -2  -7     4145.45     4176.93     88.72 o
  -2   3   7     4145.45     4240.02     96.05 o
   2   3   7     4145.45     4218.74    100.22 o
   3   2  -7     4145.45     4538.35     87.62 o
  -3  -2  -7     4145.45     4225.62     88.07 o
  -2  -3  -7     4145.45     4184.31     86.84 o
   3   2   7     4145.45     4131.27     98.25 o
   2  -3  -7     4145.45     4123.33     86.79 o
  -3   2   7     4145.45     4106.23     93.99 o
   2  -3   7     4145.45     4086.15     87.84 o
   2   3  -7     4145.45     4087.43     81.61 o
   2  -3  -7     4145.45     4136.13     84.54 o
  -2  -3   7     4145.45     4298.93     89.82 o
   3   2  -7     4145.45     4576.45     84.22 o
  -3   2  -7     4145.45     4292.74     79.18 o
   2   3  -7     4145.45     4020.36     86.24 o
   2   3  -7     4145.45     4183.03     84.50 o
   3  -2   7     4145.45     4056.99     82.30 o
   2   3   7     4145.45     4167.71     98.07 o
  -2   3   7     4145.45     4077.12     97.61 o
  -3   2  -7     4145.45     4172.99     77.53 o
  -3  -2  -7     4145.45     4166.48     91.33 o
  -2   3  -7     4145.45     4163.91     76.52 o
   3   2  -7     4145.45     3986.84     84.73 o
  -2  -3  -7     4145.45     4200.17     90.96 o
   3  -2  -7     4145.45     3993.35     92.11 o
   2  -3   7     4145.45     4162.85     87.52 o
  -2   3  -7     4145.45     4090.41     75.05 o
  -4   1   7      145.04      159.09     18.53 o
  -1   4  -7      145.04      150.62     15.30 o
   4  -1  -7      145.04      149.21     17.39 o
  -4   1  -7      145.04      159.96     16.26 o
   1  -4  -7      145.04      147.30     16.35 o
  -4   1  -7      145.04      135.51     15.89 o
   4  -1  -7      145.04      133.82     15.98 o
   4   1  -7      145.04      146.57     15.39 o
  -4  -1   7      145.04      146.25     16.80 o
   4  -1   7      145.04      159.37     18.49 o
   4   1  -7      145.04      130.63     15.94 o
   1  -4   7      145.04      135.69     16.57 o
  -4  -1  -7      145.04      154.22     17.44 o
   4  -1  -7      145.04      142.70     16.98 o
   4   1   7      145.04      146.30     21.99 o
   1   4   7      145.04      139.83     20.72 o
  -4  -1  -7      145.04      164.47     18.81 o
  -1   4  -7      145.04      134.00     15.48 o
  -1  -4   7      145.04      143.20     20.22 o
  -1   4   7      145.04      119.39     19.62 o
  -1   4   7      145.04      159.64     22.90 o
   1  -4   7      145.04      148.39     17.35 o
   1   4  -7      145.04      137.56     16.07 o
  -1  -4  -7      145.04      144.34     15.75 o
   1   4   7      145.04      168.38     23.63 o
   1  -4  -7      145.04      167.97     18.03 o
  -1  -4  -7      145.04      132.68     15.75 o
  -1  -4   7      145.04      148.94     19.62 o
   1   4  -7      145.04      143.98     15.75 o
   4  -1   7      145.04      171.39     18.71 o
   4   1  -7      145.04      138.60     15.30 o
   4   1   7      145.04      176.71     21.58 o
  -3  -4   7        4.51        0.68      6.56 o
   3   4  -7        4.51       16.39      7.28 o
   3   4  -7        4.51       24.67      7.01 o
   4   3  -7        4.51        9.88      6.37 o
   4   3  -7        4.51        6.60      6.83 o
  -4  -3   7        4.51        6.05      6.19 o
   4   3  -7        4.51        4.28      4.46 o
  -4  -3  -7        3.90        8.29      5.92 o
   3  -4  -7        3.90       18.30      9.88 o
   4  -3  -7        3.90       14.02      7.24 o
   3   4   7        3.90        5.46      7.01 o
  -4  -3  -7        3.90        9.24      5.78 o
  -4   3   7        3.90        7.42      7.69 o
   3  -4  -7        3.90       12.29      7.47 o
   4  -3  -7        3.90       10.88      8.19 o
  -3  -4  -7        3.90        4.23      4.28 o
   4   3   7        3.90        8.56      7.51 o
   4  -3  -7        3.90        3.82      5.64 o
  -3  -4  -7        3.90        7.06      5.92 o
   3  -4   7        3.90       15.20      6.78 o
   3   4   7        3.90        6.96      6.60 o
   3  -4   7        3.90        6.51      4.69 o
   4   3   7        3.90        6.42      7.47 o
  -3   4   7        3.90       12.15      7.19 o
   0  -5   7      376.47      405.39     29.97 o
   5   0   7      376.47      379.10     31.93 o
   5   0  -7      376.47      352.78     26.46 o
   0   5  -7      376.47      446.29     26.87 o
   0   5   7      376.47      341.30     29.42 o
   0   5  -7      376.47      413.72     27.51 o
   5   0   7      376.47      347.63     29.74 o
   5   0  -7      376.47      364.94     27.19 o
   0   5   7      376.47      363.39     30.65 o
  -5   0  -7      376.47      411.35     29.24 o
  -5   0  -7      376.47      379.56     27.19 o
   0  -5   7      381.57      446.93     32.57 o
  -5  -2   7     1565.47     1599.85     56.22 o
   5   2  -7     1565.47     1569.60     56.99 o
   5   2  -7     1565.47     1596.29     55.90 o
   2   5  -7     1565.47     1580.64     54.94 o
   2   5  -7     1565.47     1481.76     55.08 o
  -2  -5   7     1565.47     1466.84     56.95 o
   5   2  -7     1565.47     1658.17     58.18 o
  -2  -5   7     1565.47     1501.06     58.41 o
   5  -2  -7     1352.96     1344.80     55.74 o
   2  -5   7     1352.96     1345.26     58.07 o
   5  -2   7     1352.96     1448.08     57.80 o
   2  -5   7     1352.96     1322.45     55.88 o
   5  -2  -7     1352.96     1384.67     56.52 o
  -5  -2  -7     1352.96     1438.50     56.38 o
   2   5   7     1352.96     1431.02     60.30 o
   5   2   7     1352.96     1465.87     66.60 o
  -2   5   7     1352.96     1409.49     61.40 o
   2  -5  -7     1352.96     1411.36     56.61 o
   5  -2  -7     1352.96     1344.39     57.16 o
  -5  -2  -7     1352.96     1387.23     57.29 o
  -2  -5  -7     1352.96     1360.72     53.51 o
   5   2   7     1352.96     1332.71     61.95 o
   5  -2   7     1352.96     1416.69     54.92 o
  -2  -5  -7     1352.96     1351.19     54.05 o
   2   5   7     1352.96     1341.11     57.75 o
  -2   5   7     1352.96     1399.36     63.00 o
  -5   2   7     1352.96     1356.71     56.79 o
   2  -5  -7     1352.96     1354.43     53.78 o
   5  -4  -7      297.90      287.18     28.37 o
  -4  -5   7      297.90      302.76     25.82 o
   4  -5  -7      297.90      266.05     27.19 o
   5   4  -7      297.90      276.98     25.73 o
  -5  -4  -7      297.90      243.37     25.09 o
  -4  -5  -7      297.90      280.81     26.51 o
   5  -4  -7      297.90      269.88     29.10 o
   4  -5  -7      297.90      287.05     30.69 o
   4   5  -7      297.90      265.28     25.37 o
   5   4   7      297.90      270.97     29.01 o
   4   5   7      297.90      297.43     28.74 o
   1   6   7     1668.11     1862.62     69.68 o
  -1   6   7     1668.11     1647.28     66.44 o
   6  -1  -7     1668.11     1671.51     64.07 o
   1  -6  -7     1668.11     1744.80     62.52 o
  -6   1   7     1668.11     1771.13     65.62 o
  -6  -1  -7     1668.11     1725.27     63.61 o
   1  -6  -7     1668.11     1702.31     59.69 o
  -6  -1  -7     1668.11     1777.88     62.33 o
   1   6   7     1668.11     1685.84     64.93 o
   6  -1   7     1668.11     1707.24     67.54 o
   6  -1  -7     1668.11     1701.13     62.65 o
   6  -1  -7     1668.11     1698.39     62.11 o
   6   1   7     1668.11     1743.38     72.60 o
   1   6  -7     1930.12     1907.01     60.94 o
   1   6  -7     1930.12     1917.28     62.86 o
  -1  -6   7     1930.12     1895.56     67.84 o
   6   1  -7     1930.12     2014.70     64.96 o
   1  -6   7     1848.44     1916.10     70.29 o
   3  -6   7     2098.14     2176.26     78.62 o
  -3  -6   7     2098.14     1820.42     66.61 o
   6   3   7     2098.13     2109.19     82.45 o
   6  -3  -7     2098.14     2152.79     79.26 o
   6   3  -7     2098.14     2010.21     70.45 o
  -3   6   7     2098.14     2135.53     80.76 o
   6  -3   7     2098.14     2245.10     72.55 o
   6  -3  -7     2098.14     2102.48     76.15 o
   3   6  -7     2098.14     1978.25     68.39 o
   3  -6  -7     2098.14     2016.64     72.32 o
  -6  -3  -7     2098.13     1968.39     70.54 o
   3   6   7     2098.14     2135.85     73.96 o
  -3  -6  -7     2098.14     2144.98     71.77 o
  -6  -5  -7      780.45      750.11     46.53 o
   5   6  -7      780.45      786.16     48.58 o
   6  -5  -7      780.45      815.68     54.04 o
  -5  -6  -7      780.45      779.55     46.84 o
   6   5   7      780.45      867.72     51.40 o
   6  -5  -7      780.45      718.35     48.35 o
   6   5  -7      780.45      771.71     48.30 o
   5  -6  -7      780.45      792.13     53.77 o
   5  -6  -7      780.45      714.25     48.26 o
   0  -7   7        1.81        5.78      7.33 o
   7   0   7        1.57        2.73      9.15 o
   0   7   7        1.57       -0.86      5.60 o
  -2   7   7     2213.01     2275.28     83.23 o
   7  -2  -7     2213.01     2195.75     80.63 o
   7  -2  -7     2213.01     2230.68     78.94 o
   2   7  -7     2213.01     2161.32     71.14 o
   7  -2   7     2213.01     2225.65     80.68 o
   7   2   7     2213.01     2264.05     90.13 o
   2  -7  -7     2213.01     2180.73     74.29 o
  -7  -2  -7     2213.01     2161.64     74.56 o
  -2  -7   7     2213.01     2323.41     77.94 o
   2  -7   7     2495.42     2549.24     87.79 o
   7   4   7        0.42        3.19      9.10 o
   7  -4  -7        0.42       -0.23      8.29 o
   4  -7  -7        0.42        4.83      6.69 o
  -4  -7   7        0.42       -2.23      7.24 o
   7   4  -7        0.42        8.33      7.88 o
  -4   7   7        0.42       -3.64      6.96 o
  -4  -7  -7        0.42        9.97      7.97 o
   4   7  -7        0.42       11.20      9.65 o
  -7  -4  -7        0.42        4.78      6.10 o
   7  -4  -7        0.42        8.06      7.92 o
   4  -7   7        0.42       -3.46      6.65 o
   6   7  -7     1440.06     1426.76     69.64 o
  -6   7  -7     1440.06     1479.67     71.69 o
  -7  -6  -7     1440.06     1379.47     66.40 o
   7  -6  -7     1440.06     1448.88     78.67 o
   7   6  -7     1440.06     1478.66     70.87 o
   7  -6  -7     1440.06     1454.08     72.60 o
  -6  -7  -7     1440.06     1446.42     67.22 o
   6  -7  -7     1440.06     1519.84     74.88 o
   1  -8  -7       94.37       99.48     18.94 o
   8  -1   7       94.37      114.96     25.72 o
  -1  -8   7       94.37      120.19     22.54 o
   8   1   7       94.37       80.54     22.99 o
   1  -8   7      109.19      104.99     19.58 o
   8  -3   7        9.51       40.52     18.39 o
   3  -8  -7        9.51       11.61      9.15 o
  -3  -8   7        9.51       19.17     11.24 o
   8  -3  -7        9.51       39.60     15.39 o
  -8  -3  -7        9.51       19.85     12.06 o
  -3   8   7        9.51       14.52      8.92 o
   8   3   7        9.51       14.89     11.88 o
   3   8  -7        9.51       14.25     12.11 o
   3  -8   7        9.82       18.98     14.98 o
   5   8  -7      190.91      198.89     31.33 o
   8  -5  -7      190.91      211.64     30.37 o
  -8  -5  -7      190.91      191.33     29.05 o
   8  -5  -7      190.91      194.11     33.15 o
  -5  -8  -7      190.91      214.69     24.82 o
  -5   8  -7      190.91      226.94     26.77 o
   8   5  -7      190.91      226.98     27.14 o
  -5   8   7      190.91      182.72     29.55 o
   5  -8  -7      190.91      224.48     33.33 o
   0  -9   7      252.86      255.01     32.15 o
   9   0   7      233.86      288.42     39.75 o
   9  -2  -7      616.94      727.28     50.57 o
   2  -9   7      616.94      602.49     45.51 o
   9   2   7      533.19      579.70     49.38 o
   9  -2   7      533.19      595.92     50.38 o
  -2  -9   7      533.19      556.29     42.73 o
   2  -9  -7      533.19      592.73     42.77 o
   4  -9   7      223.17      277.81     33.38 o
  -9  -4  -7      200.45      226.71     28.00 o
   9  -4   7      200.45      253.80     35.29 o
   4  -9  -7      200.45      255.53     34.01 o
  -4   9  -7      200.45      264.23     28.91 o
   9  -4  -7      200.45      223.71     34.51 o
   4   9  -7      200.45      244.33     32.78 o
  -1 -10   7      705.88      765.34     49.07 o
  10   1   7      705.88      772.86     57.41 o
  10  -1   7      705.88      721.38     58.27 o
   0   0  -8    17300.32    17261.67    166.69 o
   0   0  -8    17300.32    17089.11    164.63 o
   0   0   8    17300.32    17182.45    184.71 o
   0   0   8    17300.32    17128.63    174.76 o
   0   0  -8    17300.32    16857.94    168.24 o
   0   0   8    17300.32    17139.70    178.75 o
   0  -2   8     1069.06     1029.85     44.38 o
   0  -2  -8     1069.06     1040.61     40.73 o
   2   0  -8     1069.06     1061.31     44.10 o
   0  -2  -8     1069.06     1091.64     43.05 o
   0  -2  -8     1069.06     1081.02     41.09 o
   0  -2  -8     1069.06     1079.88     42.19 o
  -2   0   8     1069.06      978.67     42.51 o
   2   0   8     1069.06     1056.75     45.97 o
  -2   0   8     1069.06     1049.36     45.74 o
   2   0  -8     1069.06     1055.48     41.37 o
   0   2  -8     1069.06     1109.47     42.41 o
  -2   0  -8     1069.06     1036.37     42.73 o
   0   2  -8     1069.06     1022.59     41.14 o
   2   0   8     1069.06     1047.77     47.29 o
   2   0  -8     1069.06     1047.49     41.87 o
   0   2   8     1069.06      997.83     48.21 o
   2   0  -8     1069.06     1044.53     43.28 o
   0   2  -8     1069.06     1037.37     44.01 o
  -2   0  -8     1069.06     1003.99     41.73 o
   0   2   8     1069.06     1036.78     47.89 o
  -2  -2  -8     3137.87     3034.93     79.03 o
  -2  -2   8     3137.87     2956.63     78.11 o
  -2   2   8     3137.87     2965.87     81.77 o
  -2  -2  -8     3137.87     3095.97     77.70 o
   2  -2  -8     3137.87     2875.73     74.59 o
   2  -2   8     3137.87     3055.38     75.32 o
  -2   2  -8     3137.87     2991.59     70.06 o
   2  -2   8     3137.87     3069.70     78.20 o
   2   2   8     3137.87     3034.70     87.59 o
   2   2  -8     3137.87     2960.70     76.56 o
  -2   2  -8     3137.87     3058.03     70.06 o
   2   2  -8     3137.87     3103.38     75.92 o
   2   2   8     3137.87     3160.40     87.13 o
  -2   2   8     3137.87     3028.06     85.57 o
   2  -2  -8     3137.87     3154.64     77.29 o
   2   2  -8     3137.87     3060.92     73.72 o
  -1   3   8        0.59        6.15      7.24 o
   1   3  -8        0.59        2.82      4.55 o
   1  -3   8        0.59        1.50      4.01 o
  -3   1  -8        0.59       13.84      6.87 o
  -1   3  -8        0.59       -1.05      3.60 o
   1  -3   8        0.59        2.55      4.60 o
  -1  -3  -8        0.59       -1.59      3.23 o
   3  -1  -8        0.59        7.24      5.92 o
  -1   3   8        0.59        1.82      6.10 o
   3   1  -8        0.59       -0.14      3.46 o
   3   1   8        0.59        0.77      6.56 o
   1   3  -8        0.59        2.50      5.74 o
   3  -1  -8        0.59        2.28      5.24 o
   3  -1   8        0.59       12.11      6.37 o
   1   3   8        0.59        2.19      5.37 o
   1   3   8        0.59        2.64      6.92 o
   1   3  -8        0.59        1.87      5.51 o
   3  -1   8        0.59        4.46      6.28 o
  -1  -3   8        0.59        1.14      3.41 o
  -3  -1   8        0.59       -0.73      3.51 o
   3   1  -8        0.59        0.14      3.28 o
  -1  -3  -8        0.59        4.60      4.28 o
   1  -3  -8        0.59        1.00      4.64 o
  -1   3  -8        0.59        9.24      6.51 o
  -3   1  -8        0.59        7.56      6.65 o
   1  -3  -8        0.59        7.56      5.46 o
   3   1  -8        0.59        2.37      3.64 o
  -3  -1  -8        0.59       -2.23      6.01 o
  -3  -1  -8        0.59       -0.55      4.37 o
   3   1   8        0.59        0.59      6.05 o
   0   4   8    10735.90    10908.57    166.62 o
   0   4   8    10735.90    10868.21    172.35 o
   0   4  -8    10735.91    10902.36    143.71 o
   4   0   8    10735.90    11008.86    171.84 o
  -4   0  -8    10735.90    11034.18    149.91 o
   4   0   8    10735.90    10881.12    163.28 o
   4   0  -8    10735.91    10762.50    153.29 o
   0  -4   8    10735.91    10835.16    155.00 o
  -4   0  -8    10735.90    11209.03    149.44 o
   0  -4   8    10735.91    11240.50    162.63 o
   0   4  -8    10735.91    10948.97    140.19 o
   4   0  -8    10735.91    10818.46    152.08 o
  -2  -4  -8      537.34      593.50     35.86 o
   2  -4  -8      537.34      487.53     33.67 o
  -4  -2   8      537.34      547.31     34.67 o
  -2  -4  -8      537.34      537.60     34.58 o
   4  -2  -8      537.34      512.13     36.68 o
  -2   4   8      537.34      525.85     38.04 o
   4   2   8      537.34      614.46     43.69 o
   4  -2   8      537.34      577.69     35.58 o
  -4   2  -8      537.34      531.63     31.62 o
   4   2  -8      537.34      510.04     32.07 o
  -4  -2  -8      537.34      519.33     35.86 o
   2   4   8      537.34      535.28     38.09 o
  -4   2  -8      537.34      509.90     30.21 o
   4  -2  -8      537.34      475.41     33.67 o
   2   4   8      537.34      517.65     37.36 o
   2  -4  -8      537.34      528.54     33.71 o
   4   2  -8      537.34      522.25     34.26 o
  -4  -2  -8      537.34      519.79     34.44 o
   2   4  -8      537.34      523.11     33.85 o
   4  -2  -8      537.34      504.21     34.22 o
   4  -2   8      537.34      528.45     32.76 o
  -4   2   8      537.34      556.37     38.18 o
  -2   4   8      537.34      535.10     39.14 o
   2   4  -8      537.34      519.93     32.30 o
  -2  -4   8      537.34      558.70     36.04 o
   2  -4   8      537.34      540.84     35.22 o
   2  -4   8      537.34      518.15     34.26 o
  -2   4  -8      537.34      562.11     30.84 o
   4   2   8      537.34      504.57     38.27 o
  -2   4  -8      537.34      552.00     31.80 o
   4   2  -8      537.34      539.97     33.12 o
  -2  -4   8      537.34      579.47     37.91 o
   4   4   8     7357.15     8017.74    155.70 o
  -4  -4  -8     7357.15     7902.29    142.08 o
   4  -4  -8     7357.16     7621.11    143.51 o
   4   4  -8     8512.73     8851.09    144.89 o
   1   5  -8        0.18        2.00      5.51 o
   1   5   8        0.18        7.60      7.01 o
  -5  -1  -8        0.18        4.96      6.56 o
   5  -1  -8        0.18        4.28      5.69 o
  -5   1  -8        0.18        0.50      6.24 o
  -5  -1   8        0.18        5.01      5.46 o
  -5   1  -8        0.18        2.41      5.28 o
   1  -5   8        0.18        7.24      5.24 o
   5  -1  -8        0.18        4.05      4.28 o
   1   5  -8        0.18        0.27      4.92 o
   1  -5  -8        0.18        1.59      5.28 o
  -5   1   8        0.18        5.19      6.28 o
  -1   5  -8        0.18        5.64      5.78 o
   5  -1   8        0.18        0.27      7.42 o
   5   1  -8        0.18        3.23      5.37 o
  -1  -5   8        0.18        0.82      5.69 o
   1  -5  -8        0.18        3.69      6.15 o
  -5  -1  -8        0.18        0.09      5.42 o
   1  -5   8        0.18       -0.46      5.05 o
   5  -1  -8        0.18        4.42      6.96 o
  -1   5   8        0.18        5.19      8.06 o
  -1   5  -8        0.18        5.83      6.24 o
   5  -1   8        0.18        4.10      6.46 o
   5   1   8        0.18        5.64      7.74 o
   1   5   8        0.18        5.14      7.88 o
  -3  -5  -8        0.98        3.28      6.10 o
   3  -5   8        0.98       23.99     10.29 o
  -5  -3  -8        0.98       -0.82      5.24 o
   5  -3  -8        0.98        6.10      7.33 o
   5  -3  -8        0.98       -2.05      7.78 o
   3  -5  -8        0.98        1.78      5.46 o
   3   5   8        0.98        3.19      8.19 o
   5   3   8        0.98        3.41      8.60 o
  -3   5   8        0.98       49.26     16.48 o
  -3  -5   8        1.14        4.92      7.83 o
   3   5  -8        1.14       -3.87      7.10 o
   5   3  -8        1.14       -0.86      6.01 o
   5   3  -8        1.14        7.83      7.97 o
   6   0  -8      764.81      714.73     42.20 o
   0   6   8      764.81      720.43     45.25 o
  -6   0  -8      764.81      759.39     41.52 o
   0   6  -8      764.81      749.23     38.96 o
   0  -6   8      764.81      749.14     45.02 o
   6   0   8      764.81      771.88     49.58 o
   2  -6  -8     1434.34     1423.46     60.30 o
   6  -2   8     1434.34     1476.91     63.67 o
   6  -2  -8     1434.34     1431.16     63.95 o
   6  -2  -8     1434.34     1471.21     66.50 o
   6   2   8     1434.34     1419.35     70.29 o
  -6  -2  -8     1434.34     1437.55     60.53 o
  -2   6   8     1434.34     1464.69     67.82 o
   2  -6   8     1434.34     1414.74     63.54 o
   6   2  -8     1659.62     1698.93     64.24 o
   2   6  -8     1659.62     1689.62     62.74 o
   6   2  -8     1659.62     1709.38     64.93 o
  -2  -6   8     1659.62     1654.72     67.12 o
   6  -4  -8      461.19      468.62     41.81 o
  -4  -6   8      461.19      449.81     34.98 o
   4   6   8      461.19      516.81     38.54 o
   6  -4  -8      461.19      431.45     37.94 o
   6   4   8      461.19      454.18     40.31 o
   6   4  -8      461.19      465.75     36.76 o
   4  -6  -8      461.19      455.77     37.53 o
  -4  -6  -8      461.19      473.90     36.30 o
  -6  -4  -8      461.19      407.58     34.16 o
  -4   6   8      461.19      446.21     39.81 o
   4   6  -8      461.19      437.92     35.30 o
   6  -6  -8      778.36      786.25     53.36 o
  -6  -6  -8      778.36      662.95     45.61 o
   6   6  -8      778.36      744.61     49.99 o
   7  -1   8        0.31        6.01     10.97 o
   1  -7  -8        0.31       27.36     12.61 o
   7   1   8        0.31        5.05      9.79 o
   7  -1  -8        0.31        1.23      5.14 o
  -1   7   8        0.31        9.20      8.88 o
   1   7   8        0.31        2.41      6.74 o
  -7  -1  -8        0.31        0.50      5.78 o
   1   7  -8        0.36        4.87      9.61 o
  -1  -7   8        0.36        2.28      7.65 o
   1  -7   8       18.22       14.98     12.88 o
   3  -7  -8        0.00       14.25     10.38 o
   7  -3   8        0.00       -4.23     10.79 o
   7  -3  -8        0.00        1.23      6.19 o
  -3  -7   8        0.00        0.00      6.60 o
   7  -3  -8        0.00       -6.15      8.51 o
  -7  -3  -8        0.00        4.42      6.56 o
  -3   7   8        0.00       13.70     11.29 o
   7   3   8        0.00        4.73     10.83 o
   3  -7   8        0.00       12.06      8.56 o
   3   7  -8        0.00        1.96      7.92 o
   7  -5  -8        0.61        4.42      9.92 o
   7   5   8        0.61        2.37      8.38 o
  -7  -5  -8        0.61        1.41      6.60 o
   5  -7  -8        0.61        4.37      9.20 o
   7  -5  -8        0.61        1.18      5.64 o
   7   5  -8        0.61       -2.73      5.37 o
  -5  -7  -8        0.61       24.95     12.97 o
   5   7  -8        0.61       -1.55     10.20 o
  -5   7   8        0.61       12.61     10.06 o
   0  -8   8     4858.75     5164.95    130.27 o
   8   0   8     4199.19     4774.16    140.18 o
   2   8  -8       88.02      120.88     23.67 o
  -2  -8   8       88.02       91.60     21.17 o
   8  -2  -8       88.02      108.22     23.45 o
   8  -2   8       88.02      105.35     26.27 o
  -8  -2  -8       88.02       97.52     21.58 o
   8   2   8       88.02       87.46     23.54 o
   2  -8  -8       88.02      112.27     22.35 o
  -2   8   8       88.02       93.51     21.08 o
   2  -8   8      141.53      162.50     25.45 o
   4  -8  -8     3217.34     3445.27    109.78 o
  -8  -4  -8     3217.33     3358.25    104.25 o
   4  -8   8     3217.34     3498.47    113.16 o
   8  -4  -8     3217.34     3389.61    117.41 o
   8  -4  -8     3217.34     3267.40    110.24 o
   8   4   8     3217.33     3764.24    121.34 o
  -4   8   8     3217.34     3451.17    113.02 o
   9   1   8        0.00       20.39     13.52 o
   9  -1   8        0.00      -13.52     16.11 o
  -1  -9   8        0.00        5.37     12.02 o
   1  -9   8        0.00        8.15      9.42 o
   3   9  -8        0.17       16.30     11.29 o
  -9  -3  -8        0.17        3.87      7.78 o
  -3  -9   8        0.17        8.79      8.74 o
   9   3   8        0.17        4.51     11.24 o
   9  -3   8        0.17       10.33     15.71 o
   3  -9  -8        0.17       14.52     11.24 o
   9  -3  -8        0.17       11.56     12.11 o
   3  -9   8       19.27       24.54     15.80 o
   1   0  -9      154.30      152.22     17.80 o
   0  -1  -9      154.30      132.32     15.80 o
  -1   0  -9      154.30      129.50     17.89 o
   1   0  -9      154.30      121.03     14.98 o
  -1   0  -9      154.30      135.74     16.39 o
   0  -1   9      154.30      143.02     17.30 o
   0  -1  -9      154.30      134.28     17.99 o
   1   0   9      154.30      158.91     16.94 o
  -1   0   9      154.30      149.62     17.58 o
  -1   0   9      154.30      152.86     20.63 o
   1   0   9      154.30      148.39     20.44 o
   0   1  -9      154.30      132.14     15.62 o
   0  -1  -9      154.30      136.65     16.12 o
   0  -1  -9      154.30      125.86     17.71 o
   0   1   9      154.30      135.37     20.40 o
   0   1  -9      154.30      128.68     15.75 o
  -1   0   9      154.30      145.25     19.72 o
   1   0  -9      154.30      126.26     15.53 o
   0   1  -9      154.30      153.08     18.12 o
   0   1   9      154.30      144.75     22.04 o
   1   0   9      154.30      148.80     20.95 o
  -2  -1  -9     1944.57     1849.08     63.01 o
  -2   1  -9     1944.57     1855.75     60.96 o
   2  -1   9     1944.57     1882.69     64.57 o
   1   2   9     1944.57     1906.34     68.72 o
   2   1   9     1944.57     1955.56     71.19 o
   2  -1  -9     1944.57     1950.91     61.14 o
   1  -2  -9     1944.57     1939.17     60.87 o
  -1  -2  -9     1944.57     1891.96     62.97 o
  -1  -2   9     1944.57     1971.41     66.39 o
  -1  -2  -9     1944.57     1851.73     62.56 o
  -1   2  -9     1944.57     1999.13     65.84 o
   1   2  -9     1944.57     1818.85     59.68 o
  -1   2  -9     1944.57     1874.93     59.09 o
   1  -2  -9     1944.57     1852.46     60.68 o
   2   1  -9     1944.57     1876.66     62.10 o
   2  -1  -9     1944.57     1789.45     62.24 o
   1   2  -9     1944.57     1888.12     64.75 o
   1  -2   9     1944.57     1911.64     64.93 o
  -2   1   9     1944.57     1853.78     67.76 o
  -2  -1   9     1944.57     1860.45     64.93 o
  -1   2  -9     1944.57     1873.97     59.82 o
  -2  -1  -9     1944.57     1842.64     62.69 o
   2  -1   9     1944.57     1811.23     59.82 o
   1  -2  -9     1944.57     1870.77     58.77 o
  -2   1  -9     1944.57     1849.22     59.09 o
   2   1  -9     1944.57     1918.62     61.32 o
   1   2  -9     1944.57     1902.82     62.19 o
   2  -1  -9     1944.57     1838.03     61.78 o
  -1   2   9     1944.57     1914.51     68.45 o
   1   2   9     1944.57     1930.91     70.55 o
  -2   1   9     1944.57     1901.45     65.89 o
   2   1  -9     1944.57     1869.31     63.52 o
   2  -1  -9     1944.57     1808.85     58.54 o
   1  -2  -9     1944.57     1875.88     59.95 o
  -1   2   9     1944.57     1892.51     70.87 o
   2   1   9     1944.57     1913.83     67.81 o
   0   3   9        7.88        7.60      8.06 o
  -3   0  -9        7.88       17.44      8.24 o
   0  -3  -9        7.88       16.02      7.56 o
   0  -3   9        7.88        4.14      6.10 o
   0  -3   9        7.88        7.69      6.15 o
   3   0  -9        7.88        7.47      6.78 o
   0  -3  -9        7.88       13.43      6.46 o
   0   3   9        7.88        8.60      8.74 o
   0   3  -9        7.88        5.10      5.37 o
   0   3  -9        7.88        6.74      8.01 o
   3   0  -9        7.88       16.12      8.79 o
  -3   0  -9        7.88        8.92      8.01 o
   3   0  -9        7.88       16.07      7.19 o
   3   0   9        7.88       14.57      9.65 o
   3   0   9        7.88       10.97      9.15 o
   0  -3  -9        7.88       12.25      6.74 o
   3   0  -9        7.88       22.58      8.65 o
  -3  -2  -9     2412.44     2398.08     75.20 o
   3   2  -9     2412.44     2278.79     70.40 o
   3   2  -9     2412.44     2357.78     75.20 o
   3  -2  -9     2412.44     2364.45     75.52 o
   2   3  -9     2412.44     2358.15     76.62 o
  -2   3   9     2412.44     2346.09     80.18 o
   2   3  -9     2412.44     2343.03     71.00 o
   2   3   9     2412.44     2251.93     78.90 o
   2   3   9     2412.44     2347.78     82.51 o
   3  -2  -9     2412.44     2315.75     75.43 o
   3   2  -9     2412.44     2487.26     75.15 o
  -2   3   9     2412.44     2402.33     84.57 o
   2  -3   9     2412.44     2548.52     77.76 o
  -2   3  -9     2412.44     2357.56     68.16 o
   2  -3  -9     2412.44     2450.30     75.61 o
   2  -3  -9     2412.44     2437.28     74.61 o
  -3   2  -9     2412.44     2343.94     67.02 o
  -2  -3  -9     2412.44     2387.53     76.02 o
  -3   2   9     2412.44     2379.07     82.19 o
   2   3  -9     2412.44     2433.12     73.97 o
  -3   2   9     2412.44     2376.97     79.27 o
   3   2   9     2412.44     2522.25     87.99 o
  -2  -3  -9     2412.44     2449.93     75.25 o
  -2   3  -9     2412.44     2307.44     66.38 o
  -3   2  -9     2412.44     2308.90     68.07 o
   2  -3   9     2412.44     2454.27     75.84 o
   3   2   9     2412.44     2412.42     83.51 o
  -3  -2   9     2412.44     2419.92     77.16 o
  -2  -3   9     2412.44     2333.02     76.34 o
  -3  -2  -9     2412.44     2356.73     76.30 o
  -1  -4  -9      142.39      136.28     20.22 o
   1   4  -9      142.39      143.33     20.58 o
   4   1  -9      142.39      127.17     20.53 o
   4   1  -9      142.39      142.83     20.26 o
   4   1   9      142.39      141.92     25.09 o
   1  -4   9      142.39      170.56     19.85 o
   4  -1   9      142.39      178.62     25.04 o
  -1  -4  -9      142.39      135.00     19.31 o
  -1   4   9      142.39      149.94     24.59 o
  -1   4  -9      142.39      140.78     17.44 o
  -4   1  -9      142.39      146.29     18.08 o
   4  -1  -9      142.39      143.65     21.81 o
   1  -4  -9      142.39      140.92     20.17 o
   1  -4  -9      142.39      144.93     20.49 o
  -4   1   9      142.39      173.84     24.77 o
  -1   4  -9      142.39      146.57     17.94 o
   1  -4   9      142.39      172.16     23.59 o
  -1  -4   9      142.39      134.36     21.81 o
   1   4   9      142.39      166.10     25.04 o
   4   1  -9      142.39      162.73     18.58 o
  -4   1  -9      142.39      153.08     18.49 o
  -4   1   9      142.39      181.90     24.36 o
   4  -1   9      142.39      155.95     22.77 o
  -4  -1  -9      142.39      147.43     22.22 o
   3   4  -9       14.48       18.85      9.51 o
  -3   4   9       14.48       38.19     15.84 o
  -4  -3  -9       14.48       12.75      8.19 o
   4   3  -9       14.48       16.62      9.33 o
   4   3  -9       14.48       17.89      8.74 o
   3  -4  -9       14.48       36.87     12.88 o
   4   3   9       14.48       22.53     11.11 o
   4  -3  -9       14.48       30.18     11.97 o
   3   4   9       14.48       33.69     13.75 o
  -4   3   9       14.48       19.07     11.74 o
  -3  -4  -9       14.48        9.29      7.56 o
  -5   0  -9      299.51      287.32     26.51 o
   0   5   9      299.51      293.47     29.97 o
   5   0  -9      299.51      233.04     25.14 o
   0   5  -9      299.51      263.18     23.68 o
   5   0   9      299.51      278.85     29.92 o
   0  -5   9      299.51      263.37     27.28 o
  -5  -2  -9      839.87      916.56     49.86 o
   5   2  -9      839.87      874.13     46.62 o
   5  -2   9      839.86      855.49     47.58 o
   5   2  -9      839.87      877.50     48.36 o
   2  -5  -9      839.87      886.75     47.76 o
   5   2   9      839.87      882.29     55.28 o
   2   5   9      839.87      846.37     49.95 o
  -2   5   9      839.87      914.05     54.01 o
  -2  -5  -9      839.87      888.71     47.94 o
   2   5  -9      839.87      867.06     45.89 o
   2  -5   9      839.87      887.03     49.81 o
   5  -2  -9      839.87      858.22     49.36 o
  -5   2   9      839.87      876.23     51.36 o
  -2  -5   9      839.87      881.28     49.63 o
   5  -4  -9      272.23      249.96     29.33 o
  -5  -4  -9      272.23      222.91     25.59 o
   4   5   9      272.23      271.09     29.83 o
   5   4   9      272.23      278.61     32.20 o
  -4   5   9      272.23      294.86     32.97 o
  -5   4   9      272.23      247.78     29.96 o
  -4  -5  -9      272.23      241.99     26.37 o
   4  -5  -9      272.23      258.16     28.51 o
  -4  -5   9      314.99      283.90     28.51 o
   4   5  -9      314.99      307.90     29.69 o
   5   4  -9      314.99      289.92     28.87 o
   6   1   9     1165.74     1095.15     62.55 o
  -1   6   9     1165.74     1104.41     59.91 o
   6   1  -9     1165.74     1176.40     56.95 o
   1  -6   9     1165.74     1073.68     57.04 o
   1   6   9     1165.74     1115.21     57.58 o
   6  -1   9     1165.74     1161.58     60.82 o
   1  -6  -9     1165.74     1214.56     54.94 o
   6  -1  -9     1165.74     1103.95     56.85 o
   1   6  -9     1165.74     1059.40     50.43 o
  -1  -6   9     1165.74     1131.03     57.95 o
  -6  -1  -9     1165.74     1115.71     54.39 o
   3  -6   9     1509.94     1608.37     71.93 o
  -6  -3  -9     1509.94     1421.40     64.81 o
   6  -3  -9     1509.94     1481.34     71.25 o
  -3   6   9     1509.94     1583.74     75.67 o
   3  -6  -9     1509.94     1534.66     67.55 o
  -3  -6  -9     1509.94     1593.36     66.46 o
   3   6   9     1509.94     1503.78     68.14 o
   6   3   9     1509.94     1524.08     76.04 o
  -3  -6   9     1747.11     1670.23     70.49 o
   6   3  -9     1747.11     1788.81     71.63 o
   6   3  -9     1747.11     1720.24     70.77 o
   3   6  -9     1747.11     1816.05     70.99 o
   5  -6  -9      579.37      572.50     46.10 o
   5   6  -9      579.37      583.29     43.82 o
   5   6   9      579.37      659.14     46.24 o
   6   5   9      579.37      629.30     47.24 o
  -5  -6   9      579.37      590.67     42.18 o
  -5   6   9      579.37      578.42     47.42 o
   6  -5  -9      579.37      581.06     47.01 o
  -6  -5  -9      579.37      571.45     42.14 o
  -5  -6  -9      579.37      564.84     41.32 o
  -6   5   9      579.37      547.62     46.69 o
   6   5  -9      579.37      576.46     44.19 o
   7   0  -9        0.01        2.37      5.83 o
   7   0   9        0.01       10.70     13.11 o
   0   7   9        0.01        5.01      8.69 o
   0  -7   9        0.01        4.73      8.10 o
   7  -2  -9     1543.54     1578.59     75.53 o
   7  -2   9     1543.54     1636.65     74.94 o
   7   2   9     1543.54     1700.74     84.02 o
  -7  -2  -9     1543.54     1608.69     69.47 o
   7  -2  -9     1543.54     1584.88     72.52 o
  -2   7   9     1543.54     1683.36     77.13 o
   2   7   9     1543.54     1612.57     68.28 o
   2  -7  -9     1543.54     1671.36     69.88 o
   2  -7   9     1543.54     1576.49     73.39 o
  -2  -7   9     1785.98     1816.97     75.65 o
   2   7  -9     1785.98     1811.31     70.99 o
  -4  -7  -9        0.67        9.74      6.33 o
   7   4   9        0.67       -0.96      8.56 o
   7   4  -9        0.67       10.88      9.97 o
   4   7  -9        0.67        5.24     11.29 o
   7  -4  -9        0.67        9.29      8.10 o
  -4   7   9        0.67        0.14      7.56 o
  -7  -4  -9        0.67       17.44     12.52 o
  -4  -7   9        0.67        4.14     10.20 o
   4  -7  -9        0.67        0.00      8.79 o
   8  -1   9      121.00      157.90     33.28 o
   1  -8   9      121.00      139.77     27.04 o
   8   1   9      121.00      141.69     30.87 o
  -1   8   9      121.00      140.59     24.86 o
  -1  -8   9      140.00      124.98     22.45 o
   8  -3  -9       25.44       54.76     19.21 o
   8   3   9       25.44       32.91     13.98 o
  -8  -3  -9       25.44       48.98     18.62 o
   3  -8  -9       25.44       33.69     16.80 o
   3   8  -9       25.44       36.37     18.03 o
   3  -8   9       25.44       34.10     13.88 o
   8  -3  -9       25.44       38.38     16.48 o
  -3   8   9       25.44       34.51     15.30 o
   8  -3   9       25.44       34.96     19.03 o
  -3  -8   9       25.44       47.75     18.35 o
   9   0   9      198.19      246.84     41.30 o
   0  -9   9      229.32      236.46     31.65 o
  -1   1 -10      476.95      451.90     30.98 o
  -1   1  10      476.95      477.23     34.80 o
  -1   1 -10      476.95      514.91     34.30 o
   1  -1 -10      476.95      461.83     31.48 o
   1   1 -10      476.95      489.49     32.94 o
   1   1 -10      476.95      510.81     34.89 o
  -1  -1 -10      476.95      468.80     32.89 o
  -1   1  10      476.95      474.13     35.40 o
  -1  -1 -10      476.95      456.41     32.25 o
   1   1 -10      476.95      453.73     31.93 o
   1   1  10      476.95      487.44     35.71 o
   1  -1 -10      476.95      493.08     33.39 o
   1  -1 -10      476.95      479.69     31.89 o
   1   1  10      476.95      464.29     35.35 o
  -1  -1  10      476.95      485.98     34.35 o
  -1   1 -10      476.95      449.44     32.07 o
  -2   0  10     1003.28      918.04     48.33 o
   0  -2  10     1003.28      924.97     48.10 o
   0  -2 -10     1003.27     1018.98     45.68 o
   0   2 -10     1003.28      909.47     44.91 o
  -2   0 -10     1003.28      909.56     45.95 o
   2   0  10     1003.28      965.91     50.88 o
   2   0 -10     1003.28      902.13     45.41 o
   0   2  10     1003.27      918.00     50.70 o
   2   0 -10     1003.28      959.07     46.32 o
   0  -2 -10     1003.27      951.05     46.18 o
   0   2  10     1003.27      940.24     50.15 o
   2   0 -10     1003.28      873.59     45.59 o
   0   2 -10     1003.28      967.64     49.24 o
   2   0  10     1003.28      930.44     48.60 o
   0  -2 -10     1003.27      903.13     45.13 o
   3   1  10      433.60      407.59     34.98 o
   3  -1 -10      433.60      378.71     31.57 o
   3   1 -10      433.60      422.94     33.53 o
   1  -3  10      433.60      424.35     33.07 o
  -1   3 -10      433.60      432.37     31.11 o
   1   3 -10      433.60      429.91     32.07 o
   3  -1  10      433.60      454.18     33.02 o
  -1   3  10      433.60      445.76     36.80 o
  -3   1  10      433.60      446.80     34.25 o
  -3   1  10      433.60      421.98     33.71 o
   3   1 -10      433.60      442.57     32.25 o
   1   3  10      433.60      479.10     37.72 o
  -3  -1 -10      433.60      403.03     32.48 o
   1   3 -10      433.60      397.20     33.53 o
   3  -1  10      433.60      409.18     32.39 o
  -3   1 -10      433.60      419.06     31.16 o
   1  -3 -10      433.60      418.97     31.25 o
  -1  -3 -10      433.60      427.81     32.39 o
  -3  -3 -10      399.55      392.75     33.16 o
   3   3 -10      399.55      440.67     36.03 o
  -3   3 -10      399.55      409.38     30.15 o
   3   3 -10      399.55      386.88     31.47 o
   3  -3 -10      399.55      364.93     32.43 o
   3   3  10      399.55      400.68     36.21 o
  -3   3  10      399.55      395.12     36.44 o
  -4   0 -10       10.61       13.70      8.01 o
   0   4 -10       10.61       13.20      8.19 o
   0   4  10       10.61       34.28     13.93 o
   4   0 -10       10.61        6.28      6.87 o
   4   0  10       10.61       18.16     12.56 o
   0  -4  10       10.61       17.30     10.20 o
   4  -2 -10      985.75      898.54     50.73 o
  -2  -4  10      985.75      931.09     52.51 o
   4   2  10      985.75      970.70     58.21 o
  -4   2 -10      985.75     1001.52     47.77 o
  -2   4  10      985.75      997.10     56.98 o
  -2   4 -10      985.75      956.12     46.04 o
   2   4 -10      985.75      952.56     49.09 o
   4   2 -10      985.75      933.74     51.83 o
  -4   2  10      985.75     1049.06     56.98 o
  -2  -4 -10      985.75     1015.60     52.19 o
   4   2 -10      985.75      931.87     49.50 o
  -4  -2 -10      985.75      910.26     50.42 o
   2  -4 -10      985.75      949.23     50.87 o
   2   4  10      985.75      918.97     53.10 o
   2  -4  10      985.75     1072.67     54.75 o
   5  -1  10      277.79      297.96     31.42 o
   5  -1 -10      277.79      274.46     28.92 o
   1   5  10      277.79      304.88     31.15 o
   1  -5 -10      277.79      293.82     28.83 o
  -1  -5  10      277.79      264.04     29.15 o
  -1   5  10      277.79      284.53     31.29 o
  -1   5 -10      277.79      299.15     27.05 o
   5   1  10      277.79      265.72     31.06 o
   1   5 -10      277.79      282.12     27.28 o
  -5   1 -10      277.79      273.51     26.19 o
  -5  -1 -10      277.79      290.13     28.42 o
   5   1 -10      277.79      247.92     27.05 o
   1  -5  10      277.79      297.10     30.28 o
  -3  -5  10      263.58      284.75     29.92 o
   3  -5 -10      263.58      286.52     30.51 o
  -3   5  10      263.58      269.45     32.06 o
   5  -3 -10      263.58      265.58     30.15 o
   3   5 -10      263.58      266.21     27.73 o
   5   3  10      263.58      351.42     36.79 o
   5   3 -10      263.58      274.82     29.78 o
   3   5  10      263.58      304.28     32.29 o
  -5   3  10      263.58      264.26     31.74 o
   5   3 -10      263.58      247.50     27.19 o
  -5  -3 -10      263.58      268.26     28.64 o
  -3  -5 -10      263.58      281.29     28.92 o
  -5  -5  10      205.65      257.86     30.33 o
   5   5 -10      205.65      239.96     28.09 o
   5  -5 -10      177.73      215.46     32.69 o
  -5   5  10      177.73      182.27     32.51 o
  -5  -5 -10      177.73      203.21     29.37 o
   5   5  10      177.73      216.01     32.51 o
   0   6 -10      952.45      917.36     48.63 o
   0  -6  10      952.45      990.69     56.75 o
   6   0  10      952.45      955.64     59.62 o
   6   0 -10      952.45     1007.56     55.61 o
  -6   0 -10      952.45      978.80     52.28 o
   0   6  10      952.45      991.83     57.34 o
   2   6 -10       26.18       45.11     16.21 o
  -6  -2 -10       26.18       38.15     14.66 o
  -2  -6  10       26.18       37.24     15.52 o
  -6   2  10       26.18       32.46     16.62 o
   6   2  10       26.18       24.90     14.39 o
  -2   6  10       26.18       30.05     14.70 o
   6  -2 -10       26.18       26.49     12.66 o
   6   2 -10       26.18       26.59     12.29 o
   2  -6 -10       26.18       37.78     13.75 o
   6  -2  10       26.18       18.35     15.61 o
   2  -6  10       26.18       33.96     13.98 o
   2   6  10       26.18       25.72     12.02 o
  -6  -4 -10      947.22      972.73     56.79 o
   6   4  10      947.22     1034.72     63.44 o
   6  -4 -10      947.22      918.82     59.98 o
  -4   6  10      947.22     1031.89     63.62 o
  -4  -6 -10      947.22      939.01     53.96 o
   4   6  10      947.22     1074.51     59.70 o
   4  -6 -10      947.22     1032.62     61.21 o
  -6   4  10      947.22      958.06     61.62 o
  -6  -4  10     1096.00     1122.57     59.12 o
   4   6 -10     1096.00     1121.52     60.58 o
  -4  -6  10     1096.00     1151.29     61.59 o
   6   4 -10     1096.00     1176.68     62.45 o
   1  -7  10      220.92      238.79     28.69 o
   7  -1  10      220.92      271.25     37.70 o
   1   7 -10      220.92      209.51     28.55 o
  -1  -7  10      220.92      245.34     33.79 o
   7   1  10      220.92      318.33     43.17 o
   1   7  10      220.92      242.88     28.00 o
  -1   7  10      220.92      238.06     33.10 o
  -7  -1 -10      220.92      230.04     27.59 o
   7   1 -10      220.92      268.84     28.60 o
   7  -1 -10      220.92      211.96     30.24 o
   7  -3 -10      214.49      238.46     33.56 o
   7   3  10      214.49      268.74     38.48 o
  -7  -3 -10      214.49      252.53     30.14 o
  -7   3  10      214.49      227.85     35.15 o
   3   7  10      214.49      227.72     25.86 o
   3  -7  10      214.49      235.09     27.96 o
   3  -7 -10      214.49      254.08     34.15 o
  -3   7  10      214.49      216.56     33.51 o
   3   7 -10      248.18      265.11     31.60 o
  -3  -7  10      248.18      282.19     32.56 o
   0   8  10       68.20       76.67     16.89 o
   8   0  10       68.20       95.42     31.78 o
   0  -8  10       68.20       64.01     17.98 o
   8  -2  10      881.30      982.93     62.11 o
   8   2  10      881.30      991.18     65.40 o
   8  -2 -10      881.30      892.20     56.46 o
  -2   8  10      881.30      938.55     57.60 o
  -8  -2 -10      881.30      994.92     56.01 o
   2  -8  10      881.30     1014.92     61.11 o
   2   8 -10     1019.72     1050.01     57.66 o
  -2  -8  10     1019.72     1041.08     60.71 o
   0  -1 -11     1569.30     1428.27     59.81 o
   1   0 -11     1569.30     1376.62     59.04 o
   0  -1 -11     1569.30     1516.23     59.67 o
   0   1  11     1569.30     1483.56     63.01 o
   0   1 -11     1569.30     1497.52     62.69 o
  -1   0 -11     1569.30     1355.73     58.76 o
   1   0  11     1569.30     1527.36     61.68 o
   1   0 -11     1569.30     1508.93     62.18 o
   0   1 -11     1569.30     1497.30     61.18 o
   2  -1 -11       83.49       75.35     17.66 o
   2   1 -11       83.49       76.21     18.12 o
  -2   1 -11       83.49       81.90     18.03 o
   2   1 -11       83.49       74.12     17.25 o
   1   2 -11       83.49       83.91     19.58 o
  -2   1  11       83.49       95.20     19.90 o
   1   2 -11       83.49       77.49     17.71 o
   1  -2  11       83.49       68.15     16.21 o
   1  -2 -11       83.49       72.43     16.85 o
  -2  -1 -11       83.49       59.50     16.57 o
   2  -1 -11       83.49       88.32     18.07 o
   2   1  11       83.49       75.53     20.03 o
  -1   2 -11       83.49       71.02     16.48 o
   1  -2 -11       83.49       80.99     17.30 o
  -1  -2 -11       83.49       71.34     17.48 o
   1   2  11       83.49       76.03     19.67 o
  -1   2  11       83.49       73.85     20.08 o
   3   0 -11      899.14      907.32     48.91 o
   0   3  11      899.14      833.90     51.05 o
   0   3 -11      899.14      808.74     45.85 o
   3   0 -11      899.14      834.81     48.68 o
  -3   0 -11      899.14      835.08     47.67 o
   3   0  11      899.14      871.36     51.82 o
   0  -3 -11      899.14      905.45     48.04 o
   0  -3  11      899.14      832.98     49.91 o
  -2   3  11      251.66      231.19     28.60 o
   3   2 -11      251.66      216.08     25.68 o
   2   3 -11      251.66      239.94     26.14 o
   2   3  11      251.66      218.85     30.19 o
   3   2 -11      251.66      226.82     24.95 o
  -3   2  11      251.66      244.04     29.46 o
   3   2  11      251.66      232.56     32.15 o
  -3  -2 -11      251.66      236.34     26.69 o
  -2  -3 -11      251.66      266.35     27.73 o
   3  -2 -11      251.66      233.06     26.18 o
  -2   3 -11      251.66      256.97     25.59 o
  -3   2 -11      251.66      231.74     24.18 o
   2  -3 -11      251.66      244.35     26.14 o
   2   3 -11      251.66      216.53     26.37 o
  -1  -4 -11     1207.97     1156.43     56.31 o
  -4  -1 -11     1207.96     1208.86     59.14 o
  -1   4  11     1207.97     1134.72     62.05 o
   1  -4 -11     1207.97     1169.33     55.76 o
   4  -1 -11     1207.97     1110.24     58.86 o
   1   4  11     1207.97     1141.61     61.23 o
  -1   4 -11     1207.97     1227.10     56.36 o
   4   1 -11     1207.97     1135.59     59.55 o
  -1  -4  11     1207.97     1218.76     62.19 o
   4  -1  11     1207.97     1171.06     59.23 o
  -4   1 -11     1207.97     1236.86     56.86 o
   4   1  11     1207.96     1187.84     64.24 o
   4   1 -11     1207.97     1194.77     57.68 o
   1  -4  11     1207.97     1250.17     62.47 o
   1   4 -11     1207.97     1200.97     57.40 o
   3   4  11      702.17      692.38     49.48 o
   4   3  11      702.17      634.70     49.25 o
  -3   4  11      702.17      677.80     50.39 o
  -4   3 -11      702.17      675.48     41.60 o
   4   3 -11      702.17      734.44     47.16 o
  -4  -3 -11      702.17      678.03     46.29 o
   4   3 -11      702.17      692.98     48.66 o
  -3  -4  11      702.17      725.24     48.98 o
  -4   3  11      702.17      729.38     51.49 o
  -3   4 -11      702.17      728.70     43.01 o
   4  -3 -11      702.17      745.69     49.89 o
   3  -4 -11      702.17      692.29     47.39 o
   3   4 -11      702.17      690.65     45.52 o
  -3  -4 -11      702.17      689.83     46.06 o
   5   0  11     1484.59     1483.95     72.29 o
   0  -5  11     1484.59     1592.73     73.25 o
   5   0 -11     1484.59     1436.57     68.55 o
   0   5  11     1484.59     1420.47     69.78 o
  -5   0 -11     1484.59     1482.95     65.27 o
   0   5 -11     1484.59     1431.00     61.25 o
  -5  -2 -11        9.92       15.11      9.97 o
  -2   5 -11        9.92       19.71     11.11 o
   5   2 -11        9.92       11.79      9.29 o
  -2   5  11        9.92        4.10     10.24 o
   2   5 -11        9.92        3.69      8.97 o
   2   5  11        9.92        5.46      9.20 o
  -5   2 -11        9.92       15.30      9.56 o
  -5   2  11        9.92       13.84     15.20 o
  -2  -5 -11        9.92        6.69      7.92 o
   5   2 -11        9.92       18.16      8.88 o
   5  -2 -11        9.92        5.37      8.06 o
   2  -5  11        9.92       18.03     10.33 o
  -2  -5  11        9.92        6.69      9.38 o
   5   2  11        9.92        6.56     13.11 o
   2  -5 -11        9.92       24.58     12.20 o
  -5   4  11     1199.93     1248.04     70.98 o
   5   4 -11     1199.93     1187.68     63.01 o
   4  -5 -11     1199.93     1308.77     70.07 o
   4   5 -11     1199.93     1119.48     60.82 o
   5   4  11     1199.93     1287.75     70.26 o
   4   5  11     1199.93     1387.87     70.80 o
  -5  -4 -11     1199.93     1217.59     63.55 o
  -4   5  11     1199.93     1297.69     72.72 o
  -4  -5 -11     1199.93     1159.64     61.18 o
   5  -4 -11     1199.93     1209.38     67.47 o
  -5  -4  11     1199.93     1285.11     66.20 o
  -4  -5  11     1199.93     1254.24     65.42 o
   1  -6  11       61.62       78.40     20.76 o
  -6  -1 -11       61.62       60.73     18.76 o
   6  -1  11       61.62       70.70     23.31 o
   6   1  11       61.62       79.62     25.22 o
   1   6 -11       61.62       63.65     18.35 o
   1   6  11       61.62       74.30     19.99 o
  -1  -6  11       61.62       70.61     20.49 o
   6   1 -11       61.62       84.95     21.44 o
  -1   6  11       61.62       60.96     18.98 o
   6  -1 -11       61.62       62.10     18.71 o
  -6  -3 -11      177.72      155.36     27.82 o
  -3   6  11      177.72      160.14     29.82 o
  -6   3  11      177.72      235.13     36.43 o
   6   3 -11      177.72      207.86     29.64 o
   6   3 -11      177.72      193.97     30.42 o
  -3  -6  11      177.72      182.54     31.05 o
   3  -6 -11      177.72      193.42     31.10 o
   3   6  11      177.72      205.81     30.87 o
  -3  -6 -11      177.72      188.69     22.99 o
   3   6 -11      177.72      229.71     33.06 o
   6   3  11      177.72      193.60     32.65 o
   6  -3 -11      177.72      180.54     30.19 o
   0   7  11      401.62      406.40     36.71 o
   7   0 -11      401.62      436.96     38.30 o
   0  -7  11      401.62      403.21     37.67 o
   7   0  11      401.62      445.79     47.18 o
  -2   7  11      260.58      283.51     32.38 o
   2  -7  11      260.58      322.54     33.47 o
   7   2  11      260.58      272.54     42.12 o
   2   7 -11      260.58      328.82     34.65 o
   7  -2  11      260.58      303.18     35.61 o
   7  -2 -11      260.58      331.87     35.15 o
  -2  -7  11      260.58      271.86     33.83 o
   7   2 -11      260.58      303.41     31.01 o
   2   7  11      260.58      290.12     29.83 o
  -7  -2 -11      260.58      308.69     33.47 o
   0   0 -12     2059.61     1797.61     71.26 o
   0   0 -12     2059.61     1862.57     71.94 o
   0   2 -12      204.33      198.35     23.86 o
   0   2  12      204.33      232.82     30.87 o
   0  -2 -12      204.33      220.43     25.04 o
   2   0 -12      204.33      201.76     24.59 o
   2   0 -12      204.33      205.86     24.68 o
   0   2 -12      204.33      204.81     25.50 o
   2   0  12      204.33      228.99     30.01 o
  -2   0 -12      204.33      193.89     27.32 o
  -2   2  12     5024.06     4900.06    125.46 o
  -2   2 -12     5024.06     4895.66    117.80 o
   2  -2 -12     5024.06     4851.90    121.15 o
   2   2 -12     5024.06     4893.23    120.46 o
  -2  -2 -12     5024.06     4968.56    124.91 o
   2   2  12     5024.06     4935.71    127.75 o
   2   2 -12     5024.06     4951.42    127.43 o
   1  -3 -12        0.54        2.32      7.69 o
   1   3 -12        0.54       10.97      8.42 o
   3   1 -12        0.54       -1.59      5.74 o
   3  -1 -12        0.54        3.28      6.42 o
   1   3  12        0.54        0.32     10.61 o
  -1   3 -12        0.54        9.51      8.01 o
   3   1 -12        0.54       -3.51      6.19 o
  -1  -3 -12        0.54        8.15      7.51 o
  -3   1 -12        0.54       -0.82      5.19 o
   3   1  12        0.54       13.16     13.06 o
  -3  -1 -12        0.54        5.24      7.47 o
  -1  -3  12        0.54       -3.41      5.74 o
   1  -3  12        0.54        3.69      6.24 o
  -1   3  12        0.54       12.66     11.79 o
   0   4 -12     1533.38     1458.84     65.45 o
  -4   0 -12     1533.37     1468.69     67.00 o
   4   0  12     1533.37     1544.82     72.89 o
   4   0 -12     1533.37     1415.55     69.42 o
   0  -4  12     1533.38     1505.50     71.88 o
   0   4  12     1533.37     1462.44     71.20 o
  -4   2 -12      219.35      231.09     26.46 o
  -2   4  12      219.35      253.99     35.61 o
   2  -4 -12      219.35      215.70     30.05 o
   4  -2 -12      219.35      220.21     31.28 o
   4   2 -12      219.35      226.49     26.68 o
  -4   2  12      219.35      241.47     34.74 o
   2   4  12      219.35      245.62     33.97 o
  -2  -4  12      219.35      231.59     32.28 o
  -4  -2 -12      219.35      222.39     31.01 o
   4   2  12      219.35      249.67     35.52 o
   2   4 -12      219.35      227.31     27.59 o
   4   2 -12      219.35      249.99     34.29 o
  -2  -4 -12      219.35      224.71     26.46 o
  -2   4 -12      219.35      252.63     27.91 o
  -4  -4 -12     1153.82     1137.50     62.18 o
  -4   4  12     1153.82     1191.43     69.57 o
   4   4  12     1153.82     1232.87     68.75 o
   4  -4 -12     1153.82     1173.74     66.79 o
   4   4 -12     1153.82     1076.14     60.36 o
  -4  -4  12     1153.82     1191.89     66.42 o
   5  -1  12        0.19        2.59     15.20 o
   1   5 -12        0.19        2.41      9.88 o
  -1   5  12        0.19        6.10     13.93 o
  -1   5 -12        0.19       -0.05     10.65 o
   1   5  12        0.19        2.00      7.69 o
   1  -5  12        0.19        3.73      7.65 o
  -5   1 -12        0.19        0.32      8.74 o
   5   1 -12        0.19        5.74      7.92 o
   5   1  12        0.19       14.39     14.89 o
   5  -1 -12        0.19       -0.05      6.42 o
  -1  -5  12        0.19        5.96      7.28 o
  -5  -1 -12        0.19       -3.32      8.42 o
  -3   5  12        1.11        1.18     15.89 o
   3   5 -12        1.11       -2.00     10.70 o
   3  -5 -12        1.11       -1.87     11.11 o
  -3  -5 -12        1.11        4.46      5.87 o
   5   3 -12        1.11        4.96      8.38 o
  -5   3  12        1.11        3.23     16.52 o
   5   3 -12        1.11        0.23      6.69 o
   3   5  12        1.11        1.09      7.69 o
   5  -3 -12        1.11        1.50     10.20 o
   5   3  12        1.11        1.00     15.84 o
  -5  -3 -12        1.11        6.15      9.15 o
  -3  -5  12        1.11        9.70     13.70 o
   0   6  12       56.75       45.98     16.48 o
   0  -6  12       56.75       79.53     20.90 o
   6   0  12       56.75       59.59     25.63 o
   6   0 -12       56.75       75.34     19.67 o
  -6   0 -12       56.75       36.78     17.03 o
   0   6 -12       56.75       72.70     21.67 o
   6  -2 -12     3002.12     3120.74    110.98 o
   2   6 -12     3002.12     3124.89    101.34 o
   6   2  12     3002.12     3370.30    118.79 o
   6   2 -12     3002.12     3130.83    107.05 o
  -2  -6  12     3002.12     2821.46    102.53 o
  -2   6  12     3002.12     3226.23    111.90 o
  -6  -2 -12     3002.12     3005.55    101.20 o
   2   6  12     3002.12     3069.56    103.03 o
   0  -1 -13      876.02      844.75     51.50 o
   0   1 -13      876.02      849.12     52.68 o
   0   1 -13      876.02      800.31     50.40 o
   1   0 -13      876.02      842.15     51.45 o
   0   1  13      876.02      924.05     54.00 o
  -1   0 -13      876.02      794.30     50.27 o
   1   0 -13      876.02      844.06     51.91 o
  -1  -2 -13       74.42       80.72     20.71 o
  -1   2  13       74.42       98.11     23.90 o
  -2   1 -13       74.42       68.97     18.03 o
   2   1  13       74.42       74.44     22.40 o
  -2  -1 -13       74.42       63.37     18.07 o
  -1   2 -13       74.42       90.64     21.17 o
   1  -2 -13       74.42       64.10     16.03 o
   2  -1 -13       74.42       62.46     16.25 o
   1   2  13       74.42       79.35     22.26 o
   1   2 -13       74.42       67.52     20.26 o
   1   2 -13       74.42       56.77     16.30 o
   2   1 -13       74.42       73.98     19.12 o
   2   1 -13       74.42       73.34     21.08 o
   2  -1 -13       74.42       86.05     21.08 o
   0   3  13      501.51      527.75     44.41 o
   3   0 -13      501.51      513.45     42.82 o
   0   3 -13      501.51      476.19     39.67 o
   3   0  13      501.51      556.86     44.96 o
   0  -3  13      501.51      504.30     41.00 o
   3   0 -13      501.51      489.26     38.63 o
  -3   0 -13      501.51      546.34     42.68 o
   2  -3 -13      196.68      188.10     29.73 o
   3  -2 -13      196.68      201.49     30.69 o
  -3  -2 -13      196.68      198.12     30.51 o
  -2   3  13      196.68      246.20     35.43 o
  -2  -3 -13      196.68      206.81     30.28 o
   3   2 -13      196.68      211.82     29.78 o
   3   2 -13      196.68      185.05     31.60 o
  -3   2 -13      196.68      192.93     28.96 o
   2   3 -13      196.68      170.93     27.37 o
   3   2  13      196.68      199.35     33.01 o
  -2  -3  13      196.68      214.10     31.33 o
  -2   3 -13      196.68      211.50     29.46 o
  -3   2  13      196.68      185.82     30.60 o
   2   3  13      196.68      193.20     32.65 o
   4  -1 -13      753.33      700.47     51.72 o
   1  -4  13      753.33      785.04     51.67 o
  -4   1 -13      753.32      723.71     48.57 o
  -1   4 -13      753.33      781.71     50.21 o
  -1  -4  13      753.33      735.14     51.21 o
   4   1  13      753.33      827.14     57.64 o
  -1   4  13      753.33      746.63     54.04 o
  -4  -1 -13      753.33      753.69     51.17 o
   1   4  13      753.33      735.14     52.72 o
   1   4 -13      753.33      706.48     48.25 o
   4   1 -13      753.33      748.04     53.77 o
  -4   3  13      439.64      451.42     44.59 o
  -3   4  13      439.64      450.00     45.27 o
   3  -4 -13      439.64      445.54     41.13 o
   4   3 -13      439.64      410.92     36.39 o
  -4   3 -13      439.64      462.30     37.12 o
   3   4 -13      439.64      410.20     36.62 o
  -3   4 -13      439.64      468.09     38.03 o
  -3  -4 -13      439.64      464.44     38.44 o
  -4  -3 -13      439.64      462.76     39.03 o
  -3  -4  13      439.64      410.70     39.17 o
   4  -3 -13      439.64      460.98     43.50 o
   3   4  13      439.64      494.46     44.45 o
   4   3  13      439.64      497.33     47.78 o
   0   5 -13      904.51      939.94     55.64 o
   0   5  13      904.51      989.66     62.80 o
   5   0  13      904.50     1002.01     62.48 o
   5   0 -13      904.51      870.53     57.29 o
   0  -5  13      904.51      966.42     58.79 o
  -5   0 -13      904.50      983.24     58.01 o
  -2   5  13       12.38       18.16     18.21 o
   5  -2 -13       12.38        7.56     11.84 o
   5   2 -13       12.38       15.66      9.97 o
  -2  -5  13       12.38       38.97     13.52 o
   5   2  13       12.38       22.40     19.17 o
   2   5 -13       12.38       20.35     15.48 o
  -2   5 -13       12.38       31.87     13.02 o
  -5  -2 -13       12.38       22.76     14.70 o
   2   5  13       12.38       12.29      9.10 o
  -5   2 -13       12.38       19.30     10.61 o
   1   1 -14      116.16      131.71     27.91 o
  -1  -1 -14      116.16      153.20     27.27 o
   1  -1 -14      116.16      134.08     24.31 o
   1   1 -14      116.16      122.20     25.00 o
  -1   1 -14      116.16      127.07     24.45 o
   0   2 -14      492.63      423.52     37.90 o
   0  -2 -14      492.63      500.32     40.13 o
   2   0 -14      492.63      437.42     37.62 o
   2   0 -14      492.63      449.26     41.86 o
   0   2  14      492.63      469.94     42.04 o
  -2   0 -14      492.63      515.35     41.86 o
  -1  -3  14       89.83       97.43     22.13 o
  -1   3 -14       89.83      116.28     25.91 o
   3   1 -14       89.83       96.11     20.35 o
   3   1 -14       89.83      105.81     27.04 o
   1   3  14       89.83      118.33     28.55 o
  -3  -1 -14       89.83       94.20     21.08 o
  -1  -3 -14       89.83      108.95     22.04 o
   1   3 -14       89.83       99.61     23.26 o
   3  -1 -14       89.83      108.22     26.31 o
   3   1  14       89.83       94.06     25.86 o
  -1   3  14       89.83       94.97     26.31 o
  -3   1 -14       89.83      105.58     25.09 o
   0  -4  14        4.79       -3.60      7.37 o
   0   4  14        4.79       15.16     14.25 o
   0   4 -14        4.79        5.51     10.88 o
  -4   0 -14        4.79        2.19      8.88 o
   4   0 -14        4.79        8.83     12.06 o
 
