# Supplementary material for: Cooperative Jahn–Teller effect and the role of strain in the tetragonal-to-cubic phase transition in MgxCu1 − xCr2O4
Source: IUCrJ. 2016 Aug 16;3(Pt 5):354–66. doi: 10.1107/S2052252516012574 (PMC5391857; doi:10.1107/S2052252516012574)
Supplement: Supplementary file 4 [file m-03-00354-sup4.zip › Cu90_298K_T.fcf]

# 
# h,k,l, Fc-squared, Fo-squared, sigma(Fo-squared) and status flag 
# 
data_Cu90_298K_T 
_shelx_title '    Cu95CrS5 n.03_HT_025�C_psi in I 41/a m d' 
_shelx_refln_list_code          4 
_shelx_F_calc_maximum      223.87 
_exptl_crystal_F_000       429.20 
_reflns_d_resolution_high  0.7953 
 
loop_ 
 _symmetry_equiv_pos_as_xyz 
 'x, y, z' 
 '-x, -y+1/2, z' 
 'x, -y, -z' 
 '-x, y+1/2, -z' 
 '-y+1/4, -x+1/4, -z+3/4' 
 'y+1/4, x+3/4, -z+1/4' 
 'y+1/4, -x+1/4, z+3/4' 
 '-y+1/4, x+3/4, z+1/4' 
 'x+1/2, y+1/2, z+1/2' 
 '-x+1/2, -y+1, z+1/2' 
 'x+1/2, -y+1/2, -z+1/2' 
 '-x+1/2, y+1, -z+1/2' 
 '-y+3/4, -x+3/4, -z+5/4' 
 'y+3/4, x+5/4, -z+3/4' 
 'y+3/4, -x+3/4, z+5/4' 
 '-y+3/4, x+5/4, z+3/4' 
 '-x, -y, -z' 
 'x, y-1/2, -z' 
 '-x, y, z' 
 'x, -y-1/2, z' 
 'y-1/4, x-1/4, z-3/4' 
 '-y-1/4, -x-3/4, z-1/4' 
 '-y-1/4, x-1/4, -z-3/4' 
 'y-1/4, -x-3/4, -z-1/4' 
 '-x+1/2, -y+1/2, -z+1/2' 
 'x+1/2, y, -z+1/2' 
 '-x+1/2, y+1/2, z+1/2' 
 'x+1/2, -y, z+1/2' 
 'y+1/4, x+1/4, z-1/4' 
 '-y+1/4, -x-1/4, z+1/4' 
 '-y+1/4, x+1/4, -z-1/4' 
 'y+1/4, -x-1/4, -z+1/4' 
 
_cell_length_a     6.0177 
_cell_length_b     6.0177 
_cell_length_c     7.8320 
_cell_angle_alpha  90.000 
_cell_angle_beta   90.000 
_cell_angle_gamma  90.000 
 
_shelx_F_squared_multiplier     1.000 
 
loop_ 
 _refln_index_h 
 _refln_index_k 
 _refln_index_l 
 _refln_F_squared_calc 
 _refln_F_squared_meas 
 _refln_F_squared_sigma 
 _refln_observed_status 
   0   2   0     9162.90     9139.12    127.12 o 
   2   2   0    16010.57    16148.09     67.81 o 
   0   4   0    50116.45    47498.27   1004.27 o 
   2   4   0     3187.13     3183.52     32.82 o 
   4   4   0    24103.88    24377.87    125.29 o 
   0   6   0     3355.35     3274.00    101.06 o 
   2   6   0     2201.76     2268.25     47.31 o 
   4   6   0     1798.97     1925.49     37.28 o 
   0   1   1      786.16      834.42     14.83 o 
   1   2   1    15666.29    14970.50    210.10 o 
   0   3   1      184.25      200.35     11.59 o 
   2   3   1    16114.58    15480.84    112.87 o 
   1   4   1      169.22      146.20     17.58 o 
   3   4   1       49.33       18.31     26.76 o 
   0   5   1      600.81      586.98     23.31 o 
   2   5   1     3713.03     3815.52     37.97 o 
   4   5   1      359.86      346.76     24.26 o 
   1   6   1     4506.36     4383.28     43.32 o 
   3   6   1     5223.19     5164.51     82.60 o 
   0   7   1      109.17      100.27     27.78 o 
   2   7   1     5018.03     4814.47     51.61 o 
   1   1   2     7912.65     8959.50     48.79 o 
   0   2   2     3886.33     3435.83     24.70 o 
   1   3   2     5322.58     5259.65     42.15 o 
   3   3   2     3852.58     3775.36     48.48 o 
   0   4   2       85.20       82.41     18.02 o 
   2   4   2     3662.45     3654.01     35.80 o 
   1   5   2     2718.15     2672.28     56.54 o 
   3   5   2     2147.66     2128.58     32.55 o 
   5   5   2     1360.11     1359.10     46.68 o 
   0   6   2     2942.76     3000.92     38.78 o 
   2   6   2      103.56      117.61     42.76 o 
   4   6   2     2530.66     2501.83     44.39 o 
   1   7   2     1401.21     1333.45     51.97 o 
   0   1   3    20384.52    19379.60    371.45 o 
   1   2   3       24.74       34.75     25.47 o 
   0   3   3     8035.02     8548.66    113.50 o 
   2   3   3      597.70      565.98     21.13 o 
   1   4   3     8988.68     8868.77     53.17 o 
   3   4   3     4490.29     4656.25     61.87 o 
   0   5   3     8983.29     8814.56    143.73 o 
   2   5   3       74.86       78.68     37.48 o 
   4   5   3     5574.81     5624.11     53.50 o 
   1   6   3        8.40       24.94     28.79 o 
   3   6   3      186.94      189.27     44.04 o 
   0   7   3     1921.43     1841.94     37.16 o 
   0   0   4    16705.45    17215.61     88.82 o 
   0   2   4     4397.62     4227.69     35.83 o 
   2   2   4    47911.81    51802.67    167.60 o 
   1   3   4        8.15       39.48     27.00 o 
   0   4   4     5249.02     5670.49     47.75 o 
   2   4   4     2985.29     2962.28     36.11 o 
   4   4   4     2541.85     2477.01     55.56 o 
   1   5   4        2.48       30.88     27.66 o 
   3   5   4        9.82      -14.50     29.59 o 
   0   6   4      932.84      896.86     91.48 o 
   2   6   4    14323.38    14502.51    199.40 o 
   0   1   5    11072.44    10825.15    101.55 o 
   1   2   5        7.43      -14.79     30.87 o 
   0   3   5     4908.44     4952.26    101.35 o 
   2   3   5      384.20      414.86     24.07 o 
   1   4   5     6219.46     6542.63    108.84 o 
   3   4   5     3203.47     3162.56     41.27 o 
   0   5   5     6421.83     6706.86     57.10 o 
   2   5   5       66.59       78.13     29.84 o 
   4   5   5     4487.20     4265.85     76.22 o 
   1   6   5       25.67       41.69     32.15 o 
   1   1   6     2986.14     2980.54     57.15 o 
   0   2   6     2828.88     2760.31     40.11 o 
   1   3   6     2114.72     2043.58     57.73 o 
   3   3   6     1559.65     1592.40     48.17 o 
   0   4   6       33.49       60.87     78.78 o 
   2   4   6     2454.67     2637.99     61.03 o 
   1   5   6     1455.28     1605.47     36.62 o 
   3   5   6     1130.54     1138.55     48.30 o 
   0   6   6     2131.49     2307.77    101.49 o 
   0   1   7      278.62      270.57     25.73 o 
   1   2   7     4868.29     4847.18    128.73 o 
   0   3   7        6.68       61.42     34.21 o 
   2   3   7     5432.35     5237.10     54.94 o 
   1   4   7      160.47      193.21     43.31 o 
   3   4   7        4.99       15.23     33.18 o 
   0   5   7      429.13      473.71     41.87 o 
   0   0   8    22286.45    21245.32    143.46 o 
   0   2   8     1476.57     1478.45     38.17 o 
   2   2   8     3733.39     3607.88     70.67 o 
   1   3   8       11.04       35.85     33.68 o 
   0   4   8    13948.02    14157.09    561.17 o 
   0   1   9      156.77      123.48     35.64 o 
   1   2   9     2562.43     2538.22     83.85 o 
   0   3   9        0.68       57.17     46.21 o 
                                                 
