# Supplementary material for: Cooperative Jahn–Teller effect and the role of strain in the tetragonal-to-cubic phase transition in MgxCu1 − xCr2O4
Source: IUCrJ. 2016 Aug 16;3(Pt 5):354–66. doi: 10.1107/S2052252516012574 (PMC5391857; doi:10.1107/S2052252516012574)
Supplement: Supplementary file 4 [file m-03-00354-sup4.zip › Cu90_373K_T.fcf]

# 
# h,k,l, Fc-squared, Fo-squared, sigma(Fo-squared) and status flag 
# 
data_Cu90_373K_T 
_shelx_title '    Cu95CrS5 n.03_HT_100�C_psi in I 41/a m d' 
_shelx_refln_list_code          4 
_shelx_F_calc_maximum      222.38 
_exptl_crystal_F_000       429.20 
_reflns_d_resolution_high  0.7960 
 
loop_ 
 _symmetry_equiv_pos_as_xyz 
 'x, y, z' 
 '-x, -y+1/2, z' 
 'x, -y, -z' 
 '-x, y+1/2, -z' 
 '-y+1/4, -x+1/4, -z+3/4' 
 'y+1/4, x+3/4, -z+1/4' 
 'y+1/4, -x+1/4, z+3/4' 
 '-y+1/4, x+3/4, z+1/4' 
 'x+1/2, y+1/2, z+1/2' 
 '-x+1/2, -y+1, z+1/2' 
 'x+1/2, -y+1/2, -z+1/2' 
 '-x+1/2, y+1, -z+1/2' 
 '-y+3/4, -x+3/4, -z+5/4' 
 'y+3/4, x+5/4, -z+3/4' 
 'y+3/4, -x+3/4, z+5/4' 
 '-y+3/4, x+5/4, z+3/4' 
 '-x, -y, -z' 
 'x, y-1/2, -z' 
 '-x, y, z' 
 'x, -y-1/2, z' 
 'y-1/4, x-1/4, z-3/4' 
 '-y-1/4, -x-3/4, z-1/4' 
 '-y-1/4, x-1/4, -z-3/4' 
 'y-1/4, -x-3/4, -z-1/4' 
 '-x+1/2, -y+1/2, -z+1/2' 
 'x+1/2, y, -z+1/2' 
 '-x+1/2, y+1/2, z+1/2' 
 'x+1/2, -y, z+1/2' 
 'y+1/4, x+1/4, z-1/4' 
 '-y+1/4, -x-1/4, z+1/4' 
 '-y+1/4, x+1/4, -z-1/4' 
 'y+1/4, -x-1/4, -z+1/4' 
 
_cell_length_a     6.0188 
_cell_length_b     6.0188 
_cell_length_c     7.8488 
_cell_angle_alpha  90.000 
_cell_angle_beta   90.000 
_cell_angle_gamma  90.000 
 
_shelx_F_squared_multiplier     1.000 
 
loop_ 
 _refln_index_h 
 _refln_index_k 
 _refln_index_l 
 _refln_F_squared_calc 
 _refln_F_squared_meas 
 _refln_F_squared_sigma 
 _refln_observed_status 
   0   2   0     9065.85     8807.59    199.22 o 
   2   2   0    16076.76    15939.45     97.58 o 
   0   4   0    49450.81    46377.39   1148.56 o 
   2   4   0     3084.34     3027.43     46.93 o 
   4   4   0    23414.35    23495.94    180.09 o 
   0   6   0     3189.35     2960.94    217.03 o 
   2   6   0     2221.51     2189.99     50.77 o 
   4   6   0     1674.12     1773.79     58.96 o 
   0   1   1      804.41      853.95     31.30 o 
   1   2   1    15601.79    15368.43    689.61 o 
   0   3   1      165.77      183.87     17.47 o 
   2   3   1    15803.41    15290.08    243.91 o 
   1   4   1      185.66      150.04     46.47 o 
   3   4   1       42.07       46.42     42.11 o 
   0   5   1      571.03      572.54     61.88 o 
   2   5   1     3589.90     3694.11     56.03 o 
   4   5   1      356.41      359.36     38.95 o 
   1   6   1     4359.73     4236.74     82.31 o 
   3   6   1     5047.65     4903.09     73.44 o 
   0   7   1       99.25       68.13     46.17 o 
   2   7   1     4653.10     4505.10     74.68 o 
   1   1   2     7756.50     8913.48     70.03 o 
   0   2   2     3866.30     3335.67     63.95 o 
   1   3   2     5188.25     5078.96     74.95 o 
   3   3   2     3727.49     3762.62     72.56 o 
   0   4   2       97.12      151.58     35.46 o 
   2   4   2     3520.25     3506.39     55.51 o 
   1   5   2     2612.10     2619.34     51.09 o 
   3   5   2     2047.97     1968.75    105.28 o 
   5   5   2     1277.54     1408.97     73.56 o 
   0   6   2     2733.68     2737.18     55.87 o 
   2   6   2      115.88      188.75     91.41 o 
   4   6   2     2324.51     2304.06    100.75 o 
   1   7   2     1275.98     1272.21     48.57 o 
   0   1   3    19977.10    19069.29    377.55 o 
   1   2   3       28.68       41.63     38.96 o 
   0   3   3     7947.32     8270.46     90.00 o 
   2   3   3      563.16      554.43     30.50 o 
   1   4   3     8623.36     8609.24     75.90 o 
   3   4   3     4294.88     4475.61     63.31 o 
   0   5   3     8432.43     8306.04     80.78 o 
   2   5   3       59.77      -29.74     44.74 o 
   4   5   3     5148.66     5294.01    105.41 o 
   1   6   3        7.67        8.95     46.82 o 
   3   6   3      174.54       96.32     49.24 o 
   0   7   3     1837.47     1705.15     56.19 o 
   0   0   4    16926.15    17325.64    129.12 o 
   0   2   4     4236.86     4166.41     52.27 o 
   2   2   4    47102.52    51223.81    240.78 o 
   1   3   4       15.98       17.07     41.56 o 
   0   4   4     5353.16     5738.98     70.18 o 
   2   4   4     2819.77     2735.98     52.73 o 
   4   4   4     2587.27     2658.71     82.78 o 
   1   5   4        4.22       -7.47     45.80 o 
   3   5   4       18.47       54.52     46.88 o 
   0   6   4      871.53      853.80     46.89 o 
   2   6   4    13756.13    13786.36    317.85 o 
   0   1   5    10972.00    10808.47     84.26 o 
   1   2   5       19.99       61.28     47.67 o 
   0   3   5     4791.76     4908.12    269.18 o 
   2   3   5      438.54      432.08     39.50 o 
   1   4   5     6174.18     6244.63    117.53 o 
   3   4   5     3119.36     3122.21     63.57 o 
   0   5   5     6173.23     6650.90     84.34 o 
   2   5   5       52.25      -25.28     49.51 o 
   4   5   5     4339.58     4120.05    134.25 o 
   1   6   5       46.57      -25.80     63.68 o 
   1   1   6     2808.36     2884.43     82.93 o 
   0   2   6     2920.02     2783.77     61.00 o 
   1   3   6     1967.34     1781.98     72.57 o 
   3   3   6     1435.04     1439.03     72.85 o 
   0   4   6       36.37       63.77     52.41 o 
   2   4   6     2420.10     2710.09     68.46 o 
   1   5   6     1297.23     1386.46     51.99 o 
   3   5   6      995.66     1023.34     72.78 o 
   0   6   6     2020.14     2128.34    109.34 o 
   0   1   7      299.33      330.07    148.41 o 
   1   2   7     4654.24     4638.91     75.09 o 
   0   3   7       20.01      -60.51     70.04 o 
   2   3   7     4994.09     4808.00     84.64 o 
   1   4   7      159.71      210.14     53.92 o 
   3   4   7        9.91       15.81     49.76 o 
   0   5   7      391.23      389.24     54.70 o 
   0   0   8    21443.02    20150.35    205.43 o 
   0   2   8     1314.97     1384.27     60.95 o 
   2   2   8     3887.82     3820.02    107.83 o 
   1   3   8       21.42      184.55     53.61 o 
   0   4   8    13311.41    13182.15    655.49 o 
   0   1   9      216.19      157.21     58.15 o 
   1   2   9     2491.39     2509.56    101.53 o 
   0   3   9        7.28      -21.93     61.28 o 
                                                 
