# Supplementary material for: Cooperative Jahn–Teller effect and the role of strain in the tetragonal-to-cubic phase transition in MgxCu1 − xCr2O4
Source: IUCrJ. 2016 Aug 16;3(Pt 5):354–66. doi: 10.1107/S2052252516012574 (PMC5391857; doi:10.1107/S2052252516012574)
Supplement: Supplementary file 4 [file m-03-00354-sup4.zip › Cu90_473K_T.fcf]

# 
# h,k,l, Fc-squared, Fo-squared, sigma(Fo-squared) and status flag 
# 
data_Cu90_473K_T 
_shelx_title '    Cu95CrS5 n.03_HT_200�C_psi in I 41/a m d' 
_shelx_refln_list_code          4 
_shelx_F_calc_maximum      220.51 
_exptl_crystal_F_000       429.20 
_reflns_d_resolution_high  0.7971 
 
loop_ 
 _symmetry_equiv_pos_as_xyz 
 'x, y, z' 
 '-x, -y+1/2, z' 
 'x, -y, -z' 
 '-x, y+1/2, -z' 
 '-y+1/4, -x+1/4, -z+3/4' 
 'y+1/4, x+3/4, -z+1/4' 
 'y+1/4, -x+1/4, z+3/4' 
 '-y+1/4, x+3/4, z+1/4' 
 'x+1/2, y+1/2, z+1/2' 
 '-x+1/2, -y+1, z+1/2' 
 'x+1/2, -y+1/2, -z+1/2' 
 '-x+1/2, y+1, -z+1/2' 
 '-y+3/4, -x+3/4, -z+5/4' 
 'y+3/4, x+5/4, -z+3/4' 
 'y+3/4, -x+3/4, z+5/4' 
 '-y+3/4, x+5/4, z+3/4' 
 '-x, -y, -z' 
 'x, y-1/2, -z' 
 '-x, y, z' 
 'x, -y-1/2, z' 
 'y-1/4, x-1/4, z-3/4' 
 '-y-1/4, -x-3/4, z-1/4' 
 '-y-1/4, x-1/4, -z-3/4' 
 'y-1/4, -x-3/4, -z-1/4' 
 '-x+1/2, -y+1/2, -z+1/2' 
 'x+1/2, y, -z+1/2' 
 '-x+1/2, y+1/2, z+1/2' 
 'x+1/2, -y, z+1/2' 
 'y+1/4, x+1/4, z-1/4' 
 '-y+1/4, -x-1/4, z+1/4' 
 '-y+1/4, x+1/4, -z-1/4' 
 'y+1/4, -x-1/4, -z+1/4' 
 
_cell_length_a     6.0171 
_cell_length_b     6.0171 
_cell_length_c     7.8804 
_cell_angle_alpha  90.000 
_cell_angle_beta   90.000 
_cell_angle_gamma  90.000 
 
_shelx_F_squared_multiplier     1.000 
 
loop_ 
 _refln_index_h 
 _refln_index_k 
 _refln_index_l 
 _refln_F_squared_calc 
 _refln_F_squared_meas 
 _refln_F_squared_sigma 
 _refln_observed_status 
   0   2   0     9197.39     8827.96    231.44 o 
   2   2   0    15739.80    16013.89     99.60 o 
   0   4   0    48622.77    44021.92   1024.14 o 
   2   4   0     3046.11     2892.05     48.04 o 
   4   4   0    22514.36    22500.92    178.26 o 
   0   6   0     2924.92     2794.71    180.66 o 
   2   6   0     2206.55     2186.69     59.91 o 
   4   6   0     1485.09     1555.87     54.38 o 
   0   1   1      756.69      958.11    157.71 o 
   1   2   1    15769.03    14812.04    266.45 o 
   0   3   1      152.48      177.48     19.51 o 
   2   3   1    15562.17    15004.29     80.54 o 
   1   4   1      170.76      158.61     34.85 o 
   3   4   1       31.84      -25.34     44.23 o 
   0   5   1      571.29      546.98     35.30 o 
   2   5   1     3535.22     3630.48     57.61 o 
   4   5   1      347.19      318.98     48.32 o 
   1   6   1     4111.31     4034.11     64.62 o 
   3   6   1     4613.94     4572.54     72.23 o 
   0   7   1       65.92       65.01     46.43 o 
   2   7   1     4313.59     4277.12     97.75 o 
   1   1   2     8029.67     9971.36     75.22 o 
   0   2   2     3864.76     3428.23     36.96 o 
   1   3   2     5117.30     5024.96     49.90 o 
   3   3   2     3533.16     3522.09     73.97 o 
   0   4   2       78.16      113.48     70.08 o 
   2   4   2     3514.29     3490.77     86.28 o 
   1   5   2     2515.59     2397.97     50.23 o 
   3   5   2     1896.20     1828.58     50.75 o 
   5   5   2     1152.12     1076.36     77.68 o 
   0   6   2     2724.44     2755.86    150.45 o 
   2   6   2       89.20       62.30     47.85 o 
   4   6   2     2265.95     2211.87     61.70 o 
   1   7   2     1154.06     1124.67     54.28 o 
   0   1   3    19831.51    18885.51    655.87 o 
   1   2   3       23.84       -0.62     30.17 o 
   0   3   3     7708.71     8288.25     68.21 o 
   2   3   3      571.26      604.12     37.53 o 
   1   4   3     8492.60     8302.81     77.79 o 
   3   4   3     4176.05     4242.25     63.25 o 
   0   5   3     8161.96     8169.76    142.97 o 
   2   5   3       51.80       17.80     46.38 o 
   4   5   3     4905.36     5001.41     77.04 o 
   1   6   3       20.00       58.56     48.70 o 
   3   6   3      209.15      209.23     47.25 o 
   0   7   3     1645.52     1650.78     57.47 o 
   0   0   4    16892.11    18058.62    133.06 o 
   0   2   4     4181.81     4065.50     82.09 o 
   2   2   4    46264.42    50222.88    237.17 o 
   1   3   4        1.64      -32.28     43.95 o 
   0   4   4     5313.40     5946.93     74.07 o 
   2   4   4     2642.63     2636.18     65.51 o 
   4   4   4     2591.16     2527.31     89.69 o 
   1   5   4        0.56       12.40     47.02 o 
   3   5   4        2.04      -36.17     50.65 o 
   0   6   4      789.63      818.37     51.11 o 
   2   6   4    12802.12    13080.17    120.01 o 
   0   1   5    10894.27    10755.62     86.16 o 
   1   2   5       29.48      -61.37     61.37 o 
   0   3   5     4823.80     4780.77    218.21 o 
   2   3   5      436.82      447.93     45.55 o 
   1   4   5     5726.68     6041.80    179.63 o 
   3   4   5     2932.67     2917.49     65.41 o 
   0   5   5     5778.10     6262.81     84.40 o 
   2   5   5       23.11      151.01     50.36 o 
   4   5   5     3816.19     3699.62     76.11 o 
   1   6   5       40.76       36.95     54.86 o 
   1   1   6     2570.31     2479.79     84.99 o 
   0   2   6     2841.39     2745.74     62.07 o 
   1   3   6     1849.17     1721.02     56.38 o 
   3   3   6     1381.87     1476.34     80.87 o 
   0   4   6       30.30       41.18     55.43 o 
   2   4   6     2367.45     2606.57     62.29 o 
   1   5   6     1110.39     1295.58     53.80 o 
   3   5   6      872.25      905.75     52.95 o 
   0   6   6     1974.95     2019.32     63.64 o 
   0   1   7      308.54      275.07     56.00 o 
   1   2   7     4319.65     4208.60     75.06 o 
   0   3   7       15.74        2.61     58.76 o 
   2   3   7     4747.00     4263.68     82.65 o 
   1   4   7      206.60      243.46     57.38 o 
   3   4   7       19.31      -47.70     85.91 o 
   0   5   7      440.89      432.64     50.69 o 
   0   0   8    20427.38    19686.79    205.11 o 
   0   2   8     1162.16     1166.18     60.16 o 
   2   2   8     3937.28     3780.90    112.84 o 
   1   3   8        2.19        5.68     60.57 o 
   0   4   8    12278.00    12349.44    786.43 o 
   0   1   9      256.88      325.21    137.81 o 
   1   2   9     2297.98     2313.62     83.30 o 
   0   3   9       27.36      108.52     61.78 o 
                                                 
