# Supplementary material for: Cooperative Jahn–Teller effect and the role of strain in the tetragonal-to-cubic phase transition in MgxCu1 − xCr2O4
Source: IUCrJ. 2016 Aug 16;3(Pt 5):354–66. doi: 10.1107/S2052252516012574 (PMC5391857; doi:10.1107/S2052252516012574)
Supplement: Supplementary file 4 [file m-03-00354-sup4.zip › Cu90_573K_T.fcf]

# 
# h,k,l, Fc-squared, Fo-squared, sigma(Fo-squared) and status flag 
# 
data_Cu90_573K_T 
_shelx_title '    Cu95CrS5 n.03_HT_300�C_psi in I 41/a m d' 
_shelx_refln_list_code          4 
_shelx_F_calc_maximum      217.60 
_exptl_crystal_F_000       429.20 
_reflns_d_resolution_high  0.7972 
 
loop_ 
 _symmetry_equiv_pos_as_xyz 
 'x, y, z' 
 '-x, -y+1/2, z' 
 'x, -y, -z' 
 '-x, y+1/2, -z' 
 '-y+1/4, -x+1/4, -z+3/4' 
 'y+1/4, x+3/4, -z+1/4' 
 'y+1/4, -x+1/4, z+3/4' 
 '-y+1/4, x+3/4, z+1/4' 
 'x+1/2, y+1/2, z+1/2' 
 '-x+1/2, -y+1, z+1/2' 
 'x+1/2, -y+1/2, -z+1/2' 
 '-x+1/2, y+1, -z+1/2' 
 '-y+3/4, -x+3/4, -z+5/4' 
 'y+3/4, x+5/4, -z+3/4' 
 'y+3/4, -x+3/4, z+5/4' 
 '-y+3/4, x+5/4, z+3/4' 
 '-x, -y, -z' 
 'x, y-1/2, -z' 
 '-x, y, z' 
 'x, -y-1/2, z' 
 'y-1/4, x-1/4, z-3/4' 
 '-y-1/4, -x-3/4, z-1/4' 
 '-y-1/4, x-1/4, -z-3/4' 
 'y-1/4, -x-3/4, -z-1/4' 
 '-x+1/2, -y+1/2, -z+1/2' 
 'x+1/2, y, -z+1/2' 
 '-x+1/2, y+1/2, z+1/2' 
 'x+1/2, -y, z+1/2' 
 'y+1/4, x+1/4, z-1/4' 
 '-y+1/4, -x-1/4, z+1/4' 
 '-y+1/4, x+1/4, -z-1/4' 
 'y+1/4, -x-1/4, -z+1/4' 
 
_cell_length_a     6.0137 
_cell_length_b     6.0137 
_cell_length_c     7.9198 
_cell_angle_alpha  90.000 
_cell_angle_beta   90.000 
_cell_angle_gamma  90.000 
 
_shelx_F_squared_multiplier     1.000 
 
loop_ 
 _refln_index_h 
 _refln_index_k 
 _refln_index_l 
 _refln_F_squared_calc 
 _refln_F_squared_meas 
 _refln_F_squared_sigma 
 _refln_observed_status 
   0   2   0     8995.36     8624.43    301.45 o 
   2   2   0    15857.17    15748.10    101.02 o 
   0   4   0    47348.66    43517.70   1982.21 o 
   2   4   0     2860.08     2846.16     71.38 o 
   4   4   0    21406.30    21276.70    176.81 o 
   0   6   0     2645.59     2537.60     56.80 o 
   2   6   0     2267.25     2111.07    138.51 o 
   4   6   0     1289.68     1377.51     53.86 o 
   0   1   1      801.71      865.15     60.30 o 
   1   2   1    15647.61    14965.09    649.70 o 
   0   3   1      123.72      171.25     32.33 o 
   2   3   1    15168.16    14415.74     79.89 o 
   1   4   1      202.33      255.04     36.01 o 
   3   4   1       17.51       -5.73     58.93 o 
   0   5   1      596.09      521.98     59.37 o 
   2   5   1     3347.45     3499.45     92.29 o 
   4   5   1      374.89      321.59     41.33 o 
   1   6   1     3882.45     3793.03    133.32 o 
   3   6   1     4303.95     4029.08     98.87 o 
   0   7   1       44.87      -36.15     50.06 o 
   2   7   1     3933.55     3950.34    157.48 o 
   1   1   2     7743.58     8511.11     69.67 o 
   0   2   2     3805.55     3339.31     37.23 o 
   1   3   2     4905.56     4747.06    109.41 o 
   3   3   2     3355.47     3322.32     73.87 o 
   0   4   2       77.15       63.63     38.33 o 
   2   4   2     3402.35     3405.91     55.98 o 
   1   5   2     2283.86     2353.13     84.85 o 
   3   5   2     1705.55     1618.22     81.12 o 
   5   5   2      982.80     1064.59     81.07 o 
   0   6   2     2588.87     2649.79     60.33 o 
   2   6   2       85.92       94.87     47.45 o 
   4   6   2     2117.34     2053.28     61.41 o 
   1   7   2      981.04      889.49     49.39 o 
   0   1   3    19170.02    17751.75    525.99 o 
   1   2   3       22.52       -9.96     30.03 o 
   0   3   3     7320.97     7869.22     67.58 o 
   2   3   3      563.87      603.59     58.55 o 
   1   4   3     7892.08     7980.42    100.06 o 
   3   4   3     3798.40     3859.49     80.42 o 
   0   5   3     7598.84     7673.00    106.13 o 
   2   5   3       41.10       66.34     44.97 o 
   4   5   3     4408.66     4624.81     78.58 o 
   1   6   3       19.62       29.20     49.18 o 
   3   6   3      201.75      265.12     46.84 o 
   0   7   3     1446.88     1420.34     61.36 o 
   0   0   4    17254.92    17787.33    131.96 o 
   0   2   4     3926.05     4190.32    206.25 o 
   2   2   4    44841.74    48676.07    233.86 o 
   1   3   4        4.41        2.42     43.69 o 
   0   4   4     5440.94     5900.72     74.90 o 
   2   4   4     2386.97     2366.81     54.20 o 
   4   4   4     2664.11     2633.16     94.28 o 
   1   5   4        0.77       73.89     47.72 o 
   3   5   4        3.99      -46.42     48.90 o 
   0   6   4      670.80      658.51     45.34 o 
   2   6   4    11808.03    11948.97    118.55 o 
   0   1   5    10636.31    10555.49     87.08 o 
   1   2   5       59.51      -51.20     51.20 o 
   0   3   5     4596.53     4448.69    289.12 o 
   2   3   5      519.03      539.04     45.03 o 
   1   4   5     5548.05     5941.81     79.87 o 
   3   4   5     2786.39     2735.49     64.90 o 
   0   5   5     5419.98     5893.75    189.28 o 
   2   5   5        9.08       48.38     50.34 o 
   4   5   5     3560.90     3569.46     78.72 o 
   1   6   5       80.02       79.07     72.03 o 
   1   1   6     2360.73     2312.36     85.28 o 
   0   2   6     2654.88     2720.41     81.60 o 
   1   3   6     1597.56     1372.92    116.35 o 
   3   3   6     1124.37     1064.76     73.71 o 
   0   4   6       29.47       29.95     54.97 o 
   2   4   6     2184.99     2292.87     64.60 o 
   1   5   6      958.50     1040.82     53.37 o 
   3   5   6      710.04      794.63     55.06 o 
   0   6   6     1796.65     1817.32     66.91 o 
   0   1   7      312.43      308.56     47.93 o 
   1   2   7     3787.69     3760.53     76.87 o 
   0   3   7       18.34       11.72     76.12 o 
   2   3   7     4181.31     3801.82    118.16 o 
   1   4   7      187.29      185.84     56.72 o 
   3   4   7       16.00       54.65     85.53 o 
   0   5   7      443.15      499.86     80.23 o 
   0   0   8    18975.91    18744.44    208.70 o 
   0   2   8      962.72     1055.86     60.46 o 
   2   2   8     4022.50     3769.67    114.03 o 
   1   3   8        5.55        9.36     59.00 o 
   0   4   8    11119.24    11024.41    776.88 o 
   2   4   8      442.44      363.59     57.82 o 
   0   1   9      314.01      368.30    138.35 o 
   1   2   9     2075.93     2009.89     70.10 o 
   0   3   9       45.10      120.26     63.28 o 
                                                 
