# Supplementary material for: Cooperative Jahn–Teller effect and the role of strain in the tetragonal-to-cubic phase transition in MgxCu1 − xCr2O4
Source: IUCrJ. 2016 Aug 16;3(Pt 5):354–66. doi: 10.1107/S2052252516012574 (PMC5391857; doi:10.1107/S2052252516012574)
Supplement: Supplementary file 4 [file m-03-00354-sup4.zip › Cu90_673K_T.fcf]

# 
# h,k,l, Fc-squared, Fo-squared, sigma(Fo-squared) and status flag 
# 
data_Cu90_673K_T 
_shelx_title '    Cu95CrS5 n.03_HT_400�C_psi in I 41/a m d' 
_shelx_refln_list_code          4 
_shelx_F_calc_maximum      213.78 
_exptl_crystal_F_000       429.20 
_reflns_d_resolution_high  0.7971 
 
loop_ 
 _symmetry_equiv_pos_as_xyz 
 'x, y, z' 
 '-x, -y+1/2, z' 
 'x, -y, -z' 
 '-x, y+1/2, -z' 
 '-y+1/4, -x+1/4, -z+3/4' 
 'y+1/4, x+3/4, -z+1/4' 
 'y+1/4, -x+1/4, z+3/4' 
 '-y+1/4, x+3/4, z+1/4' 
 'x+1/2, y+1/2, z+1/2' 
 '-x+1/2, -y+1, z+1/2' 
 'x+1/2, -y+1/2, -z+1/2' 
 '-x+1/2, y+1, -z+1/2' 
 '-y+3/4, -x+3/4, -z+5/4' 
 'y+3/4, x+5/4, -z+3/4' 
 'y+3/4, -x+3/4, z+5/4' 
 '-y+3/4, x+5/4, z+3/4' 
 '-x, -y, -z' 
 'x, y-1/2, -z' 
 '-x, y, z' 
 'x, -y-1/2, z' 
 'y-1/4, x-1/4, z-3/4' 
 '-y-1/4, -x-3/4, z-1/4' 
 '-y-1/4, x-1/4, -z-3/4' 
 'y-1/4, -x-3/4, -z-1/4' 
 '-x+1/2, -y+1/2, -z+1/2' 
 'x+1/2, y, -z+1/2' 
 '-x+1/2, y+1/2, z+1/2' 
 'x+1/2, -y, z+1/2' 
 'y+1/4, x+1/4, z-1/4' 
 '-y+1/4, -x-1/4, z+1/4' 
 '-y+1/4, x+1/4, -z-1/4' 
 'y+1/4, -x-1/4, -z+1/4' 
 
_cell_length_a     6.0028 
_cell_length_b     6.0028 
_cell_length_c     7.9811 
_cell_angle_alpha  90.000 
_cell_angle_beta   90.000 
_cell_angle_gamma  90.000 
 
_shelx_F_squared_multiplier     1.000 
 
loop_ 
 _refln_index_h 
 _refln_index_k 
 _refln_index_l 
 _refln_F_squared_calc 
 _refln_F_squared_meas 
 _refln_F_squared_sigma 
 _refln_observed_status 
   0   2   0     8659.70     8484.74    322.94 o 
   2   2   0    15837.20    15541.42     72.70 o 
   0   4   0    45702.02    41954.99   2495.87 o 
   2   4   0     2771.37     2679.14     37.02 o 
   4   4   0    20129.17    20042.15    125.51 o 
   0   6   0     2271.86     2159.98     85.26 o 
   2   6   0     2177.05     2189.84     43.72 o 
   4   6   0     1100.99     1157.69     39.68 o 
   0   1   1      842.97      886.32     14.16 o 
   1   2   1    15432.05    13618.42   1035.42 o 
   0   3   1      103.61      111.80     15.09 o 
   2   3   1    14603.73    13956.12     57.14 o 
   1   4   1      212.88      178.65     24.08 o 
   3   4   1       10.82       -7.38     32.51 o 
   0   5   1      565.39      518.28     43.67 o 
   2   5   1     3137.20     3228.39     43.87 o 
   4   5   1      347.53      300.60     31.85 o 
   1   6   1     3653.86     3463.65    132.79 o 
   3   6   1     3935.37     3778.95     57.84 o 
   0   7   1       40.80       29.80     35.94 o 
   2   7   1     3489.41     3560.19     55.07 o 
   1   1   2     7687.35     8749.54     51.73 o 
   0   2   2     3774.21     3461.06     81.16 o 
   1   3   2     4661.18     4788.81     97.20 o 
   3   3   2     3071.39     2910.57     54.47 o 
   0   4   2       78.52       92.31     27.84 o 
   2   4   2     3291.76     3136.43    107.47 o 
   1   5   2     2184.05     2066.38     86.53 o 
   3   5   2     1571.52     1536.10     70.90 o 
   5   5   2      910.24      860.72     54.85 o 
   0   6   2     2449.15     2462.19     85.89 o 
   2   6   2       86.59      138.33     34.45 o 
   4   6   2     1940.59     1918.33     46.07 o 
   1   7   2      865.39      797.35     37.29 o 
   0   1   3    18697.58    17355.60    332.70 o 
   1   2   3       25.64        3.18     22.05 o 
   0   3   3     7061.50     7689.05    214.02 o 
   2   3   3      532.74      534.89     31.85 o 
   1   4   3     7632.20     7902.92     58.42 o 
   3   4   3     3663.88     3683.61     45.98 o 
   0   5   3     7007.04     7260.41    143.27 o 
   2   5   3       35.34       19.16     33.23 o 
   4   5   3     4010.96     4009.14     56.87 o 
   1   6   3       32.65       66.38     69.18 o 
   3   6   3      207.14      179.84     33.69 o 
   0   7   3     1281.74     1195.23     44.95 o 
   0   0   4    17158.36    17497.22     95.24 o 
   0   2   4     3858.36     3618.71     40.03 o 
   2   2   4    43538.21    47338.80    165.25 o 
   1   3   4        1.01       38.43     37.97 o 
   0   4   4     5242.44     5851.52     55.86 o 
   2   4   4     2194.04     2322.91     79.77 o 
   4   4   4     2509.06     2579.36     68.38 o 
   1   5   4        0.27       68.44     34.14 o 
   3   5   4        1.12      -36.38     36.38 o 
   0   6   4      681.39      700.93     39.56 o 
   2   6   4    10822.33    10775.04     83.86 o 
   0   1   5    10538.69    10495.55     64.08 o 
   1   2   5       63.68       50.36     36.83 o 
   0   3   5     4487.08     4114.01    563.49 o 
   2   3   5      498.10      512.00     46.41 o 
   1   4   5     5236.82     5585.22     74.13 o 
   3   4   5     2598.83     2801.09     75.77 o 
   0   5   5     5052.34     5658.18    169.36 o 
   2   5   5        7.88       23.35     38.17 o 
   4   5   5     3177.01     3114.30    151.12 o 
   1   6   5       70.00       63.15     40.55 o 
   1   1   6     2211.02     2228.38     68.38 o 
   0   2   6     2559.91     2411.74     48.81 o 
   1   3   6     1586.03     1594.63    361.25 o 
   3   3   6     1181.57     1224.94     56.54 o 
   0   4   6       30.48       55.57     39.66 o 
   2   4   6     2056.96     2347.73     74.07 o 
   1   5   6      817.06      976.32     81.01 o 
   3   5   6      640.81      651.54     40.71 o 
   0   6   6     1650.64     1726.13     62.03 o 
   0   1   7      262.85      366.62    135.63 o 
   1   2   7     3607.64     3362.36     71.57 o 
   0   3   7       12.79       73.91    107.57 o 
   2   3   7     3853.66     4022.56     61.79 o 
   1   4   7      181.20      145.53     42.35 o 
   3   4   7       19.62      137.15     38.17 o 
   0   5   7      354.64      437.10     79.31 o 
   2   5   7     1209.95     1255.86     48.73 o 
   0   0   8    17973.39    17464.22    149.56 o 
   0   2   8      922.11      861.94     46.80 o 
   2   2   8     3642.99     3392.26     82.33 o 
   1   3   8        1.40       49.01     41.61 o 
   0   4   8    10184.26     9981.50    721.41 o 
   2   4   8      430.67      408.01     45.93 o 
   0   1   9      290.54      272.79     43.85 o 
   1   2   9     1955.84     1861.93     51.47 o 
   0   3   9       40.74       35.34     46.42 o 
                                                 
