# Supplementary material for: Cooperative Jahn–Teller effect and the role of strain in the tetragonal-to-cubic phase transition in MgxCu1 − xCr2O4
Source: IUCrJ. 2016 Aug 16;3(Pt 5):354–66. doi: 10.1107/S2052252516012574 (PMC5391857; doi:10.1107/S2052252516012574)
Supplement: Supplementary file 4 [file m-03-00354-sup4.zip › Cu90_973K_C.fcf]

# 
# h,k,l, Fc-squared, Fo-squared, sigma(Fo-squared) and status flag 
# 
data_Cu90_973K_C 
_shelx_title ' Cu95CrS503_HT_700�C_psi in F d -3 m' 
_shelx_refln_list_code          4 
_shelx_F_calc_maximum      409.60 
_exptl_crystal_F_000       858.40 
_reflns_d_resolution_high  0.8037 
 
loop_ 
 _symmetry_equiv_pos_as_xyz 
 'x, y, z' 
 'x, -y+1/4, -z+1/4' 
 '-x+3/4, -y+1/4, z+1/2' 
 '-x+3/4, y, -z+3/4' 
 '-y, x+1/4, z+1/4' 
 'y+3/4, x+1/4, -z+1/2' 
 'y+3/4, -x, z+3/4' 
 '-y, -x, -z' 
 'y, z, x' 
 '-y+3/4, -z+1/4, x+1/2' 
 'y, -z+1/4, -x+1/4' 
 '-y+3/4, z, -x+3/4' 
 '-z, y+1/4, x+1/4' 
 '-z, -y, -x' 
 'z+3/4, -y, x+3/4' 
 'z+3/4, y+1/4, -x+1/2' 
 'z, x, y' 
 '-z+1/4, x+1/2, -y+3/4' 
 '-z+1/4, -x+1/4, y' 
 'z, -x+3/4, -y+3/4' 
 '-x, -z, -y' 
 '-x, z+3/4, y+3/4' 
 'x+1/4, -z+1/2, y+3/4' 
 'x+3/4, z+1/4, -y+1/2' 
 'x, y+1/2, z+1/2' 
 'x, -y+3/4, -z+3/4' 
 '-x+3/4, -y+3/4, z+1' 
 '-x+3/4, y+1/2, -z+5/4' 
 '-y, x+3/4, z+3/4' 
 'y+3/4, x+3/4, -z+1' 
 'y+3/4, -x+1/2, z+5/4' 
 '-y, -x+1/2, -z+1/2' 
 'y, z+1/2, x+1/2' 
 '-y+3/4, -z+3/4, x+1' 
 'y, -z+3/4, -x+3/4' 
 '-y+3/4, z+1/2, -x+5/4' 
 '-z, y+3/4, x+3/4' 
 '-z, -y+1/2, -x+1/2' 
 'z+3/4, -y+1/2, x+5/4' 
 'z+3/4, y+3/4, -x+1' 
 'z, x+1/2, y+1/2' 
 '-z+1/4, x+1, -y+5/4' 
 '-z+1/4, -x+3/4, y+1/2' 
 'z, -x+5/4, -y+5/4' 
 '-x, -z+1/2, -y+1/2' 
 '-x, z+5/4, y+5/4' 
 'x+1/4, -z+1, y+5/4' 
 'x+3/4, z+3/4, -y+1' 
 'x+1/2, y, z+1/2' 
 'x+1/2, -y+1/4, -z+3/4' 
 '-x+5/4, -y+1/4, z+1' 
 '-x+5/4, y, -z+5/4' 
 '-y+1/2, x+1/4, z+3/4' 
 'y+5/4, x+1/4, -z+1' 
 'y+5/4, -x, z+5/4' 
 '-y+1/2, -x, -z+1/2' 
 'y+1/2, z, x+1/2' 
 '-y+5/4, -z+1/4, x+1' 
 'y+1/2, -z+1/4, -x+3/4' 
 '-y+5/4, z, -x+5/4' 
 '-z+1/2, y+1/4, x+3/4' 
 '-z+1/2, -y, -x+1/2' 
 'z+5/4, -y, x+5/4' 
 'z+5/4, y+1/4, -x+1' 
 'z+1/2, x, y+1/2' 
 '-z+3/4, x+1/2, -y+5/4' 
 '-z+3/4, -x+1/4, y+1/2' 
 'z+1/2, -x+3/4, -y+5/4' 
 '-x+1/2, -z, -y+1/2' 
 '-x+1/2, z+3/4, y+5/4' 
 'x+3/4, -z+1/2, y+5/4' 
 'x+5/4, z+1/4, -y+1' 
 'x+1/2, y+1/2, z' 
 'x+1/2, -y+3/4, -z+1/4' 
 '-x+5/4, -y+3/4, z+1/2' 
 '-x+5/4, y+1/2, -z+3/4' 
 '-y+1/2, x+3/4, z+1/4' 
 'y+5/4, x+3/4, -z+1/2' 
 'y+5/4, -x+1/2, z+3/4' 
 '-y+1/2, -x+1/2, -z' 
 'y+1/2, z+1/2, x' 
 '-y+5/4, -z+3/4, x+1/2' 
 'y+1/2, -z+3/4, -x+1/4' 
 '-y+5/4, z+1/2, -x+3/4' 
 '-z+1/2, y+3/4, x+1/4' 
 '-z+1/2, -y+1/2, -x' 
 'z+5/4, -y+1/2, x+3/4' 
 'z+5/4, y+3/4, -x+1/2' 
 'z+1/2, x+1/2, y' 
 '-z+3/4, x+1, -y+3/4' 
 '-z+3/4, -x+3/4, y' 
 'z+1/2, -x+5/4, -y+3/4' 
 '-x+1/2, -z+1/2, -y' 
 '-x+1/2, z+5/4, y+3/4' 
 'x+3/4, -z+1, y+3/4' 
 'x+5/4, z+3/4, -y+1/2' 
 '-x, -y, -z' 
 '-x, y-1/4, z-1/4' 
 'x-3/4, y-1/4, -z-1/2' 
 'x-3/4, -y, z-3/4' 
 'y, -x-1/4, -z-1/4' 
 '-y-3/4, -x-1/4, z-1/2' 
 '-y-3/4, x, -z-3/4' 
 'y, x, z' 
 '-y, -z, -x' 
 'y-3/4, z-1/4, -x-1/2' 
 '-y, z-1/4, x-1/4' 
 'y-3/4, -z, x-3/4' 
 'z, -y-1/4, -x-1/4' 
 'z, y, x' 
 '-z-3/4, y, -x-3/4' 
 '-z-3/4, -y-1/4, x-1/2' 
 '-z, -x, -y' 
 'z-1/4, -x-1/2, y-3/4' 
 'z-1/4, x-1/4, -y' 
 '-z, x-3/4, y-3/4' 
 'x, z, y' 
 'x, -z-3/4, -y-3/4' 
 '-x-1/4, z-1/2, -y-3/4' 
 '-x-3/4, -z-1/4, y-1/2' 
 '-x, -y+1/2, -z+1/2' 
 '-x, y+1/4, z+1/4' 
 'x-3/4, y+1/4, -z' 
 'x-3/4, -y+1/2, z-1/4' 
 'y, -x+1/4, -z+1/4' 
 '-y-3/4, -x+1/4, z' 
 '-y-3/4, x+1/2, -z-1/4' 
 'y, x+1/2, z+1/2' 
 '-y, -z+1/2, -x+1/2' 
 'y-3/4, z+1/4, -x' 
 '-y, z+1/4, x+1/4' 
 'y-3/4, -z+1/2, x-1/4' 
 'z, -y+1/4, -x+1/4' 
 'z, y+1/2, x+1/2' 
 '-z-3/4, y+1/2, -x-1/4' 
 '-z-3/4, -y+1/4, x' 
 '-z, -x+1/2, -y+1/2' 
 'z-1/4, -x, y-1/4' 
 'z-1/4, x+1/4, -y+1/2' 
 '-z, x-1/4, y-1/4' 
 'x, z+1/2, y+1/2' 
 'x, -z-1/4, -y-1/4' 
 '-x-1/4, z, -y-1/4' 
 '-x-3/4, -z+1/4, y' 
 '-x+1/2, -y, -z+1/2' 
 '-x+1/2, y-1/4, z+1/4' 
 'x-1/4, y-1/4, -z' 
 'x-1/4, -y, z-1/4' 
 'y+1/2, -x-1/4, -z+1/4' 
 '-y-1/4, -x-1/4, z' 
 '-y-1/4, x, -z-1/4' 
 'y+1/2, x, z+1/2' 
 '-y+1/2, -z, -x+1/2' 
 'y-1/4, z-1/4, -x' 
 '-y+1/2, z-1/4, x+1/4' 
 'y-1/4, -z, x-1/4' 
 'z+1/2, -y-1/4, -x+1/4' 
 'z+1/2, y, x+1/2' 
 '-z-1/4, y, -x-1/4' 
 '-z-1/4, -y-1/4, x' 
 '-z+1/2, -x, -y+1/2' 
 'z+1/4, -x-1/2, y-1/4' 
 'z+1/4, x-1/4, -y+1/2' 
 '-z+1/2, x-3/4, y-1/4' 
 'x+1/2, z, y+1/2' 
 'x+1/2, -z-3/4, -y-1/4' 
 '-x+1/4, z-1/2, -y-1/4' 
 '-x-1/4, -z-1/4, y' 
 '-x+1/2, -y+1/2, -z' 
 '-x+1/2, y+1/4, z-1/4' 
 'x-1/4, y+1/4, -z-1/2' 
 'x-1/4, -y+1/2, z-3/4' 
 'y+1/2, -x+1/4, -z-1/4' 
 '-y-1/4, -x+1/4, z-1/2' 
 '-y-1/4, x+1/2, -z-3/4' 
 'y+1/2, x+1/2, z' 
 '-y+1/2, -z+1/2, -x' 
 'y-1/4, z+1/4, -x-1/2' 
 '-y+1/2, z+1/4, x-1/4' 
 'y-1/4, -z+1/2, x-3/4' 
 'z+1/2, -y+1/4, -x-1/4' 
 'z+1/2, y+1/2, x' 
 '-z-1/4, y+1/2, -x-3/4' 
 '-z-1/4, -y+1/4, x-1/2' 
 '-z+1/2, -x+1/2, -y' 
 'z+1/4, -x, y-3/4' 
 'z+1/4, x+1/4, -y' 
 '-z+1/2, x-1/4, y-3/4' 
 'x+1/2, z+1/2, y' 
 'x+1/2, -z-1/4, -y-3/4' 
 '-x+1/4, z, -y-3/4' 
 '-x-1/4, -z+1/4, y-1/2' 
 
_cell_length_a     8.3523 
_cell_length_b     8.3523 
_cell_length_c     8.3523 
_cell_angle_alpha  90.000 
_cell_angle_beta   90.000 
_cell_angle_gamma  90.000 
 
_shelx_F_squared_multiplier     1.000 
 
loop_ 
 _refln_index_h 
 _refln_index_k 
 _refln_index_l 
 _refln_F_squared_calc 
 _refln_F_squared_meas 
 _refln_F_squared_sigma 
 _refln_observed_status 
   1   1   1     3405.31     3524.84     89.01 o 
   0   2   2    32113.37    33389.99    542.84 o 
   2   2   2    14277.45    12491.46    185.95 o 
   1   1   3    64614.73    64975.91   1101.94 o 
   1   3   3        1.05      -38.04     87.04 o 
   3   3   3    24626.12    24684.52    328.00 o 
   0   0   4    65570.63    64841.09   1021.71 o 
   2   2   4    16070.26    16417.54    167.73 o 
   0   4   4   167771.33   167321.66   3194.69 o 
   2   4   4      100.64       -9.07    132.98 o 
   4   4   4    21653.77    21687.92    382.22 o 
   1   1   5    50082.40    50423.10   1060.22 o 
   1   3   5     1124.91     1377.70    112.66 o 
   3   3   5    23848.06    24763.04    383.89 o 
   1   5   5     2289.14     2227.40    128.64 o 
   3   5   5    20019.30    19093.44    219.75 o 
   5   5   5    16868.96    16952.18    394.86 o 
   0   2   6     8914.52     9686.04    558.45 o 
   2   2   6    10509.89    10500.54    323.06 o 
   2   4   6     6442.52     6413.96    162.35 o 
   4   4   6       36.38       51.03    152.42 o 
   0   6   6     4778.03     4640.24    326.20 o 
   2   6   6     7007.48     7871.03    348.08 o 
   4   6   6     2020.25     2090.27    202.89 o 
   6   6   6     4915.17     4559.98    332.87 o 
   1   1   7       80.76      100.76    153.97 o 
   1   3   7    11246.95    11942.22    226.20 o 
   3   3   7       45.35      117.04    144.59 o 
   1   5   7    11003.59    11489.81    587.28 o 
   3   5   7      246.25      298.44    113.04 o 
   5   5   7      643.51      651.80    227.06 o 
   1   7   7       10.37     -171.27    171.27 o 
   3   7   7     2877.21     2758.26    163.38 o 
   0   0   8    68218.88    69770.88   2052.20 o 
   2   2   8     3928.79     3882.56    146.13 o 
   0   4   8    11478.35    11347.54    565.01 o 
   2   4   8      110.12       10.16    146.93 o 
   4   4   8    34973.58    33787.56    886.94 o 
   2   6   8     1623.30     1377.70    126.46 o 
   1   1   9     1558.71     1703.13    280.60 o 
   1   3   9    10466.26    10140.97    226.70 o 
   3   3   9      854.14      473.12    208.51 o 
   1   5   9     9091.61     9193.70    344.61 o 
   0   2  10     1966.29     2138.37    114.02 o 
   2   2  10     4974.44     5128.65    184.83 o 
                                                 
