# Supplementary material for: Cooperative Jahn–Teller effect and the role of strain in the tetragonal-to-cubic phase transition in MgxCu1 − xCr2O4
Source: IUCrJ. 2016 Aug 16;3(Pt 5):354–66. doi: 10.1107/S2052252516012574 (PMC5391857; doi:10.1107/S2052252516012574)
Supplement: Supplementary file 4 [file m-03-00354-sup4.zip › Cu90_RT_CCD_T.fcf]

#
# h,k,l, Fc-squared, Fo-squared, sigma(Fo-squared) and status flag
#
data_Cu90_RT_CCD_T
_shelx_title '    Cu95CrS5 n. 3 DC@CCD in I 41/a m d'
_shelx_refln_list_code          4
_shelx_F_calc_maximum      217.45
_exptl_crystal_F_000       432.60
_reflns_d_resolution_high  0.5241
 
loop_
 _symmetry_equiv_pos_as_xyz
 'x, y, z'
 '-x, -y+1/2, z'
 'x, -y, -z'
 '-x, y+1/2, -z'
 '-y+1/4, -x+1/4, -z+3/4'
 'y+1/4, x+3/4, -z+1/4'
 'y+1/4, -x+1/4, z+3/4'
 '-y+1/4, x+3/4, z+1/4'
 'x+1/2, y+1/2, z+1/2'
 '-x+1/2, -y+1, z+1/2'
 'x+1/2, -y+1/2, -z+1/2'
 '-x+1/2, y+1, -z+1/2'
 '-y+3/4, -x+3/4, -z+5/4'
 'y+3/4, x+5/4, -z+3/4'
 'y+3/4, -x+3/4, z+5/4'
 '-y+3/4, x+5/4, z+3/4'
 '-x, -y, -z'
 'x, y-1/2, -z'
 '-x, y, z'
 'x, -y-1/2, z'
 'y-1/4, x-1/4, z-3/4'
 '-y-1/4, -x-3/4, z-1/4'
 '-y-1/4, x-1/4, -z-3/4'
 'y-1/4, -x-3/4, -z-1/4'
 '-x+1/2, -y+1/2, -z+1/2'
 'x+1/2, y, -z+1/2'
 '-x+1/2, y+1/2, z+1/2'
 'x+1/2, -y, z+1/2'
 'y+1/4, x+1/4, z-1/4'
 '-y+1/4, -x-1/4, z+1/4'
 '-y+1/4, x+1/4, -z-1/4'
 'y+1/4, -x-1/4, -z+1/4'
 
_cell_length_a     6.0163
_cell_length_b     6.0163
_cell_length_c     7.8279
_cell_angle_alpha  90.000
_cell_angle_beta   90.000
_cell_angle_gamma  90.000
 
_shelx_F_squared_multiplier     1.000
 
loop_
 _refln_index_h
 _refln_index_k
 _refln_index_l
 _refln_F_squared_calc
 _refln_F_squared_meas
 _refln_F_squared_sigma
 _refln_observed_status
   0   2   0     8038.41     8329.33     50.21 o
   0  -2   0     8038.41     8009.14     46.22 o
   2   0   0     8038.41     8226.23     51.86 o
   2   0   0     8038.41     7943.58     60.35 o
   0  -2   0     8038.41     7976.34     57.91 o
   2   0   0     8038.41     8162.27     53.59 o
  -2   0   0     8038.41     8249.88     46.04 o
   0   2   0     8038.41     8145.28     51.20 o
   2  -2   0    15849.64    15891.56     90.56 o
   2  -2   0    15849.64    16632.52     87.09 o
  -2   2   0    15849.64    16195.82     95.51 o
  -2   2   0    15849.64    16191.06     72.97 o
   2   2   0    13546.62    13552.13     87.00 o
   2   2   0    13546.62    14333.63     80.72 o
   2   2   0    13546.62    15410.14     72.93 o
  -2  -2   0    13546.62    14666.57     91.91 o
  -4   0   0    43290.45    40047.52    274.58 o
  -4   0   0    43290.45    37265.05    164.43 o
   4   0   0    43290.45    40873.34    170.27 o
   4   0   0    43290.45    38820.69    244.56 o
   0   4   0    43290.45    42644.92    270.71 o
   0   4   0    43290.45    39549.57    244.66 o
   4  -2   0     2759.25     2861.80     44.62 o
  -2   4   0     2759.25     2771.83     37.14 o
   2   4   0     2759.24     2817.59     47.72 o
   2   4   0     2759.24     2714.61     44.99 o
  -4   2   0     2759.25     2805.14     51.33 o
   2  -4   0     2759.25     2687.47     48.68 o
   4  -2   0     2759.25     2752.07     45.67 o
   2  -4   0     2759.25     2814.31     36.91 o
  -2  -4   0     2759.24     2797.24     51.15 o
   4   2   0     2759.24     2913.09     46.40 o
   4   2   0     2759.24     2726.20     51.65 o
   4   2   0     2759.24     2895.98     43.25 o
  -2   4   0     2759.25     2817.78     46.58 o
  -4   4   0    24441.27    25158.50    176.50 o
  -4   4   0    24441.27    23915.45    171.03 o
   4  -4   0    24441.27    24694.36    149.73 o
   4  -4   0    24441.27    24514.47    168.44 o
   4  -4   0    24441.27    25899.80    155.15 o
   4  -4   0    24441.27    24036.34    163.63 o
   4   4   0    20889.81    21702.12    145.18 o
   4   4   0    20889.81    20028.11    152.59 o
   4   4   0    20889.81    21629.50    142.65 o
  -4  -4   0    20889.81    20955.94    148.98 o
   4   4   0    20889.81    21012.43    159.95 o
   6   0   0     2924.13     2971.23     64.95 o
   0  -6   0     2924.13     2987.64     63.77 o
   0  -6   0     2924.13     2894.02     63.22 o
   0   6   0     2924.13     2908.47     50.64 o
   0   6   0     2924.13     2894.20     54.38 o
   0   6   0     2924.13     2941.20     55.65 o
  -6   0   0     2924.13     2994.20     68.60 o
   0   6   0     2924.13     2918.54     52.28 o
   6   0   0     2924.13     2808.88     55.70 o
   6   0   0     2924.13     2881.44     56.43 o
  -2  -6   0     1944.35     1912.68     52.56 o
   2   6   0     1944.35     1953.37     48.46 o
   6  -2   0     1944.36     1944.31     48.19 o
   2  -6   0     1944.36     1908.63     52.29 o
   6   2   0     1944.35     1942.08     52.15 o
  -2  -6   0     1944.35     1932.48     53.83 o
   6   2   0     1944.35     2012.11     54.52 o
  -2   6   0     1944.36     1981.12     48.42 o
  -6   2   0     1944.36     1990.95     55.15 o
   2   6   0     1944.35     1944.45     46.96 o
   6   2   0     1944.35     1998.96     46.83 o
   2   6   0     1944.35     1931.20     45.14 o
   2  -6   0     1944.36     1943.58     52.56 o
   6   2   0     1944.35     1975.62     45.23 o
   6  -2   0     1944.36     1912.41     53.61 o
   6  -2   0     1944.36     1861.17     47.37 o
  -2   6   0     1944.36     2018.26     47.92 o
   4   6   0     1551.62     1521.57     45.61 o
  -4  -6   0     1551.62     1553.67     48.61 o
   6  -4   0     1551.62     1615.55     46.79 o
   4  -6   0     1551.62     1565.81     50.15 o
   6   4   0     1551.62     1549.62     50.65 o
   6   4   0     1551.62     1550.35     49.02 o
   6   4   0     1551.62     1550.53     43.15 o
   4  -6   0     1551.62     1528.93     49.88 o
  -6   4   0     1551.62     1607.96     52.88 o
   6  -4   0     1551.62     1592.73     46.79 o
  -4   6   0     1551.62     1545.39     49.38 o
  -6  -4   0     1551.62     1540.57     44.42 o
   4   6   0     1551.62     1466.64     44.15 o
  -6   4   0     1551.62     1549.03     50.74 o
  -4   6   0     1551.62     1564.44     48.65 o
  -6   6   0      919.05      734.86     39.20 o
   6   6   0      785.50      690.55     33.25 o
   0   8   0     8709.69     8714.25    107.72 o
   8   0   0     8709.69     8846.18    135.32 o
   8   0   0     8709.69     8765.70    120.28 o
   0   8   0     8709.69     8698.16    111.94 o
   8   2   0      374.39      347.79     27.15 o
   8  -2   0      374.39      310.11     24.42 o
   2  -8   0      374.39      347.11     27.92 o
  -8   2   0      374.39      343.48     27.87 o
   8   2   0      374.39      359.69     24.47 o
  -2  -8   0      374.39      309.61     25.97 o
   2   8   0      374.39      333.58     23.52 o
  -4  -8   0     6219.37     6156.10    115.52 o
   4  -8   0     6219.38     6156.05    119.77 o
  -4   8   0     6219.38     6592.67    114.65 o
  -8   4   0     6219.38     6297.93    122.14 o
   4   8   0     6219.37     6153.13    107.43 o
   8  -4   0     6219.38     6532.72    116.25 o
  -6   8   0      363.83      378.82     31.00 o
  -8   6   0      363.83      367.29     32.28 o
   6   8   0      363.83      367.61     28.05 o
   8   8   0     2865.06     2822.39     80.42 o
  -8   8   0     3352.15     3383.15     99.76 o
   0 -10   0     1159.83     1125.48     58.38 o
  10   0   0     1159.83     1151.06     53.11 o
  10   0   0     1159.83     1145.29     56.06 o
  10  -2   0      519.69      529.17     37.68 o
   2  10   0      519.69      556.36     35.96 o
  10   2   0      519.69      578.11     39.18 o
 -10   2   0      519.69      528.85     39.00 o
   2 -10   0      519.69      497.38     38.86 o
  -2 -10   0      519.69      574.66     42.04 o
   4  10   0      799.35      820.15     45.87 o
  -4 -10   0      799.35      856.80     50.91 o
  10  -4   0      799.35      847.49     50.91 o
 -10   4   0      799.35      891.41     53.68 o
   4 -10   0      799.35      892.95     53.23 o
   0   1  -1      628.05      669.27     13.72 o
  -1   0   1      628.05      692.01     11.12 o
   1   0  -1      628.05      661.65     11.85 o
   1   0  -1      628.05      641.69      7.98 o
   0   1  -1      628.05      683.03     12.49 o
   0  -1   1      628.05      667.31     12.21 o
   1   0  -1      628.05      675.83     14.13 o
   0   1   1      734.82      784.95      9.17 o
  -1   0  -1      734.82      812.04     13.73 o
   0   1   1      734.82      785.13     11.31 o
   0  -1  -1      734.82      769.44     12.77 o
   1   0   1      734.82      811.35     14.91 o
   0   1   1      734.82      775.87     12.95 o
   1   0   1      734.82      848.34     13.54 o
   1  -2  -1    15906.90    15132.55     87.08 o
  -2   1  -1    15906.89    15397.68     94.46 o
  -1   2   1    15906.90    15821.90     83.72 o
   2  -1   1    15906.89    15733.53     72.55 o
  -1   2   1    15906.90    15294.82     75.52 o
   1  -2  -1    15906.90    16016.35     92.55 o
   2  -1   1    15906.89    15544.84    107.94 o
  -2   1  -1    15906.89    15040.25     81.42 o
   2   1  -1    13595.56    14005.20     73.81 o
  -2   1   1    13595.56    13393.95     77.90 o
   2  -1  -1    13595.56    13321.38     80.09 o
  -1   2  -1    13595.56    13486.13     71.05 o
   1  -2   1    13595.56    12726.13     70.67 o
   1   2  -1    13595.56    13495.64     95.17 o
  -2  -1  -1    13595.55    13663.57     73.95 o
   1  -2   1    13595.56    12614.73     74.76 o
  -1  -2   1    13595.56    13445.39     91.75 o
   2   1   1    13595.55    13061.33     86.51 o
   2   1  -1    13595.56    13628.31     88.61 o
  -2  -1  -1    13595.55    13850.35     67.00 o
   1   2   1    13595.56    13697.79     96.60 o
   2   1  -1    13595.56    14039.36     66.76 o
   2  -1  -1    13595.56    13761.98     74.38 o
   1   2  -1    13595.56    12798.84     67.05 o
  -1  -2   1    13595.56    13522.10     86.32 o
   2   1  -1    13595.56    13691.17     78.61 o
   1   2   1    13595.56    12899.39     77.66 o
  -1  -2  -1    13595.56    13436.78     75.09 o
  -1   2  -1    13595.56    13740.71     74.66 o
   2   1   1    13595.55    13860.72     68.67 o
   0  -3   1      151.09      160.25     10.44 o
  -3   0   1      151.09      169.24     10.44 o
   0   3  -1      151.09      160.52      8.04 o
   0  -3   1      151.09      220.31      8.94 o
   3   0   1      151.09      161.57      9.17 o
   3   0   1      151.09      158.71     11.03 o
   0   3  -1      151.09      198.48      9.76 o
   0  -3  -1      151.09      178.32     10.31 o
   3   0  -1      151.09      205.92     11.12 o
   3   0  -1      151.09      182.99      9.94 o
   0   3   1      151.09      195.07      8.76 o
   0   3   1      151.09      174.32      9.76 o
   3   0   1      151.09      185.45      7.35 o
  -3   0   1      151.09      183.68      6.58 o
  -3   0  -1      151.09      171.33      8.76 o
   2   3   1    13821.92    14311.47     93.19 o
  -3   2   1    13821.94    14134.66    102.09 o
   3   2   1    13821.93    14005.78    108.88 o
   2   3  -1    13821.92    14603.17     93.37 o
  -3  -2  -1    13821.93    14016.98     83.02 o
   3   2  -1    13821.93    14143.61    106.12 o
  -3  -2  -1    13821.93    14361.28     95.39 o
   2  -3   1    13821.93    14294.19     89.11 o
   3  -2  -1    13821.94    14501.97     91.36 o
   2   3  -1    13821.92    13855.20     92.15 o
   3   2  -1    13821.93    14796.75     89.16 o
   3  -2  -1    13821.94    14144.69     99.70 o
   3   2  -1    13821.93    13734.42     97.21 o
   3   2   1    13821.93    14664.87     82.32 o
   2   3   1    13821.92    13581.92    100.07 o
  -2  -3  -1    13821.92    14157.43     94.45 o
  -2   3  -1    13821.93    13883.36     85.27 o
   2  -3   1    13821.93    13362.66     93.37 o
  -2   3  -1    13821.93    14096.85     93.93 o
  -2  -3   1    13821.92    14140.10     73.18 o
   2   3   1    13821.92    15005.89     66.25 o
  -2  -3   1    13821.92    13906.41    109.58 o
   3   2  -1    13821.93    14405.22     86.77 o
   3  -2   1    16171.75    16585.19    103.71 o
   2  -3  -1    16171.75    16559.38     86.33 o
  -3   2  -1    16171.75    15804.24     93.34 o
  -2   3   1    16171.75    16608.69    108.04 o
  -2   3   1    16171.75    15328.76     70.93 o
   2  -3  -1    16171.75    15936.30    109.26 o
   3  -2   1    16171.75    16351.07     91.60 o
  -3   2  -1    16171.75    15474.90    111.62 o
  -1   4   1      134.80      136.58      8.26 o
   1  -4   1      134.80      134.67      8.03 o
   4  -1   1      134.80      137.71      8.40 o
  -4   1  -1      134.80      132.36      9.26 o
   4  -1  -1      134.80      138.49     10.08 o
   4   1  -1      134.80      122.87      9.44 o
  -4   1  -1      134.80      131.95     12.30 o
   1   4  -1      134.80      129.05      9.58 o
   4   1   1      134.80      124.42     11.62 o
  -1  -4   1      134.80      127.27     11.17 o
   4  -1  -1      134.80      141.98     10.80 o
   1   4   1      134.80      121.42      9.94 o
  -4   1   1      134.80      127.32     10.58 o
   4   1  -1      134.80      158.78     11.53 o
   4   1   1      134.80      130.82      9.40 o
  -4  -1  -1      134.80      144.25      9.53 o
   1  -4   1      134.80      141.35     11.30 o
   1   4  -1      134.80      130.54      9.12 o
  -1   4   1      134.80      136.13     10.21 o
  -1   4  -1      134.80      155.14      9.80 o
   1  -4  -1      134.80      137.85     10.89 o
  -1   4  -1      134.80      175.12     10.49 o
   4  -1   1      134.80      117.38      9.62 o
  -1  -4  -1      134.80      133.99     10.71 o
  -4  -3  -1       39.71       34.76      6.44 o
   4   3  -1       39.71       36.12      6.26 o
  -4  -3  -1       39.71       43.16      6.49 o
  -4   3   1       39.71       30.22      6.81 o
  -4   3   1       39.71       39.21      7.58 o
  -3  -4   1       39.71       53.41      9.12 o
   4   3  -1       39.71       44.84      8.35 o
   4   3  -1       39.71       38.44      7.49 o
  -3   4  -1       39.71       33.35      6.99 o
   3   4  -1       39.71       66.66      7.90 o
   3   4   1       39.71       39.39      7.94 o
   3  -4   1       39.71       41.75      6.35 o
   3   4  -1       39.71       61.35      8.21 o
   3   4  -1       39.71       38.66      7.22 o
   3   4   1       39.71       33.90      6.35 o
   4   3   1       39.71       72.65     10.30 o
  -3  -4  -1       39.71       41.57      7.12 o
   4   3  -1       39.71       44.11      6.35 o
   3   4   1       39.71       34.04      6.72 o
   4  -3  -1       39.71       47.79      6.99 o
   4  -3  -1       39.71       40.53      7.53 o
  -3   4  -1       39.71       34.35      5.49 o
   3  -4   1       39.71       50.78      8.08 o
   3  -4  -1       46.46       48.06      5.85 o
  -4   3  -1       46.46       43.11      7.53 o
   4  -3   1       46.46       39.16      6.22 o
  -3   4   1       46.46       42.11      7.31 o
  -3   4   1       46.46       39.25      6.99 o
  -4   3  -1       46.46       45.02      7.49 o
   3  -4  -1       46.46       45.02      7.12 o
   4  -3   1       46.46       45.47      6.17 o
   0   5   1      491.33      468.21     20.57 o
  -5   0  -1      491.33      484.83     25.71 o
   0  -5  -1      491.33      475.11     22.66 o
   5   0  -1      491.33      467.07     21.03 o
  -5   0  -1      491.33      466.30     18.35 o
   0  -5  -1      491.33      434.87     21.80 o
   5   0   1      491.33      522.48     24.57 o
   5   0   1      491.33      495.46     20.94 o
   5   0   1      491.33      484.60     20.76 o
   5   0  -1      491.33      496.46     21.03 o
  -5   0   1      491.33      477.83     23.48 o
   0   5  -1      491.33      493.73     20.03 o
   0   5   1      491.33      523.93     19.67 o
   5   0  -1      491.33      510.08     21.48 o
   0   5  -1      491.33      487.14     18.94 o
   0  -5   1      491.33      459.53     22.80 o
   2   5  -1     3307.48     3214.42     61.00 o
  -2   5  -1     3307.48     3433.48     55.21 o
   5   2   1     3307.48     3430.10     66.02 o
   2   5  -1     3307.48     3354.22     54.48 o
   5  -2   1     3307.48     3539.65     59.27 o
  -5   2  -1     3307.48     3448.63     67.44 o
   5   2   1     3307.48     3231.12     62.74 o
  -5   2   1     3307.48     3397.61     62.28 o
   2  -5  -1     3307.48     3385.16     63.70 o
   2   5  -1     3307.48     3404.32     56.44 o
   2  -5  -1     3307.48     3359.93     63.51 o
   5  -2  -1     3307.48     3385.75     57.31 o
  -2   5  -1     3307.48     3284.05     50.28 o
   2  -5   1     3307.48     3319.73     61.05 o
   5  -2   1     3307.48     3325.80     57.90 o
  -5  -2   1     3307.48     3277.98     48.78 o
  -2   5   1     3307.48     3475.68     58.31 o
   2   5   1     3307.48     3332.37     58.40 o
   5   2  -1     3307.48     3368.00     58.81 o
   5   2  -1     3307.48     3333.83     61.60 o
   5  -2   1     3307.48     3373.48     64.61 o
  -2  -5  -1     3307.48     3343.68     60.27 o
   5  -2  -1     3307.48     3465.60     57.86 o
   2  -5   1     3307.48     3362.03     61.78 o
   5   2   1     3307.48     3341.31     51.74 o
  -2  -5   1     3307.48     3383.24     66.48 o
   2   5   1     3307.48     3461.04     56.67 o
   2   5   1     3307.48     3423.03     60.59 o
  -5  -2  -1     3307.48     3407.06     53.34 o
   5   2  -1     3307.48     3388.12     54.25 o
   5  -2  -1     3307.48     3476.82     60.05 o
  -2   5   1     3307.48     3352.67     58.45 o
   2   5   1     3307.48     3490.74     55.30 o
   4   5  -1      299.89      260.35     18.48 o
   5  -4  -1      299.89      286.91     17.98 o
   4   5  -1      299.89      259.08     16.84 o
  -5  -4  -1      299.89      270.88     18.07 o
   5  -4  -1      299.89      264.80     18.34 o
   5   4  -1      299.89      280.60     18.79 o
   5   4   1      299.89      298.26     18.07 o
   5   4   1      299.89      271.61     20.38 o
   5  -4  -1      299.89      264.67     17.16 o
   4   5   1      299.89      245.01     18.52 o
   4   5   1      299.89      249.18     16.80 o
   4   5  -1      299.89      256.09     17.48 o
   5   4  -1      299.89      251.45     16.71 o
   5  -4  -1      299.89      297.62     19.93 o
  -5   4   1      299.89      283.19     20.70 o
  -4   5  -1      299.89      262.53     18.93 o
   5   4  -1      299.89      275.33     16.84 o
   5   4   1      299.89      264.67     19.43 o
  -5   4   1      299.89      258.76     19.43 o
  -4   5  -1      299.89      278.33     19.11 o
   4   5   1      299.89      278.97     20.25 o
   4  -5   1      299.89      295.26     19.34 o
   4   5   1      299.89      242.24     17.16 o
  -5  -4   1      299.89      269.93     18.98 o
  -4  -5   1      299.89      254.63     19.20 o
   5  -4   1      350.87      320.16     19.61 o
   4  -5  -1      350.87      332.79     21.84 o
  -5   4  -1      350.87      327.88     21.61 o
   4  -5  -1      350.87      314.03     21.61 o
   5  -4   1      350.87      338.64     19.89 o
  -4   5   1      350.87      288.97     20.25 o
  -5   4  -1      350.87      315.08     21.79 o
  -4   5   1      350.87      320.85     20.93 o
   1  -6   1     3882.08     3841.41     73.76 o
   1  -6   1     3882.08     3897.41     74.53 o
   6   1   1     3882.08     3850.22     63.67 o
   1  -6  -1     3882.08     3738.58     72.16 o
   6  -1   1     3882.08     3956.02     76.50 o
   6  -1   1     3882.08     3860.44     69.01 o
   1   6   1     3882.08     3879.25     60.47 o
   1   6  -1     3882.08     3892.98     64.90 o
   1   6   1     3882.08     3911.38     62.94 o
  -1  -6   1     3882.08     3882.40     78.23 o
  -1  -6  -1     3882.08     4005.31     73.44 o
  -6   1   1     3882.08     4049.67     76.40 o
  -6   1  -1     3882.08     4066.74     81.52 o
   6   1  -1     3882.08     3897.46     72.48 o
   1   6   1     3882.08     4104.40     70.24 o
  -1  -6  -1     3882.08     3952.41     72.98 o
   6   1  -1     3882.08     3875.55     66.77 o
   6  -1   1     3882.08     4015.26     68.42 o
   6  -1  -1     3882.08     3805.99     66.73 o
  -1   6   1     3882.08     3938.31     68.28 o
   6   1  -1     3882.08     4027.31     66.50 o
   6   1   1     3882.08     3953.00     75.72 o
  -1   6  -1     3882.08     3905.81     61.52 o
   6   1   1     3882.08     3877.01     63.49 o
   1  -6  -1     3882.08     3774.04     72.84 o
   6  -1  -1     3882.08     3900.01     73.76 o
   1   6  -1     3882.08     3988.06     63.53 o
  -1   6   1     3882.08     3696.64     55.77 o
   1   6   1     3882.08     3905.90     66.55 o
   6  -1  -1     3882.08     3843.14     68.83 o
  -6  -1   1     3882.08     3908.87     76.36 o
  -1   6   1     3882.08     3936.66     66.55 o
  -1   6  -1     3882.08     3868.66     59.70 o
  -1   6  -1     3882.08     3926.35     62.76 o
  -1  -6   1     3882.08     3810.15     75.49 o
   6  -3  -1     4473.73     4476.78     77.07 o
  -3   6   1     4473.73     4589.60     79.86 o
   6   3  -1     4473.73     4362.18     77.34 o
   6  -3   1     4473.73     4521.62     79.08 o
   3   6   1     4473.72     4486.42     74.97 o
   6  -3   1     4473.73     4629.14     79.08 o
  -3  -6   1     4473.73     4454.23     85.97 o
  -6   3  -1     4473.73     4436.47     85.47 o
   3   6   1     4473.72     4340.77     76.93 o
   6   3   1     4473.73     4279.68     81.45 o
   3   6   1     4473.72     4394.19     80.54 o
  -6   3  -1     4473.73     4501.99     85.70 o
   3  -6   1     4473.73     4583.90     82.78 o
  -6   3   1     4473.73     4541.21     84.10 o
  -3  -6  -1     4473.72     4353.09     77.48 o
   6  -3  -1     4473.73     4509.34     76.16 o
   6   3   1     4473.73     4476.51     85.15 o
  -3  -6  -1     4473.72     4461.12     78.90 o
   3   6  -1     4473.73     4486.46     72.92 o
   6   3  -1     4473.73     4455.14     80.50 o
   3   6   1     4473.72     4563.17     74.24 o
   3   6  -1     4473.73     4412.04     75.11 o
   3  -6   1     4473.73     4543.08     81.96 o
  -6  -3  -1     4473.73     4486.78     71.09 o
  -3   6   1     4473.73     4416.97     76.71 o
   6   3   1     4473.73     4425.78     68.26 o
  -6   3   1     4473.73     4494.22     82.05 o
   3  -6  -1     4473.73     4324.69     83.74 o
   3  -6  -1     4473.73     4428.93     83.87 o
  -3   6  -1     4473.73     4776.57     77.25 o
   3   6  -1     4473.73     4270.32     78.90 o
  -3   6  -1     4473.73     4477.28     75.66 o
   6   5   1     1588.07     1664.53     56.01 o
   6   5   1     1588.07     1597.55     47.97 o
   5   6  -1     1588.07     1489.93     46.88 o
   5   6  -1     1588.07     1486.84     48.06 o
  -6  -5  -1     1588.07     1569.68     49.56 o
  -5   6  -1     1588.07     1593.78     53.20 o
  -6   5   1     1588.07     1607.60     55.33 o
  -5   6  -1     1588.07     1616.24     53.01 o
  -6   5   1     1588.07     1576.41     55.29 o
   6   5  -1     1588.07     1586.64     47.24 o
   5   6   1     1588.07     1508.94     51.56 o
   5   6  -1     1588.07     1584.23     50.29 o
   5   6   1     1588.07     1535.49     47.92 o
  -5  -6  -1     1588.07     1463.47     50.38 o
   6   5  -1     1588.07     1525.81     45.24 o
   6   5   1     1588.07     1546.86     52.10 o
  -5   6   1     1858.06     1814.99     57.72 o
   6  -5   1     1858.06     1947.52     54.90 o
   5  -6  -1     1858.06     1979.86     60.58 o
   6  -5   1     1858.06     1893.58     55.81 o
  -5   6   1     1858.06     1765.32     58.31 o
  -6   5  -1     1858.06     1801.80     60.08 o
   5  -6  -1     1858.06     1929.64     60.35 o
  -6   5  -1     1858.06     1826.40     59.26 o
   0   7  -1       71.54       67.80     10.89 o
  -7   0   1       71.54       64.76     13.61 o
   7   0   1       71.54       56.64     10.62 o
   0   7   1       71.54       59.40     10.76 o
   0   7  -1       71.54       58.72      9.85 o
   7   0   1       71.54       62.49     10.44 o
   0  -7  -1       71.54       62.04     12.80 o
   7   0  -1       71.54       56.18     10.35 o
   0  -7   1       71.54       89.63     15.07 o
   7   0  -1       71.54       59.54     10.89 o
   0   7   1       71.54       73.38     10.71 o
  -7   0  -1       71.54       61.36     14.02 o
   0   7   1       71.54       61.58      9.67 o
   7   0   1       71.54       57.63     12.75 o
   0  -7   1       71.54       92.81     14.57 o
   7   0  -1       71.54       49.51     11.53 o
   0  -7  -1       71.54       65.85     12.71 o
   0   7   1       71.54       70.98     11.66 o
   7  -2   1     4278.69     4451.37     91.40 o
   2   7   1     4278.69     4294.00     75.74 o
   2   7  -1     4278.69     4288.84     79.21 o
  -7   2  -1     4278.69     4385.85     92.67 o
   7   2  -1     4278.69     4202.42     82.95 o
   2  -7  -1     4278.69     4226.15     89.39 o
   7  -2   1     4278.69     4401.91     82.00 o
   2   7   1     4278.69     4336.11     81.72 o
   7   2   1     4278.69     4405.38     74.74 o
  -7  -2   1     4278.69     4427.42     91.99 o
  -2  -7  -1     4278.69     4116.36     83.09 o
  -2  -7  -1     4278.69     4214.65     84.09 o
  -7   2   1     4278.69     4486.46     89.02 o
  -2   7   1     4278.69     4335.34     79.58 o
   7   2   1     4278.69     4371.89     87.75 o
   2  -7   1     4278.69     4049.10     85.05 o
   7   2   1     4278.69     4267.94     76.52 o
   2   7   1     4278.69     4306.32     79.17 o
  -2  -7   1     4278.69     4271.78     90.48 o
   2  -7  -1     4278.69     4189.60     87.70 o
   2  -7   1     4278.69     4219.35     85.97 o
   7  -2   1     4278.69     4212.78     82.04 o
   2   7   1     4278.69     4301.30     75.06 o
   7   2  -1     4278.69     4425.41     78.16 o
  -7   2   1     4278.69     4296.92     86.42 o
   7  -2  -1     4278.69     4276.52     82.41 o
   7   2  -1     4278.69     4140.36     74.97 o
   7  -2  -1     4278.69     4339.26     79.94 o
   2   7  -1     4278.69     4358.24     76.61 o
  -2  -7   1     4278.69     4358.33     92.81 o
  -2   7   1     4278.69     4373.21     81.59 o
  -4   7   1       34.81       38.75     11.39 o
   4   7   1       34.81       41.57      9.98 o
   7  -4  -1       34.81       44.56     11.34 o
   4  -7  -1       34.81       30.86     10.48 o
  -7   4  -1       34.81       39.80     11.98 o
  -4   7  -1       34.81       49.96     11.75 o
   4   7  -1       34.81       36.12      9.44 o
   7   4   1       34.81       64.12     14.88 o
   7  -4  -1       34.81       48.87     11.21 o
  -4  -7   1       34.81       47.51     13.98 o
  -7   4   1       34.81       38.07     11.66 o
   4  -7  -1       34.81       44.38     13.11 o
   7   4   1       34.81       43.34     11.71 o
   7  -4   1       34.81       48.78     11.53 o
   4  -7   1       34.81       42.84     11.30 o
  -4  -7   1       34.81       52.37     12.80 o
   7   4   1       34.81       41.48      9.35 o
  -6   7   1     2908.28     2830.06     81.35 o
  -7   6  -1     2908.28     3031.91     84.67 o
   7   6  -1     2485.70     2469.32     65.66 o
  -6   7  -1     2485.70     2543.40     75.17 o
   6   7  -1     2485.70     2489.75     67.84 o
   7   6   1     2485.70     2474.33     66.80 o
   6   7   1     2485.70     2425.50     69.12 o
  -7   6   1     2485.70     2535.48     77.95 o
  -1  -8   1       64.30       76.19     15.34 o
   1  -8   1       64.30       73.34     15.11 o
   8  -1  -1       64.30       85.13     14.02 o
   8   1   1       64.30       65.12     14.66 o
   8  -1   1       64.30       69.66     12.93 o
   8  -1   1       64.30       69.80     15.57 o
   1   8   1       64.30      109.73     14.30 o
   8   1   1       64.30       70.25     12.71 o
   8   1  -1       64.30       66.66     12.57 o
   1  -8  -1       64.30       70.48     14.75 o
   8   1   1       64.30       76.24     13.80 o
   1   8   1       64.30      100.70     14.79 o
  -8   1   1       64.30       87.81     15.79 o
  -1   8   1       64.30       93.08     14.48 o
   8   1  -1       64.30       86.81     15.93 o
   1   8  -1       64.30       93.76     13.93 o
  -1   8  -1       64.30       88.22     12.71 o
  -1  -8  -1       64.30       70.84     14.66 o
  -8  -1   1       64.30       89.58     18.06 o
  -8   3   1        0.20        5.35      6.90 o
   8  -3  -1        0.20        2.68      6.35 o
   3   8  -1        0.20        0.59      5.26 o
   3  -8  -1        0.20        6.17      5.49 o
  -3  -8  -1        0.20        1.91      5.26 o
   8  -3   1        0.20        7.80      7.58 o
   3   8   1        0.20        9.35      7.22 o
   3  -8   1        0.20        7.76      7.17 o
   8   3   1        0.20        3.22      6.44 o
  -3   8   1        0.20        4.17      6.40 o
  -8   3  -1        0.20       -0.14      4.36 o
  -3  -8   1        0.20       14.29      7.85 o
   8  -5   1      187.01      185.09     23.92 o
   8  -5  -1      187.01      174.38     23.06 o
   5   8  -1      187.01      171.61     18.84 o
  -5  -8   1      187.01      159.13     23.10 o
  -5   8   1      187.01      178.96     21.10 o
  -8   5   1      187.01      181.96     22.33 o
   5   8   1      187.01      153.45     17.84 o
   5  -8  -1      187.01      200.02     23.15 o
  -8   5  -1      224.26      210.97     25.74 o
  -7   8  -1        3.92       14.57     10.21 o
  -8   7   1        3.92       12.62      8.98 o
   7   8  -1        3.92       10.57      7.44 o
   8   7   1        3.92       17.52      9.39 o
   7   8   1        3.92       10.85      7.76 o
  -7   8   1        4.59        3.90      9.94 o
  -8   7  -1        4.59       17.20     10.26 o
   0  -9   1      197.57      196.53     22.60 o
   9   0  -1      197.57      191.99     21.97 o
   0   9  -1      197.57      220.95     21.06 o
   9   0   1      197.57      185.64     19.93 o
   9   0   1      197.57      231.75     24.65 o
   9   0  -1      197.57      186.04     20.29 o
   0  -9  -1      197.57      192.94     22.51 o
  -9   2  -1      983.63      925.17     49.20 o
   9   2  -1      983.63      994.62     44.79 o
   2   9  -1      983.63      994.53     43.97 o
   2  -9   1      983.63      984.08     50.20 o
  -2  -9  -1      983.63      963.46     48.47 o
   2   9   1      983.63     1017.20     43.29 o
  -2  -9   1      983.63      967.37     51.06 o
   2  -9  -1      983.63      972.23     50.65 o
   9  -2  -1      983.63      974.18     47.47 o
  -9   2   1      983.63     1004.94     49.11 o
   9   2  -1      983.63      954.97     46.38 o
   9  -2   1      983.63      967.87     46.93 o
   9   2   1      983.63      941.88     47.65 o
  -9   4  -1      180.52      182.36     22.69 o
  -4  -9   1      180.52      182.09     25.28 o
  -4   9   1      180.52      180.64     21.88 o
   9  -4  -1      180.52      200.47     25.51 o
   4  -9  -1      180.52      189.94     26.10 o
   4   9  -1      180.52      184.77     21.15 o
   4   9   1      180.52      184.45     21.06 o
   9  -4   1      180.52      172.33     24.69 o
   4  -9   1      180.52      196.93     23.06 o
  -9   4   1      180.52      185.68     26.19 o
   9   4   1      180.52      181.50     22.28 o
   6   9   1      675.77      664.06     39.96 o
  -9   6   1      675.77      709.84     46.36 o
  -6   9   1      675.77      757.61     46.41 o
   6   9  -1      675.77      743.08     41.73 o
  -9   6  -1      784.40      813.64     50.00 o
 -10   1  -1     1266.77     1260.73     61.66 o
  10   1  -1     1266.77     1219.07     56.03 o
   1  10  -1     1266.77     1217.11     51.71 o
   1 -10  -1     1266.78     1222.43     61.71 o
 -10   1   1     1266.78     1219.89     57.43 o
  10   1   1     1266.78     1194.99     56.80 o
  10  -1  -1     1266.78     1095.11     52.39 o
  10   1  -1     1266.77     1217.48     53.94 o
  10   1   1     1266.78     1215.98     53.80 o
   1  10   1     1266.78     1259.64     50.25 o
  -1 -10   1     1266.77     1298.04     63.11 o
   1 -10   1     1266.78     1210.07     60.07 o
  -1 -10  -1     1266.78     1257.42     60.80 o
  10  -1   1     1266.77     1197.30     54.48 o
  -3 -10  -1     1609.96     1681.79     68.73 o
 -10   3  -1     1609.96     1563.79     67.00 o
  10   3   1     1609.96     1628.92     66.27 o
   3 -10  -1     1609.96     1637.11     71.64 o
  -3 -10   1     1609.96     1691.42     72.41 o
  10  -3  -1     1609.96     1626.02     67.18 o
   3 -10   1     1609.96     1675.38     70.59 o
  10  -3   1     1609.96     1602.97     66.00 o
   3  10  -1     1609.96     1524.97     60.77 o
   3  10   1     1609.96     1609.02     60.77 o
 -10   3   1     1609.96     1687.11     69.82 o
 -10   5   1      688.14      721.28     48.95 o
  10  -5   1      688.14      710.11     47.32 o
 -10   5  -1      688.14      767.10     48.13 o
  10  -5  -1      688.14      717.33     47.00 o
   5  10   1      688.14      649.08     42.32 o
   5  10  -1      688.14      683.64     41.91 o
   5 -10  -1      688.14      739.04     49.36 o
  11   0  -1        0.46        3.13      6.40 o
  11   0   1        0.46        6.72      7.58 o
   0 -11   1        0.46        4.49      6.99 o
   0 -11  -1        0.46       11.39     12.03 o
 -11   0  -1        0.46       -0.41     11.44 o
 -11   0   1        0.46       -4.99     10.80 o
  -2 -11   1     1346.89     1459.53     70.93 o
   2  11   1     1346.89     1347.70     56.98 o
   2 -11  -1     1346.89     1365.79     67.84 o
 -11   2   1     1346.89     1397.28     65.43 o
  11   2   1     1346.89     1381.24     63.57 o
   2  11  -1     1346.89     1408.78     60.39 o
  11  -2   1     1346.89     1358.38     63.57 o
  11  -2  -1     1346.89     1236.47     60.84 o
 -11   2  -1     1346.89     1367.92     65.30 o
   2 -11   1     1346.89     1526.24     70.11 o
  -2 -11  -1     1346.89     1470.48     69.48 o
  -1  -1   2     6903.39     6771.89     47.12 o
   1   1  -2     6903.39     7180.05     48.01 o
  -1  -1   2     6903.39     6707.93     42.64 o
  -1   1  -2     6903.38     6815.47     54.45 o
   1  -1   2     6903.38     6805.95     56.64 o
  -1   1   2     6903.38     7206.41     47.17 o
   1  -1   2     6903.38     6787.06     44.46 o
   1  -1  -2     6903.38     6959.64     54.96 o
  -1   1   2     6903.38     7216.16     48.71 o
   1  -1  -2     6903.38     6950.87     41.66 o
   1   1  -2     6903.39     7144.45     61.35 o
  -1  -1  -2     8077.00     8307.19     55.92 o
   1   1   2     8077.00     8063.84     57.46 o
  -1  -1  -2     8077.00     8755.61     48.14 o
   1   1   2     8077.00     7913.19     51.42 o
  -2   0   2     3288.52     2703.83     30.24 o
   0   2  -2     3288.53     2784.04     35.38 o
   2   0  -2     3288.52     2757.34     40.66 o
   0   2  -2     3288.53     2700.53     22.21 o
   0  -2   2     3288.53     2811.62     39.69 o
   0  -2   2     3288.53     2727.92     35.38 o
   2   0  -2     3288.52     2772.85     21.93 o
   2   0  -2     3288.52     2802.03     34.74 o
   0   2   2     3847.60     3175.83     37.15 o
   2   0   2     3847.59     3217.85     41.01 o
   0  -2  -2     3847.60     3220.89     37.42 o
   0   2   2     3847.60     3092.80     25.47 o
   2   0   2     3847.59     3025.72     36.46 o
  -2   0  -2     3847.59     3304.93     39.77 o
   0  -2  -2     3847.60     3230.45     33.29 o
   3   1  -2     4619.71     4777.37     53.01 o
   1   3   2     4619.71     4750.43     50.44 o
  -3  -1  -2     4619.71     4744.60     31.58 o
   3   1  -2     4619.71     4598.55     62.24 o
   3   1   2     4619.71     4563.76     59.90 o
  -1  -3  -2     4619.71     4749.51     52.19 o
  -1  -3   2     4619.71     4580.05     46.59 o
   1  -3   2     4619.71     4501.89     54.66 o
  -3   1   2     4619.71     4560.36     52.19 o
  -1   3  -2     4619.71     4685.76     44.20 o
   1   3   2     4619.71     4682.27     55.86 o
   3  -1  -2     4619.71     4835.80     54.34 o
  -1  -3   2     4619.71     4665.84     63.06 o
   3   1   2     4619.71     4695.67     48.88 o
   1   3  -2     4619.71     4523.92     40.62 o
  -1   3  -2     4619.71     4692.41     53.70 o
  -3  -1  -2     4619.71     4673.27     53.01 o
   3  -1  -2     4619.71     4902.12     62.05 o
   3   1  -2     4619.71     4807.43     40.99 o
  -3  -1   2     4619.71     4538.97     49.98 o
   1  -3   2     4619.71     4505.56     51.08 o
   3  -1   2     5405.09     5568.04     37.48 o
  -1   3   2     5405.09     5485.04     59.28 o
  -3   1  -2     5405.09     5653.57     69.71 o
   3  -1   2     5405.09     5342.34     58.59 o
  -3   1  -2     5405.09     5295.25     58.63 o
   1  -3  -2     5405.09     5438.13     61.48 o
   1  -3  -2     5405.09     5747.16     42.21 o
  -1   3   2     5405.09     5470.23     44.51 o
   3  -3   2     3337.17     3415.29     51.84 o
   3   3  -2     3337.17     3318.14     45.86 o
  -3  -3  -2     3337.17     3364.78     43.35 o
  -3   3   2     3337.17     3333.81     53.35 o
  -3  -3   2     3337.17     3377.70     43.53 o
   3   3  -2     3337.17     2911.31     57.73 o
   3  -3  -2     3337.17     3509.16     47.32 o
   3   3  -2     3337.17     3338.06     47.37 o
   3  -3   2     3337.17     3360.03     45.72 o
   3  -3  -2     3337.17     3241.68     54.95 o
   3   3   2     3337.17     3318.87     55.68 o
  -3   3  -2     3337.17     3382.82     49.92 o
  -3   3  -2     3337.17     3271.78     51.29 o
   4   0   2       71.10       90.18      8.31 o
  -4   0   2       71.10       69.07      7.58 o
   4   0  -2       71.10       72.39      8.53 o
   0  -4   2       71.10       70.62      9.58 o
   0   4  -2       71.10       68.98      7.49 o
   0   4   2       71.10       71.75      6.63 o
  -4   0  -2       71.10       64.94      7.13 o
   0   4  -2       71.10       64.26      5.85 o
   4   0  -2       71.10       58.55      6.99 o
   0   4   2       71.10       91.22      8.53 o
   0  -4   2       71.10       67.67      6.94 o
   0  -4  -2       71.10       72.66      7.90 o
   4   0   2       71.10       76.15      9.26 o
   4   2   2     3142.19     3148.32     57.83 o
   2  -4   2     3142.20     3248.10     48.52 o
  -4  -2  -2     3142.19     3158.32     49.98 o
   4  -2  -2     3142.20     2998.05     55.69 o
  -2   4  -2     3142.20     3194.06     47.43 o
   2  -4   2     3142.20     3156.63     51.81 o
   4   2   2     3142.19     3274.35     44.23 o
  -2  -4  -2     3142.19     3229.66     49.07 o
   4  -2  -2     3142.20     3156.76     50.62 o
  -4   2   2     3142.20     3198.30     52.77 o
   2   4   2     3142.19     3132.66     54.68 o
   2   4   2     3142.19     3205.51     50.03 o
   4   2  -2     3142.19     3098.47     58.52 o
  -2  -4   2     3142.19     3092.90     59.07 o
   4   2  -2     3142.19     3180.96     48.70 o
   2   4  -2     3142.19     3191.59     50.53 o
   4   2  -2     3142.19     3178.49     42.86 o
  -4   2  -2     3676.39     3857.31     65.89 o
  -4   2  -2     3676.39     3824.00     54.28 o
   2  -4  -2     3676.39     3752.26     60.22 o
  -2   4   2     3676.39     3819.93     58.94 o
   4  -2   2     3676.39     3814.18     58.03 o
  -1   5   2     2328.83     2309.31     38.95 o
  -5   1  -2     2328.83     2474.18     58.95 o
   1   5  -2     2328.83     2263.30     46.15 o
  -5  -1  -2     2328.83     2316.01     45.10 o
   5   1   2     2328.83     2351.73     54.76 o
   1   5  -2     2328.83     2393.59     46.97 o
  -5   1   2     2328.83     2320.11     48.52 o
   1   5   2     2328.83     2389.36     49.79 o
   1   5  -2     2328.83     2261.43     52.21 o
  -1  -5   2     2328.83     2336.56     55.49 o
  -1   5   2     2328.83     2324.71     47.83 o
   5   1   2     2328.83     2365.71     44.78 o
   5   1  -2     2328.83     2274.51     46.19 o
   1  -5   2     2328.83     2327.90     52.16 o
   5  -1  -2     2328.83     2358.15     47.47 o
   5   1  -2     2328.83     2380.52     47.70 o
   5  -1   2     2328.83     2349.63     49.75 o
  -1   5  -2     2328.83     2301.20     44.01 o
  -1  -5  -2     2328.83     2361.43     49.11 o
  -1  -5  -2     2328.83     2310.45     48.70 o
  -5   1  -2     2328.83     2324.35     45.56 o
   1  -5  -2     2328.83     2261.93     50.93 o
   5   1   2     2328.83     2256.88     52.57 o
  -1   5   2     2328.83     2334.51     48.65 o
   5  -1  -2     2328.83     2349.99     48.61 o
  -1   5  -2     2328.83     2331.00     45.42 o
   5  -1   2     2328.83     2355.10     53.80 o
   1   5   2     2328.83     2396.87     43.78 o
  -5  -1   2     2328.83     2257.88     48.24 o
   1  -5  -2     2328.83     2303.39     51.21 o
   5   1  -2     2328.83     2272.59     51.11 o
   1   5   2     2328.83     2378.70     44.05 o
   5  -1   2     2328.83     2275.78     46.51 o
   1   5   2     2328.83     2329.45     48.43 o
   3   5   2     1837.37     1842.38     49.33 o
  -3  -5  -2     1837.37     1802.02     42.05 o
   5  -3  -2     1837.37     1854.03     43.23 o
   5   3   2     1837.37     1773.99     49.33 o
   5  -3  -2     1837.37     1819.18     48.87 o
   5  -3  -2     1837.37     1921.79     50.10 o
   3  -5   2     1837.37     1962.20     47.05 o
  -5  -3   2     1837.37     1896.35     41.82 o
   3   5   2     1837.37     1859.45     44.50 o
  -5   3   2     1837.37     1909.00     48.46 o
  -5  -3  -2     1837.37     1850.39     44.23 o
   5   3  -2     1837.37     1855.40     39.27 o
   5   3   2     1837.37     1816.58     50.69 o
  -3   5  -2     1837.37     1922.15     44.50 o
   3   5   2     1837.37     1888.61     43.96 o
  -5   3   2     1837.37     1819.86     46.87 o
   5   3  -2     1837.37     1846.71     49.60 o
   5  -3  -2     1837.37     1762.29     43.46 o
   5   3  -2     1837.37     1892.66     51.60 o
   3   5   2     1837.37     1805.30     47.37 o
   3   5  -2     1837.37     1816.40     42.55 o
   3   5  -2     1837.37     1838.88     50.33 o
   3   5  -2     1837.37     1794.83     43.82 o
  -3   5  -2     1837.37     1859.99     41.91 o
   5   3  -2     1837.37     1960.47     43.50 o
   3  -5   2     1837.37     1905.36     46.92 o
  -3  -5   2     1837.37     1842.97     52.15 o
   5   3   2     1837.37     1844.89     42.50 o
  -3   5  -2     1837.37     1864.36     44.18 o
   3  -5  -2     2149.74     2155.38     54.49 o
   3  -5  -2     2149.74     2126.56     54.22 o
   5  -3   2     2149.74     2208.05     50.22 o
  -3   5   2     2149.74     2229.22     52.13 o
  -5   3  -2     2149.74     2181.83     55.59 o
  -3   5   2     2149.74     2064.42     50.90 o
  -5   3  -2     2149.74     2281.85     56.27 o
   5  -3   2     2149.74     2200.09     52.45 o
   5   5  -2     1145.50     1135.69     42.40 o
  -5   5  -2     1145.50     1201.99     44.17 o
  -5  -5   2     1145.50     1090.56     43.45 o
   5   5  -2     1145.50     1074.29     36.22 o
  -5  -5  -2     1145.50     1079.65     39.31 o
  -5   5   2     1145.50     1064.16     41.36 o
   5  -5   2     1145.50     1175.45     40.45 o
   5   5   2     1145.50     1107.33     44.40 o
   5   5   2     1145.50     1149.82     43.99 o
   5  -5  -2     1145.50     1173.73     44.49 o
   5   5   2     1145.50     1130.83     39.27 o
   5  -5   2     1145.50     1157.23     39.67 o
   5  -5  -2     1145.50     1182.91     43.36 o
  -5   5  -2     1145.50     1217.63     43.86 o
   5   5  -2     1145.50     1076.79     37.31 o
  -5   5   2     1145.50     1095.47     42.58 o
   6   0   2     2533.64     2605.19     54.89 o
  -6   0  -2     2533.64     2644.63     67.32 o
   0  -6  -2     2533.64     2624.55     59.58 o
   0  -6   2     2533.64     2500.56     62.67 o
   6   0  -2     2533.64     2733.95     57.07 o
   0   6   2     2533.64     2565.70     54.70 o
   6   0   2     2533.64     2571.16     54.52 o
   0  -6   2     2533.64     2591.71     62.22 o
   0   6  -2     2533.64     2649.37     54.34 o
   6   0  -2     2533.64     2646.96     57.03 o
  -6   0   2     2533.64     2598.95     57.39 o
   6   0   2     2533.64     2501.89     60.62 o
   6   0  -2     2533.64     2490.22     54.52 o
   0   6   2     2533.64     2597.63     47.78 o
   0   6  -2     2533.64     2629.24     53.52 o
   0   6   2     2533.64     2556.73     47.83 o
   0   6   2     2533.64     2562.69     56.07 o
   0  -6  -2     2533.64     2514.14     58.53 o
   6  -2   2       83.57       88.72     13.98 o
   2   6  -2       83.57       90.95     11.16 o
  -2  -6  -2       83.57       95.71     13.21 o
  -6  -2  -2       83.57       85.27     10.57 o
   2   6   2       83.57       82.55     10.30 o
   6  -2   2       83.57       68.76     10.76 o
  -6  -2   2       83.57       95.98     13.39 o
   6   2   2       83.57       80.06     13.21 o
   2  -6  -2       83.57       63.90     11.53 o
   2  -6  -2       83.57       80.10     13.12 o
   6   2  -2       83.57       86.86     10.30 o
   6   2   2       83.57       76.38      9.26 o
  -2   6   2       83.57       98.53     12.98 o
   6  -2  -2       83.57       82.73     11.53 o
   6   2   2       83.57      100.61     10.53 o
   6  -2   2       83.57       70.93     11.03 o
   2   6  -2       83.57      102.84     11.48 o
   2   6   2       83.57       96.89     13.57 o
   2   6  -2       83.57       79.92     12.93 o
  -6   2   2       83.57       71.66     11.21 o
   2  -6   2       83.57       88.09     13.48 o
   6   2  -2       83.57       82.32     10.98 o
  -6   2  -2       83.57       92.49     14.75 o
  -2  -6  -2       83.57       96.80     12.89 o
   6  -2  -2       83.57       90.95     10.94 o
   2  -6   2       83.57       83.96     12.80 o
  -2   6   2       83.57       95.44     12.89 o
  -2   6  -2       83.57      127.98     12.57 o
   2   6   2       83.57      102.34     13.21 o
   2   6   2       83.57       88.27     11.44 o
   6   2   2       83.57       85.00     13.16 o
  -6   2   2       83.57       97.39     13.39 o
  -2  -6   2       83.57       76.15     13.84 o
   6   2   2       83.57       96.94     10.57 o
  -4   6   2     2576.95     2478.07     64.61 o
  -6   4  -2     2576.95     2478.26     65.15 o
   6  -4   2     2576.95     2559.02     62.60 o
   4  -6  -2     2576.95     2593.58     70.57 o
   4  -6  -2     2576.95     2486.45     66.97 o
  -6   4  -2     2576.95     2590.21     68.75 o
   6  -4   2     2576.95     2571.27     63.06 o
  -4   6   2     2576.95     2473.61     64.01 o
   6   4   2     2202.51     2149.73     59.70 o
   4   6   2     2202.51     2183.04     62.03 o
   4   6  -2     2202.51     2052.99     59.52 o
   4   6   2     2202.51     2041.61     58.61 o
   4   6  -2     2202.51     2103.82     52.83 o
  -4  -6  -2     2202.51     2083.20     56.47 o
  -4   6  -2     2202.51     2222.13     55.65 o
   6  -4  -2     2202.51     2074.92     54.24 o
   6   4   2     2202.51     2134.44     61.71 o
   6   4   2     2202.51     2151.69     52.83 o
   6  -4  -2     2202.51     2117.24     53.42 o
  -4  -6   2     2202.51     2089.80     63.07 o
  -6   4   2     2202.51     2190.33     61.21 o
  -6   4   2     2202.51     2123.80     59.16 o
   4   6   2     2202.51     2186.91     54.70 o
  -6  -4  -2     2202.51     2059.86     53.74 o
   4   6  -2     2202.51     2179.86     55.70 o
   1   7  -2     1216.06     1154.20     40.77 o
   7   1   2     1216.05     1135.70     38.91 o
   7  -1  -2     1216.06     1136.70     41.63 o
  -7   1   2     1216.06     1127.52     42.54 o
  -1  -7  -2     1216.05     1189.70     43.86 o
  -7  -1   2     1216.06     1225.56     44.95 o
   7   1  -2     1216.06     1214.29     41.63 o
   1   7   2     1216.05     1201.51     38.04 o
   1   7  -2     1216.06     1175.15     39.72 o
   1   7   2     1216.05     1186.83     38.63 o
   7   1  -2     1216.06     1131.16     41.22 o
   7  -1   2     1216.06     1143.02     42.59 o
  -1   7   2     1216.05     1225.24     43.09 o
   1   7   2     1216.05     1111.57     40.09 o
   1  -7  -2     1216.05     1209.15     46.59 o
  -1  -7   2     1216.06     1213.92     48.40 o
  -1   7  -2     1216.06     1202.38     40.18 o
   1  -7   2     1216.06     1200.51     46.27 o
  -1   7   2     1216.05     1192.97     42.22 o
   7  -1   2     1216.06     1235.06     47.59 o
   1   7   2     1216.05     1227.42     43.40 o
  -1  -7   2     1216.06     1183.70     48.81 o
   7   1  -2     1216.06     1101.71     39.86 o
   7   1   2     1216.05     1141.25     44.95 o
  -7   1  -2     1216.06     1160.15     48.54 o
   7   1   2     1216.05     1195.15     40.31 o
  -7  -1  -2     1216.05     1132.29     49.81 o
   1  -7  -2     1216.05     1174.06     46.36 o
   1  -7   2     1216.06     1172.70     45.68 o
  -1  -7  -2     1216.05     1147.43     43.59 o
  -1   7  -2     1216.06     1171.88     38.50 o
   7  -1   2     1216.06     1164.11     41.90 o
   7  -1  -2     1216.06     1099.34     41.04 o
  -7   1   2     1216.06     1162.56     43.13 o
   3   7   2     1030.77     1034.89     42.07 o
  -7   3   2     1030.77      987.68     43.07 o
   3   7   2     1030.77      979.87     38.53 o
   3   7   2     1030.77     1026.66     43.39 o
   3  -7   2     1030.77     1057.70     43.57 o
  -3   7   2     1030.77     1082.64     43.85 o
   3   7  -2     1030.77     1014.62     44.89 o
   7   3   2     1030.77      935.48     42.16 o
   7  -3   2     1030.77     1079.64     43.25 o
  -3  -7  -2     1030.77     1015.31     40.30 o
   7  -3   2     1030.77     1031.89     42.71 o
   7  -3  -2     1030.77      976.73     40.39 o
   3  -7  -2     1030.77     1157.79     47.80 o
   3  -7   2     1030.77     1012.44     42.26 o
   3   7  -2     1030.77      995.63     40.62 o
  -3   7   2     1030.77     1054.70     42.62 o
   3   7  -2     1030.77      971.41     38.35 o
   3  -7  -2     1030.77     1127.71     47.34 o
  -3  -7  -2     1030.77     1037.89     40.53 o
   7  -3  -2     1030.77      983.32     40.21 o
   3   7   2     1030.77     1036.52     38.85 o
  -3  -7   2     1030.77     1049.97     46.75 o
  -7   3  -2     1030.77     1082.23     47.12 o
  -7   3   2     1030.77      997.72     42.03 o
   7   3   2     1030.77     1011.22     45.39 o
  -7   3  -2     1147.94     1031.54     46.90 o
  -5   7   2      840.92      842.52     41.88 o
  -7   5  -2      840.92      853.51     43.51 o
   7  -5   2      840.92      871.13     42.20 o
   5  -7  -2      840.92      860.73     45.24 o
   5   7  -2      718.73      691.44     34.79 o
  -7   5   2      718.73      777.55     41.24 o
   7   5   2      718.73      773.01     40.87 o
   5   7   2      718.73      705.16     36.01 o
   7   5   2      718.73      686.54     33.65 o
   5   7   2      718.73      677.41     37.97 o
   5   7  -2      718.73      727.05     38.74 o
   7   7  -2      506.03      532.02     32.28 o
  -7   7  -2      506.03      528.34     36.28 o
  -7   7   2      506.03      545.28     38.50 o
   7   7   2      506.03      475.31     31.51 o
   8   0   2      164.30      167.93     19.92 o
   0  -8   2      164.30      136.43     19.52 o
   8   0   2      164.30      129.53     15.16 o
   0   8   2      164.30      162.62     20.24 o
   0  -8  -2      164.30      142.06     19.20 o
   0   8  -2      164.30      141.56     15.52 o
   8   0  -2      164.30      129.44     15.34 o
  -8   0   2      164.30      154.27     19.20 o
   0   8   2      164.30      145.87     16.88 o
  -2  -8  -2     1876.98     1761.76     59.03 o
   2  -8   2     1876.98     1792.42     61.90 o
  -2   8   2     1876.98     1871.87     58.35 o
   8   2   2     1876.98     1828.12     61.40 o
   2   8   2     1876.98     1846.63     52.89 o
   8  -2  -2     1876.98     1650.12     56.35 o
   2   8   2     1876.98     1858.81     57.71 o
   8   2  -2     1876.98     1804.47     54.89 o
  -8   2   2     1876.98     1849.72     59.76 o
   2  -8  -2     1876.98     1738.75     63.40 o
   8  -2   2     1876.98     1721.15     61.99 o
   8  -2   2     1876.98     1721.65     57.35 o
   2   8  -2     1876.98     1715.47     54.57 o
  -2  -8   2     1876.98     1726.61     66.53 o
  -8   4  -2       63.91       57.91     14.98 o
   4  -8  -2       63.73       73.11     16.61 o
  -4  -8   2       63.73       58.41     15.34 o
  -4   8   2       63.73       69.02     15.38 o
   8  -4  -2       63.73       70.02     15.43 o
   4   8  -2       63.73       50.64     11.98 o
   8   4   2       63.73       58.36     14.70 o
   8  -4   2       63.73       57.77     14.57 o
  -8   4   2       63.73       68.75     15.52 o
   4   8   2       63.73       64.17     13.34 o
  -8   6  -2     1957.35     1994.20     73.03 o
   6  -8  -2     1957.35     2141.98     78.71 o
  -6   8   2     1957.35     1905.98     70.71 o
   6   8  -2     1672.94     1620.84     58.28 o
  -8   6   2     1672.94     1646.07     66.91 o
   8   6   2     1672.94     1587.20     56.78 o
   8   6   2     1672.94     1691.17     65.78 o
   6   8   2     1672.93     1632.53     60.28 o
   9   1  -2      608.23      616.42     37.05 o
  -1   9   2      608.23      604.97     35.78 o
   9   1   2      608.23      554.12     37.14 o
  -1   9  -2      608.23      614.28     33.92 o
   1  -9  -2      608.23      608.43     40.19 o
   1   9  -2      608.23      609.06     34.65 o
   1   9   2      608.23      567.60     31.51 o
   9   1  -2      608.23      544.72     33.65 o
   1  -9   2      608.23      552.39     37.37 o
   9  -1   2      608.23      542.81     34.65 o
   9   1   2      608.23      566.92     33.87 o
  -1  -9  -2      608.23      522.51     35.96 o
  -9   1   2      608.23      574.05     35.87 o
   9  -1   2      608.23      549.94     37.51 o
   9  -1  -2      608.23      537.22     34.15 o
  -1  -9   2      608.23      528.55     38.01 o
   3   9  -2      544.87      519.11     33.87 o
  -3  -9  -2      544.87      516.84     35.14 o
   9   3   2      544.87      509.26     35.55 o
   9  -3  -2      544.87      509.66     35.32 o
   3  -9   2      544.87      496.18     35.82 o
   3  -9  -2      544.87      515.43     38.50 o
   3   9   2      544.87      542.99     32.96 o
  -9   3  -2      544.87      487.19     35.46 o
  -9   3   2      544.87      568.01     38.23 o
  -3   9   2      544.87      528.96     34.87 o
   9  -3   2      544.87      520.97     36.60 o
  -3  -9   2      544.87      558.56     39.91 o
   5  -9  -2      413.53      475.58     38.41 o
  -5   9   2      413.53      493.83     36.68 o
   9  -5  -2      413.53      430.05     35.18 o
   5   9  -2      413.53      428.96     31.64 o
   9  -5   2      413.53      424.19     36.50 o
  -5  -9   2      413.53      460.01     38.50 o
   9   5   2      413.53      421.15     33.68 o
  -9   5   2      413.53      409.66     35.82 o
   5   9   2      413.53      385.83     30.73 o
  -9   5  -2      502.75      534.42     40.45 o
   0 -10  -2     1495.25     1436.15     66.36 o
   0 -10   2     1495.25     1537.69     67.90 o
  10   0   2     1495.25     1553.91     65.08 o
   0  10  -2     1495.25     1572.09     58.27 o
  10   0  -2     1495.25     1401.52     58.13 o
  10   0   2     1495.25     1558.64     60.58 o
   2  10  -2      159.35      169.47     23.33 o
  10  -2  -2      159.35      160.84     24.19 o
  10  -2   2      159.35      142.19     22.01 o
 -10   2   2      159.35      200.78     26.73 o
   2  10   2      159.35      168.38     21.83 o
   2 -10   2      159.35      172.69     25.01 o
 -10   2  -2      159.35      157.53     23.46 o
  -2 -10  -2      159.35      167.02     24.69 o
   2 -10  -2      159.35      178.09     26.23 o
  -2 -10   2      159.35      157.94     26.73 o
  10   2   2      159.35      172.69     24.96 o
  10   2  -2      159.35      163.20     21.97 o
   4 -10  -2     1456.45     1527.15     71.49 o
 -10   4  -2     1456.45     1561.42     66.99 o
 -10   4   2     1456.45     1479.48     67.08 o
   4  10  -2     1456.44     1488.11     62.40 o
  10  -4   2     1456.45     1473.75     66.08 o
  10   4   2     1456.44     1550.19     65.94 o
   4  10   2     1456.45     1584.46     62.12 o
  -4  10   2     1456.45     1615.73     66.58 o
  -4 -10   2     1456.44     1587.32     71.12 o
  10  -4  -2     1456.45     1431.54     64.76 o
  11  -1   2      350.61      336.82     31.14 o
   1 -11   2      350.61      350.98     33.82 o
  11  -1  -2      350.61      307.54     29.37 o
 -11   1  -2      350.61      346.54     34.82 o
  -1 -11  -2      350.61      368.10     36.04 o
   1 -11  -2      350.61      362.74     36.59 o
  11   1  -2      350.61      340.73     30.60 o
   1  11  -2      350.61      373.05     33.36 o
 -11   1   2      350.61      365.01     35.50 o
  -1 -11   2      350.61      412.72     39.27 o
  11   1   2      350.61      322.98     31.73 o
   0  -1   3    17291.80    17420.86    100.06 o
  -1   0  -3    17291.81    17287.91    100.73 o
   0   1  -3    17291.80    17913.12     98.42 o
   0  -1  -3    17291.79    17693.47     91.22 o
   1   0  -3    17291.82    17133.46    104.57 o
  -1   0   3    17291.82    17643.25     74.13 o
   1   0   3    17291.81    16860.75     86.28 o
   0   1   3    17291.79    17296.27     85.22 o
   0  -1  -3    17291.79    17927.57     92.81 o
  -1   0  -3    17291.81    17078.49     79.65 o
   0   1   3    17291.79    17336.21     87.96 o
   0   1  -3    17291.80    17825.12    100.20 o
   1   0  -3    17291.82    18084.09     85.65 o
  -1   0   3    17291.82    17256.95     88.34 o
   1   0   3    17291.81    16870.26     99.67 o
   2   1   3       16.44       15.97      3.27 o
   2   1   3       16.44       57.45      6.35 o
  -2  -1  -3       16.44       41.20      5.35 o
  -1  -2  -3       16.44       14.93      3.09 o
   1   2   3       16.44       14.93      3.54 o
  -2  -1  -3       16.44       16.06      2.31 o
   1   2   3       16.44       44.97      4.36 o
  -1  -2  -3       16.44       26.27      3.99 o
   1  -2   3       14.05       32.26      5.58 o
   2  -1   3       14.05       15.20      3.86 o
   2   1  -3       14.05       14.25      4.67 o
  -1   2  -3       14.05       13.70      4.04 o
   1  -2  -3       14.05       13.07      2.50 o
  -1   2   3       14.05       11.89      3.49 o
  -1   2  -3       14.05       20.65      2.90 o
  -1  -2   3       14.05       20.56      3.99 o
   1  -2  -3       14.05       24.82      5.04 o
   1   2  -3       14.05        9.94      3.04 o
  -2   1   3       14.05        7.81      2.54 o
  -2   1   3       14.05       12.43      3.13 o
   2  -1  -3       14.05       11.80      4.17 o
  -1   2   3       14.05       10.75      2.45 o
   2  -1  -3       14.05       14.57      1.86 o
   2   1  -3       14.05       11.89      2.68 o
   2  -1   3       14.05       10.03      3.49 o
   1   2  -3       14.05       20.24      5.13 o
   0  -3  -3     7944.79     8125.01     74.03 o
   0  -3  -3     7944.79     8026.12     63.91 o
   3   0   3     7944.79     7688.56     73.24 o
   3   0   3     7944.79     7933.28     80.22 o
  -3   0  -3     7944.79     7977.18     76.43 o
   0   3   3     7944.79     8230.69     51.57 o
   0   3   3     7944.79     7774.79     72.92 o
   0  -3   3     6790.38     6748.21     69.13 o
   0  -3   3     6790.38     6828.96     74.43 o
   0   3  -3     6790.38     6877.63     43.55 o
  -3   0   3     6790.38     6625.93     57.57 o
   3   0  -3     6790.38     7026.68     41.43 o
   3   0  -3     6790.38     6631.60     77.80 o
   0   3  -3     6790.38     6843.70     68.90 o
   3   0  -3     6790.38     6853.89     67.52 o
   3   2  -3      499.14      484.50     16.17 o
   3   2   3      499.14      491.86     16.03 o
   3  -2   3      499.14      462.38     19.99 o
  -3  -2   3      499.14      491.67     17.81 o
   3  -2  -3      499.14      497.08     21.89 o
   3   2  -3      499.14      452.16     22.44 o
   2  -3  -3      499.14      482.09     15.85 o
  -2  -3  -3      499.14      497.22     19.08 o
  -2  -3   3      499.14      510.12     17.49 o
  -2   3   3      499.14      509.48     20.08 o
   2  -3   3      499.14      492.95     19.90 o
   2  -3   3      499.14      574.17     19.21 o
  -3   2  -3      499.14      478.59     20.49 o
   2   3  -3      499.14      412.86     21.67 o
   2   3  -3      499.14      508.07     18.81 o
  -3   2   3      499.14      477.46     18.81 o
   3   2   3      499.14      446.02     20.17 o
   2   3   3      499.14      457.97     20.08 o
  -3   2  -3      499.14      493.22     20.30 o
  -2   3  -3      499.14      490.49     20.12 o
  -2   3  -3      499.14      511.48     17.13 o
   2  -3  -3      499.14      448.25     20.21 o
  -3  -2  -3      499.14      488.63     19.26 o
  -2  -3  -3      499.14      490.99     16.31 o
   3  -2  -3      499.14      472.01     17.81 o
   1  -4  -3     8998.06     9239.05     93.49 o
   4  -1   3     8998.06     8949.73     90.90 o
  -4   1  -3     8998.06     9411.59     93.30 o
  -4   1  -3     8998.06     9180.27    105.72 o
   1  -4  -3     8998.06     9216.03     72.08 o
  -1   4   3     8998.06     8971.70     90.49 o
   1   4  -3     7690.60     7618.18     81.06 o
   4  -1  -3     7690.60     7909.16     81.99 o
  -1  -4  -3     7690.60     8156.31     79.82 o
   1  -4   3     7690.61     7637.20     78.67 o
   4  -1  -3     7690.60     7783.40     95.10 o
   4   1  -3     7690.60     7681.99     95.01 o
  -1  -4   3     7690.60     7897.19     94.05 o
   1   4   3     7690.60     7913.40     86.08 o
   4   1  -3     7690.60     7667.72     80.10 o
  -1  -4   3     7690.60     7536.43     75.40 o
  -4  -1  -3     7690.60     7701.23     81.11 o
  -1  -4  -3     7690.60     7857.70     79.09 o
  -1   4  -3     7690.61     7815.07     82.26 o
   4   1   3     7690.60     7734.42     76.46 o
  -4  -1   3     7690.60     7566.81     71.21 o
   4   1   3     7690.60     7726.68     89.58 o
  -4   1   3     7690.60     7811.43     77.20 o
  -3   4  -3     3820.74     3882.18     62.42 o
   3   4   3     3820.73     3726.66     64.70 o
   3   4  -3     3820.74     3936.43     73.65 o
   4  -3  -3     3820.74     3787.07     57.12 o
  -4  -3   3     3820.74     3777.93     55.16 o
   3  -4  -3     3820.74     3829.44     69.41 o
   4   3   3     3820.73     3898.62     70.23 o
  -3   4  -3     3820.74     3901.86     59.00 o
   3  -4   3     3820.74     3937.21     61.51 o
  -3   4   3     3820.74     3965.29     64.25 o
  -4  -3  -3     3820.73     3901.09     62.47 o
   4  -3  -3     3820.74     3918.58     70.23 o
   4   3  -3     3820.74     3788.21     53.84 o
  -3  -4  -3     3820.73     3868.12     62.15 o
   3  -4  -3     3820.74     3839.72     68.45 o
   4  -3   3     3820.74     3893.32     63.11 o
   4   3  -3     3820.74     3864.37     72.10 o
   4  -3  -3     3820.74     3839.21     70.64 o
  -4   3  -3     3820.74     3883.42     65.43 o
  -4   3   3     3820.74     3872.14     63.61 o
   3   4  -3     3820.74     3731.68     58.27 o
   4  -3   3     3820.74     3972.96     66.12 o
   3   4  -3     3820.74     3764.33     56.62 o
   4   3  -3     3820.74     3792.96     72.51 o
  -3  -4   3     3820.74     3702.23     74.70 o
   3   4   3     3820.73     4054.15     61.83 o
   4   3   3     3820.73     3662.73     65.57 o
   4  -3   3     3820.74     3981.45     67.22 o
   3  -4   3     3820.74     3916.20     62.88 o
  -4   3  -3     3820.74     3978.71     63.52 o
   3   4   3     3820.73     3884.97     68.72 o
  -4   3   3     3820.74     3685.92     61.69 o
   3  -4   3     3820.74     4127.25     59.77 o
   4   3   3     3820.73     3897.48     59.95 o
  -3   4   3     3820.74     3931.91     64.48 o
   4  -3  -3     3820.74     3948.26     59.00 o
   0  -5  -3     7685.29     7796.53     94.29 o
   5   0  -3     7685.30     7677.75     89.74 o
   5   0   3     7685.29     7965.26     88.73 o
   0   5   3     7685.29     7589.30     91.58 o
   5   0   3     7685.29     7811.28     98.01 o
  -5   0  -3     7685.29     7745.34     88.22 o
  -5   0   3     7685.30     7696.55     82.89 o
   5   0  -3     7685.30     7815.32     98.74 o
   5   0  -3     7685.30     7644.21     98.74 o
   0   5  -3     7685.30     7908.05     90.93 o
   5   0   3     7685.29     7937.96    101.64 o
   0   5   3     7685.29     7740.29     90.01 o
   0  -5  -3     7685.29     7719.06     93.46 o
   0  -5   3     7685.30     7994.07    102.51 o
   5   0  -3     7685.30     8370.16     94.61 o
   5   0   3     7685.29     7719.34     89.37 o
   0   5   3     7685.29     7997.56     78.62 o
   0   5  -3     7685.30     7699.44     86.48 o
   0   5  -3     7685.30     7936.40     98.97 o
  -2   5   3       77.10       55.32      8.76 o
   5  -2   3       77.10       62.90      9.26 o
   2  -5  -3       77.10       59.95      9.35 o
   2  -5  -3       77.10       65.90      9.62 o
  -2   5   3       77.10       56.68      8.80 o
  -5   2  -3       77.10       62.27     10.21 o
   5  -2   3       77.10       55.55      9.76 o
   5  -2   3       77.10       68.35      9.30 o
  -2  -5   3       65.90       58.72     11.44 o
  -5   2   3       65.90       79.06      9.71 o
   5  -2  -3       65.90       55.96     10.12 o
   5   2  -3       65.90       62.40      8.94 o
  -2   5  -3       65.90       67.26      9.48 o
  -2  -5  -3       65.90       55.96      8.58 o
  -2  -5  -3       65.90       73.79     10.12 o
   5   2   3       65.89       56.73     10.03 o
   2  -5   3       65.90       85.77     11.39 o
   5   2  -3       65.90       58.82     11.03 o
   2   5  -3       65.90       61.67      9.39 o
  -2  -5  -3       65.90       49.74      8.26 o
   2   5   3       65.90       55.50      8.67 o
  -5  -2   3       65.90       55.96      8.35 o
  -5  -2  -3       65.89       67.03      9.80 o
   2   5   3       65.90       66.94     10.94 o
   2   5  -3       65.90       51.15     10.26 o
   5  -2  -3       65.90       72.48     11.62 o
   2   5  -3       65.90       71.57      8.76 o
  -5   2   3       65.90       67.71     10.03 o
   5   2  -3       65.90       57.32     10.98 o
   5  -2  -3       65.90       87.50      9.71 o
   5   2   3       65.89       68.48     11.16 o
  -2   5  -3       65.90       63.90      9.62 o
   2   5   3       65.90       68.21     10.39 o
   5   2   3       65.89       68.66      8.12 o
   5   2   3       65.89       61.40      8.53 o
   5  -4   3     4805.41     4847.97     82.81 o
   5  -4   3     4805.41     4878.21     81.40 o
  -4  -5   3     4805.41     4833.13     92.13 o
   4   5  -3     4805.41     4815.81     74.91 o
   5   4  -3     4805.41     4826.09     88.80 o
   5   4  -3     4805.41     4743.05     71.16 o
  -4   5   3     4805.41     4971.89     83.59 o
  -4   5   3     4805.41     4782.47     83.09 o
  -5  -4  -3     4805.41     4833.40     79.61 o
   4   5   3     4805.41     4752.78     87.79 o
   5  -4  -3     4805.42     4828.70     88.07 o
   4   5   3     4805.41     4917.99     78.75 o
   5   4  -3     4805.41     5011.77     94.73 o
   5  -4  -3     4805.42     4834.18     74.04 o
  -5   4  -3     4805.41     4840.85     82.13 o
   5   4   3     4805.41     4733.46     88.43 o
   4   5   3     4805.41     4600.95     84.46 o
   4  -5  -3     4805.41     4790.88     87.88 o
   5   4   3     4805.41     4832.62     76.92 o
   5   4   3     4805.41     4706.60     85.14 o
  -5   4   3     4805.42     4792.06     83.04 o
   4  -5   3     4805.41     4979.25     80.48 o
   5  -4  -3     4805.42     4735.01     72.58 o
   4  -5   3     4805.41     4758.45     75.92 o
  -5   4  -3     4805.41     4774.11     83.59 o
  -5   4   3     4805.42     4646.22     81.21 o
   5   4  -3     4805.41     4720.31     68.33 o
  -4  -5  -3     4805.41     4757.53     79.48 o
   4   5  -3     4805.41     4750.54     74.00 o
   4  -5  -3     4805.41     4775.85     89.25 o
   4   5  -3     4805.41     4933.52     91.08 o
   5  -4  -3     4805.42     4741.45     88.80 o
   1  -6   3        8.30       25.18      7.76 o
   6   1  -3        8.30       11.21      4.67 o
   6   1   3        8.30       13.48      5.35 o
  -6  -1  -3        8.30       10.57      5.22 o
  -1   6   3        8.30       10.71      5.81 o
   6  -1  -3        8.30       16.43      6.44 o
   1   6   3        8.30       10.21      5.04 o
   1   6   3        8.30       14.07      5.54 o
   1  -6  -3        8.30       14.70      6.63 o
   6   1  -3        8.30        9.35      4.81 o
  -1   6  -3        8.30       10.12      5.58 o
  -6   1   3        8.30       12.07      5.63 o
   1   6  -3        8.30       19.19      6.49 o
   6  -1  -3        8.30       19.65      7.35 o
   1  -6   3        8.30       22.37      7.67 o
   6   1   3        8.30       14.88      7.26 o
   1   6   3        8.30       16.25      6.94 o
  -6  -1  -3        8.30       13.52      6.63 o
   6  -1  -3        8.30       29.90      9.26 o
   1   6  -3        8.30       18.33      7.26 o
  -1  -6  -3        8.30       13.79      5.94 o
   1   6   3        8.30       11.07      5.63 o
  -1  -6  -3        8.30       15.66      6.58 o
   1  -6  -3        8.30        9.48      5.31 o
  -1   6  -3        8.30       11.71      6.13 o
   6   1   3        8.30       16.84      7.22 o
   6  -1   3        8.30        9.30      4.49 o
   6   1   3        8.30       19.33      5.72 o
   6  -1   3        8.30       15.84      6.26 o
   6   1  -3        8.30       40.30      9.80 o
   6   1  -3        8.30       41.16      9.98 o
  -6   1   3        8.30       12.25      6.35 o
   6  -1  -3        8.30       16.74      6.26 o
  -1   6   3        8.30        7.53      4.99 o
   1   6  -3        8.30       16.43      6.53 o
  -1  -6   3        8.30       20.74      8.30 o
   6  -1   3       15.14       29.90     11.71 o
  -6   1  -3       15.14       48.74     12.43 o
   6  -3   3      203.35      158.82     17.34 o
   6  -3   3      203.35      199.13     18.25 o
  -3   6   3      203.35      193.68     17.84 o
  -3   6   3      203.35      175.02     17.16 o
   6  -3   3      203.35      174.48     16.34 o
   3  -6  -3      203.35      194.68     19.29 o
  -6   3  -3      203.35      186.51     18.66 o
   3  -6  -3      203.35      188.14     18.34 o
  -3  -6  -3      173.80      152.96     14.75 o
   6   3   3      173.80      163.76     16.79 o
   3   6   3      173.80      155.36     14.71 o
   6   3   3      173.80      162.08     14.57 o
   3   6   3      173.80      164.26     16.43 o
  -3  -6   3      173.80      181.69     18.97 o
   3   6  -3      173.80      153.09     17.02 o
  -6   3   3      173.80      171.39     16.66 o
   6  -3  -3      173.80      156.18     16.39 o
   3   6   3      173.80      164.99     17.11 o
  -6  -3  -3      173.80      164.12     15.61 o
   3   6  -3      173.80      164.12     14.98 o
   6  -3  -3      173.80      156.59     15.16 o
  -6   3   3      173.80      159.77     16.61 o
   3   6  -3      173.80      165.94     15.52 o
   6   3   3      173.80      167.35     17.75 o
   6   3  -3      173.80      189.36     15.48 o
   6   3  -3      173.80      162.90     17.02 o
   6  -3  -3      173.80      162.94     16.88 o
   6  -3  -3      173.80      152.37     14.57 o
   6   3  -3      173.80      159.54     17.16 o
  -6  -3   3      173.80      189.50     15.61 o
   6  -5  -3       13.08       19.29      8.21 o
   6  -5   3       13.08       30.58     10.16 o
   6  -5   3       13.08       16.25      7.71 o
   5   6  -3       13.08       18.61      9.17 o
  -6   5   3       13.08       38.21     11.34 o
   6  -5  -3       13.08       12.62      9.76 o
   5  -6  -3       13.08       17.29      7.94 o
  -6   5  -3       13.08       30.27     11.44 o
   6   5   3       13.08       16.52      7.40 o
   5   6  -3       13.08       24.91      8.08 o
  -5   6   3       13.08       23.01      9.89 o
   6   5   3       13.08       22.14      9.03 o
   5   6   3       13.08       22.46      8.26 o
   6   5  -3       13.08       19.65      8.98 o
  -6  -5   3       13.08       21.55     11.75 o
   5   6   3       13.08       15.61      8.49 o
  -6   5  -3       13.08       21.92      9.08 o
   0   7  -3     1645.00     1634.93     48.29 o
  -7   0  -3     1645.00     1578.45     58.16 o
   7   0  -3     1645.00     1632.74     50.39 o
   7   0   3     1645.00     1654.53     54.02 o
   0  -7   3     1645.00     1647.80     56.16 o
   7   0   3     1645.00     1654.94     50.25 o
   7   0  -3     1645.00     1539.84     48.61 o
   0  -7  -3     1645.00     1682.13     54.52 o
  -7   0   3     1645.00     1630.47     48.25 o
   0  -7   3     1645.00     1650.34     57.07 o
   0   7  -3     1645.00     1644.89     49.70 o
  -7   0   3     1645.00     1625.01     47.79 o
   7   0   3     1645.00     1601.46     49.29 o
   0   7   3     1645.00     1574.36     49.89 o
   0   7   3     1645.00     1637.43     51.43 o
   0  -7  -3     1645.00     1591.91     52.30 o
  -2  -7  -3      302.57      280.36     20.70 o
  -2   7  -3      302.57      310.77     22.56 o
   2  -7   3      302.57      325.57     24.74 o
   7  -2  -3      302.57      309.55     22.43 o
  -2  -7   3      302.57      346.50     27.51 o
   2  -7  -3      302.57      309.05     24.69 o
   2   7   3      302.57      318.04     24.20 o
  -2   7   3      302.57      323.48     24.01 o
   7   2   3      302.57      287.49     23.38 o
   7  -2   3      302.57      289.21     22.20 o
  -7   2   3      302.57      294.29     22.88 o
  -2   7  -3      302.57      313.77     21.43 o
  -7   2   3      302.57      313.09     22.43 o
   2   7   3      302.57      296.07     20.43 o
  -2   7   3      302.57      300.15     22.65 o
  -2  -7  -3      302.57      313.13     22.33 o
   7  -2   3      302.57      309.18     23.11 o
   2  -7   3      302.57      285.90     22.92 o
  -2  -7  -3      302.57      338.46     23.38 o
   2   7   3      302.57      308.19     23.24 o
   2   7  -3      302.57      289.39     24.65 o
   2   7  -3      302.57      300.11     22.38 o
   7  -2  -3      302.57      300.70     22.29 o
   2  -7  -3      302.57      296.38     24.20 o
   7   2   3      302.57      284.35     24.47 o
   7   2  -3      302.58      315.86     21.79 o
   2   7  -3      302.57      319.63     22.20 o
  -7   2  -3      333.06      339.29     29.64 o
   7  -2   3      333.06      348.42     27.78 o
   7  -4  -3     1216.09     1223.04     45.72 o
   7   4   3     1216.09     1160.47     49.17 o
   4   7  -3     1216.09     1226.27     52.08 o
   4   7  -3     1216.09     1209.68     44.62 o
  -7   4   3     1216.09     1270.62     50.03 o
   7   4   3     1216.09     1126.88     42.35 o
   4   7   3     1216.09     1164.87     47.94 o
   4   7   3     1216.09     1076.94     42.81 o
   7  -4   3     1422.83     1437.61     52.82 o
  -4   7   3     1422.83     1263.15     50.09 o
   4  -7  -3     1422.83     1330.34     55.73 o
  -7   4  -3     1422.83     1366.88     52.77 o
  -7   6   3      219.08      202.25     23.33 o
   6   7  -3      219.08      230.98     21.15 o
  -6   7   3      219.08      202.89     22.47 o
   6  -7  -3      219.08      249.09     26.51 o
   6   7   3      219.08      191.27     19.70 o
   6   7  -3      219.08      219.23     23.28 o
   6   7   3      219.08      216.91     23.33 o
   7   6   3      219.08      192.36     19.65 o
   7   6   3      219.08      194.26     22.47 o
  -7   6  -3      219.08      233.52     23.83 o
   1  -8   3     2255.30     2196.10     68.43 o
  -1   8  -3     2255.30     2275.76     60.42 o
   1   8   3     2255.30     2222.94     63.15 o
   1   8   3     2255.30     2200.74     55.92 o
   8  -1  -3     2255.30     2057.74     62.79 o
   8  -1   3     2255.30     2175.80     68.47 o
   1   8  -3     2255.30     2143.14     60.56 o
  -1   8   3     2255.30     2165.25     63.24 o
   8   1   3     2255.30     2122.89     66.47 o
  -1  -8   3     2255.30     2143.50     73.62 o
  -1  -8  -3     2255.30     2148.46     66.25 o
   8   1   3     2255.30     2221.17     60.79 o
   8   1  -3     2255.30     2154.51     60.92 o
   1  -8  -3     2255.30     2127.62     69.16 o
   8  -1   3     2255.30     2203.01     64.24 o
   8  -3  -3     1356.53     1370.52     52.67 o
   3  -8  -3     1356.53     1364.56     59.63 o
  -3  -8   3     1356.53     1313.34     59.54 o
  -3   8   3     1356.53     1380.11     53.08 o
   3   8   3     1356.53     1342.25     48.72 o
   3  -8   3     1356.53     1394.38     53.45 o
   3   8  -3     1356.53     1311.12     49.36 o
   3   8   3     1356.53     1374.29     52.90 o
   8   3   3     1356.53     1353.06     54.58 o
  -8   3   3     1356.53     1355.79     53.63 o
   8  -3   3     1356.53     1341.66     53.95 o
  -8   3  -3     1519.91     1383.68     57.46 o
  -5   8   3     2412.60     2422.55     77.30 o
  -8   5  -3     2412.60     2572.86     79.80 o
   5  -8  -3     2412.60     2459.76     83.67 o
   8  -5   3     2412.60     2497.48     77.34 o
  -8   5   3     2062.04     2126.71     72.81 o
   8   5   3     2062.04     2117.70     72.40 o
   5   8   3     2062.04     1988.59     64.85 o
   8   5   3     2062.04     2173.96     63.90 o
   5   8   3     2062.04     2128.12     71.49 o
   5   8  -3     2062.04     2049.85     65.44 o
   7   8  -3      639.00      667.90     39.10 o
   7   8   3      639.00      619.99     38.37 o
  -8   7   3      639.00      665.26     43.82 o
  -7   8   3      639.00      608.69     42.32 o
   8   7   3      639.00      641.06     38.23 o
   0   9  -3     2378.32     2367.10     68.02 o
   9   0   3     2378.32     2370.20     71.07 o
   0  -9  -3     2378.32     2363.10     76.62 o
   9   0   3     2378.32     2239.26     74.16 o
   0  -9   3     2378.32     2416.74     79.21 o
   0   9   3     2378.32     2391.53     70.47 o
   9   0  -3     2378.32     2290.21     69.29 o
  -2   9   3        7.82       17.61      9.26 o
  -2  -9  -3        7.82       16.65      9.67 o
   2   9  -3        7.82       29.31     11.62 o
   9  -2  -3        7.82       12.80      9.39 o
   2   9   3        7.82        6.72      7.71 o
   2   9   3        7.82       27.68     10.85 o
  -2  -9   3        7.82        3.58      7.44 o
   2  -9  -3        7.82        5.13      6.81 o
   9   2  -3        7.82        2.41      6.67 o
   9   2   3        7.82        9.26      7.94 o
   9  -2   3        7.82       13.75      8.26 o
  -9   2   3        7.82       10.66      8.98 o
   9  -2   3        7.82        6.94     10.12 o
   2  -9   3        7.82        7.12      6.76 o
   9  -4  -3     1920.25     1910.27     68.57 o
   9  -4   3     1920.25     1858.03     68.93 o
  -9   4   3     1920.25     1981.07     71.89 o
   4   9   3     1920.25     1919.14     64.48 o
  -4  -9   3     1920.25     2005.03     79.48 o
   4  -9  -3     1920.25     1936.10     76.53 o
  -4   9   3     1920.25     1980.52     69.71 o
   9   4   3     1920.25     1916.91     70.61 o
   4   9  -3     1920.25     1913.77     65.70 o
  -9   4  -3     2226.89     2288.59     77.96 o
  -9   6   3        2.18        9.17     13.89 o
   9   6   3        2.18       12.12     11.84 o
   6   9  -3        2.18        4.72      7.03 o
   6   9   3        2.18        9.57      7.53 o
  -6  -9   3        2.18        3.54     11.93 o
   6  -9  -3        2.55        8.30     11.48 o
  -9   6  -3        2.55       13.02     13.43 o
   9  -6   3        2.55       14.79     17.38 o
  -6   9   3        2.55        9.76     11.25 o
  -1  10   3       19.65       27.95     12.48 o
  10  -1   3       19.65       23.55     10.30 o
  10   1   3       19.65       18.42     11.03 o
  10  -1   3       19.65       35.94     16.20 o
   1 -10  -3       19.65       50.78     16.11 o
  10   1  -3       19.65       31.27     11.48 o
 -10   1   3       19.65       21.83     14.07 o
   1 -10   3       19.65       18.38      9.67 o
  -1 -10  -3       19.65       25.68     12.71 o
  10   1   3       19.65       40.80     13.52 o
  10  -1  -3       19.65       18.20      9.21 o
  -1 -10   3       19.65       24.87     11.84 o
   1  10  -3       19.65       22.69     12.89 o
   3  10   3      110.53      130.88     20.60 o
  10  -3   3      110.53      101.70     22.10 o
  -3  10   3      110.53      118.00     21.01 o
  10   3   3      110.53       98.53     20.29 o
  10  -3  -3      110.53      110.64     21.24 o
   3  10  -3      110.53      115.95     21.24 o
   3 -10  -3      110.53       78.33     19.61 o
  -3 -10   3      110.53      125.57     24.82 o
 -10   3  -3      110.53       86.45     18.29 o
 -10   3   3      110.53      118.45     22.46 o
  10  -5  -3        0.16        6.94     13.93 o
  10   5   3        0.16        8.89     12.25 o
   5  10  -3        0.16       11.84      9.62 o
  -5  10   3        0.16        5.58     11.44 o
  -5 -10   3        0.16        6.76     13.39 o
 -10   5   3        0.16        3.58     13.79 o
  10  -5   3        0.16        3.58     13.89 o
   5  10   3        0.16        3.54      9.80 o
   5 -10  -3        0.16        6.63      9.12 o
  11   0   3      670.55      623.87     43.05 o
  11   0   3      670.55      662.87     42.91 o
   0  11  -3      670.55      771.04     46.18 o
   0 -11  -3      670.54      642.21     46.54 o
   0 -11   3      670.55      695.07     47.77 o
  11   0  -3      670.54      644.08     41.87 o
  11  -2   3      116.37      139.82     23.78 o
   2 -11   3      116.37      139.51     23.96 o
  11  -2  -3      116.37      140.41     24.46 o
   2 -11  -3      116.37      109.83     25.05 o
   2  11  -3      116.37      144.59     24.69 o
 -11   2   3      116.37      123.44     25.28 o
 -11   2  -3      116.37      133.52     22.37 o
  -2 -11   3      116.37      144.82     28.00 o
  -2 -11  -3      116.37      135.56     24.96 o
  11   2  -3      116.37      112.64     23.10 o
  11   2   3      116.37      130.61     23.78 o
   0   0   4    13870.79    14542.97     72.63 o
   0   0  -4    13870.79    14510.83     92.42 o
   0   0  -4    13870.79    14462.80     95.82 o
   0   0   4    13870.79    14911.49     97.33 o
  -2   0   4     3736.83     3733.50     48.25 o
   0   2  -4     3736.83     3765.00     52.51 o
   2   0   4     3736.82     3685.75     48.35 o
   2   0  -4     3736.83     3649.45     56.77 o
  -2   0  -4     3736.82     3737.03     54.57 o
   2   0  -4     3736.83     3719.36     37.63 o
   0  -2  -4     3736.82     3673.76     45.00 o
  -2   0   4     3736.83     3744.63     36.67 o
   0   2  -4     3736.83     3755.94     52.01 o
   0   2   4     3736.82     3833.26     43.77 o
   0  -2   4     3736.83     3706.72     53.47 o
   0  -2  -4     3736.82     3976.29     49.49 o
   2   0   4     3736.82     3636.44     51.92 o
   0   2   4     3736.82     3721.10     47.20 o
  -2  -2   4    40414.79    39762.04    251.16 o
   2  -2   4    40414.76    38739.89    193.95 o
  -2   2   4    40414.78    40948.85    206.03 o
   2   2  -4    40414.79    40734.42    219.14 o
  -2   2  -4    40414.76    37537.75    194.59 o
  -2   2  -4    40414.76    40479.23    174.20 o
   2   2  -4    40414.79    41408.99    201.85 o
  -2   2   4    40414.78    41236.07    217.18 o
   2  -2  -4    40414.78    38939.54    201.27 o
   2  -2   4    40414.76    40308.41    178.38 o
  -2  -2  -4    47285.48    46797.01    291.26 o
   2   2   4    47285.48    44769.52    217.03 o
   2   2   4    47285.48    43642.66    253.72 o
  -2  -2  -4    47285.48    49720.16    202.61 o
  -3   1  -4        1.66        1.59      3.04 o
  -3   1   4        1.66        9.71      3.54 o
   1   3  -4        1.66        7.85      4.72 o
   3  -1   4        1.66        1.45      2.59 o
  -3   1   4        1.66        4.13      2.68 o
  -1   3  -4        1.66       18.24      5.35 o
   1  -3   4        1.66        1.82      2.50 o
  -1   3   4        1.66        6.58      2.63 o
  -1  -3   4        1.66        3.36      2.63 o
   1   3  -4        1.66        2.31      2.45 o
   3  -1   4        1.66        0.23      2.00 o
   1  -3  -4        1.66        1.18      2.41 o
   3   1  -4        1.66        0.23      2.22 o
   3  -1  -4        1.66        2.45      3.09 o
   1  -3  -4        1.66        3.45      2.18 o
  -1   3   4        1.66       12.75      4.54 o
  -3  -1   4        1.66        2.41      2.09 o
   1  -3   4        1.66        1.32      2.50 o
   3   1   4        1.94        1.09      2.27 o
   1   3   4        1.94        0.23      3.49 o
  -1  -3  -4        1.94        3.58      2.99 o
   3   1   4        1.94        3.63      3.72 o
  -3  -1  -4        1.94        6.63      3.81 o
  -1  -3  -4        1.94        5.04      2.95 o
  -4   0  -4     5154.02     5321.42     73.27 o
   0  -4  -4     5154.02     5322.75     61.41 o
   4   0   4     5154.02     5178.27     70.20 o
   0   4   4     5154.02     5219.99     70.89 o
   4   0   4     5154.02     5269.22     74.60 o
   0  -4  -4     5154.02     5301.59     69.88 o
   0   4   4     5154.02     5176.30     68.73 o
  -4   0   4     4405.12     4476.30     53.60 o
   0   4  -4     4405.12     4467.79     66.08 o
   0  -4   4     4405.12     4538.72     65.03 o
   4   0  -4     4405.12     4620.95     65.85 o
   4   0  -4     4405.12     4507.21     74.50 o
   4   0  -4     4405.12     4478.59     74.73 o
   0   4  -4     4405.12     4360.37     63.71 o
   0  -4   4     4405.12     4601.88     70.20 o
  -4   0   4     4405.12     4175.61     61.83 o
   4   2   4     2546.71     2467.26     54.14 o
   4   2   4     2546.71     2473.87     52.50 o
   2   4  -4     2546.72     2529.69     49.90 o
   4   2  -4     2546.72     2420.96     59.24 o
   4  -2  -4     2546.72     2492.14     57.56 o
  -2   4  -4     2546.71     2450.22     49.99 o
  -4  -2   4     2546.72     2607.66     48.30 o
  -2   4   4     2546.71     2602.01     51.27 o
   4   2   4     2546.71     2440.28     47.76 o
   4  -2   4     2546.71     2563.37     52.22 o
  -2  -4   4     2546.72     2580.00     61.38 o
  -2  -4  -4     2546.71     2650.68     45.52 o
  -4   2  -4     2546.71     2572.30     55.82 o
  -2  -4   4     2546.72     2469.63     46.57 o
   4   2   4     2546.71     2345.04     43.52 o
   2  -4   4     2546.71     2573.62     48.35 o
  -4   2   4     2546.72     2466.16     46.89 o
   4  -2   4     2546.71     2601.05     53.91 o
   4   2  -4     2546.72     2482.21     58.97 o
   2  -4   4     2546.71     2578.36     51.68 o
   2   4  -4     2546.72     2505.86     47.76 o
   2   4   4     2546.71     2600.32     53.68 o
   4  -2  -4     2546.72     2559.95     58.83 o
   2   4   4     2546.71     2631.77     48.26 o
   4   2  -4     2546.72     2688.18     50.63 o
   2  -4  -4     2546.71     2562.50     55.00 o
  -4   2   4     2546.72     2520.80     47.71 o
   2  -4  -4     2546.71     2597.63     56.10 o
  -2  -4  -4     2546.71     2579.00     49.44 o
   2   4   4     2546.71     2537.44     51.90 o
   2   4  -4     2546.72     2513.01     58.33 o
  -4   2  -4     2546.71     2592.90     53.50 o
   4  -2  -4     2546.72     2497.84     47.85 o
   4  -2  -4     2546.72     2644.57     48.71 o
  -2   4  -4     2546.71     2491.37     52.22 o
  -2   4   4     2546.71     2515.38     50.90 o
  -4  -2  -4     2546.71     2570.98     52.04 o
   4   4   4     2165.10     2164.25     56.72 o
   4  -4  -4     2165.10     2060.42     57.13 o
   4   4  -4     2165.10     2140.53     45.56 o
  -4   4  -4     2165.10     2185.64     53.21 o
   4  -4   4     2165.10     2185.96     53.53 o
  -4   4   4     2165.10     2111.40     51.85 o
  -4  -4  -4     2165.10     2112.81     51.53 o
   4  -4   4     2165.10     2156.19     51.71 o
   4   4  -4     2165.10     2096.83     46.66 o
   4   4   4     2165.10     2184.14     50.07 o
   4  -4  -4     2165.10     2034.43     57.72 o
   4   4  -4     2165.10     2120.23     61.63 o
  -4   4  -4     2165.10     2219.51     51.57 o
   4   4   4     2165.10     2071.75     54.17 o
   4   4  -4     2165.10     2152.09     60.04 o
  -4   4   4     2165.10     2110.67     51.30 o
   5   1   4        0.42       20.60      5.67 o
   5   1  -4        0.42       18.74      7.53 o
  -1   5  -4        0.42        1.54      3.49 o
  -1  -5   4        0.42       11.57      5.72 o
   5  -1  -4        0.42        4.22      3.81 o
   1   5   4        0.42        1.59      3.77 o
   5  -1  -4        0.42        0.14      2.99 o
   5   1   4        0.42        2.00      4.40 o
  -5  -1   4        0.42        5.22      3.45 o
   1   5   4        0.42        1.32      3.27 o
   5  -1  -4        0.42        0.32      2.22 o
   1  -5   4        0.42        2.31      3.68 o
  -5  -1  -4        0.42        0.50      3.68 o
  -1  -5  -4        0.42        2.18      2.54 o
  -1  -5  -4        0.42        3.68      3.90 o
  -1   5  -4        0.42        6.90      4.45 o
  -5   1   4        0.42        3.58      3.86 o
   5   1   4        0.42        0.23      3.54 o
   5   1  -4        0.42       13.75      5.45 o
   5   1  -4        0.42       13.43      6.35 o
   1   5  -4        0.42       30.54      7.67 o
  -1  -5  -4        0.42        0.86      3.22 o
   5   1   4        0.42       18.01      5.81 o
   1   5   4        0.42        1.23      3.18 o
  -5   1   4        0.42        1.32      3.49 o
   1   5  -4        0.42       18.65      5.90 o
   1   5  -4        0.42       10.75      5.90 o
  -1   5  -4        0.42        0.86      3.45 o
   5  -1  -4        0.42        4.04      4.04 o
   5  -1   4        0.49        2.77      3.36 o
   1  -5  -4        0.49        4.40      4.49 o
  -1   5   4        0.49        2.50      4.86 o
  -5   1  -4        0.49        7.53      5.08 o
  -5   1  -4        0.49        5.17      6.17 o
   5  -1   4        0.49       10.21      6.13 o
   5  -1   4        0.49        0.41      2.95 o
  -5   1  -4        0.49        5.22      5.81 o
  -1   5   4        0.49        0.68      4.08 o
   1  -5  -4        0.49        1.63      3.77 o
  -5  -1  -4        5.17        9.85      7.44 o
  -3  -5   4        1.75        0.59      4.04 o
  -3  -5  -4        1.75        1.04      2.81 o
   3  -5   4        1.75        1.95      3.99 o
  -5   3   4        1.75       -0.50      3.54 o
   3   5   4        1.75        3.09      4.67 o
   5  -3   4        1.75        1.27      3.27 o
   5  -3  -4        1.75        2.95      3.31 o
   5  -3  -4        1.75       27.54      8.35 o
   5   3   4        1.75        6.81      5.40 o
  -5  -3  -4        1.75        0.77      3.99 o
   3   5   4        1.75        2.22      3.90 o
   5   3   4        1.75        8.53      4.99 o
   3  -5  -4        1.75        4.45      3.99 o
   3   5  -4        1.75        4.54      3.95 o
   3   5   4        1.75        0.59      3.68 o
  -5   3  -4        1.75        5.54      4.90 o
   5   3  -4        1.75       14.93      7.58 o
  -5   3   4        1.75        0.41      4.49 o
   3   5  -4        1.75       40.30     10.71 o
   5   3  -4        1.75       19.69      8.30 o
   3  -5  -4        1.75        0.50      3.58 o
  -3   5   4        1.75       -0.82      4.58 o
   5   3  -4        1.75        5.04      4.17 o
   5   3   4        1.75       -0.41      2.72 o
   3   5  -4        1.75        6.76      3.77 o
   5  -3  -4        1.75        1.18      3.86 o
   5  -3   4        1.75       10.57      6.08 o
  -5  -3   4        1.75        2.18      3.68 o
  -3   5   4        1.75        1.32      4.58 o
   3  -5   4        1.75        4.63      4.49 o
   5  -3   4        1.75        3.40      4.13 o
   0   6  -4      766.22      768.33     31.66 o
   0   6  -4      766.22      696.29     31.71 o
   0  -6  -4      766.22      753.84     33.34 o
   0  -6  -4      766.22      711.91     32.12 o
   6   0  -4      766.22      758.02     31.80 o
   6   0   4      766.22      760.56     31.21 o
   6   0  -4      766.22      734.44     35.07 o
   0   6   4      766.22      705.96     31.80 o
   6   0   4      766.22      708.10     32.93 o
   6   0   4      766.22      740.76     32.30 o
  -6   0  -4      766.22      773.33     32.75 o
   0   6   4      766.22      747.30     32.80 o
   6   0  -4      766.22      735.72     34.93 o
   6   0  -4      766.22      775.87     31.62 o
   0   6  -4      766.22      757.61     34.57 o
  -6   0  -4      766.22      713.14     36.84 o
   0  -6   4      766.22      750.52     35.16 o
  -6   0  -4      973.86     1016.10     36.21 o
  -2   6  -4    12167.51    12438.88    129.16 o
   6   2  -4    12167.50    12525.99    152.45 o
   6  -2  -4    12167.51    12432.52    151.02 o
  -2   6  -4    12167.51    12934.45    138.85 o
  -2  -6   4    12167.50    12482.73    152.91 o
   2   6   4    12167.49    12626.42    124.46 o
   2  -6   4    12167.51    12516.21    134.88 o
   2   6  -4    12167.50    12521.14    130.91 o
   2   6   4    12167.49    13006.80    144.01 o
  -6   2   4    12167.51    12457.88    126.99 o
   2   6  -4    12167.50    12248.62    148.57 o
  -6  -2  -4    12167.49    12514.27    134.79 o
  -6  -2   4    12167.50    12428.97    128.61 o
  -2  -6  -4    12167.49    12358.78    126.99 o
   6   2  -4    12167.50    12562.97    149.31 o
   6  -2  -4    12167.51    11891.52    129.35 o
  -2  -6  -4    12167.49    12345.50    128.47 o
   6   2  -4    12167.50    12655.01    130.27 o
  -6  -2  -4    12167.49    12618.03    132.30 o
   6   2   4    12167.49    12353.48    141.70 o
   6  -2  -4    12167.51    12299.94    148.11 o
  -6   2   4    12167.51    12390.74    128.65 o
   6  -2  -4    12167.51    12904.06    133.77 o
   2  -6   4    12167.51    12775.69    135.16 o
   2   6  -4    12167.50    12258.67    133.31 o
   6   2   4    12167.49    12458.34    145.49 o
  -2  -6  -4    12167.49    12714.17    129.53 o
   2   6   4    12167.49    12396.50    137.32 o
  -6   2  -4    14236.06    15229.59    167.01 o
  -2   6   4    14236.06    14799.13    153.87 o
  -2   6   4    14236.06    14837.27    150.18 o
   2  -6  -4    14236.06    14468.21    158.36 o
   6  -2   4    14236.06    14599.34    151.89 o
   6  -2   4    14236.06    14712.48    153.14 o
   2  -6  -4    14236.06    15014.40    164.51 o
   6  -2   4    14236.06    14563.74    149.02 o
   6  -4   4      689.19      688.28     34.70 o
   6  -4   4      689.19      701.95     36.11 o
  -4  -6  -4      689.19      631.06     32.25 o
   6   4  -4      689.19      669.84     38.38 o
   4  -6  -4      689.19      604.76     35.02 o
  -4   6   4      689.19      637.96     34.97 o
  -4  -6   4      689.19      654.27     37.70 o
   4   6  -4      689.19      664.12     30.79 o
   4   6   4      689.19      655.99     31.61 o
   4  -6  -4      689.19      653.08     37.01 o
   6  -4  -4      689.19      656.26     36.33 o
  -6   4  -4      689.19      691.42     35.97 o
   6   4  -4      689.19      643.64     36.06 o
  -4   6   4      689.19      678.84     34.79 o
   6  -4  -4      689.19      626.29     36.42 o
   4   6   4      689.19      685.15     36.97 o
   6  -4  -4      689.19      713.99     31.93 o
  -6   4   4      689.19      654.72     33.15 o
   6   4   4      689.19      609.98     34.43 o
  -6   4   4      689.19      688.37     34.74 o
   4   6  -4      689.19      651.77     31.88 o
  -6   4  -4      689.19      702.27     34.74 o
   4   6   4      689.19      620.38     33.84 o
   6   4   4      689.19      649.59     36.11 o
   6   4   4      689.19      626.52     30.97 o
  -6  -4  -4      689.19      660.90     33.29 o
   4   6  -4      689.19      665.57     37.51 o
   6  -4  -4      689.19      659.44     30.88 o
  -6   6   4     5949.72     6017.94    113.20 o
   6   6   4     5949.71     5705.49    114.15 o
   6  -6  -4     5949.72     6019.18    123.52 o
   6   6   4     5949.71     5917.72    105.57 o
   6   6  -4     5949.72     5852.03    116.85 o
  -1   7  -4        0.64       10.48      6.76 o
   7  -1  -4        0.64       11.93      6.22 o
   7   1   4        0.64        7.12      5.49 o
   7  -1   4        0.64        2.09      4.99 o
   1  -7   4        0.64        5.35      5.22 o
   1   7   4        0.64        5.40      5.72 o
   7   1  -4        0.64        0.95      5.90 o
  -1  -7  -4        0.64       14.48      7.40 o
  -1   7   4        0.64       42.43     10.89 o
   7  -1  -4        0.64        6.17      7.58 o
   7  -1   4        0.64        5.81      4.31 o
  -1   7  -4        0.64        3.63      6.44 o
   7   1   4        0.64        3.31      3.72 o
   1   7  -4        0.64       10.39      7.12 o
   7  -1  -4        0.64        4.31      6.13 o
   1  -7  -4        0.64        9.17      6.58 o
  -1  -7  -4        0.64        5.67      5.76 o
   1   7   4        0.64        1.13      6.08 o
  -1  -7   4        0.64        7.40      7.67 o
   7  -1  -4        0.64        5.67      4.81 o
   1  -7   4        0.64        4.45      6.76 o
  -7  -1   4        0.64       -1.13      4.08 o
   1  -7  -4        0.64        5.72      6.17 o
  -1   7   4        0.64       49.05     11.80 o
   1   7  -4        0.64        4.13      5.08 o
  -1  -7  -4        0.64        8.44      5.85 o
   1   7  -4        0.64       11.84      7.80 o
   7   1   4        0.64       -0.05      4.95 o
   7   1  -4        0.64       -0.27      3.54 o
  -7   1   4        0.64        3.45      5.31 o
   1   7   4        0.64        3.13      5.13 o
  -7   1   4        0.64        0.05      6.22 o
  -7   1  -4        9.36       17.24     13.79 o
   7  -1   4        9.36        5.35     10.53 o
   7   3  -4        0.03        2.00      6.08 o
   3   7  -4        0.03        1.54      4.99 o
   3   7  -4        0.03       10.66      5.81 o
  -7   3   4        0.03        1.91      5.72 o
   7   3  -4        0.03       -1.86      5.17 o
   3   7   4        0.03       17.97      9.35 o
  -7  -3  -4        0.03        6.04      5.67 o
   3   7   4        0.03        2.81      5.13 o
   7   3   4        0.03        3.45      5.76 o
   7  -3  -4        0.03        2.27      4.63 o
   7  -3  -4        0.03        2.77      5.76 o
   7  -3   4        0.03        6.44      9.35 o
   3  -7  -4        0.03        6.72      5.35 o
   7  -3   4        0.03        0.18      5.40 o
  -3   7   4        0.03       -5.45      6.90 o
   5   7  -4        1.05        8.62      7.85 o
   7   5   4        1.05       13.75      6.72 o
   7   5   4        1.05        2.59      6.53 o
   5   7  -4        1.05        3.77      4.76 o
   5   7   4        1.05        7.67      6.94 o
  -7   5   4        1.05        6.40      7.90 o
   5   7   4        1.05        4.99      5.40 o
  -5   7   4        1.05        0.45      5.26 o
   5  -7  -4        1.05        4.49      6.13 o
   7   5  -4        1.05       -0.95      6.13 o
   7  -5   4        1.05       12.57      9.44 o
   7  -5  -4        1.05        0.09      5.76 o
   0   8   4      995.80     1036.39     44.98 o
   0  -8   4      995.80     1052.57     48.93 o
   0   8  -4      995.80      968.39     41.98 o
   8   0   4      995.80      895.97     41.11 o
   8   0  -4      995.80      962.89     42.20 o
   8   0   4      995.80      949.08     45.57 o
   0  -8  -4      995.80      989.28     45.93 o
  -2  -8   4     1215.52     1266.52     57.71 o
   2  -8   4     1215.52     1231.26     50.58 o
   8  -2  -4     1215.52     1178.04     48.12 o
   8  -2   4     1215.52     1169.46     49.76 o
  -2  -8  -4     1215.52     1215.21     49.03 o
   2  -8  -4     1215.52     1228.67     55.76 o
   2   8   4     1215.52     1233.75     44.85 o
  -2   8   4     1215.52     1170.23     49.58 o
   2   8   4     1215.52     1181.00     48.71 o
   8   2  -4     1215.52     1208.44     46.85 o
  -8   2   4     1215.52     1256.16     48.35 o
  -2   8  -4     1215.52     1290.83     48.58 o
   2   8  -4     1215.52     1182.72     47.35 o
   8   2   4     1215.52     1212.13     51.26 o
   8  -2   4     1299.23     1256.64     53.76 o
   4  -8  -4      816.84      773.11     46.46 o
   8  -4   4      816.84      802.90     44.51 o
  -8   4  -4      816.84      910.27     45.78 o
  -4   8   4      816.84      782.83     43.15 o
   4   8  -4      698.15      682.32     42.96 o
   4   8   4      698.15      681.09     36.38 o
   4   8  -4      698.15      635.86     35.60 o
  -8  -4  -4      698.15      709.02     38.06 o
   8   4   4      698.15      691.31     40.96 o
   4   8   4      698.15      715.97     40.78 o
  -8   4   4      698.15      663.20     38.78 o
   8  -4  -4      698.15      669.15     37.28 o
   6  -8  -4      524.79      544.01     42.13 o
   6   8  -4      524.79      547.24     39.41 o
   8   6   4      524.79      539.15     38.55 o
   6   8   4      524.79      478.22     33.28 o
  -8   6   4      524.79      564.22     40.59 o
   6   8   4      524.79      564.40     39.14 o
  -6   8   4      524.79      531.30     38.50 o
   8  -6   4      524.79      531.16     40.04 o
   6   8  -4      524.79      535.16     34.05 o
   1  -9  -4        0.05       -1.41      6.13 o
   9  -1   4        0.05        6.72      9.21 o
   9  -1   4        0.05       -0.86      4.81 o
   1  -9   4        0.05       -0.32      5.13 o
   9   1   4        0.05       10.44     10.07 o
   1   9  -4        0.05        4.76      8.17 o
   9   1  -4        0.05        4.49      6.53 o
   9   1   4        0.05       -0.54      5.22 o
  -1  -9   4        0.05        2.59      5.94 o
  -1   9  -4        0.05        1.59      8.53 o
   1   9   4        0.05       -0.41      6.58 o
   9  -1  -4        0.05        4.86      7.62 o
  -1  -9  -4        0.05        3.86      6.85 o
  -1   9   4        0.05        4.17      6.26 o
   9   3   4        0.43       -3.49      6.44 o
   9  -3   4        0.43       25.87     13.07 o
   3   9   4        0.43        0.54      7.08 o
   3  -9  -4        0.43       -0.23      5.76 o
   3   9  -4        0.43       23.60      9.80 o
  -3   9   4        0.43        8.89      7.31 o
  -9   3   4        0.43        6.76     10.57 o
   9  -3  -4        0.43       -1.00      7.99 o
   3   9   4        0.43        2.77      6.44 o
  -3  -9   4        0.43        4.49      8.80 o
  -9   3  -4        8.64       48.60     16.47 o
   5   9  -4        0.01        1.86      6.26 o
   5   9   4        0.01        0.59      9.80 o
  -9   5   4        0.01        4.63     11.44 o
   9   5   4        0.01       19.01     11.30 o
   5   9   4        0.01        3.36      9.08 o
  -5  -9   4        0.01        5.72     11.25 o
   5  -9  -4        0.02        4.90      8.08 o
  -5   9   4        0.02        5.99      9.35 o
   9  -5   4        0.02       -1.77     14.66 o
  -9   5  -4        0.02        1.45     10.39 o
  10   0  -4       82.14       56.59     15.20 o
   0  10   4       82.14      113.41     20.60 o
  10   0   4       82.14       99.34     22.06 o
   0 -10   4       82.14       69.12     18.20 o
  10   0   4       82.14       87.99     17.70 o
   0 -10  -4       82.14       99.11     20.69 o
   0  10  -4       82.14       62.81     17.43 o
   2  10   4     3767.23     3941.55     99.72 o
   2 -10  -4     3767.23     3966.38    115.30 o
  10   2  -4     3767.23     3677.38     93.84 o
  -2 -10   4     3767.23     3928.80    110.24 o
  10  -2  -4     3767.23     3627.73     97.58 o
  10   2   4     3767.23     3966.97    103.82 o
   2 -10   4     3767.23     3965.33    102.36 o
  10  -2   4     3767.23     3892.45    102.91 o
   2  10  -4     3767.23     3896.68     97.99 o
  -2  10   4     3767.23     4034.71    103.27 o
 -10   2  -4     3767.23     3804.57    104.68 o
   4  10  -4      104.26      111.01     19.65 o
   4 -10  -4      104.26      116.54     23.51 o
   4  10   4      104.26      111.05     19.65 o
  -4 -10   4      104.26      100.66     23.37 o
  -4  10   4      104.26      153.30     24.60 o
  10  -4  -4      104.26       90.08     20.79 o
  10  -4   4      104.26       91.90     22.46 o
 -10   4   4      104.26       98.66     21.51 o
  10   4   4      104.26      120.63     21.65 o
 -10   4  -4      158.23      181.27     27.78 o
  -1 -11  -4        0.03       -4.22      9.80 o
   1 -11  -4        0.03        5.40     11.21 o
  -1  11   4        0.03       -0.68     12.52 o
   1 -11   4        0.03       -1.54      7.94 o
  11   1   4        0.03       -0.36      9.85 o
  -1 -11   4        0.03        7.80     10.57 o
  -1   0   5     9214.75     9350.57     82.64 o
   1   0  -5     9214.75     9013.34     75.98 o
  -1   0  -5     9214.76     9035.84     68.89 o
  -1   0   5     9214.75     9276.77     58.98 o
   0  -1  -5     9214.76     9612.02     84.36 o
   1   0   5     9214.76     9576.42     91.62 o
  -1   0  -5     9214.76     9431.92     91.62 o
   1   0   5     9214.76     9323.16     70.37 o
   0  -1  -5     9214.76     9213.76     81.58 o
   0   1  -5     9214.76     9011.90     81.86 o
   0  -1   5     9214.76     9368.91     88.61 o
   0   1   5     9214.76     9482.34     72.60 o
   0   1  -5     9214.76     9427.06     87.92 o
   1   0  -5     9214.75     9337.52     90.56 o
   0   1   5     9214.76     9551.23     83.57 o
   1   2  -5        5.83        9.67      3.81 o
  -1  -2  -5        5.83       12.16      4.22 o
  -2   1   5        5.83       10.66      3.63 o
   2   1  -5        5.83        8.26      3.04 o
  -1   2  -5        5.83        8.76      3.90 o
  -1   2   5        5.83        7.35      3.36 o
   2   1   5        5.83       21.06      5.26 o
   2   1   5        5.83        8.71      3.86 o
  -1   2   5        5.83        6.58      3.04 o
   1   2   5        5.83       13.70      4.54 o
  -2   1   5        5.83        6.72      3.22 o
   2   1  -5        5.83        9.62      4.95 o
   1  -2  -5        5.83       13.16      4.90 o
   2  -1  -5        5.83       10.03      4.99 o
  -1  -2   5        5.83        9.03      3.95 o
   1   2   5        5.83       10.12      3.95 o
   1  -2   5        5.83       10.75      4.67 o
   1  -2  -5        5.83        7.31      2.90 o
  -2  -1  -5        5.83       16.25      4.86 o
  -2   1  -5        5.83       13.43      5.08 o
   2  -1   5        5.83       11.71      4.76 o
   0   3  -5     4200.96     3973.93     64.15 o
   0  -3  -5     4200.96     3906.07     58.21 o
  -3   0   5     4200.96     4158.44     60.08 o
   0   3   5     4200.96     4219.48     59.86 o
   0  -3   5     4200.96     4271.84     65.48 o
  -3   0  -5     4200.96     4323.56     67.31 o
   3   0   5     4200.96     4165.48     59.67 o
   3   0  -5     4200.96     4331.06     73.21 o
   0   3  -5     4200.96     4254.60     64.57 o
   3   0   5     4200.96     4227.21     63.29 o
   3   0  -5     4200.96     4225.24     71.88 o
   0  -3  -5     4200.96     4211.16     55.38 o
   2  -3   5      295.70      297.87     18.02 o
  -2  -3   5      295.70      274.81     16.48 o
   3   2  -5      295.70      265.00     19.79 o
  -3   2   5      295.70      296.37     15.71 o
   3  -2  -5      295.70      278.08     19.20 o
  -2   3   5      295.70      296.42     14.39 o
   3  -2   5      295.70      277.90     17.75 o
   3  -2  -5      295.70      273.04     19.30 o
   2  -3  -5      295.70      301.37     19.48 o
   3   2  -5      295.70      297.74     20.29 o
  -2   3   5      295.70      288.97     16.48 o
   3   2  -5      295.70      285.84     14.39 o
  -2   3  -5      295.70      269.95     17.39 o
   2   3  -5      295.70      267.73     18.93 o
   2  -3  -5      295.70      280.39     18.48 o
  -2   3  -5      295.70      299.14     18.84 o
   3  -2   5      295.70      322.84     18.89 o
  -3  -2   5      295.70      302.32     16.93 o
  -2   3   5      295.70      281.89     16.34 o
  -3   2   5      295.70      291.74     15.94 o
   2   3  -5      295.70      284.07     16.16 o
  -3   2  -5      295.70      275.31     18.25 o
   2  -3   5      295.70      289.66     18.02 o
   3   2  -5      295.70      299.87     17.21 o
  -3   2  -5      295.70      292.38     18.61 o
  -3   2  -5      295.70      276.08     16.43 o
   2   3  -5      295.70      286.70     19.79 o
   3   2   5      345.97      326.37     18.48 o
   3   2   5      345.97      332.22     18.89 o
  -2  -3  -5      345.97      328.41     17.80 o
   2   3   5      345.97      341.76     18.43 o
   2   3   5      345.97      335.40     18.66 o
  -3  -2  -5      345.97      322.37     18.16 o
   2   3   5      345.97      346.25     18.12 o
  -3  -2  -5      345.97      347.43     18.57 o
   3   2   5      345.97      322.42     15.66 o
   4  -1   5     5112.40     5169.24     78.97 o
   4   1  -5     5112.40     5167.37     86.83 o
   4  -1   5     5112.40     5096.36     71.55 o
  -4   1   5     5112.40     5132.46     71.60 o
  -1  -4   5     5112.40     5050.15     71.74 o
  -1   4   5     5112.40     5051.62     73.02 o
  -4   1   5     5112.40     5179.54     63.78 o
  -1   4  -5     5112.40     5013.64     74.48 o
  -4  -1   5     5112.40     5191.70     72.65 o
   4   1  -5     5112.40     5106.84     88.25 o
   1  -4  -5     5112.40     5343.69     78.69 o
   1  -4   5     5112.40     5242.81     75.72 o
   4  -1   5     5112.40     5192.07     73.61 o
  -1   4   5     5112.40     5155.29     72.10 o
   4   1  -5     5112.40     5422.06     76.77 o
   1  -4  -5     5112.40     5288.10     77.55 o
  -1  -4   5     5112.40     5307.32     85.19 o
   1   4  -5     5112.40     5043.93     73.98 o
   1   4  -5     5112.40     5150.21     72.84 o
  -4   1  -5     5112.40     5422.29     83.50 o
   1  -4   5     5112.40     5121.75     76.63 o
  -1   4  -5     5112.40     5204.06     78.05 o
   4  -1   5     5112.40     4942.45     72.29 o
  -1  -4   5     5112.40     5234.48     75.40 o
   1   4  -5     5112.40     5160.59     81.07 o
   1  -4   5     5112.40     5253.47     73.38 o
   4  -1  -5     5112.40     5299.36     73.57 o
   4  -1  -5     5112.40     5268.57     87.34 o
   4  -1  -5     5112.40     5215.49     88.85 o
   1   4   5     5981.54     6218.96     75.73 o
   4   1   5     5981.54     5786.89     75.27 o
  -1  -4  -5     5981.54     6023.84     75.04 o
   4   1   5     5981.54     5873.98     82.47 o
   4   1   5     5981.54     5984.40     82.19 o
  -1  -4  -5     5981.54     6285.39     76.97 o
   1   4   5     5981.54     5970.97     78.75 o
  -4  -1  -5     5981.54     6153.86     82.19 o
  -4  -1  -5     5981.54     5986.69     83.70 o
   4   1   5     5981.54     5747.35     73.07 o
   1   4   5     5981.54     6053.67     81.14 o
  -4   1  -5     6418.95     6969.96     91.65 o
  -4   3  -5     2695.90     2734.22     61.32 o
   3  -4   5     2695.90     2765.47     58.27 o
  -3   4  -5     2695.90     2704.56     58.72 o
   4  -3  -5     2695.90     2779.59     67.38 o
   3   4  -5     2695.90     2668.89     66.79 o
   4   3  -5     2695.90     2671.99     67.83 o
  -3   4   5     2695.90     2775.45     58.63 o
   4  -3   5     2695.90     2740.55     58.40 o
   3   4  -5     2695.90     2743.10     70.16 o
   3   4   5     2695.90     2713.04     58.95 o
   4   3   5     2695.90     2800.60     62.50 o
   3   4   5     2695.90     2760.10     62.18 o
  -3   4  -5     2695.90     2720.69     61.18 o
   4   3  -5     2695.90     2757.50     55.90 o
  -4   3   5     2695.90     2798.96     52.66 o
  -3  -4  -5     2695.90     2680.46     57.72 o
   3  -4  -5     2695.90     2643.38     62.69 o
  -3  -4   5     2695.90     2819.55     55.90 o
  -4  -3   5     2695.90     2677.59     54.39 o
   4  -3  -5     2695.90     2642.06     65.83 o
  -4  -3  -5     2695.90     2651.17     58.72 o
  -4   3  -5     2695.90     2738.64     59.22 o
   3   4   5     2695.90     2767.61     55.94 o
   4  -3   5     2695.90     2806.97     61.96 o
   4   3  -5     2695.90     2637.55     67.24 o
  -4   3   5     2695.90     2682.56     53.94 o
  -4   3   5     2695.90     2762.24     55.12 o
  -3  -4   5     2695.90     2791.12     53.67 o
   3  -4   5     2695.90     2805.93     59.04 o
  -3   4   5     2695.90     2739.14     56.85 o
   4   3   5     2695.90     2666.02     58.90 o
   4  -3  -5     2695.90     2736.31     53.39 o
   3  -4  -5     2695.90     2696.45     65.05 o
   3   4  -5     2695.90     2717.45     54.62 o
   3   4  -5     2695.90     2553.18     51.57 o
  -5   0  -5     6136.14     6554.42     93.45 o
   0   5   5     6136.14     6325.54     89.83 o
  -5   0  -5     6136.14     6463.22     88.64 o
   5   0   5     6136.14     6433.50     93.67 o
   0  -5  -5     6136.14     6448.06     90.15 o
   5   0   5     6136.14     6023.64     87.08 o
   5   0   5     6136.14     6173.17     88.96 o
   5   0   5     6136.14     6049.51     84.11 o
   0   5   5     6136.14     6223.90     89.83 o
   0  -5  -5     6136.14     6461.57     92.03 o
   5   0  -5     5244.54     5450.51     93.23 o
   0   5  -5     5244.54     5494.22     85.87 o
   5   0  -5     5244.54     5256.17     93.69 o
   0  -5   5     5244.54     5416.30     86.38 o
   5   0  -5     5244.54     5484.07     81.48 o
  -5   0   5     5244.54     5126.40     78.01 o
   0   5  -5     5244.54     5387.22     84.18 o
   0   5  -5     5244.54     5268.75     79.97 o
   5  -2   5       40.22       27.91      8.12 o
   5   2  -5       40.22       35.80     10.66 o
   5  -2  -5       40.22       50.01     11.75 o
  -5   2   5       40.22       35.62      7.85 o
   2  -5  -5       40.22       44.70     10.76 o
   5  -2  -5       40.22       29.63      9.03 o
  -2   5   5       40.22       42.39     10.17 o
   5  -2   5       40.22       36.58      8.30 o
  -2  -5  -5       40.22       41.34      8.71 o
  -5   2  -5       40.22       42.70     10.39 o
  -2   5  -5       40.22       41.43      8.85 o
   2  -5   5       40.22       53.09     10.12 o
   5   2   5       40.22       36.39      9.53 o
   5  -2  -5       40.22       47.42      9.62 o
   2   5  -5       40.22       55.18     10.12 o
   5   2   5       40.22       31.99      9.48 o
   2   5   5       40.22       39.57      8.12 o
   2  -5  -5       40.22       34.22      9.39 o
   2   5   5       40.22       51.69     11.07 o
  -5   2   5       40.22       34.81      7.90 o
  -5  -2   5       40.22       45.79      9.26 o
   5   2  -5       40.22       35.26      8.49 o
  -2   5   5       40.22       51.87     10.48 o
   2  -5   5       40.22       41.75      9.03 o
   2   5  -5       40.22       44.47     11.07 o
   5   2  -5       40.22       31.95     10.30 o
  -5  -2  -5       40.22       39.84      9.94 o
  -5   2   5       40.22       43.38      8.99 o
   2   5   5       40.22       43.16      9.76 o
  -2  -5   5       40.22       31.49      9.94 o
  -2   5  -5       40.22       38.26      9.53 o
   2   5  -5       40.22       59.22      9.53 o
  -5  -2  -5       62.94       66.21     11.62 o
   5  -2   5       41.64       44.38     11.35 o
  -5   2  -5       41.64       41.75     11.84 o
  -5   2  -5       41.64       30.72     10.80 o
  -5   4   5     3635.50     3626.56     72.03 o
   4   5   5     3635.49     3649.26     79.23 o
  -5  -4  -5     3635.49     3596.83     76.86 o
  -4   5   5     3635.50     3722.34     75.31 o
   5   4  -5     3635.50     3813.06     91.50 o
   4  -5  -5     3635.50     3582.93     85.20 o
   5   4   5     3635.49     3606.09     79.00 o
  -4   5   5     3635.50     3653.32     77.27 o
  -4   5  -5     3635.50     3829.83     76.18 o
  -5   4   5     3635.50     3660.11     73.40 o
   4  -5   5     3635.50     3803.76     76.59 o
   5   4  -5     3635.50     3531.14     85.93 o
   5  -4  -5     3635.50     3596.15     85.48 o
   4   5   5     3635.49     3724.02     81.92 o
   4   5  -5     3635.50     3545.45     69.57 o
   4   5   5     3635.49     3615.52     72.12 o
  -4   5  -5     3635.50     3838.04     78.59 o
   4  -5   5     3635.50     3730.27     74.54 o
   5  -4   5     3635.50     3630.20     74.76 o
   5   4   5     3635.49     3785.25     83.29 o
   5  -4  -5     3635.50     3444.34     83.88 o
   4  -5  -5     3635.50     3560.95     83.84 o
   5   4   5     3635.49     3609.73     71.85 o
   4   5  -5     3635.50     3616.66     68.06 o
   5  -4   5     3635.50     3732.64     79.14 o
  -4  -5  -5     3635.49     3595.10     75.22 o
   4   5  -5     3635.50     3692.61     86.12 o
   1  -6   5       18.39       30.59      9.62 o
   6  -1  -5       18.39       22.33      9.30 o
   1   6  -5       18.39       33.40      9.30 o
   1   6  -5       18.39       30.59      8.35 o
   1   6   5       18.39       36.58      8.44 o
   6  -1  -5       18.39       19.20      7.71 o
  -6  -1  -5       18.39       25.00      9.67 o
   1   6  -5       18.39       26.41      8.89 o
   1   6   5       18.39       20.87      7.99 o
  -6   1   5       18.39       16.52      6.81 o
  -1  -6  -5       18.39       33.67      8.67 o
   6   1  -5       18.39       23.37      8.26 o
  -1   6  -5       18.39       41.25      9.62 o
  -1   6  -5       18.39       35.30     10.53 o
  -1  -6   5       18.39       26.91      9.85 o
   6  -1  -5       18.39       33.40     11.16 o
   1  -6   5       18.39       32.13      9.12 o
  -1  -6  -5       18.39       35.03      8.58 o
   1   6   5       18.39       24.82      8.58 o
  -1  -6  -5       18.39       32.99      8.98 o
   6   1   5       18.39       35.35     10.57 o
   6   1   5       18.39       31.95      8.03 o
   6   1  -5       18.39       28.00     10.16 o
   6   1  -5       18.39       47.38     12.52 o
   6   1   5       18.39       22.73      7.58 o
  -6  -1   5       18.39       32.45      8.80 o
   6   1   5       18.39       31.86      9.71 o
  -1   6   5       21.51       35.08      9.44 o
  -1   6   5       21.51       25.28      8.35 o
  -6   1  -5       21.51       38.71     10.12 o
   1  -6  -5       21.51       26.55      8.17 o
  -6   1  -5       21.51       48.01     10.12 o
  -6   1  -5       21.51       39.98     11.44 o
   6  -1   5       21.51       37.03      9.12 o
   6  -1   5       21.51       23.96      7.03 o
   1  -6  -5       21.51       40.34      9.44 o
   6  -1   5       21.51       32.90      7.67 o
  -6  -1  -5       81.83      101.29     14.39 o
   6  -3  -5      179.30      178.28     20.33 o
   3  -6  -5      179.30      156.77     18.25 o
   3   6   5      179.30      178.24     16.66 o
   3   6   5      179.30      166.35     17.79 o
   6   3   5      179.30      172.11     18.02 o
  -3   6   5      179.30      187.68     18.65 o
   3   6   5      179.30      178.19     19.34 o
  -3  -6  -5      179.30      165.35     16.34 o
   3  -6  -5      179.30      160.58     18.56 o
  -6  -3  -5      179.30      162.81     18.11 o
   3   6  -5      179.30      157.18     18.56 o
  -6  -3  -5      179.30      168.43     17.11 o
  -6  -3   5      179.30      170.79     16.43 o
   6   3  -5      179.30      158.18     19.65 o
   6  -3  -5      179.30      152.05     18.56 o
  -6   3   5      179.30      169.80     16.07 o
  -6   3   5      179.30      172.61     16.66 o
   6   3  -5      179.30      185.27     17.43 o
   3   6  -5      179.30      171.34     16.02 o
   6  -3   5      179.30      153.27     16.61 o
  -3   6   5      179.30      176.33     18.97 o
   6  -3  -5      179.30      191.35     17.52 o
  -3  -6   5      179.30      160.94     18.93 o
  -3   6  -5      179.30      184.46     18.84 o
   6   3  -5      179.30      165.80     19.52 o
   6   3   5      179.30      178.10     19.20 o
  -3   6  -5      179.30      191.22     18.20 o
   6  -3   5      179.30      187.41     18.61 o
  -6   3   5      179.30      183.77     17.97 o
   3   6  -5      179.30      164.58     16.70 o
  -6   3  -5      230.74      261.09     25.06 o
   6  -3   5      230.74      240.34     23.47 o
   6   5   5        3.47        3.81      4.72 o
   6   5  -5        3.47        7.71      7.22 o
   5   6  -5        3.47        1.18      5.90 o
  -5   6   5        3.47        7.58      7.44 o
   6   5   5        3.47        3.77      5.63 o
   5  -6  -5        3.47       10.53      6.76 o
  -6   5   5        3.47       21.33     10.03 o
   5   6  -5        3.47        8.85      5.81 o
   5  -6   5        3.47        9.53      7.40 o
   6  -5  -5        3.47       10.39      8.49 o
   6  -5   5        3.47       13.52      8.98 o
   5   6   5        3.47       18.33      8.17 o
   5   6   5        3.47       21.28      9.35 o
   0   7  -5     1212.76     1267.86     46.67 o
   0  -7   5     1212.76     1280.76     51.13 o
   7   0   5     1212.76     1307.90     48.35 o
   7   0  -5     1212.76     1309.17     52.53 o
   7   0  -5     1212.76     1229.00     46.58 o
   7   0  -5     1212.76     1320.94     54.17 o
   7   0   5     1212.76     1307.90     48.49 o
   7   0   5     1212.76     1249.95     44.90 o
   0  -7  -5     1212.76     1294.67     49.40 o
   0  -7  -5     1212.76     1350.20     50.08 o
   0  -7   5     1212.76     1304.76     51.17 o
   0   7   5     1212.76     1271.63     48.17 o
   7   2   5      260.99      253.24     22.65 o
  -7  -2  -5      260.99      274.71     21.92 o
   7   2  -5      260.99      234.58     20.83 o
   7   2  -5      260.99      233.36     23.60 o
   7  -2  -5      260.99      269.08     25.10 o
   2   7  -5      260.99      281.11     25.01 o
  -2   7  -5      260.99      288.83     22.92 o
   7  -2  -5      260.99      246.20     21.29 o
   2   7   5      260.99      234.08     21.42 o
   2   7   5      260.99      268.40     20.61 o
  -7   2   5      260.99      251.92     20.15 o
   2   7  -5      260.99      232.54     20.06 o
  -2   7   5      305.36      249.49     22.47 o
   7  -2   5      305.36      281.94     23.01 o
   7  -2   5      305.36      341.64     25.65 o
   2  -7  -5      305.36      278.31     25.10 o
  -7  -4  -5      961.05      940.84     43.02 o
   4   7  -5      961.05      978.59     41.52 o
   4   7   5      961.05      970.86     41.75 o
   7  -4  -5      961.05      950.51     41.79 o
  -4   7   5      961.05      927.30     44.56 o
   4   7  -5      961.05      944.83     48.79 o
  -7   4   5      961.05      947.88     42.56 o
   7   4   5      961.05      956.74     45.88 o
   7   4  -5      961.05      984.76     48.33 o
   4   7   5      961.05      958.01     45.52 o
   4  -7  -5      961.05      954.37     49.61 o
   7  -4  -5      961.05      958.46     48.83 o
   7  -4   5      961.05      979.49     45.15 o
   6  -7  -5      220.72      220.81     26.10 o
   7   6  -5      220.72      190.09     23.15 o
   7  -6   5      220.72      236.34     26.28 o
  -7   6   5      220.72      180.15     24.06 o
  -6   7   5      220.72      193.49     23.78 o
   6   7   5      220.72      180.96     19.93 o
   6   7  -5      220.72      185.91     25.74 o
   6   7   5      220.72      190.59     22.78 o
   7  -6  -5      220.72      206.65     27.87 o
   7   6   5      220.72      186.86     22.47 o
   1   8   5     1912.69     1826.94     62.03 o
  -1   8   5     1912.69     1865.41     63.26 o
  -1  -8   5     1912.70     1867.46     69.03 o
   1  -8   5     1912.70     1912.21     63.98 o
   8   1   5     1912.69     1794.20     61.30 o
   8   1   5     1912.69     1892.51     59.35 o
   1   8  -5     1912.70     1871.50     59.94 o
   1  -8  -5     1912.69     1863.59     67.58 o
   8  -1   5     1912.69     1932.90     63.44 o
   8  -1   5     1912.69     1840.44     61.80 o
  -1  -8  -5     1912.69     1868.14     61.44 o
   8   1  -5     1912.70     1867.41     60.57 o
   8  -1  -5     1912.70     1746.08     60.48 o
  -1   8  -5     1912.70     1916.03     61.76 o
  -8  -3  -5     1167.96     1088.19     46.03 o
   3   8  -5     1167.97     1151.93     55.20 o
   8   3   5     1167.96     1121.27     50.93 o
   3   8  -5     1167.97     1104.77     47.16 o
   8  -3  -5     1167.96     1111.09     48.30 o
   3   8   5     1167.96     1159.57     51.21 o
   3   8   5     1167.96     1138.76     45.44 o
   8   3  -5     1167.97     1135.99     47.89 o
  -8   3   5     1167.96     1113.68     46.84 o
   3  -8  -5     1366.53     1310.47     59.90 o
  -3   8   5     1366.53     1311.97     55.13 o
   8  -3   5     1366.53     1345.28     55.99 o
   5   8   5     1803.65     1755.45     67.47 o
   5   8  -5     1803.65     1719.49     69.92 o
   8  -5   5     1803.65     1850.29     69.11 o
   8   5   5     1803.65     1797.73     68.51 o
   5  -8  -5     1803.65     1766.09     75.24 o
  -5   8   5     1803.65     1761.00     67.56 o
   5   8  -5     1803.65     1751.27     60.56 o
  -8   5   5     1803.65     1743.86     64.60 o
   5   8   5     1803.65     1746.27     62.10 o
  -8  -5  -5     1803.65     1777.50     64.42 o
   7   8   5      572.60      600.29     42.18 o
  -8  -7  -5      572.60      588.39     39.82 o
   7  -8  -5      572.60      643.51     48.17 o
  -8   7   5      572.60      564.15     42.09 o
   7   8   5      572.60      580.58     37.73 o
   7   8  -5      572.60      562.42     41.50 o
   8   7   5      572.60      584.80     41.36 o
  -7   8   5      572.60      588.71     43.86 o
   0  -9  -5     1922.14     1987.87     72.53 o
   9   0  -5     1922.14     1929.57     65.11 o
   9   0   5     1922.14     1903.61     68.12 o
   0   9  -5     1922.14     1970.13     65.98 o
   9   0   5     1922.14     2013.37     66.93 o
   0  -9   5     1922.14     1995.32     71.66 o
   0   9   5     1922.14     1912.93     66.89 o
   9  -2   5        6.32       -3.90     21.42 o
   2   9   5        5.36       15.61      8.62 o
   9  -2  -5        5.36       16.02     11.03 o
  -2  -9   5        5.36       21.10     11.80 o
  -2   9  -5        5.36        2.18     10.12 o
  -2   9   5        5.36       15.11      9.62 o
   9  -2   5        5.36        7.76      7.17 o
   9   2  -5        5.36        9.76      7.53 o
   9   2   5        5.36        4.81      9.85 o
   2  -9  -5        5.36        7.08      8.21 o
   2   9  -5        5.36        6.85      9.44 o
   9   4   5     1611.18     1613.28     65.32 o
  -9   4   5     1611.18     1642.51     63.86 o
   9  -4  -5     1611.18     1610.51     64.04 o
   4   9  -5     1611.18     1607.55     61.18 o
  -4  -9   5     1611.18     1657.14     74.13 o
   4   9   5     1611.18     1632.19     60.23 o
   4   9   5     1611.18     1610.51     65.54 o
  -4   9   5     1885.09     1832.80     71.06 o
   4  -9  -5     1885.09     1863.62     78.47 o
  -9   4  -5     1885.09     2058.99     71.15 o
   9  -4   5     1885.09     1930.78     73.06 o
   6  -9  -5        0.33       -0.50      9.80 o
   9  -6   5        0.33       11.03     14.70 o
  -6  -9   5        0.33        0.41     13.34 o
   6   9   5        0.33        6.13     13.02 o
  -9   6   5        0.33        2.22     12.75 o
  10  -1  -5       35.51       29.18     13.93 o
   1  10   5       35.51       44.79     14.84 o
  10  -1   5       35.51       35.26     12.43 o
   1 -10  -5       35.51       55.77     17.97 o
  10  -1   5       35.51       46.15     17.88 o
   1  10  -5       35.51       23.73     13.57 o
   1 -10   5       35.51       41.34     14.29 o
  10   1   5       35.51       42.43     17.43 o
  10   1  -5       35.51       40.84     13.21 o
  -1  10  -5       35.51       48.24     17.29 o
  -1 -10  -5       35.51       37.35     14.52 o
  -1  10   5       35.51       45.06     14.88 o
  -1 -10   5       35.51       52.19     16.29 o
  10  -3   5      133.47      156.98     23.37 o
  10  -3  -5      133.47      141.01     24.46 o
   3 -10  -5      133.47      161.02     28.14 o
  -3  10   5      133.47      147.32     24.23 o
  -3 -10   5      133.47      143.64     26.00 o
   3  10   5      133.47      141.82     22.87 o
   3  10   5      133.47      153.53     22.10 o
   3  10  -5      133.47      150.63     21.69 o
  10   3   5      133.47      157.39     23.46 o
 -10   3  -5      166.63      178.00     25.69 o
   1  -1   6     2468.10     2476.68     51.74 o
  -1  -1  -6     2468.10     2458.58     48.82 o
   1   1  -6     2468.10     2344.35     50.37 o
   1  -1  -6     2468.10     2525.41     51.37 o
   1   1   6     2468.10     2446.32     41.66 o
  -1   1   6     2468.10     2340.93     45.13 o
   1   1   6     2468.10     2239.46     46.50 o
  -1  -1   6     2468.10     2406.52     47.91 o
  -1   1  -6     2468.10     2317.09     40.30 o
   1  -1  -6     2468.10     2319.32     41.66 o
  -1   1  -6     2468.10     2426.54     50.83 o
  -1   1   6     2468.10     2393.85     37.61 o
  -2   0  -6     2194.98     2200.64     48.38 o
   2   0  -6     2194.98     2222.78     51.11 o
   0   2   6     2194.98     2028.44     40.23 o
   0   2   6     2194.98     2274.53     43.69 o
  -2   0   6     2194.98     2169.71     44.74 o
   0  -2  -6     2194.98     2321.73     46.69 o
   2   0   6     2194.98     2189.16     48.24 o
   0  -2   6     2194.98     2272.16     49.79 o
   0  -2  -6     2194.98     2178.73     43.10 o
   0   2  -6     2194.98     2256.36     46.47 o
   2   0   6     2194.98     2222.05     40.86 o
   2   0  -6     2194.98     2281.50     51.89 o
   0  -2   6     2194.98     2228.89     47.65 o
   0   2  -6     2194.98     2164.11     47.42 o
  -2   0  -6     2194.98     2160.10     49.97 o
  -1   3  -6     1730.66     1666.26     45.51 o
  -1  -3  -6     1730.66     1694.25     40.86 o
   3  -1   6     1730.66     1745.30     44.37 o
   3   1  -6     1730.66     1735.02     43.32 o
  -1   3  -6     1730.66     1622.89     43.05 o
   3  -1  -6     1730.66     1829.94     43.37 o
  -3   1   6     1730.66     1903.57     42.55 o
   3   1   6     1730.66     1696.48     42.05 o
   3  -1  -6     1730.66     1745.44     49.60 o
   3  -1  -6     1730.66     1708.49     50.24 o
   3   1  -6     1730.66     1714.50     50.60 o
   1  -3   6     1730.66     1746.30     46.42 o
   1   3   6     1730.66     1758.59     42.50 o
   3   1   6     1730.66     1764.05     41.91 o
   1  -3  -6     1730.66     1737.89     44.91 o
  -3  -1  -6     1730.66     1712.45     45.23 o
  -3  -1   6     1730.66     1672.86     42.09 o
   1   3  -6     1730.66     1711.08     46.05 o
   1   3   6     1730.66     1718.86     41.23 o
  -3   1  -6     1730.66     1743.07     46.10 o
   3  -1   6     1730.66     1682.73     44.50 o
   1   3  -6     1730.66     1754.59     47.60 o
   1   3  -6     1730.66     1693.34     42.55 o
  -1  -3   6     1730.66     1733.65     43.32 o
   1  -3   6     1730.66     1783.35     40.59 o
   3   1  -6     1730.66     1698.84     49.19 o
   1  -3   6     1730.66     1739.43     45.73 o
  -1  -3   6     1730.66     1749.17     44.50 o
  -1   3   6     1730.66     1761.18     40.50 o
   3  -1   6     1730.66     1757.18     39.36 o
   3   1   6     1730.66     1738.52     41.05 o
   1  -3  -6     1730.66     1766.37     45.96 o
  -3   1  -6     1730.66     1788.21     48.19 o
   3   1   6     1730.66     1654.70     40.95 o
   1   3  -6     1730.66     1668.04     41.05 o
  -1   3   6     1730.66     1703.62     40.36 o
  -3  -1  -6     2163.61     2107.54     48.04 o
  -3   3   6     1259.03     1309.66     37.60 o
   3   3  -6     1259.04     1198.10     33.37 o
  -3  -3   6     1259.04     1284.29     38.51 o
  -3   3  -6     1259.03     1226.56     40.96 o
   3   3  -6     1259.04     1257.29     45.92 o
  -3  -3   6     1259.04     1271.16     39.01 o
   3  -3  -6     1259.03     1274.66     45.14 o
   3   3  -6     1259.04     1204.14     34.60 o
  -3   3   6     1259.03     1240.83     34.51 o
  -3   3  -6     1259.03     1235.97     42.69 o
   3  -3  -6     1259.03     1251.61     44.64 o
   3   3  -6     1259.04     1288.98     46.83 o
   3  -3   6     1259.03     1240.38     40.32 o
  -3   3   6     1259.03     1261.06     36.55 o
   3  -3   6     1259.03     1284.11     41.73 o
   3   3   6     1473.08     1462.33     43.20 o
  -3  -3  -6     1473.08     1443.73     42.43 o
   3   3   6     1473.08     1426.99     41.29 o
  -3  -3  -6     1473.08     1456.01     41.79 o
   4   0  -6       27.93       30.90      9.53 o
   0  -4   6       27.93       31.18      8.58 o
   0   4   6       27.93       36.53      8.30 o
   4   0   6       27.93       32.49      7.12 o
   0   4   6       27.93       39.39      8.71 o
  -4   0  -6       27.93       30.04      9.17 o
   0  -4   6       27.93       35.76      8.94 o
   0   4  -6       27.93       29.95      8.08 o
   0  -4  -6       27.93       37.94      8.71 o
   4   0  -6       27.93       62.26     10.35 o
   0  -4   6       27.93       23.87      7.31 o
   4   0  -6       27.93       32.08      9.67 o
   4   0   6       27.93       41.30      8.67 o
   0  -4  -6       27.93       33.13      8.08 o
   4   0   6       27.93       36.39      8.40 o
   0   4  -6       27.93       51.46      9.67 o
   0   4  -6       27.93       26.64      6.85 o
  -4   0   6       27.93       31.18      7.62 o
   4   0   6       27.93       35.44      8.17 o
   0  -4  -6       27.93       30.81      6.85 o
  -4   0  -6       28.00       29.59      9.94 o
  -4   2  -6     1955.63     2115.55     56.11 o
   4   2  -6     1955.63     2014.89     60.52 o
   2   4  -6     1955.64     2026.95     56.38 o
   4  -2   6     1955.63     2001.33     50.56 o
   4  -2  -6     1955.63     2056.26     49.56 o
   4   2  -6     1955.63     2066.59     50.88 o
   4  -2  -6     1955.63     2036.60     59.75 o
  -2   4   6     1955.63     2041.79     48.83 o
   4  -2  -6     1955.63     1924.88     58.34 o
  -2   4   6     1955.63     2100.95     50.74 o
   2  -4  -6     1955.63     2029.78     55.20 o
   2   4  -6     1955.64     2024.04     50.33 o
  -4  -2   6     1955.63     2032.64     49.97 o
   2   4  -6     1955.64     2070.87     59.29 o
   2  -4   6     1955.64     2072.73     50.92 o
  -4   2   6     1955.63     2032.19     47.60 o
   4   2  -6     1955.63     1965.16     58.61 o
  -2   4  -6     1955.64     2085.84     55.70 o
  -2  -4   6     1955.64     1985.63     50.56 o
  -2  -4   6     1955.64     2018.94     49.15 o
   2  -4   6     1955.64     2078.78     52.83 o
  -4   2  -6     1955.63     2058.17     54.47 o
  -4   2   6     1955.63     2039.60     45.46 o
   2  -4  -6     1955.63     2059.95     56.38 o
   4  -2   6     1955.63     2062.04     53.79 o
   2   4  -6     1955.64     1994.64     47.28 o
  -2   4  -6     1955.64     2026.95     52.92 o
   4   2   6     2288.10     2367.05     56.54 o
  -4  -2  -6     2288.10     2247.91     53.22 o
   2   4   6     2288.10     2368.42     56.18 o
  -2  -4  -6     2288.10     2433.39     54.41 o
   2   4   6     2288.10     2311.51     53.63 o
   2   4   6     2288.10     2304.23     51.22 o
   4   2   6     2288.10     2312.19     54.09 o
  -4  -2  -6     2288.10     2348.62     57.27 o
   1  -5  -6     1221.35     1248.05     43.45 o
   1  -5   6     1221.35     1233.42     41.04 o
  -5   1  -6     1221.35     1227.19     44.45 o
   5  -1   6     1221.35     1212.19     39.27 o
   1   5  -6     1221.35     1176.19     39.64 o
   5  -1  -6     1221.35     1184.92     40.41 o
   1  -5   6     1221.35     1267.51     41.77 o
  -1   5   6     1221.35     1341.28     42.45 o
   5   1  -6     1221.35     1221.69     49.18 o
   5  -1  -6     1221.35     1251.15     48.91 o
  -5   1  -6     1221.35     1181.10     44.18 o
  -5  -1   6     1221.35     1243.37     41.09 o
  -1  -5   6     1221.35     1244.51     44.18 o
   1  -5  -6     1221.35     1215.96     42.14 o
   5  -1   6     1221.35     1175.24     41.95 o
  -1   5  -6     1221.35     1156.24     40.23 o
  -1   5  -6     1221.35     1217.56     42.86 o
   5  -1   6     1221.35     1201.19     41.23 o
   5   1  -6     1221.35     1201.33     47.82 o
  -1   5   6     1221.35     1314.51     43.41 o
   1  -5   6     1221.35     1157.65     39.41 o
   5   1  -6     1221.35     1236.60     42.00 o
   1   5  -6     1221.35     1254.51     43.82 o
  -5   1   6     1221.35     1168.15     38.91 o
   1   5  -6     1221.35     1175.92     41.86 o
   5  -1  -6     1221.35     1146.88     46.91 o
   1   5   6     1428.99     1381.94     44.60 o
   5   1   6     1428.99     1376.80     44.92 o
   5   1   6     1428.99     1332.93     39.78 o
   5   1   6     1428.99     1368.98     41.74 o
  -5  -1  -6     1428.99     1414.18     45.01 o
  -1  -5  -6     1428.99     1421.68     40.87 o
   1   5   6     1428.99     1357.30     42.92 o
   5   1   6     1428.99     1309.42     42.60 o
   1   5   6     1428.99     1441.64     41.24 o
  -5  -1  -6     1428.99     1484.06     47.78 o
  -5   1  -6     1351.61     1383.84     45.55 o
  -5   3  -6      937.38      948.31     39.03 o
   3  -5   6      937.38      970.61     38.62 o
   3   5   6      937.38      916.23     38.57 o
   5   3   6      937.38      936.31     39.21 o
   5  -3  -6      937.38     1035.99     37.62 o
  -3  -5   6      937.38      846.13     41.53 o
   5   3  -6      937.38      892.24     43.71 o
  -5   3   6      937.38      937.27     35.80 o
   5  -3  -6      937.38      942.67     44.57 o
   3   5  -6      937.38      835.13     33.48 o
  -5   3  -6      937.38      979.02     41.21 o
  -5  -3   6      937.38      961.89     37.30 o
   3  -5   6      937.38      962.07     37.16 o
   5  -3   6      937.38      896.10     38.21 o
   5   3  -6      937.38      827.64     42.12 o
   5  -3   6      937.38      960.12     40.12 o
  -5   3   6      937.38      960.39     34.53 o
  -3  -5  -6      937.38      906.01     36.94 o
  -3   5  -6      937.38      967.80     39.53 o
   3  -5  -6      937.38      909.19     42.02 o
   3   5   6      937.38      968.66     36.98 o
   5   3   6      937.38      958.12     40.84 o
  -3   5  -6      937.38      879.61     39.12 o
   3   5  -6      937.38      886.79     35.94 o
  -3   5   6      937.38      910.78     37.30 o
   5   3  -6      937.38      966.89     38.44 o
   3   5   6      937.38      921.27     40.39 o
   3  -5  -6      937.38      927.73     42.80 o
  -5   3   6      937.38      881.61     34.17 o
  -3   5   6      937.38      952.80     39.07 o
   5  -3  -6      937.38      905.96     43.80 o
   3   5  -6      937.38      925.64     42.62 o
  -5  -3  -6      937.38      914.78     40.07 o
  -5  -3  -6     1039.02     1072.84     42.26 o
   5   5   6      748.02      655.28     36.92 o
   5  -5  -6      748.02      579.07     37.65 o
   5   5  -6      748.02      577.84     37.56 o
  -5   5   6      748.02      675.36     34.74 o
   5  -5   6      748.02      773.05     37.06 o
   6   0  -6     1717.04     1810.73     53.89 o
   0   6  -6     1717.04     1795.72     54.34 o
   0   6  -6     1717.04     1769.84     56.12 o
   6   0  -6     1717.04     1729.96     60.39 o
  -6   0   6     1717.04     1634.05     49.98 o
   0   6  -6     1717.04     1810.36     53.62 o
   6   0  -6     1717.04     1869.26     62.53 o
   0  -6   6     1717.04     1818.82     56.53 o
  -6   0  -6     2008.95     2137.40     58.78 o
   0   6   6     2008.95     2060.24     59.46 o
   6   0   6     2008.95     2022.66     54.36 o
   0  -6  -6     2008.95     2149.14     59.37 o
   6   0   6     2008.95     2154.37     59.10 o
   6   0   6     2008.95     2150.68     57.69 o
   0   6   6     2008.95     2056.01     58.23 o
  -6   0  -6     2008.95     2203.77     62.51 o
   0  -6  -6     2008.95     2084.03     59.37 o
   6   0   6     2008.95     2149.77     58.73 o
  -6   2  -6       51.42       54.00     14.02 o
   6  -2   6       51.42       65.62     14.52 o
   2  -6  -6       51.32       57.04     13.57 o
  -2   6   6       51.32       41.70     11.30 o
   6   2   6       51.32       53.23     12.93 o
   2   6   6       51.32       48.51     10.35 o
  -2   6  -6       51.32       50.96     12.66 o
  -2  -6  -6       51.32       51.92     11.16 o
   6  -2  -6       51.32       45.15     13.89 o
   6  -2  -6       51.32       48.60     11.25 o
   6  -2   6       51.32       47.01     10.53 o
   6   2  -6       51.32       59.54     14.66 o
   2   6   6       51.32       49.65     13.39 o
  -6   2  -6       51.32       66.53     14.61 o
   2   6  -6       51.32       49.28     10.53 o
  -6  -2   6       51.32       52.78     11.39 o
   6   2   6       51.32       56.91     12.66 o
   2  -6  -6       51.32       47.10     12.21 o
   2   6   6       51.32       43.02     11.44 o
   2   6  -6       51.32       35.31     10.62 o
  -6   2   6       51.32       45.61     10.53 o
   6   2  -6       51.32       36.30     12.93 o
   2   6  -6       51.32       53.82     13.61 o
  -2  -6   6       51.32       46.29     13.25 o
   6   2  -6       51.32       89.81     14.34 o
   6  -2  -6       51.32       36.94     12.16 o
   6  -2   6       51.32       44.88     11.57 o
  -6  -2  -6       51.32       61.90     14.16 o
  -2   6   6       51.32       46.29     12.34 o
  -2   6  -6       51.32       51.92     11.39 o
  -6  -2  -6       51.45       47.01     12.98 o
   4  -6  -6     1612.40     1474.40     59.92 o
  -4   6  -6     1612.40     1648.24     55.06 o
   6  -4   6     1612.40     1648.79     56.06 o
  -6   4   6     1612.40     1553.77     51.42 o
   6   4  -6     1612.40     1554.27     62.15 o
   4   6  -6     1612.40     1532.77     49.92 o
  -6  -4  -6     1612.40     1555.73     54.92 o
   4   6   6     1612.40     1520.99     51.19 o
   4   6  -6     1612.40     1562.87     60.69 o
   4   6   6     1612.40     1652.34     57.96 o
  -4   6   6     1612.40     1531.45     54.28 o
   6   4   6     1612.40     1603.51     57.92 o
   4  -6   6     1612.40     1607.87     52.51 o
   6  -4  -6     1612.40     1568.32     62.97 o
   7   1   6      616.10      592.74     30.70 o
  -1   7  -6      616.10      579.57     33.15 o
   1   7   6      616.10      551.37     32.65 o
   7   1  -6      616.10      575.94     37.01 o
   7  -1  -6      616.10      471.18     30.52 o
   7   1   6      616.10      624.94     34.60 o
   1   7  -6      616.10      611.45     35.47 o
   1   7  -6      616.10      596.60     33.47 o
   1  -7   6      616.10      607.64     34.69 o
   7  -1  -6      616.10      589.93     37.42 o
   7   1  -6      616.10      484.53     30.42 o
   7  -1   6      720.85      690.69     35.70 o
   7  -1   6      720.85      642.00     34.79 o
  -1   7   6      720.85      670.97     36.97 o
   1  -7  -6      720.85      671.61     37.65 o
  -7  -1  -6      761.11      783.55     38.06 o
   7   3  -6      492.41      496.39     35.55 o
   3   7   6      492.41      460.02     31.37 o
  -3   7  -6      492.41      467.38     31.15 o
   7   3   6      492.41      514.46     33.51 o
   3   7  -6      492.41      482.77     29.51 o
  -7  -3  -6      492.41      451.89     29.74 o
   7  -3  -6      492.41      473.96     34.60 o
   3  -7  -6      492.41      421.38     32.87 o
  -3   7   6      492.41      484.72     31.96 o
   3   7   6      492.41      473.78     29.15 o
   7   3  -6      492.41      492.17     31.10 o
   7  -3   6      492.41      463.97     32.10 o
   7  -3  -6      492.41      458.89     29.92 o
  -7   3   6      492.41      470.56     28.92 o
   3   7  -6      492.41      490.35     34.91 o
   5  -7  -6      428.51      396.24     34.41 o
  -7   5   6      428.51      421.39     30.51 o
  -7  -5  -6      428.51      403.37     30.60 o
  -5   7   6      428.51      389.79     31.19 o
   5   7   6      428.51      397.60     31.64 o
   5   7  -6      428.51      436.10     29.06 o
   7  -5   6      428.51      407.77     31.78 o
   5   7  -6      428.51      410.67     34.19 o
   7   5  -6      428.51      431.92     34.05 o
   7  -5  -6      428.51      432.87     36.14 o
   5   7   6      428.51      417.62     29.74 o
   7   5   6      428.51      408.50     31.46 o
   7   7   6      261.25      248.78     26.87 o
  -7   7   6      261.25      225.90     29.37 o
  -7  -7  -6      261.25      265.26     26.69 o
   7  -7  -6      261.25      297.71     32.41 o
   7   7  -6      261.25      266.26     28.78 o
   8   0  -6      118.55      118.41     18.11 o
   0   8   6      118.55      131.75     19.15 o
   0  -8   6      118.55      139.96     20.60 o
   0   8  -6      118.55      148.31     20.06 o
   8   0   6      118.55      144.82     20.51 o
   8   0   6      118.55      118.04     17.29 o
   0  -8  -6      118.55      134.93     19.88 o
   8   0  -6      118.55      130.84     22.01 o
   2   8  -6     1449.86     1459.25     61.36 o
   8  -2  -6     1449.86     1495.02     61.68 o
   8  -2  -6     1449.86     1476.34     56.36 o
   2   8   6     1449.86     1370.03     55.63 o
   8   2  -6     1449.86     1527.01     62.90 o
  -8  -2  -6     1449.86     1414.89     53.90 o
   2   8  -6     1449.86     1414.71     53.99 o
   8   2  -6     1449.86     1432.11     55.27 o
   8   2   6     1449.86     1500.97     57.99 o
  -2   8  -6     1449.86     1528.88     58.18 o
   2  -8  -6     1696.35     1839.66     69.51 o
   8  -2   6     1696.34     1735.05     60.78 o
   8  -2   6     1696.34     1702.45     62.33 o
  -2   8   6     1696.35     1724.59     63.46 o
   4   8  -6       48.27       68.02     14.75 o
   4  -8  -6       48.27       41.43     15.25 o
  -8   4   6       48.27       51.87     15.75 o
   8  -4  -6       48.27       61.04     17.61 o
   4   8   6       48.27       58.68     14.07 o
   4   8  -6       48.27       61.26     17.79 o
  -8  -4  -6       48.27       66.16     14.84 o
   8   4   6       48.27       49.78     14.52 o
   4   8   6       48.27       67.30     16.65 o
   8  -4   6       48.27       58.77     16.61 o
  -4   8   6       48.27       47.33     15.52 o
   8  -4  -6       48.27       47.06     15.57 o
   8   4  -6       48.27       70.52     18.61 o
   6   8  -6     1352.38     1327.50     63.89 o
   8  -6  -6     1352.38     1280.06     64.84 o
  -8  -6  -6     1352.38     1290.74     58.12 o
   8   6   6     1352.38     1378.94     61.75 o
   8  -6   6     1352.38     1370.12     61.66 o
   6  -8  -6     1352.38     1407.61     70.61 o
  -6   8   6     1352.38     1325.64     61.44 o
   6   8   6     1352.38     1327.63     60.89 o
   8   6  -6     1352.38     1428.60     63.93 o
  -8   6   6     1352.38     1302.05     58.53 o
   9   1  -6      412.20      407.94     31.37 o
   1  -9  -6      412.20      399.54     33.91 o
  -1   9   6      412.20      442.35     33.46 o
   9  -1  -6      412.20      409.08     32.69 o
   9  -1   6      412.20      396.05     32.87 o
   1   9   6      412.20      402.49     32.23 o
  -1  -9   6      412.20      346.74     31.87 o
   9  -1   6      412.20      419.29     32.46 o
   1  -9   6      412.20      413.12     32.14 o
   1   9  -6      412.20      399.86     32.10 o
   9   1   6      412.20      410.30     33.19 o
  -1   9  -6      412.20      414.25     33.28 o
   3   9   6      343.61      360.56     29.05 o
   3   9   6      343.61      334.23     29.64 o
   9   3   6      343.61      350.17     32.37 o
  -3  -9   6      343.61      339.68     32.68 o
   9   3  -6      343.61      372.41     30.32 o
   9  -3  -6      343.61      361.56     32.64 o
   3   9  -6      343.61      324.47     28.01 o
   9  -3   6      402.03      388.14     32.96 o
   3  -9  -6      402.03      408.93     37.36 o
  -3   9   6      402.03      413.06     34.09 o
  -9   3  -6      402.03      482.34     35.32 o
   5   9  -6      317.44      339.62     29.14 o
   9   5   6      317.44      320.61     30.73 o
   5  -9  -6      317.44      291.33     32.77 o
  -9   5   6      317.44      364.45     32.82 o
   9  -5   6      317.44      311.62     32.95 o
   5   9   6      317.44      336.49     29.69 o
  -5   9   6      317.44      326.19     33.64 o
   5   9   6      317.44      345.80     33.14 o
  -9  -5  -6      317.44      322.33     29.41 o
   0  10  -6     1212.40     1219.45     57.34 o
  10   0   6     1212.40     1220.17     57.66 o
  10   0   6     1212.40     1271.83     56.07 o
   0  10   6     1212.39     1267.61     59.43 o
   0 -10  -6     1212.39     1259.48     60.79 o
   0 -10   6     1212.40     1236.80     58.25 o
  10   0  -6     1212.40     1123.99     54.48 o
  10   2  -6      125.09      114.32     20.24 o
  10  -2  -6      125.09      112.23     22.78 o
  -2  10   6      125.09      112.14     21.47 o
  -2 -10   6      125.09      127.53     22.46 o
   2  10  -6      125.09      110.92     22.33 o
   2 -10  -6      125.09      136.74     26.05 o
  10  -2   6      125.09      102.29     19.61 o
   2  10   6      125.09      129.89     22.74 o
  10   2   6      125.09      116.54     23.42 o
   1   0  -7      210.07      203.00     14.21 o
  -1   0  -7      210.07      210.04     15.98 o
   1   0  -7      210.07      207.04     16.16 o
   1   0   7      210.07      202.73     15.66 o
   0  -1  -7      210.07      206.27     15.21 o
   0   1  -7      210.07      205.86     15.03 o
   0  -1   7      210.07      214.76     16.43 o
   1   0   7      210.07      201.73     15.84 o
   0   1   7      210.07      196.46     14.93 o
   1   0  -7      210.07      207.27     15.52 o
   0  -1   7      210.07      228.10     16.21 o
  -1   0   7      210.07      184.84     14.66 o
   0  -1  -7      210.07      207.13     15.07 o
  -1   0   7      210.07      190.11     14.34 o
   0   1   7      210.07      204.00     15.21 o
  -1   0  -7      210.07      219.84     16.30 o
   2   1  -7     3821.46     3676.15     58.11 o
   1   2  -7     3821.46     3801.18     64.87 o
   2   1  -7     3821.46     3943.06     74.13 o
   2   1  -7     3821.46     3826.84     74.86 o
   2   1   7     3821.46     3855.28     66.60 o
  -1   2  -7     3821.46     3838.66     71.39 o
  -1  -2  -7     3821.45     3689.53     62.77 o
  -2  -1  -7     3821.46     3769.50     66.60 o
  -1   2  -7     3821.46     3791.87     68.34 o
  -1  -2   7     3821.46     3845.05     69.93 o
  -1   2   7     3821.46     4004.78     64.05 o
   1   2   7     3821.45     3772.47     58.48 o
   2  -1  -7     3821.46     3999.98     75.41 o
   2  -1   7     3821.46     3782.10     70.34 o
  -2  -1  -7     3821.46     3790.32     70.25 o
  -1   2   7     3821.46     3881.52     57.79 o
  -1  -2  -7     3821.45     3737.64     64.96 o
  -2   1   7     3821.46     3832.68     65.00 o
   2  -1   7     3821.46     3845.37     69.52 o
   2  -1  -7     3821.46     4071.56     74.27 o
  -2   1  -7     3821.46     3971.59     72.72 o
   1   2  -7     3821.46     3697.51     62.04 o
  -2  -1   7     3821.46     3713.67     64.41 o
   1   2  -7     3821.46     3863.17     71.39 o
   1  -2  -7     3821.46     3847.15     70.25 o
   1  -2   7     3821.46     3958.40     71.39 o
   1   2  -7     3821.46     3912.84     70.25 o
  -2  -1   7     3821.46     3730.29     67.15 o
   1   2   7     3821.45     3943.29     64.14 o
   1  -2   7     3821.46     3915.44     71.90 o
  -1   2   7     3821.46     4062.25     63.00 o
   1   2   7     3821.45     3764.44     60.35 o
   1  -2  -7     3821.46     4036.87     71.17 o
  -2   1  -7     3821.46     3931.83     73.27 o
   2   1   7     3821.46     3882.76     65.23 o
  -2   1   7     3821.46     3938.31     64.32 o
   2   1   7     3821.46     3894.72     60.85 o
  -1  -2   7     3821.46     3777.67     67.42 o
   0   3  -7        1.04        4.67      4.22 o
   0   3  -7        1.04        0.64      3.63 o
   3   0   7        1.04        8.71      4.31 o
   0   3   7        1.04        7.17      4.90 o
   0  -3   7        1.04       11.89      5.99 o
   0  -3  -7        1.04       17.02      5.58 o
  -3   0  -7        1.04        3.63      4.49 o
   3   0   7        1.04        7.53      4.67 o
   3   0  -7        1.04        1.23      3.54 o
   0   3  -7        1.04        3.13      3.27 o
  -3   0  -7        1.04        2.09      3.36 o
   0  -3  -7        1.04        4.67      4.72 o
   3   0  -7        1.04        1.77      4.90 o
   0  -3  -7        1.04        8.21      5.45 o
   0  -3   7        1.04        5.04      4.95 o
   0   3  -7        1.04        6.58      5.76 o
   3   0  -7        1.04        3.45      4.40 o
   0   3   7        1.04        2.18      3.99 o
  -3   0   7        1.04        0.50      3.27 o
  -3  -2   7     4422.67     4539.84     77.54 o
  -3   2  -7     4422.66     4480.75     81.33 o
   2   3  -7     4422.67     4580.39     85.16 o
  -2   3  -7     4422.67     4432.29     80.69 o
   2  -3  -7     4422.66     4388.82     82.56 o
   3   2   7     4422.66     4445.95     72.74 o
   2  -3  -7     4422.66     4605.36     84.16 o
   3   2  -7     4422.67     4399.01     86.81 o
  -2   3  -7     4422.67     4488.69     83.70 o
   3   2   7     4422.66     4514.13     74.94 o
  -2   3   7     4422.66     4346.26     67.08 o
   2   3  -7     4422.67     4547.69     85.53 o
  -3   2  -7     4422.66     4575.86     85.62 o
   2   3   7     4422.66     4590.02     75.99 o
   2   3   7     4422.66     4499.51     73.15 o
  -3  -2  -7     4422.66     4380.74     78.59 o
  -3  -2   7     4422.67     4426.40     75.30 o
   3  -2  -7     4422.66     4585.00     87.95 o
   3  -2  -7     4422.66     4486.50     74.39 o
   2   3  -7     4422.67     4516.36     69.91 o
   2   3  -7     4422.67     4404.67     71.51 o
  -2  -3   7     4422.67     4444.40     76.31 o
   2  -3   7     4422.67     4485.95     78.86 o
  -2  -3  -7     4422.66     4233.75     74.57 o
  -2  -3   7     4422.67     4334.39     77.45 o
   2  -3   7     4422.67     4509.19     80.60 o
   3  -2   7     4422.66     4532.03     79.78 o
   3  -2  -7     4422.66     4393.11     86.81 o
   3   2  -7     4422.67     4530.02     89.96 o
  -3   2   7     4422.66     4480.70     72.24 o
  -2   3   7     4422.66     4518.74     69.78 o
   3  -2   7     4422.66     4429.56     77.72 o
  -2  -3  -7     4880.98     4600.45     73.66 o
  -3  -2  -7     4880.98     4525.97     75.76 o
  -1  -4  -7      133.63      107.02     11.98 o
  -1  -4   7      133.63      126.22     14.39 o
  -4  -1   7      133.63      115.51     13.34 o
   1   4  -7      133.63      131.89     13.62 o
   1   4   7      133.63      129.21     14.71 o
   1   4   7      133.63      116.19     13.34 o
  -1  -4   7      133.63      139.29     14.61 o
   4  -1   7      133.63      134.93     14.16 o
   1  -4   7      133.63      135.61     15.02 o
   1   4  -7      133.63      131.07     14.61 o
  -4  -1  -7      133.63      142.60     16.20 o
   4  -1  -7      133.63      157.26     17.93 o
   4  -1  -7      133.63      129.53     13.98 o
   4   1   7      133.63      140.79     12.57 o
   1   4  -7      133.63      134.25     14.16 o
   4   1  -7      133.63      107.11     13.16 o
   4   1  -7      133.63      131.12     16.29 o
  -1   4   7      133.63      144.96     14.16 o
   1  -4  -7      133.63      129.49     14.61 o
   4   1   7      133.63      134.93     13.43 o
   1  -4  -7      133.63      154.49     15.93 o
  -1   4  -7      133.63      116.82     13.53 o
   4   1  -7      133.63      151.50     20.11 o
  -1   4  -7      133.63      119.55     14.21 o
  -4   1   7      133.63      127.99     13.34 o
   4  -1  -7      133.63      155.63     18.25 o
  -4   1  -7      133.63      139.11     15.34 o
  -4   1  -7      133.63      141.01     16.48 o
  -1   4   7      133.63      140.38     14.21 o
   4  -1   7      133.63      130.39     13.66 o
   1  -4   7      133.63      134.39     14.93 o
   4   1   7      133.63      147.50     14.66 o
   4   1   7      133.63      128.76     13.71 o
  -4  -1  -7      140.47      143.97     16.34 o
  -1  -4  -7      140.47       99.85     12.62 o
   4   3  -7        1.99        2.45      5.08 o
  -3   4  -7        1.99        3.54      5.26 o
   3  -4  -7        1.99       33.90     12.34 o
  -4  -3   7        1.99        4.86      5.72 o
  -3  -4   7        1.98        3.40      6.53 o
  -3   4   7        1.99        7.22      7.17 o
   4  -3  -7        1.99        3.58      6.22 o
   4  -3   7        1.99        4.54      5.81 o
  -4  -3   7        1.99        4.76      5.72 o
  -4   3   7        1.99       19.51      7.17 o
   3   4  -7        1.98        0.27      4.81 o
   3   4  -7        1.98        4.67      3.99 o
   3   4  -7        1.98        8.03      6.13 o
   3  -4  -7        1.99       10.44      6.76 o
  -3  -4   7        1.98       -0.50      4.58 o
   3  -4   7        1.99        5.67      5.45 o
  -4   3  -7        1.99       -0.32      6.04 o
   3  -4   7        1.99        7.67      5.58 o
  -4   3  -7        1.99        5.81      5.67 o
   3   4  -7        1.98       -4.58      6.99 o
   4  -3  -7        1.99        0.86      5.22 o
   4  -3   7        1.99        4.95      4.54 o
  -3   4   7        1.99        7.99      6.40 o
  -3   4  -7        1.99        3.36      6.53 o
   4   3  -7        1.99        1.18      7.35 o
   4  -3  -7        1.99        3.45      5.35 o
  -4  -3  -7        2.32        8.49      4.95 o
   4   3   7        2.32        5.31      6.72 o
   4   3   7        2.32        9.21      8.49 o
  -3  -4  -7        2.32        0.50      5.35 o
   3   4   7        2.32        5.08      6.53 o
  -3  -4  -7        2.32        5.40      4.86 o
   3   4   7        2.32        4.17      7.62 o
  -4  -3  -7        2.32       13.07      6.35 o
   5   0   7      373.17      414.18     24.42 o
   0  -5   7      373.17      392.34     25.24 o
  -5   0  -7      373.17      386.62     27.51 o
   0  -5  -7      373.17      401.33     24.65 o
   0   5  -7      373.17      368.05     23.88 o
   5   0  -7      373.17      400.70     25.20 o
   0   5  -7      373.17      393.66     25.65 o
  -5   0   7      373.17      369.23     23.29 o
   0  -5  -7      373.17      406.01     25.24 o
   5   0  -7      373.17      366.69     27.78 o
   5   0  -7      373.17      395.88     29.01 o
   0  -5   7      373.17      379.22     24.56 o
   0   5   7      373.17      389.21     24.38 o
   0   5  -7      373.17      384.40     24.24 o
   5   0   7      373.17      387.85     24.33 o
   5   0   7      373.17      392.75     24.56 o
   0   5   7      373.17      382.49     25.20 o
   0  -5   7      373.17      404.78     25.33 o
   5   0   7      373.17      383.85     23.47 o
  -5   0  -7      376.30      409.19     27.47 o
   2  -5   7     1483.56     1487.90     47.42 o
  -5   2  -7     1483.56     1498.22     51.33 o
  -5   2   7     1483.56     1415.88     45.74 o
  -2   5  -7     1483.56     1502.49     52.83 o
   2  -5  -7     1483.55     1517.31     53.01 o
   5   2  -7     1483.56     1570.59     59.83 o
  -5   2  -7     1483.56     1507.85     53.01 o
   2  -5  -7     1483.55     1521.17     53.69 o
   5   2  -7     1483.56     1540.81     50.60 o
   5   2  -7     1483.56     1427.98     56.56 o
   5  -2  -7     1483.56     1472.67     47.51 o
   5  -2   7     1483.56     1527.22     51.55 o
   5  -2  -7     1483.56     1475.03     57.15 o
   2   5  -7     1483.56     1440.84     47.55 o
  -2   5   7     1483.55     1511.67     49.37 o
   5  -2   7     1483.56     1512.90     49.46 o
   2  -5   7     1483.56     1578.37     49.87 o
   5  -2  -7     1483.56     1438.52     55.06 o
  -2   5   7     1483.55     1510.22     48.42 o
  -2   5  -7     1483.56     1434.25     50.10 o
   2   5  -7     1483.56     1504.03     46.69 o
  -5  -2   7     1483.56     1467.16     48.28 o
  -2  -5   7     1483.56     1457.12     52.74 o
   2   5  -7     1483.56     1457.71     51.92 o
  -2  -5  -7     1735.77     1759.77     51.12 o
  -5  -2  -7     1735.77     1720.62     55.48 o
   5   2   7     1735.77     1669.82     51.57 o
   2   5   7     1735.77     1706.97     51.89 o
   2   5   7     1735.77     1674.91     52.98 o
  -5  -2  -7     1735.77     1708.75     52.12 o
   5   2   7     1735.77     1690.15     52.25 o
  -2  -5  -7     1735.77     1717.98     49.16 o
  -5   4  -7      289.44      268.77     23.11 o
  -4   5   7      289.44      272.95     22.47 o
   4   5  -7      289.44      292.92     20.79 o
  -5   4   7      289.44      285.16     21.97 o
   4   5   7      289.44      294.74     24.51 o
   5   4   7      289.44      291.92     24.42 o
   5  -4  -7      289.44      246.94     24.60 o
   4  -5  -7      289.44      222.56     23.33 o
  -5  -4   7      289.44      274.17     22.33 o
   5   4  -7      289.44      257.20     25.74 o
  -4   5  -7      289.44      348.53     26.19 o
  -4  -5  -7      289.44      288.97     23.11 o
   4  -5   7      289.44      281.03     22.38 o
   4   5  -7      289.44      254.38     24.97 o
   5  -4   7      289.44      269.18     22.83 o
  -5  -4  -7      290.62      247.66     23.33 o
  -1   6  -7     1782.47     1717.00     56.07 o
  -6   1  -7     1782.47     1832.77     59.94 o
   6  -1   7     1782.47     1844.64     53.16 o
   6  -1  -7     1782.47     1855.42     65.30 o
   6  -1  -7     1782.47     1813.40     56.57 o
   1  -6  -7     1782.47     1833.32     57.89 o
   1   6  -7     1782.47     1849.19     56.07 o
   6   1  -7     1782.47     1798.26     56.62 o
  -1   6   7     1782.47     1826.95     57.21 o
   6  -1   7     1782.47     1785.44     54.84 o
   1   6  -7     1782.47     1810.86     58.16 o
   6   1  -7     1782.47     1726.95     64.17 o
   1  -6  -7     1782.47     1822.36     59.07 o
  -6  -1  -7     2085.50     2218.98     63.14 o
   6   1   7     2085.50     2158.98     60.23 o
   6   1   7     2085.50     2063.35     55.14 o
   1   6   7     2085.50     2042.93     60.73 o
   6   1   7     2085.50     2118.85     61.82 o
  -6   1  -7     1988.65     2071.39     62.09 o
  -3   6  -7     2237.02     2147.41     64.56 o
   3   6  -7     2237.02     1859.16     57.05 o
   6   3   7     2237.01     2178.67     63.88 o
  -3   6   7     2237.02     2219.52     64.19 o
   3   6  -7     2237.02     2237.13     70.65 o
   3  -6   7     2237.02     2267.75     60.37 o
   6   3  -7     2237.02     2211.38     74.79 o
   3  -6  -7     2237.02     2255.69     72.79 o
   6  -3   7     2237.02     2239.68     65.24 o
  -6   3  -7     2237.02     2263.38     65.24 o
   3   6   7     2237.02     2246.23     65.79 o
   6  -3  -7     2237.02     2197.41     61.78 o
   6  -3  -7     2237.02     2096.28     71.97 o
   6   3  -7     2237.02     2042.86     63.60 o
  -6  -3  -7     2383.28     2361.91     67.71 o
  -6   5   7      853.74      809.43     40.38 o
   5   6   7      853.74      837.81     44.74 o
   6  -5   7      853.74      864.29     43.01 o
   5   6  -7      853.74      782.72     46.28 o
   5  -6  -7      853.74      782.99     47.28 o
  -6  -5  -7      853.74      814.56     43.01 o
   5  -6   7      853.74      821.60     41.06 o
   6   5  -7      853.74      863.89     49.24 o
   6   5   7      853.74      851.62     44.92 o
  -5  -6  -7      853.74      771.68     40.51 o
   6  -5  -7      853.74      806.38     48.69 o
  -5   6   7      853.74      855.85     42.74 o
   7   0   7        2.51       10.44      6.67 o
   7   0   7        2.51        1.91     10.80 o
   0  -7  -7        2.51       25.82     10.21 o
   0   7   7        2.51        8.71      8.12 o
  -7   0  -7        2.51       25.00     10.35 o
   7   0  -7        2.14       13.75      9.76 o
   7   0  -7        2.14        5.85      7.03 o
   0   7  -7        2.14       10.44      8.03 o
   0   7  -7        2.14        5.99      6.49 o
   2  -7  -7     2386.30     2359.25     75.53 o
   7   2  -7     2386.31     2366.44     79.81 o
   2   7  -7     2386.31     2341.19     68.07 o
   7  -2  -7     2386.31     2320.90     68.38 o
  -2   7   7     2386.30     2397.97     71.16 o
   7   2  -7     2386.31     2354.80     69.66 o
   7  -2  -7     2386.31     2323.31     78.12 o
   7  -2   7     2386.30     2356.93     69.89 o
   2   7  -7     2386.31     2408.39     74.62 o
  -2   7  -7     2386.31     2358.62     70.48 o
   2   7   7     2386.30     2332.59     70.30 o
   7   2   7     2386.30     2364.58     69.57 o
   2   7   7     2386.30     2344.33     62.70 o
  -7  -2  -7     2593.55     2599.54     73.77 o
   7   4  -7        0.94       13.93     10.57 o
   7  -4   7        0.94       13.79      9.71 o
   4   7   7        0.94        0.59      5.90 o
   7   4   7        0.94        3.58      8.85 o
   4   7  -7        0.94        2.13      5.99 o
  -7  -4  -7        0.94        9.21      7.80 o
   4  -7  -7        0.94       -2.99      6.35 o
   7  -4  -7        0.94        7.12      8.12 o
  -4   7   7        0.94        9.12      9.12 o
   4   7  -7        0.94        3.95      6.99 o
  -4   7  -7        0.94        3.31      9.26 o
   6   7  -7     1547.12     1544.72     68.27 o
  -6  -7  -7     1547.12     1457.82     60.68 o
   7  -6  -7     1547.13     1489.68     70.49 o
  -7  -6  -7     1547.12     1517.99     62.18 o
   6   7   7     1547.12     1480.22     63.22 o
   7   6   7     1547.12     1645.34     64.99 o
   7   6  -7     1547.12     1449.00     65.27 o
  -6   7   7     1547.12     1545.13     62.95 o
   7  -6   7     1547.12     1605.03     62.77 o
   6  -7  -7     1547.12     1505.40     70.63 o
  -7   6   7     1547.13     1551.13     61.45 o
   1   8   7       81.96       75.47     16.25 o
   8  -1  -7       81.96       86.41     17.29 o
   8  -1  -7       81.96       94.89     20.38 o
   8   1  -7       81.96       89.90     16.70 o
  -1   8  -7       81.96       96.25     18.20 o
   8   1   7       81.96       82.41     17.52 o
   8   1  -7       81.96       97.16     20.65 o
   1   8  -7       81.96       80.46     15.93 o
   1  -8  -7       95.89      101.84     17.61 o
  -1   8   7       95.89       94.49     17.38 o
   8  -1   7       95.89      103.65     15.75 o
   8  -1   7       95.89      100.79     18.24 o
  -8  -1  -7       82.16       96.44     20.38 o
   8   3  -7        5.66        6.04      9.62 o
   3   8  -7        5.66       12.12      9.80 o
  -3   8  -7        5.66       24.55     13.20 o
  -8  -3  -7        5.66        8.03      8.26 o
   3   8  -7        5.66        7.35      6.67 o
   8   3  -7        5.66        6.85      8.26 o
   3   8   7        5.66        2.72      6.58 o
   8  -3  -7        5.66        7.67     10.26 o
   3  -8  -7        5.66        8.12      9.39 o
   8  -3  -7        5.66        9.62     10.62 o
   8  -3   7        5.66        4.72      6.13 o
   8   3   7        5.66       -2.27      8.94 o
  -3   8   7        5.66       18.97     11.53 o
   3   8   7        5.66        7.08      8.67 o
   5   8  -7      178.00      178.00     27.41 o
   8  -5  -7      178.00      190.89     28.91 o
  -5  -8  -7      178.00      155.27     21.60 o
   8  -5   7      178.00      194.21     27.00 o
  -8  -5  -7      178.00      186.76     22.74 o
   5   8   7      178.00      175.78     25.42 o
  -8   5   7      178.00      186.58     24.42 o
  -5   8   7      178.00      188.49     27.05 o
   8   5   7      178.00      203.60     28.41 o
   8   5  -7      178.00      177.19     26.32 o
   5  -8  -7      178.00      196.57     29.68 o
   5   8  -7      178.00      173.69     20.61 o
   0   9  -7      231.37      244.19     26.87 o
   0  -9   7      231.37      255.90     25.51 o
   9   0   7      231.37      256.72     25.28 o
   0  -9  -7      231.37      275.69     28.64 o
   0   9   7      231.37      262.07     27.19 o
   9   0  -7      231.37      255.90     25.69 o
   9   0   7      231.37      230.48     27.19 o
   9  -2  -7      613.30      581.56     40.09 o
   9   2   7      613.30      640.55     41.68 o
   9   2  -7      613.30      602.68     38.82 o
  -2  -9   7      613.30      582.88     41.68 o
  -2   9  -7      613.30      676.42     42.82 o
   2   9  -7      613.30      580.25     37.64 o
   2   9   7      613.30      578.93     39.59 o
   2  -9  -7      717.56      789.43     49.91 o
  -2   9   7      717.56      725.13     46.09 o
   9  -2   7      717.56      753.65     44.59 o
   4   9   7      195.03      216.09     25.46 o
  -4   9   7      195.03      240.55     29.91 o
   4  -9  -7      195.03      230.11     32.63 o
  -9  -4  -7      195.03      227.57     25.55 o
   9  -4   7      195.03      242.41     29.82 o
   4   9  -7      195.03      231.74     24.64 o
   9   4   7      195.03      230.97     29.91 o
  10   1  -7      755.04      732.18     44.64 o
   1  10   7      755.04      805.39     48.14 o
  10   1   7      755.04      791.31     47.37 o
   1  10  -7      755.04      818.20     48.41 o
  10  -1   7      755.04      823.10     47.96 o
  10  -1   7      755.04      809.34     47.09 o
   1 -10  -7      755.04      814.38     51.63 o
  -1 -10   7      755.04      718.79     45.55 o
  -1  10  -7      755.04      877.05     49.77 o
  -1  10   7      755.04      811.75     49.05 o
  10  -1  -7      755.04      778.64     47.91 o
   0   0  -8    17606.16    17168.80    146.43 o
   0   0  -8    17606.16    17078.47    148.76 o
   0   0   8    17606.16    17861.09    151.32 o
   0   0   8    17606.16    17362.44    154.81 o
  -2   0   8     1171.77     1099.03     37.59 o
   2   0   8     1171.77     1100.30     39.32 o
   0   2  -8     1171.77     1073.30     37.45 o
   0  -2  -8     1171.77     1155.07     38.00 o
  -2   0  -8     1171.77     1178.26     41.00 o
   0  -2   8     1171.77     1117.85     40.14 o
   2   0  -8     1171.77     1145.89     41.68 o
  -2   0   8     1171.77     1112.62     39.18 o
   2   0  -8     1171.77     1181.12     42.77 o
   0  -2   8     1171.77     1135.12     41.18 o
   0   2  -8     1171.77     1101.44     39.59 o
   2   0   8     1171.77     1139.30     39.18 o
  -2   0  -8     1171.77     1139.89     41.45 o
   0   2   8     1171.77     1137.71     37.82 o
  -2  -2  -8     2957.16     2782.80     63.70 o
  -2  -2   8     2957.17     2841.07     65.66 o
  -2   2   8     2957.16     2954.07     62.33 o
   2  -2  -8     2957.16     2922.31     69.67 o
   2  -2  -8     2957.16     3009.11     69.53 o
   2   2  -8     2957.17     2875.93     58.27 o
  -2  -2  -8     2957.16     2728.99     61.15 o
   2   2   8     2957.16     3031.75     60.14 o
  -2  -2   8     2957.17     2887.46     64.61 o
  -2   2  -8     2957.16     2838.48     67.02 o
   2  -2   8     2957.16     2847.68     64.47 o
   2   2  -8     2957.17     2841.03     69.67 o
   2   2  -8     2957.17     2972.11     69.53 o
  -2   2  -8     2957.16     2915.16     70.53 o
   2  -2   8     2957.16     2894.34     67.07 o
  -2   2   8     2957.16     3007.42     60.05 o
  -3   1   8        1.98        4.54      4.31 o
  -3  -1  -8        1.98        1.04      3.40 o
   3  -1  -8        1.98       12.84      8.30 o
   3   1   8        1.98        4.76      3.31 o
   1   3  -8        1.98        2.41      4.31 o
   1   3  -8        1.98        0.09      5.81 o
   1  -3   8        1.98        2.50      5.08 o
  -3   1  -8        1.98        2.54      4.86 o
   1  -3  -8        1.98        3.68      4.67 o
   1   3   8        1.98       -0.27      4.81 o
   1  -3  -8        1.98        2.81      5.31 o
   3  -1  -8        1.98        9.62      6.17 o
  -3   1   8        1.98        2.31      4.08 o
  -1  -3  -8        1.98       14.07      6.08 o
  -1  -3   8        1.98       -0.91      4.36 o
   1   3   8        1.98        1.50      4.67 o
   1   3  -8        1.98        2.50      4.31 o
  -1  -3   8        1.98        1.82      5.08 o
   3  -1   8        1.98        1.45      4.22 o
  -3  -1   8        1.98        1.45      4.36 o
  -1   3  -8        1.98       21.01      8.08 o
  -3   1  -8        1.98       -1.09      4.22 o
   3   1  -8        1.98        8.62      6.90 o
   3   1  -8        1.98        4.45      4.81 o
   3   1   8        1.98        3.77      4.22 o
  -3  -1  -8        1.98        1.00      4.40 o
   3  -1   8        1.98        0.86      2.95 o
   1   3  -8        1.98        4.63      4.67 o
  -1  -3  -8        1.98       10.66      5.94 o
  -1   3  -8        1.98       15.75      7.31 o
   1  -3   8        1.98        1.82      4.90 o
  -3  -1   8        1.98        2.50      4.67 o
   0   4  -8    11011.58    11462.30    138.99 o
  -4   0  -8    11011.58    11400.59    146.44 o
  -4   0   8    11011.59    11387.98    133.23 o
   0   4   8    11011.57    11585.55    127.02 o
   0   4  -8    11011.58    11238.13    134.20 o
   4   0   8    11011.58    11743.86    131.71 o
   4   0  -8    11011.59    11423.27    153.25 o
  -4   0  -8    11011.58    11243.74    140.27 o
   4   0   8    11011.58    11643.54    130.66 o
   0  -4   8    11011.58    11371.50    136.04 o
   4   0  -8    11011.59    11632.26    137.28 o
   0   4   8    11011.57    11398.42    123.75 o
   4   0  -8    11011.59    11563.46    153.34 o
   0  -4   8    11011.58    11463.87    138.53 o
  -4  -2  -8      757.24      727.96     35.61 o
  -2  -4  -8      757.24      679.63     31.48 o
   2   4  -8      597.88      632.40     31.38 o
   2   4  -8      597.88      640.49     36.47 o
   4  -2   8      597.88      569.42     31.15 o
   4   2   8      597.88      610.33     31.33 o
  -2  -4  -8      597.88      590.54     30.38 o
   2  -4  -8      597.88      596.35     33.56 o
  -4   2  -8      597.88      655.07     36.47 o
   4  -2  -8      597.88      574.82     35.69 o
  -2   4   8      597.88      608.47     30.15 o
  -4  -2  -8      597.88      588.04     32.65 o
   4   2  -8      597.88      597.76     37.33 o
   4   2   8      597.88      617.19     30.70 o
  -2  -4   8      597.88      616.42     33.33 o
  -2   4  -8      597.88      596.21     32.97 o
   4  -2   8      597.88      553.71     30.24 o
   2   4   8      597.88      614.29     31.92 o
  -2  -4   8      597.88      544.67     30.34 o
  -4   2  -8      597.88      593.03     32.74 o
   2  -4   8      597.88      745.03     35.60 o
   4   2  -8      597.88      578.59     35.74 o
   2  -4   8      597.88      702.16     33.29 o
  -4   2   8      597.88      644.98     31.11 o
  -2   4   8      597.88      575.82     28.61 o
  -4  -2   8      597.88      565.56     30.56 o
   2   4  -8      597.88      578.27     32.97 o
   4  -2  -8      597.88      604.20     31.33 o
  -4  -2   8      597.88      604.93     32.20 o
   2   4   8      597.88      597.03     30.38 o
   2  -4  -8      597.88      556.57     32.65 o
  -2   4  -8      597.88      623.60     35.33 o
   2   4  -8      597.88      584.90     28.34 o
   4  -2  -8      597.88      578.14     34.65 o
  -4  -4  -8     8879.81     8527.30    123.48 o
   4   4   8     8879.81     8754.22    125.13 o
   4   4  -8     7589.55     7552.99    134.14 o
   4  -4   8     7589.55     7468.38    113.50 o
   4  -4  -8     7589.55     7373.93    131.85 o
  -4  -4   8     7589.55     7519.06    115.65 o
  -4   4  -8     7589.55     7701.46    122.83 o
   1   5   8        0.77        1.50      7.35 o
   5   1   8        0.77       -3.04      5.17 o
   1  -5   8        0.77        5.72      6.31 o
  -1   5   8        0.77        4.13      5.94 o
   1  -5  -8        0.77       10.85      8.80 o
  -5   1  -8        0.77        4.72      6.26 o
   1   5  -8        0.77       32.40     10.57 o
   5   1   8        0.77       -2.90      2.90 o
  -1  -5   8        0.77       -2.50      5.67 o
   5  -1  -8        0.77        0.64      5.04 o
   5   1   8        0.77        3.13      7.80 o
   5   1  -8        0.77       -0.05      5.67 o
   1   5  -8        0.77        2.54      4.81 o
   1  -5  -8        0.77        0.41      4.86 o
   5   1  -8        0.77       18.97      9.08 o
   5  -1   8        0.77        3.40      4.22 o
   5  -1  -8        0.77       15.66      9.35 o
  -1   5   8        0.77       -1.18      6.58 o
   1  -5   8        0.77        5.81      6.35 o
  -1  -5   8        0.77        4.45      7.31 o
   1   5   8        0.77       -1.77      5.35 o
  -1  -5   8        0.77        1.68      6.76 o
  -1   5  -8        0.77        2.77      5.08 o
  -5  -1  -8        9.49        6.85     10.80 o
   5   3  -8        3.64       13.75      9.17 o
   3  -5   8        3.64        8.30      6.90 o
   3   5  -8        3.64        6.17      7.03 o
  -3   5  -8        3.64        7.03      7.12 o
   5  -3  -8        3.64        0.86      6.26 o
   3  -5  -8        3.64        0.59      5.81 o
  -5  -3   8        3.64        3.81      6.76 o
   5  -3  -8        3.64        6.85      7.67 o
  -5   3  -8        3.64        4.63      6.90 o
   5  -3   8        3.64        6.31      6.94 o
   3   5  -8        3.64        5.99      5.81 o
  -3   5   8        3.64       22.01      9.53 o
  -3  -5  -8        4.26        2.68      6.58 o
  -5  -3  -8        4.26        3.40      5.85 o
   3   5   8        4.26        0.73      8.03 o
   5   3   8        4.26        4.27      8.03 o
   6   0   8      852.94      761.14     35.97 o
   0   6   8      852.94      833.55     39.43 o
   0   6  -8      852.94      841.63     39.84 o
   6   0  -8      852.94      838.50     46.65 o
   6   0  -8      852.94      818.92     40.29 o
  -6   0  -8      957.68      941.49     44.29 o
  -2  -6  -8     1576.36     1496.10     51.69 o
   2   6   8     1576.36     1506.47     54.14 o
  -6  -2  -8     1576.36     1520.06     54.96 o
   6   2   8     1576.36     1501.06     53.51 o
   2   6  -8     1347.31     1256.30     48.36 o
  -2   6   8     1347.31     1339.47     51.40 o
   2  -6  -8     1347.31     1352.24     55.81 o
   6  -2   8     1347.31     1326.24     51.04 o
   2  -6   8     1347.31     1317.15     48.76 o
   6  -2  -8     1347.31     1254.43     49.36 o
   2   6  -8     1347.31     1311.11     53.22 o
   6   2  -8     1347.31     1348.15     53.22 o
  -2   6  -8     1347.31     1352.69     53.49 o
   6   2  -8     1347.31     1286.70     58.54 o
  -6   2  -8     1347.31     1364.33     52.58 o
   6  -2  -8     1347.31     1316.33     58.54 o
   4  -6   8      520.31      531.17     33.83 o
   6   4  -8      520.31      540.75     39.77 o
  -6   4  -8      520.31      599.51     36.50 o
   6  -4   8      520.31      517.60     33.69 o
   6   4   8      520.31      509.47     34.69 o
   4   6  -8      520.31      463.48     35.28 o
  -4   6   8      520.31      506.20     32.87 o
  -4   6  -8      520.31      584.66     36.23 o
  -4  -6  -8      520.31      511.97     33.51 o
  -6  -4  -8      520.31      517.42     33.92 o
   4  -6  -8      520.31      510.74     38.14 o
  -6  -4   8      520.31      546.52     34.37 o
   6  -4  -8      520.31      545.02     39.41 o
   4   6  -8      520.31      536.53     31.19 o
   4   6   8      520.31      550.79     36.14 o
   6   6   8      726.39      699.75     43.82 o
   6  -6  -8      726.39      632.77     46.37 o
   6   6  -8      726.39      661.42     45.09 o
   6  -6   8      726.39      730.50     42.14 o
  -6  -6  -8      726.39      637.90     39.46 o
  -6   6   8      726.39      692.71     40.96 o
   7   1  -8        1.54        2.86      7.49 o
  -1   7  -8        1.54       -0.09      7.31 o
   7  -1   8        1.54        6.58      6.58 o
   1   7  -8        1.54       30.86     10.89 o
   1  -7  -8        1.54        2.95      7.94 o
  -1   7   8        1.54        4.76      7.80 o
   7  -1  -8        1.54        1.59      6.53 o
   7  -1  -8        1.54        1.41      7.44 o
   7   1  -8        1.54        2.13      5.17 o
   1   7  -8        1.54        6.76      7.53 o
   7   1   8        1.80        6.35     12.25 o
   1   7   8        1.80        4.76      8.67 o
  -7  -1  -8        1.80        5.04      9.03 o
  -7   1  -8       21.70       27.23     14.07 o
  -7  -3   8        0.07       -7.12      7.80 o
  -3   7   8        0.07        2.68      8.39 o
   7   3  -8        0.07       -4.27      6.40 o
   3   7  -8        0.07        4.99      7.49 o
   7  -3   8        0.07        1.41      5.67 o
   7  -3  -8        0.07        0.73      7.12 o
   3  -7  -8        0.07        4.40      8.49 o
   7   3   8        0.07       -0.27      8.21 o
  -7  -3  -8        0.07        1.18      6.81 o
  -3   7  -8        0.07        3.31      7.99 o
   7  -3  -8        0.07        6.31      9.21 o
  -3  -7  -8        0.07        8.08      7.49 o
   3   7  -8        0.07        2.54      6.04 o
   3   7   8        0.07        6.13      8.76 o
   5   7  -8        2.83       -1.72      7.08 o
   7   5   8        2.83       47.28     17.06 o
  -5  -7  -8        2.83        1.18      6.17 o
  -5   7   8        2.83       -1.41     10.66 o
   7  -5   8        2.83        2.45     10.35 o
   5   7   8        2.83        3.58     11.53 o
   5  -7  -8        2.83        6.08     10.85 o
   7   5  -8        2.83        4.76      9.48 o
   7  -5  -8        2.83        9.35      9.85 o
  -7  -5  -8        2.83        0.59      7.76 o
   8   0   8     5120.38     5389.59    107.85 o
  -8   0  -8     5120.38     5721.96    114.88 o
   8   0   8     5120.38     5277.40    107.03 o
   0   8   8     5120.38     5430.61    117.11 o
   8   0  -8     4376.37     4315.04    102.57 o
   0   8  -8     4376.37     4528.34    105.08 o
   8   0  -8     4376.37     4463.43    115.25 o
   8  -2  -8      104.67      104.88     20.15 o
  -2   8  -8      104.67       98.39     19.61 o
   2  -8  -8      104.67      104.92     21.74 o
   8   2   8      104.67      111.37     21.19 o
   8   2  -8      104.67      104.38     19.29 o
   2   8   8      104.67      107.97     21.06 o
   8  -2  -8      104.67      113.41     23.19 o
   8  -2   8      104.67      134.92     20.38 o
  -2   8   8      104.67      112.50     21.51 o
   8   2  -8      104.67      104.20     23.01 o
   2   8  -8      104.67      122.90     18.92 o
   2   8  -8      104.67      109.83     20.74 o
  -8  -2  -8      150.06      159.25     24.46 o
   8   4   8     3369.57     3462.56     94.80 o
   4   8   8     3369.56     3442.12     97.17 o
  -8  -4  -8     3369.57     3301.51     91.98 o
   8   4  -8     3369.57     3595.11    104.59 o
   4  -8  -8     3369.57     3429.59    106.60 o
   8  -4   8     3369.57     3605.50     95.67 o
   8  -4  -8     3369.57     3440.57    105.14 o
   4   8  -8     3369.57     3520.66     88.88 o
  -4   8   8     3369.57     3525.54     95.58 o
  -4  -8  -8     3369.56     3244.31     88.66 o
   4   8  -8     3369.57     3499.31    102.18 o
   9   1   8        0.13       -3.81     11.34 o
  -1  -9   8        0.13       12.80      8.67 o
   9  -1  -8        0.13       12.57     13.43 o
   1   9  -8        0.13       -5.58      7.12 o
   1   9   8        0.13        5.72     11.89 o
   9  -1  -8        0.13        1.68      9.71 o
  -1   9  -8        0.13        5.04     11.34 o
   9   1  -8        0.13        3.27      7.08 o
   9   1  -8        0.13        1.77      9.89 o
   1  -9  -8        0.15        8.80     13.20 o
  -1   9   8        0.15        4.36     16.02 o
   9  -1   8        0.15        2.09      7.49 o
   9   3  -8        1.21       -0.82     12.93 o
   9  -3  -8        1.21        4.72     12.25 o
  -3   9   8        1.21       10.53     14.88 o
   9  -3  -8        1.21        6.31     12.48 o
  -9  -3  -8        1.21        1.45     10.48 o
   3  -9  -8        1.21        2.04     11.66 o
  -3   9  -8        1.21        4.99     13.66 o
   3   9  -8        1.21       13.52      9.71 o
   3   9   8        1.21        5.81      7.85 o
  -3  -9   8        1.21        4.86      7.94 o
   9  -3   8        1.21        2.59      7.62 o
  -9  -3   8        1.21        4.08     15.07 o
   9   3   8        1.21        2.00     12.39 o
   0   1  -9      114.62       99.71     13.71 o
   1   0  -9      114.62      122.27     16.02 o
   0  -1  -9      114.62      127.67     14.52 o
  -1   0   9      114.62      108.56     14.98 o
  -1   0  -9      114.62       92.86     13.75 o
  -1   0  -9      114.62      105.47     14.57 o
   0   1   9      114.62      112.92     13.66 o
   0  -1   9      114.62      113.73     15.20 o
   0   1   9      114.62      105.70     14.11 o
   1   0   9      114.62      112.33     15.07 o
   1   0  -9      114.62      103.93     14.16 o
   0   1  -9      114.62      112.96     14.66 o
  -1   0   9      114.62      109.74     14.52 o
   1   0   9      114.62      119.41     13.66 o
   0  -1   9      114.62       89.77     14.48 o
   0  -1  -9      114.62      112.69     13.16 o
  -2  -1   9     1957.10     1868.74     54.64 o
  -1  -2  -9     1957.09     1871.06     54.59 o
   2  -1   9     1957.09     1929.24     55.09 o
   1   2  -9     1957.10     1880.34     50.82 o
   1   2  -9     1957.10     1897.44     53.59 o
   1   2  -9     1957.10     1951.49     55.09 o
  -2  -1   9     1957.10     1897.35     56.87 o
   2  -1   9     1957.09     1960.86     57.14 o
   2  -1  -9     1957.10     2029.10     59.60 o
  -1   2   9     1957.09     1949.12     53.96 o
  -2   1  -9     1957.09     1970.28     59.91 o
   2  -1  -9     1957.10     1987.25     58.78 o
  -1   2   9     1957.09     2075.51     53.91 o
   1  -2   9     1957.10     1870.83     57.00 o
   2   1  -9     1957.10     1887.94     57.41 o
   1   2  -9     1957.10     2030.47     57.14 o
   2   1   9     1957.09     1956.49     54.32 o
  -1  -2  -9     1957.09     1804.86     51.64 o
  -2   1   9     1957.10     1920.92     53.77 o
   2   1  -9     1957.10     1876.74     58.28 o
   1  -2  -9     1957.09     2010.81     56.18 o
  -1  -2   9     1957.10     1956.72     58.78 o
   2   1   9     1957.09     2035.47     53.59 o
  -1   2  -9     1957.10     1921.37     58.37 o
  -2  -1  -9     1957.09     1920.96     55.96 o
   1  -2   9     1957.10     1876.11     56.05 o
  -2  -1  -9     1957.09     2023.05     59.23 o
  -2   1  -9     1957.09     1953.22     58.10 o
  -1  -2   9     1957.10     1889.62     55.73 o
  -1   2  -9     1957.10     1894.99     56.00 o
  -2   1   9     1957.10     1976.38     55.96 o
   0   3  -9        1.37        0.77      5.17 o
  -3   0  -9        1.37        4.54      5.45 o
   0  -3   9        1.37        1.68      5.35 o
   3   0   9        1.37        5.90      4.22 o
   3   0  -9        1.37       -1.18      5.99 o
   3   0   9        1.37        3.90      5.08 o
  -3   0  -9        1.37        0.95      5.31 o
  -3   0   9        1.37       36.30     10.75 o
   0  -3   9        1.37        6.85      6.94 o
   0   3  -9        1.37        0.91      4.99 o
   3   0  -9        1.37        0.77      4.22 o
   3  -2  -9     2446.16     2538.78     72.46 o
   2  -3   9     2446.16     2363.37     65.22 o
  -2  -3   9     2446.16     2471.05     68.23 o
  -2  -3  -9     2446.16     2353.99     61.40 o
   2  -3   9     2446.16     2482.75     65.54 o
  -2   3  -9     2446.16     2484.89     71.09 o
   3  -2  -9     2446.16     2450.30     70.14 o
   3  -2   9     2446.17     2497.09     65.86 o
  -3  -2  -9     2446.16     2382.48     64.13 o
   2   3   9     2446.16     2437.33     58.44 o
  -3  -2   9     2446.17     2358.91     66.22 o
   3   2  -9     2446.17     2392.77     70.32 o
   2   3  -9     2446.16     2246.80     56.48 o
  -3  -2   9     2446.17     2404.97     65.04 o
  -2   3  -9     2446.16     2342.88     66.00 o
  -3   2  -9     2446.17     2482.48     72.00 o
  -3  -2  -9     2446.16     2391.54     67.95 o
   3  -2   9     2446.17     2418.17     63.58 o
   2  -3  -9     2446.16     2379.57     67.82 o
   2   3  -9     2446.16     2520.67     69.87 o
  -2  -3  -9     2446.16     2306.61     62.67 o
   2   3  -9     2446.16     2465.82     68.00 o
  -3   2  -9     2446.17     2419.39     68.00 o
   3   2  -9     2446.17     2595.04     74.87 o
  -3   2   9     2446.16     2440.56     63.45 o
   2  -3  -9     2446.16     2485.35     68.73 o
  -3   2   9     2446.16     2475.51     61.35 o
  -2  -3   9     2446.16     2441.29     65.63 o
   4  -1   9      115.60      112.69     15.43 o
   4  -1  -9      115.60      110.42     18.20 o
   4   1   9      115.60      124.58     13.75 o
  -4   1  -9      115.60      105.38     16.79 o
   1   4   9      115.60      124.22     16.11 o
  -1  -4   9      115.60      140.96     18.43 o
   4   1  -9      115.60      168.87     20.29 o
   1   4   9      115.60      143.73     17.97 o
   1  -4  -9      115.60      135.52     18.34 o
   1   4  -9      115.60      126.71     17.79 o
  -4  -1   9      115.60      112.46     16.38 o
   1   4  -9      115.60      133.11     16.16 o
  -4   1   9      115.60      115.18     15.75 o
   1  -4   9      115.60      131.61     17.65 o
  -4  -1  -9      115.60       98.71     15.93 o
   1   4  -9      115.60      103.20     14.52 o
  -1   4  -9      115.60      144.09     18.34 o
  -3  -4   9        6.95       16.06      8.49 o
   4  -3  -9        6.95       23.60     10.21 o
   3  -4  -9        6.95        8.12      7.94 o
   3   4  -9        6.95       10.03      7.44 o
   4  -3   9        6.95       10.03      8.03 o
   3   4   9        6.95       13.98      8.67 o
   4   3   9        6.95       20.28      9.48 o
   3  -4   9        6.95       15.16      9.12 o
  -4  -3   9        6.95       15.88      9.08 o
   4   3  -9        6.95       16.61      9.85 o
  -3   4  -9        6.95       26.77     10.62 o
  -4   3  -9        6.95        7.71      8.17 o
  -4  -3  -9       56.16       61.76     14.16 o
  -3  -4  -9       56.16       46.74     13.25 o
  -5   0   9      258.41      214.47     20.70 o
  -5   0  -9      258.41      228.23     22.06 o
   5   0   9      258.41      237.03     19.93 o
   0   5   9      258.41      248.56     21.88 o
   5   0  -9      258.41      255.42     25.83 o
   0  -5   9      258.41      259.32     22.97 o
   0   5  -9      258.41      245.93     22.20 o
  -5   2  -9      860.34      900.86     43.56 o
   2   5  -9      860.34      889.87     39.47 o
   5   2   9      860.34      838.77     38.38 o
  -5  -2   9      860.34      870.88     41.83 o
   5  -2  -9      860.34      844.94     46.60 o
   2  -5  -9      860.34      898.72     45.06 o
   5  -2   9      860.34      846.17     39.70 o
   2  -5   9      860.34      836.31     39.93 o
   2   5  -9      860.34      915.08     43.70 o
  -2  -5   9      860.34      814.37     41.15 o
  -2   5   9      860.34      825.28     38.88 o
  -2  -5  -9      860.34      786.03     37.25 o
   2   5   9      860.34      920.80     41.88 o
  -2   5  -9      860.34      880.60     43.83 o
   5   2  -9      860.34      911.94     48.87 o
  -5  -2  -9     1240.65     1326.45     52.94 o
  -5   4  -9      244.03      236.39     24.01 o
   4  -5   9      244.03      240.34     23.33 o
   4  -5  -9      244.03      228.54     26.28 o
  -5  -4   9      244.03      227.58     24.47 o
   5  -4  -9      244.03      221.59     25.78 o
   5  -4   9      244.03      237.16     23.65 o
   4   5  -9      244.03      242.74     25.96 o
  -4   5  -9      244.03      222.86     23.56 o
   5   4  -9      244.03      256.09     27.60 o
   5   4   9      285.52      272.58     25.92 o
  -4  -5  -9      285.52      250.11     23.33 o
  -5  -4  -9      285.52      239.71     23.29 o
   4   5   9      285.52      276.30     25.37 o
  -1   6   9     1219.03     1232.12     49.48 o
  -6   1  -9     1219.03     1231.40     52.94 o
  -1   6  -9     1219.03     1170.83     51.03 o
   1   6  -9     1219.03     1202.81     49.66 o
   6  -1  -9     1219.03     1195.91     51.48 o
   1  -6   9     1219.03     1200.82     47.80 o
   1   6  -9     1219.03     1203.18     49.12 o
   6   1  -9     1219.03     1156.10     57.34 o
  -6  -1   9     1219.03     1178.87     50.76 o
   6  -1  -9     1219.03     1194.86     57.84 o
   1  -6  -9     1219.03     1226.12     53.03 o
   6  -1   9     1219.03     1204.68     48.89 o
   1   6   9     1219.03     1176.82     49.03 o
  -6  -1  -9     1624.72     1766.96     63.82 o
  -6  -3   9     1578.31     1566.06     58.64 o
   3   6  -9     1578.31     1534.70     54.36 o
   6   3  -9     1578.31     1456.47     65.96 o
  -6   3  -9     1578.31     1672.52     61.86 o
   6  -3  -9     1578.31     1460.47     65.64 o
   6  -3   9     1578.31     1549.61     58.09 o
  -3   6   9     1578.31     1554.43     57.50 o
   3  -6  -9     1578.31     1567.70     64.59 o
   3   6  -9     1578.31     1572.93     62.41 o
  -3   6  -9     1578.31     1642.79     61.59 o
   6  -3  -9     1578.31     1535.34     57.68 o
   3  -6   9     1578.31     1602.93     55.91 o
   3   6   9     1846.64     1815.05     62.84 o
  -3  -6  -9     1846.64     1679.96     58.11 o
   6   3   9     1846.64     1807.36     61.52 o
  -6  -3  -9     1846.64     1821.82     64.06 o
   5  -6  -9      619.08      592.15     45.00 o
  -5   6   9      619.08      644.10     39.28 o
   6   5  -9      619.08      585.93     43.50 o
   5   6  -9      619.08      631.88     43.91 o
  -6  -5  -9      619.08      597.28     38.32 o
   6   5   9      619.08      653.54     42.46 o
   6  -5  -9      619.08      596.60     43.59 o
  -5  -6  -9      619.08      565.72     37.32 o
   5  -6   9      619.08      645.78     39.59 o
   6  -5   9      619.08      633.43     39.00 o
   5   6   9      619.08      678.33     42.73 o
  -5   6  -9      619.08      626.93     40.19 o
  -7   0  -9       15.10       25.96     15.84 o
   7   0   9        1.17        2.45      5.85 o
   7   0  -9        1.17       18.11     11.07 o
   7   0  -9        1.17        3.31      8.26 o
   0   7  -9        1.17        6.40      7.44 o
   0   7   9        1.17        2.04      8.53 o
  -2   7   9     1586.75     1613.34     61.73 o
  -7   2  -9     1586.75     1655.02     62.73 o
   2   7  -9     1586.75     1677.84     61.23 o
   7  -2   9     1586.75     1623.80     60.23 o
   7  -2  -9     1586.75     1530.16     59.82 o
   7   2  -9     1586.75     1631.48     71.36 o
  -2   7  -9     1586.75     1684.57     63.95 o
   2   7  -9     1586.75     1680.89     64.27 o
  -7  -2   9     1586.75     1679.30     63.41 o
   2  -7  -9     1586.75     1676.98     67.36 o
   7  -2  -9     1586.75     1526.62     68.50 o
   7   2   9     1856.50     1911.11     64.84 o
   2   7   9     1856.50     1869.78     67.02 o
  -7  -2  -9     1856.50     1947.12     68.97 o
   7   4  -9        0.00       14.79     13.30 o
  -4   7   9        0.00        5.45     12.07 o
   7  -4  -9        0.00        8.49     10.21 o
   7   4   9        0.00        0.41     11.07 o
  -7  -4  -9        0.00       -1.09      8.21 o
   4   7  -9        0.00        1.91      9.30 o
   4  -7  -9        0.00        2.09     10.35 o
  -7  -4   9        0.00       -0.54     12.66 o
  -4  -7  -9        0.00       13.16      9.30 o
   7  -4   9        0.00        8.35     10.62 o
   4   7   9        0.00       17.42     14.16 o
  -4   7  -9        0.00        7.80     11.57 o
   1   8  -9      112.84      118.49     19.97 o
   8  -1   9      112.84      112.91     18.56 o
   8  -1  -9      112.84      134.47     25.10 o
   8   1  -9      112.84      111.23     20.15 o
  -1   8  -9      112.84      136.69     22.92 o
  -1   8   9      112.84      132.06     23.64 o
   8   1  -9      112.84      141.87     26.00 o
   8  -1  -9      112.84      118.90     22.10 o
  -8  -1  -9      132.02      149.49     21.97 o
   8   1   9      132.02      117.95     22.24 o
   1   8   9      132.02      128.84     21.74 o
  -8  -3   9       21.56       21.69     16.15 o
   8   3  -9       21.56       23.82     14.20 o
   3   8  -9       21.56       22.96     11.98 o
   8  -3  -9       21.56       28.59     15.25 o
   8  -3  -9       21.56       24.69     14.07 o
  -3   8  -9       21.56       22.05     13.98 o
  -8  -3  -9       21.56       36.12     14.34 o
   8  -3   9       21.56       24.73     11.07 o
   3   8  -9       21.56       30.95     11.71 o
   8   3   9       21.56       19.83     14.61 o
  -3   8   9       21.56       26.68     15.61 o
   3  -8  -9       21.56       31.76     16.25 o
   3   8   9       21.56       34.40     15.88 o
   9   0  -9      174.07      164.39     28.18 o
   9   0  -9      174.07      173.87     27.23 o
   0   9  -9      174.07      177.96     27.00 o
   0   9   9      203.66      200.79     27.19 o
  -1  -1  10      507.50      511.77     31.92 o
  -1  -1  10      507.50      492.93     29.74 o
  -1  -1 -10      507.50      497.56     29.56 o
  -1  -1 -10      507.50      508.68     30.01 o
   1  -1  10      507.50      528.16     31.83 o
   1   1  10      507.50      539.74     30.15 o
   1  -1  10      507.50      494.11     29.97 o
   1   1  10      507.50      495.29     29.88 o
  -1   1  10      507.50      553.23     30.74 o
  -1   1  10      507.50      518.67     31.28 o
  -1   1 -10      507.50      501.37     30.38 o
  -1   1 -10      507.50      501.69     31.28 o
  -2   0  10     1041.95      944.56     43.07 o
   2   0 -10     1041.95     1028.38     44.80 o
   2   0 -10     1041.95     1010.35     45.94 o
   0   2 -10     1041.95      978.72     42.80 o
  -2   0  10     1041.95     1000.03     42.39 o
   0   2 -10     1041.95      985.95     40.98 o
   0  -2  10     1041.95      944.92     42.35 o
  -2   0 -10     1041.95      934.33     42.85 o
   2   0  10     1041.95      993.44     40.76 o
   2   0  10     1041.95     1055.55     43.53 o
  -2   0 -10     1041.95      974.59     43.03 o
   1  -3  10      492.11      465.71     30.33 o
  -3  -1 -10      492.11      432.20     29.19 o
  -1  -3  10      492.11      472.20     31.24 o
   3  -1 -10      492.11      487.73     32.46 o
   3  -1  10      492.11      476.61     29.01 o
   3   1  10      492.11      471.84     27.29 o
  -1   3 -10      492.11      473.61     30.78 o
  -3  -1  10      492.11      474.34     30.51 o
   1   3 -10      492.11      478.79     29.10 o
  -3   1 -10      492.11      466.93     31.19 o
  -3   1  10      492.11      479.88     29.56 o
   3   1 -10      492.11      478.79     32.46 o
   3  -3 -10      481.00      466.69     33.28 o
  -3  -3  10      481.00      447.85     31.65 o
  -3  -3 -10      481.00      467.65     30.78 o
   3   3 -10      481.00      478.68     33.51 o
   3  -3  10      481.00      456.48     30.51 o
  -3   3 -10      481.00      485.63     32.96 o
  -4   0 -10       11.04       14.34      8.53 o
   0   4 -10       11.04       10.66      6.99 o
   4   0  10       11.04        7.26      5.90 o
   0  -4  10       11.04       14.84      9.57 o
  -4   0  10       11.04        7.58      6.08 o
   4   0 -10       11.04       11.75      8.21 o
  -2  -4  10     1036.78      981.22     46.34 o
   4  -2 -10     1036.78      950.87     48.75 o
  -4   2  10     1036.78      961.68     42.25 o
  -4   2 -10     1036.78      990.03     47.16 o
  -2   4 -10     1036.78     1017.65     46.98 o
   2  -4  10     1036.78      956.05     43.07 o
  -4  -2 -10     1036.78     1016.29     46.48 o
  -4  -2  10     1036.78     1021.92     46.98 o
   2  -4 -10     1036.78      984.67     47.16 o
   2   4 -10     1036.78      981.81     45.52 o
  -2  -4 -10     1036.77     1015.56     42.84 o
   4  -2  10     1036.78      997.12     44.07 o
   2   4 -10     1036.78     1019.88     42.07 o
   4   2 -10     1036.78      939.78     49.25 o
  -1   5 -10      284.30      259.19     24.24 o
   1  -5  10      284.30      273.67     25.19 o
  -5  -1 -10      284.30      296.18     26.24 o
  -5   1 -10      284.30      313.75     27.42 o
   5  -1 -10      284.30      286.51     28.60 o
  -1  -5  10      284.30      284.24     26.92 o
   5   1 -10      284.30      310.07     29.91 o
  -5   1  10      284.30      304.67     25.37 o
   5  -1  10      284.30      293.87     23.97 o
  -5  -1  10      284.30      269.45     24.33 o
   1   5 -10      284.30      282.38     24.33 o
   1   5  10      284.30      280.66     24.69 o
   5  -3  10      289.26      266.99     23.83 o
  -5  -3  10      289.26      315.65     28.60 o
   3   5  10      289.26      325.46     28.05 o
   3  -5  10      289.26      295.00     26.51 o
  -3   5 -10      289.26      296.23     27.78 o
   5  -3 -10      289.26      269.67     28.82 o
   3   5 -10      289.26      299.49     27.83 o
  -3  -5 -10      289.26      276.48     24.78 o
  -5   3 -10      289.26      285.65     27.33 o
  -3  -5  10      289.26      301.17     28.91 o
   5   3  10      289.26      296.32     27.46 o
   5   3 -10      289.26      327.00     31.32 o
   3  -5 -10      289.26      295.68     29.41 o
  -5  -3 -10      377.72      357.27     30.46 o
  -5  -5 -10      202.65      192.53     23.01 o
   5   5  10      202.65      202.88     26.32 o
   5  -5 -10      173.20      231.56     30.68 o
   5   5 -10      173.20      223.48     29.73 o
   5  -5  10      173.20      192.71     24.01 o
  -5   5 -10      173.20      201.33     26.23 o
   0   6 -10     1011.36     1032.74     48.47 o
   6   0  10     1011.36     1037.55     45.61 o
  -6   0 -10     1011.36     1033.46     50.92 o
   6   0 -10     1011.36     1043.14     56.56 o
  -6   0  10     1011.36     1052.45     48.79 o
   0   6  10     1011.36     1063.08     48.33 o
   2   6 -10       27.18       33.63     12.25 o
   6   2 -10       27.18       24.37     12.84 o
   2   6  10       27.18       47.42     15.20 o
   2   6 -10       27.18       28.68     13.02 o
   2  -6 -10       27.18       45.83     16.11 o
   2  -6  10       27.18       48.15     15.43 o
  -6   2  10       27.18       19.20      9.30 o
  -2   6  10       27.18       40.70     14.93 o
  -6  -2  10       27.18       35.26     14.20 o
  -2   6 -10       27.18       32.26     12.84 o
   6  -2  10       27.18       24.05      9.71 o
   6  -2 -10       27.18       47.42     17.02 o
  -6   2 -10       27.18       39.89     13.75 o
  -6  -2 -10       27.19       45.06     16.93 o
   6   4  10     1185.66     1202.03     53.84 o
   4   6  10     1185.66     1237.97     56.61 o
  -4  -6 -10     1185.66     1212.21     52.84 o
  -6  -4 -10     1185.66     1145.47     54.25 o
   6  -4  10     1013.38     1060.27     50.65 o
   4  -6  10     1013.38     1072.04     49.70 o
   4  -6 -10     1013.38      992.73     56.42 o
   6  -4 -10     1013.38      948.25     55.96 o
  -4   6 -10     1013.38     1066.72     52.51 o
  -6  -4  10     1013.38      982.37     51.60 o
  -6   4 -10     1013.38     1024.21     51.24 o
   4   6 -10     1013.38     1019.80     54.19 o
   6   4 -10     1013.38     1047.65     58.60 o
  -7  -1  10      266.97      262.67     28.32 o
  -1   7  10      266.97      284.28     29.69 o
   7   1 -10      266.97      256.18     29.91 o
  -1   7 -10      266.97      246.74     27.01 o
   1   7  10      266.97      287.00     28.55 o
   7  -1  10      266.97      299.85     25.92 o
   1   7 -10      266.97      237.21     25.33 o
  -7   1  10      266.97      289.95     27.01 o
  -7   1 -10      266.97      302.57     28.82 o
   7  -1 -10      266.97      310.92     32.54 o
  -7  -1 -10      284.76      298.72     31.18 o
   7   3 -10      274.18      280.56     31.86 o
   3   7 -10      274.18      289.95     26.64 o
   3  -7 -10      274.18      278.33     31.36 o
  -7  -3  10      274.18      292.09     31.00 o
   7  -3 -10      274.18      248.15     29.46 o
   3   7 -10      274.18      288.50     29.19 o
  -3   7  10      274.18      267.98     28.55 o
  -7   3 -10      274.18      296.04     29.37 o
  -7   3  10      274.18      284.51     27.23 o
  -3   7 -10      274.18      292.18     29.69 o
   7  -3  10      274.18      266.49     25.37 o
  -7  -3 -10      320.79      347.93     31.41 o
   7   3  10      320.79      327.83     30.69 o
   3   7  10      320.79      320.70     32.36 o
   0   8 -10       70.51       63.12     16.38 o
  -8   0  10       70.51       60.81     16.52 o
   8   0 -10       70.51       72.20     21.37 o
   0   8  10       70.51       70.25     19.83 o
  -8   0 -10       70.53       73.34     22.96 o
  -2   8  10      948.75     1040.42     53.23 o
   8  -2 -10      948.75      899.84     56.19 o
   2   8 -10      948.75      973.93     49.96 o
  -2   8 -10      948.75     1028.80     54.19 o
   8  -2  10      948.75     1001.73     50.37 o
   2   8 -10      948.75     1109.78     54.37 o
   8   2 -10      948.75     1014.53     59.91 o
   2  -8 -10      948.75     1007.08     56.73 o
  -8  -2  10      948.75     1029.84     55.23 o
  -8  -2 -10     1110.04     1194.92     57.10 o
   2   8  10     1110.04     1077.35     55.06 o
   1   0  11     1715.96     1641.18     56.11 o
  -1   0  11     1715.96     1527.64     55.29 o
  -1   0 -11     1715.96     1677.14     56.29 o
   0   1 -11     1715.96     1707.93     55.61 o
   0  -1  11     1715.96     1604.67     57.52 o
   0   1  11     1715.96     1686.96     57.06 o
  -2  -1 -11       91.18       89.95     15.48 o
  -1   2 -11       91.18       79.78     15.34 o
  -2   1 -11       91.18       96.57     16.70 o
  -2  -1  11       91.18       85.32     16.20 o
   1  -2  11       91.18       91.67     16.07 o
   2   1  11       91.18       75.56     13.84 o
  -1  -2  11       91.18       72.84     15.79 o
  -2   1  11       91.18       85.14     15.34 o
   2  -1  11       91.18       75.92     14.70 o
  -3   0  11     1002.12      963.91     45.29 o
  -3   0 -11     1002.12      921.80     45.34 o
   3   0 -11     1002.12      939.88     47.70 o
   0  -3  11     1002.12      921.66     45.61 o
   0   3 -11     1002.12      978.08     44.52 o
   3   0  11     1002.12      968.63     42.39 o
  -3  -2 -11      268.59      218.33     22.20 o
   3  -2 -11      268.59      261.73     25.60 o
  -2  -3 -11      268.59      239.21     22.88 o
   3  -2  11      268.59      236.58     22.38 o
  -2   3 -11      268.59      217.83     23.15 o
  -3   2  11      268.59      266.72     23.88 o
   2   3 -11      268.59      263.54     25.19 o
   2  -3  11      268.59      206.35     21.70 o
   3   2 -11      268.59      261.68     25.87 o
  -2  -3  11      268.59      228.68     24.60 o
  -3   2 -11      268.59      231.77     23.83 o
  -3  -2  11      268.59      241.71     24.78 o
  -4  -1  11     1314.26     1323.25     55.30 o
   1   4 -11     1314.26     1373.79     52.94 o
   1  -4  11     1314.26     1305.12     53.17 o
  -1  -4  11     1314.26     1291.49     55.17 o
  -4   1  11     1314.26     1250.32     52.26 o
   4  -1  11     1314.26     1294.76     51.03 o
  -1   4 -11     1314.26     1199.42     52.58 o
  -4  -1 -11     1314.26     1231.64     53.30 o
   4  -1 -11     1314.26     1319.25     59.08 o
  -4   1 -11     1314.26     1286.04     54.40 o
   4   1 -11     1314.26     1401.23     62.03 o
   4  -3 -11      777.41      773.33     46.23 o
   3  -4  11      777.41      717.43     40.37 o
  -4  -3  11      777.41      752.76     44.19 o
  -3   4 -11      777.41      790.36     44.73 o
   4   3 -11      777.41      766.66     46.32 o
  -4  -3 -11      777.41      781.60     43.33 o
  -4   3 -11      777.41      809.57     45.19 o
  -3  -4 -11      777.41      727.33     40.69 o
  -3  -4  11      777.41      806.08     45.10 o
   4  -3  11      777.41      692.45     38.51 o
   3  -4 -11      777.41      757.21     44.73 o
   3   4 -11      777.41      746.54     43.60 o
   5   0 -11     1626.81     1632.94     69.46 o
   5   0  11     1626.81     1649.71     56.55 o
   0   5 -11     1626.81     1623.62     61.23 o
  -5   0  11     1626.81     1520.39     59.64 o
   0  -5  11     1626.81     1609.39     60.87 o
  -5   0 -11     1626.81     1604.48     63.59 o
  -5  -2 -11       12.18        8.35      8.67 o
  -2   5 -11       12.18       19.29     10.85 o
   5  -2  11       12.18       24.05      9.89 o
  -5  -2  11       12.18       20.19     13.11 o
   5   2 -11       12.18       26.32     13.07 o
  -2  -5  11       12.18        8.67     13.07 o
  -5   2 -11       12.18       20.33     11.48 o
   2   5 -11       12.18       13.75      9.98 o
   5  -2 -11       12.18       10.44     10.16 o
   2  -5  11       12.18       16.52     11.98 o
  -5   2  11       12.18       17.24      8.62 o
   4   5 -11     1307.45     1337.00     61.84 o
  -5  -4 -11     1307.45     1291.38     58.34 o
  -5  -4  11     1307.45     1303.51     59.39 o
   5  -4 -11     1307.45     1352.09     65.11 o
   4   5  11     1307.45     1423.38     59.25 o
   5  -4  11     1307.45     1319.87     55.94 o
  -4  -5 -11     1307.45     1287.43     56.12 o
   4  -5  11     1307.45     1430.74     56.44 o
   4  -5 -11     1307.45     1288.93     61.66 o
  -4  -5  11     1307.45     1342.32     60.62 o
  -4   5 -11     1307.45     1403.89     61.66 o
   5   4 -11     1307.45     1398.39     66.02 o
  -5   4 -11     1307.45     1391.94     61.25 o
   6   1 -11       61.22       77.60     20.60 o
   1   6 -11       61.22       66.66     15.97 o
  -6  -1 -11       61.22       65.26     16.61 o
   6  -1  11       61.22       58.04     13.89 o
   1   6  11       61.22       60.04     17.88 o
  -6  -1  11       61.22       81.05     17.47 o
  -6   1  11       61.22       56.82     14.61 o
  -6   1 -11       61.22       59.49     15.84 o
   6  -1 -11       61.22       62.81     18.61 o
  -1   6 -11       61.22       80.14     17.61 o
   1  -6  11       61.22       74.11     18.65 o
  -6   3 -11      179.95      212.09     26.96 o
   6  -3  11      179.95      169.02     20.61 o
   6   3 -11      179.95      217.58     31.41 o
   3  -6 -11      179.95      183.04     27.69 o
  -6  -3  11      179.95      229.43     29.82 o
   3   6  11      179.95      218.81     29.27 o
   3  -6  11      179.95      205.37     25.73 o
   6  -3 -11      179.95      190.44     28.59 o
  -3   6 -11      179.95      206.55     27.37 o
   3   6 -11      179.95      184.54     25.69 o
  -6  -3 -11      179.95      161.80     24.92 o
  -7   0 -11      467.36      451.18     36.36 o
   7   0 -11      467.36      469.25     40.86 o
  -7   0  11      467.36      482.73     35.23 o
   0   7 -11      467.36      473.29     35.82 o
   0   7  11      467.36      432.16     35.18 o
   2   7  11      276.57      299.89     30.77 o
   7  -2 -11      276.57      269.66     31.18 o
  -7   2 -11      276.57      313.51     30.68 o
   7  -2  11      276.57      291.27     26.64 o
  -7  -2  11      276.57      308.34     33.32 o
  -2   7 -11      276.57      316.64     31.64 o
   2   7 -11      276.57      283.46     27.92 o
  -7   2  11      276.57      246.15     25.60 o
   7   2 -11      276.57      297.85     33.41 o
  -7  -2 -11      280.23      297.04     32.59 o
   0   0  12     2034.34     1975.69     65.99 o
  -2   0  12      225.78      214.42     22.69 o
   0   2 -12      225.78      251.27     24.01 o
   0  -2  12      225.78      228.99     23.87 o
   2   0  12      225.78      229.17     22.38 o
  -2   0 -12      225.78      232.62     23.65 o
  -2  -2 -12     5201.64     4962.94    104.18 o
  -2  -2  12     5201.65     5251.20    113.76 o
   2  -2  12     5201.64     5041.47    103.45 o
  -2   2 -12     5201.64     5300.80    111.62 o
   1  -3  12        1.83        2.22      7.90 o
   3  -1 -12        1.83        6.72      8.94 o
   3   1 -12        1.83        6.26      9.26 o
  -1   3 -12        1.83        3.13      7.58 o
  -3  -1  12        1.83        0.86      6.72 o
  -1  -3  12        1.83       10.98      9.94 o
   3  -1  12        1.83        4.58      6.49 o
  -3  -1 -12        1.83        1.86      6.81 o
  -3   1 -12        1.83        4.36      7.35 o
  -3   1  12        1.83       -0.82      6.44 o
   0   4 -12     1515.47     1491.09     58.13 o
  -4   0  12     1515.47     1460.60     60.31 o
   4   0  12     1515.47     1533.68     55.68 o
  -4   0 -12     1515.47     1449.14     60.09 o
   0  -4  12     1515.47     1479.23     60.77 o
   4   0 -12     1515.47     1550.72     65.63 o
   4   2 -12      243.89      263.44     29.14 o
  -4  -2 -12      243.89      248.69     25.87 o
  -2   4 -12      243.89      221.68     25.01 o
  -4  -2  12      243.89      270.16     29.23 o
  -2  -4  12      243.89      278.87     30.27 o
   4  -2  12      243.89      241.79     23.51 o
   4  -2 -12      243.89      277.96     29.41 o
  -4   2 -12      243.89      257.49     26.73 o
   2  -4  12      243.89      255.95     26.37 o
  -4   2  12      243.89      271.38     26.37 o
  -4   4 -12     1140.33     1114.69     55.11 o
   4   4 -12     1140.34     1112.88     56.83 o
  -4  -4  12     1140.34     1152.63     57.52 o
   4  -4 -12     1140.33     1091.07     57.38 o
   4  -4  12     1140.33     1101.20     50.20 o
  -4  -4 -12     1140.33     1129.37     54.38 o
  -5  -1  12        0.83       17.47     11.21 o
   1  -5  12        0.83        9.71     11.71 o
  -1   5 -12        0.83       -1.68      8.21 o
  -5  -1 -12        0.83       -0.64      7.40 o
   5  -1 -12        0.83       -4.58      8.62 o
   1   5 -12        0.83        4.22      9.26 o
   5  -1  12        0.83        3.90      6.26 o
  -5   1  12        0.83        5.40      6.99 o
   5   1 -12        0.83        2.13      9.21 o
  -5   1 -12        0.83       -0.36      8.35 o
  -1  -5  12        0.83        1.72     13.16 o
  -5   3 -12        4.15       15.84     12.71 o
  -3  -5  12        4.15       11.48     15.97 o
   5   3 -12        4.15        1.72      9.94 o
  -5  -3 -12        4.15       14.20     10.57 o
   3   5 -12        4.15        2.63      8.94 o
   5  -3 -12        4.15       -1.09      9.89 o
   3  -5  12        4.15        0.59     11.66 o
   5  -3  12        4.15       -0.68      4.95 o
  -3   5 -12        4.15       -0.95      9.71 o
  -5  -3  12        4.15        4.99     13.02 o
   0  -6  12       65.57       85.04     19.88 o
  -6   0  12       65.57       67.44     16.84 o
   0   6 -12       65.57       80.41     18.52 o
  -6   0 -12       65.57       80.82     18.70 o
   6   0 -12       65.57       87.04     23.78 o
  -6   2  12     3140.80     3292.04     90.18 o
   2  -6  12     3140.80     3400.48     88.63 o
   2   6 -12     3140.80     3386.78     90.55 o
  -6  -2 -12     3140.79     3256.54     95.55 o
  -6   2 -12     3140.80     3272.20     94.82 o
   6  -2 -12     3140.80     3249.89    103.20 o
  -2   6 -12     3140.80     3333.88     96.24 o
   6  -2  12     3140.80     3389.96     88.91 o
  -6  -2  12     3140.80     3421.33     98.51 o
   6   2 -12     3140.80     3285.63    105.20 o
  -1   0  13      874.72      838.22     46.19 o
   1   0  13      874.72      858.61     44.15 o
   0  -1  13      874.72      893.09     46.87 o
   0   1  13      874.72      907.94     46.33 o
  -1   2 -13       60.26       61.58     15.84 o
  -1  -2  13       60.26       51.01     15.11 o
  -2  -1 -13       60.26       69.16     15.79 o
  -2  -1  13       60.26       43.75     14.57 o
  -2   1 -13       60.26       56.77     15.34 o
   1  -2  13       60.26       64.39     15.29 o
   2  -1  13       60.26       69.66     15.20 o
  -2   1  13       60.26       80.96     18.06 o
  -3   0 -13      501.03      514.53     36.73 o
   3   0  13      501.03      495.74     33.01 o
  -3   0  13      501.03      542.82     37.73 o
   0   3 -13      501.03      561.30     37.68 o
   0  -3  13      501.03      487.56     37.27 o
  -3  -2  13      176.19      169.33     25.10 o
   3  -2  13      176.19      165.52     21.88 o
   2  -3  13      176.20      167.02     22.06 o
  -2  -3  13      176.20      199.24     28.41 o
  -3  -2 -13      176.19      182.59     24.05 o
  -2   3 -13      176.20      194.02     23.33 o
  -3   2 -13      176.19      156.94     23.28 o
   1  -4  13      770.37      753.05     43.96 o
  -4   1 -13      770.37      767.90     45.46 o
  -4  -1  13      770.37      804.32     47.64 o
   4  -1  13      770.37      763.86     40.60 o
  -1  -4  13      770.37      738.52     46.28 o
  -1   4 -13      770.37      788.15     45.46 o
   4   1 -13      770.37      759.63     48.23 o
  -4  -1 -13      770.37      708.09     43.42 o
   4  -1 -13      770.37      848.42     50.59 o
  -4   1  13      770.37      780.84     45.55 o
  -4  -3  13      452.45      490.67     41.22 o
  -3  -4  13      452.45      482.95     41.36 o
  -3   4 -13      452.45      498.98     37.82 o
  -4   3 -13      452.45      444.09     35.64 o
  -4  -3 -13      452.45      423.11     35.05 o
   4   3 -13      452.45      484.31     39.45 o
   4  -3 -13      452.45      487.99     39.45 o
   4  -3  13      452.45      464.20     32.28 o
   3  -4  13      452.45      477.59     36.23 o
   0  -5  13      913.87      971.90     51.69 o
   0   5 -13      913.87     1060.51     52.82 o
   5   0 -13      913.87     1003.60     57.14 o
  -5   0  13      913.87      927.52     51.01 o
  -5   0 -13      913.87      847.63     48.42 o
   5  -2 -13        7.87        7.71     12.21 o
  -5  -2 -13        7.87        8.62     10.85 o
  -2  -5  13        7.87       10.48     14.93 o
   5  -2  13        7.87       11.75      9.62 o
  -2   5 -13        7.87       12.98     11.34 o
   2  -5  13        7.87        7.17     13.20 o
  -5   2 -13        7.87       17.61     12.62 o
   5   2 -13        7.87       16.70     13.43 o
  -5  -2  13        7.87        3.31     13.57 o
  -1  -1  14      135.97      154.26     23.92 o
   1  -1  14      135.97      150.67     22.06 o
   0  -2  14      535.97      452.12     34.73 o
   2   0  14      535.97      533.07     35.23 o
  -2   0  14      535.97      546.28     39.09 o
  -2   0 -14      535.97      509.01     36.59 o
  -3   1  14       94.45      120.67     22.69 o
   1  -3  14       94.45      105.06     18.92 o
  -1   3 -14       94.45      117.40     21.24 o
  -3  -1 -14       94.45       99.11     19.83 o
  -3  -1  14       94.45      124.48     22.46 o
  -3   1 -14       94.45       90.26     19.15 o
   3  -1  14       94.45      117.63     19.38 o
  -1  -3  14       94.45      115.27     24.05 o
 
