# Supplementary material for: Cooperative Jahn–Teller effect and the role of strain in the tetragonal-to-cubic phase transition in MgxCu1 − xCr2O4
Source: IUCrJ. 2016 Aug 16;3(Pt 5):354–66. doi: 10.1107/S2052252516012574 (PMC5391857; doi:10.1107/S2052252516012574)
Supplement: Supplementary file 4 [file m-03-00354-sup4.zip › Cu100_298K_T.fcf]

# 
# h,k,l, Fc-squared, Fo-squared, sigma(Fo-squared) and status flag 
# 
data_Cu100_298K_T 
_shelx_title '    Cu10CrS113cHT RT in I 41/a m d' 
_shelx_refln_list_code          4 
_shelx_F_calc_maximum      224.55 
_exptl_crystal_F_000       436.00 
_reflns_d_resolution_high  0.8055 
 
loop_ 
 _symmetry_equiv_pos_as_xyz 
 'x, y, z' 
 '-x, -y+1/2, z' 
 'x, -y, -z' 
 '-x, y+1/2, -z' 
 '-y+1/4, -x+1/4, -z+3/4' 
 'y+1/4, x+3/4, -z+1/4' 
 'y+1/4, -x+1/4, z+3/4' 
 '-y+1/4, x+3/4, z+1/4' 
 'x+1/2, y+1/2, z+1/2' 
 '-x+1/2, -y+1, z+1/2' 
 'x+1/2, -y+1/2, -z+1/2' 
 '-x+1/2, y+1, -z+1/2' 
 '-y+3/4, -x+3/4, -z+5/4' 
 'y+3/4, x+5/4, -z+3/4' 
 'y+3/4, -x+3/4, z+5/4' 
 '-y+3/4, x+5/4, z+3/4' 
 '-x, -y, -z' 
 'x, y-1/2, -z' 
 '-x, y, z' 
 'x, -y-1/2, z' 
 'y-1/4, x-1/4, z-3/4' 
 '-y-1/4, -x-3/4, z-1/4' 
 '-y-1/4, x-1/4, -z-3/4' 
 'y-1/4, -x-3/4, -z-1/4' 
 '-x+1/2, -y+1/2, -z+1/2' 
 'x+1/2, y, -z+1/2' 
 '-x+1/2, y+1/2, z+1/2' 
 'x+1/2, -y, z+1/2' 
 'y+1/4, x+1/4, z-1/4' 
 '-y+1/4, -x-1/4, z+1/4' 
 '-y+1/4, x+1/4, -z-1/4' 
 'y+1/4, -x-1/4, -z+1/4' 
 
_cell_length_a     6.0280 
_cell_length_b     6.0280 
_cell_length_c     7.7811 
_cell_angle_alpha  90.000 
_cell_angle_beta   90.000 
_cell_angle_gamma  90.000 
 
_shelx_F_squared_multiplier     1.000 
 
loop_ 
 _refln_index_h 
 _refln_index_k 
 _refln_index_l 
 _refln_F_squared_calc 
 _refln_F_squared_meas 
 _refln_F_squared_sigma 
 _refln_observed_status 
   0   2   0    10577.55    10218.21    423.00 o 
   2   2   0    14090.10    13511.04    121.97 o 
   0   4   0    50421.78    46329.06   6137.59 o 
   2   4   0     3559.98     3253.45    107.83 o 
   4   4   0    23300.48    22589.03    229.54 o 
   0   6   0     3405.95     3214.54     82.17 o 
   2   6   0     1751.33     1708.22    134.73 o 
   4   6   0     1759.12     1789.30     54.46 o 
   0   1   1      484.55      565.26     13.51 o 
   1   2   1    16658.34    16764.87    776.26 o 
   0   3   1      321.87      302.73     15.84 o 
   2   3   1    16538.80    16228.34   1033.58 o 
   1   4   1       86.50       71.81     26.89 o 
   3   4   1       91.15       37.72     50.79 o 
   0   5   1      423.06      403.40     26.06 o 
   2   5   1     3803.60     3789.43     80.36 o 
   4   5   1      248.70      247.15     33.85 o 
   1   6   1     4417.98     4312.84    141.05 o 
   3   6   1     4936.51     4850.57     79.99 o 
   0   7   1      119.33      117.87     30.21 o 
   2   7   1     4532.95     4435.48     88.29 o 
   1   1   2     9252.70     9105.82     80.48 o 
   0   2   2     3846.44     3331.63     37.50 o 
   1   3   2     6036.10     6249.32     73.78 o 
   3   3   2     4252.95     4204.09     84.79 o 
   0   4   2       94.14      104.16     54.74 o 
   2   4   2     3581.54     3508.43     98.62 o 
   1   5   2     2913.90     2927.21     54.53 o 
   3   5   2     2244.78     2283.17     52.86 o 
   5   5   2     1342.90     1203.28     71.51 o 
   0   6   2     2793.71     2871.23     57.18 o 
   2   6   2      105.62      115.94     35.90 o 
   4   6   2     2335.92     2226.14     59.30 o 
   1   7   2     1443.30     1531.03    107.77 o 
   0   1   3    21936.56    23947.40    519.86 o 
   1   2   3        2.36       31.26     18.86 o 
   0   3   3     8464.65     8868.15     74.58 o 
   2   3   3      481.52      465.11     25.76 o 
   1   4   3     9447.64     9871.80     89.48 o 
   3   4   3     4624.70     4443.20    114.92 o 
   0   5   3     9045.67     9460.72    138.08 o 
   2   5   3      113.80       86.30     53.42 o 
   4   5   3     5456.57     5339.14    148.00 o 
   1   6   3        4.88      -34.44     54.69 o 
   3   6   3      164.10      119.54     56.94 o 
   0   7   3     1833.49     1869.32     76.60 o 
   0   0   4    15070.98    15364.54    126.82 o 
   0   2   4     5058.30     5140.62     57.31 o 
   2   2   4    48794.95    48450.87    293.50 o 
   1   3   4        1.85       58.83     28.44 o 
   0   4   4     4459.28     4732.82    109.17 o 
   2   4   4     3238.45     3159.72     57.51 o 
   4   4   4     2055.45     2055.98     76.38 o 
   1   5   4        0.82       37.62     30.32 o 
   3   5   4        2.41      -24.50     33.41 o 
   0   6   4     1009.91     1021.93     53.75 o 
   2   6   4    13466.83    14226.11    189.52 o 
   0   1   5    11431.43    11242.42    470.16 o 
   1   2   5        3.99       43.78     28.28 o 
   0   3   5     5071.39     5109.34     68.84 o 
   2   3   5      235.03      212.27     71.89 o 
   1   4   5     6080.67     6171.80    100.04 o 
   3   4   5     3120.48     3330.33    136.07 o 
   0   5   5     6124.79     6630.19     86.62 o 
   2   5   5       97.62      125.86     34.60 o 
   4   5   5     4047.31     4108.66     80.63 o 
   1   6   5        4.22      -36.36     36.36 o 
   1   1   6     3395.35     3227.61     78.52 o 
   0   2   6     2606.55     2642.62     52.45 o 
   1   3   6     2353.89     2379.40    170.35 o 
   3   3   6     1693.52     1766.75     74.43 o 
   0   4   6       40.05       78.50     31.54 o 
   2   4   6     2279.07     2430.64     62.27 o 
   1   5   6     1595.76     1708.09     49.42 o 
   3   5   6     1210.12     1243.83     64.38 o 
   0   1   7      223.65      208.55     58.29 o 
   1   2   7     5096.14     5149.83     77.20 o 
   0   3   7        0.57       -6.21     32.72 o 
   2   3   7     5748.17     5722.23     88.14 o 
   1   4   7      150.26      173.51     37.78 o 
   3   4   7        0.89      -22.51     42.87 o 
   0   5   7      400.51      417.16     34.47 o 
   0   0   8    22905.14    22266.60    231.70 o 
   0   2   8     1670.29     1609.04     50.68 o 
   2   2   8     3300.29     3215.10     98.46 o 
   1   3   8        2.44       23.30     59.50 o 
   0   4   8    13696.53    13298.02    306.68 o 
   0   1   9       83.65       35.85     39.56 o 
   1   2   9     2475.26     2287.43     86.70 o 
                                                 
