# Supplementary material for: Cooperative Jahn–Teller effect and the role of strain in the tetragonal-to-cubic phase transition in MgxCu1 − xCr2O4
Source: IUCrJ. 2016 Aug 16;3(Pt 5):354–66. doi: 10.1107/S2052252516012574 (PMC5391857; doi:10.1107/S2052252516012574)
Supplement: Supplementary file 4 [file m-03-00354-sup4.zip › Cu100_373K_T.fcf]

# 
# h,k,l, Fc-squared, Fo-squared, sigma(Fo-squared) and status flag 
# 
data_Cu100_373K_T 
_shelx_title '    cucr13HT 100�C in I 41/a m d' 
_shelx_refln_list_code          4 
_shelx_F_calc_maximum      222.91 
_exptl_crystal_F_000       436.00 
_reflns_d_resolution_high  0.8059 
 
loop_ 
 _symmetry_equiv_pos_as_xyz 
 'x, y, z' 
 '-x, -y+1/2, z' 
 'x, -y, -z' 
 '-x, y+1/2, -z' 
 '-y+1/4, -x+1/4, -z+3/4' 
 'y+1/4, x+3/4, -z+1/4' 
 'y+1/4, -x+1/4, z+3/4' 
 '-y+1/4, x+3/4, z+1/4' 
 'x+1/2, y+1/2, z+1/2' 
 '-x+1/2, -y+1, z+1/2' 
 'x+1/2, -y+1/2, -z+1/2' 
 '-x+1/2, y+1, -z+1/2' 
 '-y+3/4, -x+3/4, -z+5/4' 
 'y+3/4, x+5/4, -z+3/4' 
 'y+3/4, -x+3/4, z+5/4' 
 '-y+3/4, x+5/4, z+3/4' 
 '-x, -y, -z' 
 'x, y-1/2, -z' 
 '-x, y, z' 
 'x, -y-1/2, z' 
 'y-1/4, x-1/4, z-3/4' 
 '-y-1/4, -x-3/4, z-1/4' 
 '-y-1/4, x-1/4, -z-3/4' 
 'y-1/4, -x-3/4, -z-1/4' 
 '-x+1/2, -y+1/2, -z+1/2' 
 'x+1/2, y, -z+1/2' 
 '-x+1/2, y+1/2, z+1/2' 
 'x+1/2, -y, z+1/2' 
 'y+1/4, x+1/4, z-1/4' 
 '-y+1/4, -x-1/4, z+1/4' 
 '-y+1/4, x+1/4, -z-1/4' 
 'y+1/4, -x-1/4, -z+1/4' 
 
_cell_length_a     6.0282 
_cell_length_b     6.0282 
_cell_length_c     7.7962 
_cell_angle_alpha  90.000 
_cell_angle_beta   90.000 
_cell_angle_gamma  90.000 
 
_shelx_F_squared_multiplier     1.000 
 
loop_ 
 _refln_index_h 
 _refln_index_k 
 _refln_index_l 
 _refln_F_squared_calc 
 _refln_F_squared_meas 
 _refln_F_squared_sigma 
 _refln_observed_status 
   0   2   0    10507.91     9306.85    975.63 o 
   2   2   0    13970.82    12825.66     86.04 o 
   0   4   0    49687.77    46451.80   6854.98 o 
   2   4   0     3529.13     3003.23    132.87 o 
   4   4   0    22676.11    20780.04    157.70 o 
   0   6   0     3289.52     3019.81     40.07 o 
   2   6   0     1662.53     1720.35     45.11 o 
   4   6   0     1688.60     1752.00     53.21 o 
   0   1   1      497.44      561.31     13.67 o 
   1   2   1    16668.71    16832.47    784.93 o 
   0   3   1      307.83      317.23     12.55 o 
   2   3   1    16394.29    15788.24    869.85 o 
   1   4   1       85.39       89.21     16.67 o 
   3   4   1       84.04      114.36     27.52 o 
   0   5   1      429.28      390.02     20.17 o 
   2   5   1     3735.43     3713.64     89.98 o 
   4   5   1      241.41      223.45     22.47 o 
   1   6   1     4297.63     4166.15    116.49 o 
   3   6   1     4725.04     4689.25    190.47 o 
   0   7   1      115.49      147.81     43.43 o 
   2   7   1     4401.94     4353.31     99.90 o 
   1   1   2     9154.78     9360.60     58.71 o 
   0   2   2     3865.59     3412.27     27.62 o 
   1   3   2     5960.75     6083.73     76.33 o 
   3   3   2     4183.09     3949.69     60.31 o 
   0   4   2       77.02       59.77     21.84 o 
   2   4   2     3535.64     3512.51    132.63 o 
   1   5   2     2845.41     2821.77     70.27 o 
   3   5   2     2182.92     2091.55     44.42 o 
   5   5   2     1294.22     1266.57     51.02 o 
   0   6   2     2732.42     2810.36     41.23 o 
   2   6   2       84.63       52.76     34.91 o 
   4   6   2     2230.00     2160.59     42.97 o 
   1   7   2     1365.85     1434.07     40.89 o 
   0   1   3    21642.63    27596.32   3217.27 o 
   1   2   3        2.35        6.09     22.81 o 
   0   3   3     8357.09     9045.06    199.16 o 
   2   3   3      462.78      454.17     19.19 o 
   1   4   3     9100.10     9724.05    129.21 o 
   3   4   3     4473.42     4443.18     49.35 o 
   0   5   3     8786.33     9421.37     71.61 o 
   2   5   3      105.70      163.68     53.73 o 
   4   5   3     5163.88     5036.08     59.97 o 
   1   6   3        2.91      -12.64     57.26 o 
   3   6   3      135.93      181.68     47.01 o 
   0   7   3     1756.04     1806.18     48.47 o 
   0   0   4    15464.89    16421.81     94.44 o 
   0   2   4     4938.34     5162.13     84.96 o 
   2   2   4    48333.00    49164.30    213.58 o 
   1   3   4        3.84       46.46     22.43 o 
   0   4   4     4524.97     4731.50     63.52 o 
   2   4   4     3099.69     3054.11    119.85 o 
   4   4   4     2067.99     2165.77     58.20 o 
   1   5   4        1.13        8.64     24.76 o 
   3   5   4        4.06        0.00     27.52 o 
   0   6   4      970.61      948.85     39.88 o 
   2   6   4    12954.82    13935.67     95.53 o 
   0   1   5    11482.13    11674.18    460.60 o 
   1   2   5        0.57      -22.71     22.71 o 
   0   3   5     5069.90     5230.96     50.33 o 
   2   3   5      286.54      299.66     21.68 o 
   1   4   5     6064.19     6235.50     57.47 o 
   3   4   5     3120.15     3146.20     83.24 o 
   0   5   5     6065.82     6487.30     74.11 o 
   2   5   5       72.90       65.13     27.53 o 
   4   5   5     3966.10     3936.04     58.53 o 
   1   6   5       12.17       -3.27     40.93 o 
   1   1   6     3232.46     3044.32     55.91 o 
   0   2   6     2743.60     2754.45     65.92 o 
   1   3   6     2207.67     2225.26     44.25 o 
   3   3   6     1568.56     1537.19     52.10 o 
   0   4   6       31.38       24.71     25.45 o 
   2   4   6     2328.92     2457.30     43.33 o 
   1   5   6     1473.04     1538.15     36.25 o 
   3   5   6     1103.71     1129.16     35.39 o 
   0   1   7      258.53      269.94     36.54 o 
   1   2   7     4913.05     4939.56     55.19 o 
   0   3   7        1.48      -10.96     53.90 o 
   2   3   7     5447.91     5521.46    200.33 o 
   1   4   7      152.49       84.36     46.35 o 
   3   4   7        2.77       10.31     40.26 o 
   0   5   7      412.77      416.91     30.28 o 
   0   0   8    22673.99    22300.90    166.50 o 
   0   2   8     1505.76     1485.18     83.06 o 
   2   2   8     3624.67     3429.93     72.63 o 
   1   3   8        5.08        0.63     27.19 o 
   0   4   8    13397.26    13169.83     96.57 o 
   0   1   9      148.10      137.06     41.87 o 
   1   2   9     2496.90     2343.03     47.17 o 
                                                 
