# Supplementary material for: Cooperative Jahn–Teller effect and the role of strain in the tetragonal-to-cubic phase transition in MgxCu1 − xCr2O4
Source: IUCrJ. 2016 Aug 16;3(Pt 5):354–66. doi: 10.1107/S2052252516012574 (PMC5391857; doi:10.1107/S2052252516012574)
Supplement: Supplementary file 4 [file m-03-00354-sup4.zip › Cu100_473K_T.fcf]

# 
# h,k,l, Fc-squared, Fo-squared, sigma(Fo-squared) and status flag 
# 
data_Cu100_473K_T 
_shelx_title '    twina in I 41/a m d' 
_shelx_refln_list_code          4 
_shelx_F_calc_maximum      220.71 
_exptl_crystal_F_000       436.00 
_reflns_d_resolution_high  0.7958 
 
loop_ 
 _symmetry_equiv_pos_as_xyz 
 'x, y, z' 
 '-x, -y+1/2, z' 
 'x, -y, -z' 
 '-x, y+1/2, -z' 
 '-y+1/4, -x+1/4, -z+3/4' 
 'y+1/4, x+3/4, -z+1/4' 
 'y+1/4, -x+1/4, z+3/4' 
 '-y+1/4, x+3/4, z+1/4' 
 'x+1/2, y+1/2, z+1/2' 
 '-x+1/2, -y+1, z+1/2' 
 'x+1/2, -y+1/2, -z+1/2' 
 '-x+1/2, y+1, -z+1/2' 
 '-y+3/4, -x+3/4, -z+5/4' 
 'y+3/4, x+5/4, -z+3/4' 
 'y+3/4, -x+3/4, z+5/4' 
 '-y+3/4, x+5/4, z+3/4' 
 '-x, -y, -z' 
 'x, y-1/2, -z' 
 '-x, y, z' 
 'x, -y-1/2, z' 
 'y-1/4, x-1/4, z-3/4' 
 '-y-1/4, -x-3/4, z-1/4' 
 '-y-1/4, x-1/4, -z-3/4' 
 'y-1/4, -x-3/4, -z-1/4' 
 '-x+1/2, -y+1/2, -z+1/2' 
 'x+1/2, y, -z+1/2' 
 '-x+1/2, y+1/2, z+1/2' 
 'x+1/2, -y, z+1/2' 
 'y+1/4, x+1/4, z-1/4' 
 '-y+1/4, -x-1/4, z+1/4' 
 '-y+1/4, x+1/4, -z-1/4' 
 'y+1/4, -x-1/4, -z+1/4' 
 
_cell_length_a     6.0280 
_cell_length_b     6.0280 
_cell_length_c     7.8222 
_cell_angle_alpha  90.000 
_cell_angle_beta   90.000 
_cell_angle_gamma  90.000 
 
_shelx_F_squared_multiplier     1.000 
 
loop_ 
 _refln_index_h 
 _refln_index_k 
 _refln_index_l 
 _refln_F_squared_calc 
 _refln_F_squared_meas 
 _refln_F_squared_sigma 
 _refln_observed_status 
   0   2   0    10430.83     9331.97    945.21 o 
   2   2   0    13949.37    12637.84     86.29 o 
   0   4   0    48713.97    45607.35   6226.99 o 
   2   4   0     3389.90     2979.23    155.26 o 
   4   4   0    21796.86    20204.52    154.71 o 
   0   6   0     3066.74     2872.00     39.22 o 
   2   6   0     1689.56     1680.27     34.06 o 
   4   6   0     1524.52     1555.68     38.09 o 
   0   1   1      504.54      587.31     31.85 o 
   1   2   1    16501.03    17105.55    686.63 o 
   0   3   1      301.19      285.04     17.40 o 
   2   3   1    16130.03    15679.65    591.14 o 
   1   4   1       95.47       86.41     15.88 o 
   3   4   1       72.45       81.63     27.20 o 
   0   5   1      444.88      415.80     20.06 o 
   2   5   1     3558.67     3555.00     43.82 o 
   4   5   1      257.02      238.44     25.47 o 
   1   6   1     4092.35     3907.58    115.04 o 
   3   6   1     4474.45     4312.89    149.24 o 
   0   7   1       95.42       99.55     26.73 o 
   2   7   1     4097.45     4040.71    175.41 o 
   1   1   2     9108.50     9096.29     57.81 o 
   0   2   2     3857.29     3463.21     47.92 o 
   1   3   2     5774.85     6072.95    116.70 o 
   3   3   2     3955.75     3846.73     59.53 o 
   0   4   2       82.77       88.21     27.24 o 
   2   4   2     3515.69     3364.53     96.23 o 
   1   5   2     2707.94     2640.13     50.72 o 
   3   5   2     2027.64     2033.59     37.19 o 
   5   5   2     1179.89     1158.98     52.62 o 
   0   6   2     2692.01     2641.46     40.79 o 
   2   6   2       89.10      125.52     27.10 o 
   4   6   2     2178.59     2044.27     88.15 o 
   1   7   2     1223.96     1257.59     34.65 o 
   0   1   3    21423.17    27212.36   2494.43 o 
   1   2   3        4.37       17.70     15.40 o 
   0   3   3     8150.45     8743.05     53.34 o 
   2   3   3      486.73      519.41     21.71 o 
   1   4   3     8882.72     9495.30     75.91 o 
   3   4   3     4310.96     4149.09     48.06 o 
   0   5   3     8391.48     9090.14    268.01 o 
   2   5   3       84.42       61.89     25.77 o 
   4   5   3     4865.19     4767.10     80.17 o 
   1   6   3        8.75       -8.83     28.34 o 
   3   6   3      160.83      152.24     31.52 o 
   0   7   3     1626.98     1634.72     55.51 o 
   0   0   4    15517.21    16064.40     93.74 o 
   0   2   4     4744.91     4964.94    109.03 o 
   2   2   4    47040.93    47719.51    210.54 o 
   1   3   4        3.05       -4.03     22.02 o 
   0   4   4     4539.92     4834.21    128.86 o 
   2   4   4     2894.25     2831.06     42.93 o 
   4   4   4     2083.26     2103.94     58.52 o 
   1   5   4        1.21       13.00     24.78 o 
   3   5   4        3.76        1.12     27.03 o 
   0   6   4      868.19      877.45     47.77 o 
   2   6   4    12108.03    13032.99    131.64 o 
   0   1   5    11116.47    11479.57    345.51 o 
   1   2   5        0.88      -16.52     23.02 o 
   0   3   5     4770.22     5030.12     80.08 o 
   2   3   5      308.99      368.40     34.51 o 
   1   4   5     5709.23     5949.84    141.63 o 
   3   4   5     2855.88     2942.22     45.70 o 
   0   5   5     5720.39     6212.99     81.57 o 
   2   5   5       62.02       78.01     30.60 o 
   4   5   5     3649.87     3719.59     56.75 o 
   1   6   5       15.19       51.51     29.69 o 
   1   1   6     2954.75     2929.15     55.58 o 
   0   2   6     2653.79     2669.06     61.14 o 
   1   3   6     2041.25     2029.63    145.63 o 
   3   3   6     1467.11     1566.52     50.52 o 
   0   4   6       33.71       18.19     31.72 o 
   2   4   6     2249.45     2449.96     42.39 o 
   1   5   6     1264.12     1279.40     52.22 o 
   3   5   6      955.91      982.08     70.64 o 
   0   6   6     1875.98     1958.07     41.24 o 
   0   1   7      281.91      270.48     23.22 o 
   1   2   7     4606.16     4472.96    106.56 o 
   0   3   7        4.83      -13.28     57.57 o 
   2   3   7     5058.97     5025.75    199.36 o 
   1   4   7      182.16      155.34     22.61 o 
   3   4   7        9.38      -15.89     30.21 o 
   0   5   7      418.22      463.64     27.61 o 
   0   0   8    21128.54    20342.14    159.32 o 
   0   2   8     1319.65     1226.65     46.35 o 
   2   2   8     3580.60     3447.18     74.83 o 
   1   3   8        4.08       10.18     27.65 o 
   0   4   8    12208.77    12236.98    195.49 o 
   0   1   9      164.03      126.11     26.18 o 
   1   2   9     2192.09     1994.46     50.25 o 
   0   3   9        1.92        7.20     29.58 o 
                                                 
