# Supplementary material for: Cooperative Jahn–Teller effect and the role of strain in the tetragonal-to-cubic phase transition in MgxCu1 − xCr2O4
Source: IUCrJ. 2016 Aug 16;3(Pt 5):354–66. doi: 10.1107/S2052252516012574 (PMC5391857; doi:10.1107/S2052252516012574)
Supplement: Supplementary file 4 [file m-03-00354-sup4.zip › Cu100_573K_T.fcf]

# 
# h,k,l, Fc-squared, Fo-squared, sigma(Fo-squared) and status flag 
# 
data_Cu100_573K_T 
_shelx_title '    twina in I 41/a m d' 
_shelx_refln_list_code          4 
_shelx_F_calc_maximum      218.05 
_exptl_crystal_F_000       436.00 
_reflns_d_resolution_high  0.7968 
 
loop_ 
 _symmetry_equiv_pos_as_xyz 
 'x, y, z' 
 '-x, -y+1/2, z' 
 'x, -y, -z' 
 '-x, y+1/2, -z' 
 '-y+1/4, -x+1/4, -z+3/4' 
 'y+1/4, x+3/4, -z+1/4' 
 'y+1/4, -x+1/4, z+3/4' 
 '-y+1/4, x+3/4, z+1/4' 
 'x+1/2, y+1/2, z+1/2' 
 '-x+1/2, -y+1, z+1/2' 
 'x+1/2, -y+1/2, -z+1/2' 
 '-x+1/2, y+1, -z+1/2' 
 '-y+3/4, -x+3/4, -z+5/4' 
 'y+3/4, x+5/4, -z+3/4' 
 'y+3/4, -x+3/4, z+5/4' 
 '-y+3/4, x+5/4, z+3/4' 
 '-x, -y, -z' 
 'x, y-1/2, -z' 
 '-x, y, z' 
 'x, -y-1/2, z' 
 'y-1/4, x-1/4, z-3/4' 
 '-y-1/4, -x-3/4, z-1/4' 
 '-y-1/4, x-1/4, -z-3/4' 
 'y-1/4, -x-3/4, -z-1/4' 
 '-x+1/2, -y+1/2, -z+1/2' 
 'x+1/2, y, -z+1/2' 
 '-x+1/2, y+1/2, z+1/2' 
 'x+1/2, -y, z+1/2' 
 'y+1/4, x+1/4, z-1/4' 
 '-y+1/4, -x-1/4, z+1/4' 
 '-y+1/4, x+1/4, -z-1/4' 
 'y+1/4, -x-1/4, -z+1/4' 
 
_cell_length_a     6.0266 
_cell_length_b     6.0266 
_cell_length_c     7.8529 
_cell_angle_alpha  90.000 
_cell_angle_beta   90.000 
_cell_angle_gamma  90.000 
 
_shelx_F_squared_multiplier     1.000 
 
loop_ 
 _refln_index_h 
 _refln_index_k 
 _refln_index_l 
 _refln_F_squared_calc 
 _refln_F_squared_meas 
 _refln_F_squared_sigma 
 _refln_observed_status 
   0   2   0    10299.83     9193.01    798.26 o 
   2   2   0    13923.00    12685.99     85.92 o 
   0   4   0    47547.21    44478.16   5816.21 o 
   2   4   0     3256.50     2749.51     99.06 o 
   4   4   0    20745.58    19009.13    150.21 o 
   0   6   0     2787.55     2600.95     70.45 o 
   2   6   0     1693.38     1596.33     85.73 o 
   4   6   0     1342.84     1335.05     36.36 o 
   0   1   1      501.63      595.29     15.99 o 
   1   2   1    16444.90    16626.72    234.51 o 
   0   3   1      258.76      246.17     18.71 o 
   2   3   1    15615.89    15388.07    790.80 o 
   1   4   1       98.96      123.08     17.61 o 
   3   4   1       55.38       -1.33     26.81 o 
   0   5   1      428.77      394.33     23.44 o 
   2   5   1     3420.91     3362.88     42.65 o 
   4   5   1      248.49      209.02     21.92 o 
   1   6   1     3824.25     3761.62     46.41 o 
   3   6   1     4088.72     4077.28     52.74 o 
   0   7   1       71.29      103.41     25.24 o 
   2   7   1     3691.20     3698.50     70.63 o 
   1   1   2     8979.41     8864.75     56.63 o 
   0   2   2     3800.55     3349.57     27.24 o 
   1   3   2     5581.10     5734.97     83.15 o 
   3   3   2     3750.47     3653.15     57.79 o 
   0   4   2       72.43       61.27     21.43 o 
   2   4   2     3350.09     3150.63     89.49 o 
   1   5   2     2526.78     2597.40     37.48 o 
   3   5   2     1856.08     1838.12     41.01 o 
   5   5   2     1042.18     1035.14     48.39 o 
   0   6   2     2489.60     2484.18     39.15 o 
   2   6   2       74.58       79.51     27.32 o 
   4   6   2     1958.96     1862.18     41.12 o 
   1   7   2     1072.93     1146.63     71.24 o 
   0   1   3    20860.69    23426.79    463.31 o 
   1   2   3        5.39       39.17     15.38 o 
   0   3   3     7912.66     8422.55    102.74 o 
   2   3   3      465.24      481.30     20.71 o 
   1   4   3     8387.43     8951.42    156.13 o 
   3   4   3     4043.44     3999.46     99.62 o 
   0   5   3     7798.82     8487.26    126.74 o 
   2   5   3       65.78       43.79     25.04 o 
   4   5   3     4388.63     4363.63     56.64 o 
   1   6   3       10.74       -8.88     27.15 o 
   3   6   3      153.82      133.60     37.08 o 
   0   7   3     1465.09     1473.74     58.95 o 
   0   0   4    15615.96    16073.29     93.46 o 
   0   2   4     4523.99     4751.91    169.39 o 
   2   2   4    45511.17    45413.68    202.43 o 
   1   3   4        2.46       67.51     21.90 o 
   0   4   4     4560.90     4922.41     85.83 o 
   2   4   4     2639.61     2654.83     63.15 o 
   4   4   4     2092.03     2119.27     59.29 o 
   1   5   4        0.81        0.06     23.93 o 
   3   5   4        2.70        5.61     26.99 o 
   0   6   4      774.87      743.95     51.93 o 
   2   6   4    11130.08    12131.00    103.56 o 
   0   1   5    10753.69    11046.54    284.94 o 
   1   2   5        6.04        2.68     22.76 o 
   0   3   5     4609.07     4859.72     48.67 o 
   2   3   5      330.03      445.63     78.59 o 
   1   4   5     5357.39     5624.17    245.94 o 
   3   4   5     2673.06     2750.44     72.16 o 
   0   5   5     5242.46     5693.48     58.37 o 
   2   5   5       35.91        7.34     33.69 o 
   4   5   5     3255.50     3324.26     55.05 o 
   1   6   5       24.57       64.17     39.97 o 
   1   1   6     2682.60     2627.62     52.97 o 
   0   2   6     2551.74     2585.14     39.31 o 
   1   3   6     1818.43     1768.18     34.28 o 
   3   3   6     1282.06     1305.01     48.97 o 
   0   4   6       28.33       64.75     43.79 o 
   2   4   6     2087.78     2220.89     40.78 o 
   1   5   6     1077.61     1100.77     74.20 o 
   3   5   6      799.50      861.71     33.65 o 
   0   6   6     1685.72     1718.10     40.03 o 
   0   1   7      290.02      255.17     21.15 o 
   1   2   7     4157.62     4094.28     99.78 o 
   0   3   7        9.88       15.70     25.99 o 
   2   3   7     4492.35     4436.36     56.25 o 
   1   4   7      183.12      207.47     24.28 o 
   3   4   7       13.98       25.96     47.83 o 
   0   5   7      401.93      434.12     25.78 o 
   0   0   8    19391.77    18190.18    150.25 o 
   0   2   8     1106.16     1110.67     80.81 o 
   2   2   8     3556.31     3469.89     72.29 o 
   1   3   8        3.11       33.43     27.60 o 
   0   4   8    10923.49    10808.00     87.75 o 
   0   1   9      198.78      176.14     26.30 o 
   1   2   9     1959.55     1780.37     41.98 o 
   0   3   9       11.62      -12.34     43.33 o 
                                                 
