# Supplementary material for: Cooperative Jahn–Teller effect and the role of strain in the tetragonal-to-cubic phase transition in MgxCu1 − xCr2O4
Source: IUCrJ. 2016 Aug 16;3(Pt 5):354–66. doi: 10.1107/S2052252516012574 (PMC5391857; doi:10.1107/S2052252516012574)
Supplement: Supplementary file 4 [file m-03-00354-sup4.zip › Cu100_673K_T.fcf]

# 
# h,k,l, Fc-squared, Fo-squared, sigma(Fo-squared) and status flag 
# 
data_Cu100_673K_T 
_shelx_title '    twina in I 41/a m d' 
_shelx_refln_list_code          4 
_shelx_F_calc_maximum      214.12 
_exptl_crystal_F_000       436.00 
_reflns_d_resolution_high  0.7959 
 
loop_ 
 _symmetry_equiv_pos_as_xyz 
 'x, y, z' 
 '-x, -y+1/2, z' 
 'x, -y, -z' 
 '-x, y+1/2, -z' 
 '-y+1/4, -x+1/4, -z+3/4' 
 'y+1/4, x+3/4, -z+1/4' 
 'y+1/4, -x+1/4, z+3/4' 
 '-y+1/4, x+3/4, z+1/4' 
 'x+1/2, y+1/2, z+1/2' 
 '-x+1/2, -y+1, z+1/2' 
 'x+1/2, -y+1/2, -z+1/2' 
 '-x+1/2, y+1, -z+1/2' 
 '-y+3/4, -x+3/4, -z+5/4' 
 'y+3/4, x+5/4, -z+3/4' 
 'y+3/4, -x+3/4, z+5/4' 
 '-y+3/4, x+5/4, z+3/4' 
 '-x, -y, -z' 
 'x, y-1/2, -z' 
 '-x, y, z' 
 'x, -y-1/2, z' 
 'y-1/4, x-1/4, z-3/4' 
 '-y-1/4, -x-3/4, z-1/4' 
 '-y-1/4, x-1/4, -z-3/4' 
 'y-1/4, -x-3/4, -z-1/4' 
 '-x+1/2, -y+1/2, -z+1/2' 
 'x+1/2, y, -z+1/2' 
 '-x+1/2, y+1/2, z+1/2' 
 'x+1/2, -y, z+1/2' 
 'y+1/4, x+1/4, z-1/4' 
 '-y+1/4, -x-1/4, z+1/4' 
 '-y+1/4, x+1/4, -z-1/4' 
 'y+1/4, -x-1/4, -z+1/4' 
 
_cell_length_a     6.0233 
_cell_length_b     6.0233 
_cell_length_c     7.8921 
_cell_angle_alpha  90.000 
_cell_angle_beta   90.000 
_cell_angle_gamma  90.000 
 
_shelx_F_squared_multiplier     1.000 
 
loop_ 
 _refln_index_h 
 _refln_index_k 
 _refln_index_l 
 _refln_F_squared_calc 
 _refln_F_squared_meas 
 _refln_F_squared_sigma 
 _refln_observed_status 
   0   2   0    10114.45     8893.31    803.99 o 
   2   2   0    13824.56    12615.00     85.73 o 
   0   4   0    45846.70    43734.91   5507.57 o 
   2   4   0     3086.75     2671.71     87.77 o 
   4   4   0    19315.68    18052.72    147.22 o 
   0   6   0     2477.50     2246.43    112.38 o 
   2   6   0     1637.08     1577.16     53.29 o 
   4   6   0     1146.07     1115.12     34.03 o 
   0   1   1      517.02      590.05     13.75 o 
   1   2   1    16342.46    17177.19    334.51 o 
   0   3   1      225.32      216.55     11.41 o 
   2   3   1    15114.73    14903.65    572.27 o 
   1   4   1      102.08       91.07     15.49 o 
   3   4   1       40.90        9.16     26.71 o 
   0   5   1      445.42      398.29     20.66 o 
   2   5   1     3191.65     3120.26     80.55 o 
   4   5   1      248.53      245.30     23.92 o 
   1   6   1     3477.70     3374.16     57.09 o 
   3   6   1     3618.77     3620.96     57.93 o 
   0   7   1       54.99       80.55     35.36 o 
   2   7   1     3308.95     3277.70     52.27 o 
   1   1   2     8880.63     8855.50     56.42 o 
   0   2   2     3742.79     3300.25     35.27 o 
   1   3   2     5356.03     5478.19     40.90 o 
   3   3   2     3499.13     3535.77     56.92 o 
   0   4   2       53.71       52.34     20.79 o 
   2   4   2     3178.21     3090.93    108.72 o 
   1   5   2     2325.69     2368.03     36.41 o 
   3   5   2     1660.91     1614.18     33.75 o 
   5   5   2      893.73      889.07     46.70 o 
   0   6   2     2299.56     2321.19     38.15 o 
   2   6   2       53.51       48.24     32.93 o 
   4   6   2     1734.29     1676.85     40.00 o 
   1   7   2      907.03      944.46     78.06 o 
   0   1   3    20244.45    26265.67   1714.20 o 
   1   2   3        3.86       27.57     15.44 o 
   0   3   3     7530.80     7807.72     50.18 o 
   2   3   3      443.22      466.88     19.78 o 
   1   4   3     7805.21     8398.47    199.04 o 
   3   4   3     3701.23     3654.18     45.40 o 
   0   5   3     7239.63     7587.83    135.70 o 
   2   5   3       57.70       35.50     57.02 o 
   4   5   3     3896.08     3908.23     53.58 o 
   1   6   3       11.26       43.08     34.68 o 
   3   6   3      140.25      103.57     28.45 o 
   0   7   3     1238.67     1266.09     90.06 o 
   0   0   4    15623.92    15608.44     91.32 o 
   0   2   4     4347.07     4545.89     72.95 o 
   2   2   4    43886.07    44635.04    201.69 o 
   1   3   4        1.13       17.84     21.98 o 
   0   4   4     4486.05     4819.72     75.72 o 
   2   4   4     2388.28     2473.87    106.18 o 
   4   4   4     2036.65     2132.78     58.40 o 
   1   5   4        0.28       -4.10     45.50 o 
   3   5   4        1.04      -27.18     27.18 o 
   0   6   4      674.61      670.35     33.31 o 
   2   6   4     9940.65    10828.88    144.72 o 
   0   1   5    10583.92    10992.69    329.90 o 
   1   2   5       17.24       28.78     37.78 o 
   0   3   5     4487.66     4695.13     88.54 o 
   2   3   5      360.33      419.62     50.10 o 
   1   4   5     5019.58     5178.29    231.45 o 
   3   4   5     2487.09     2509.83     43.20 o 
   0   5   5     4861.38     5166.82     55.32 o 
   2   5   5       18.74       75.83     25.77 o 
   4   5   5     2881.91     2925.12     85.25 o 
   1   6   5       33.00       69.56     38.67 o 
   1   1   6     2463.45     2345.96     51.23 o 
   0   2   6     2443.96     2468.74     51.39 o 
   1   3   6     1646.12     1633.19     34.07 o 
   3   3   6     1143.53     1166.02     47.28 o 
   0   4   6       20.08       26.74     24.99 o 
   2   4   6     1923.31     2012.48     39.64 o 
   1   5   6      907.10      962.31     34.93 o 
   3   5   6      662.96      680.63     32.63 o 
   0   6   6     1508.29     1553.17     50.47 o 
   0   1   7      268.28      252.61     19.89 o 
   1   2   7     3714.47     3706.55     47.60 o 
   0   3   7        8.99       20.32     53.90 o 
   2   3   7     3975.73     4000.13    222.35 o 
   1   4   7      166.15      159.08     23.58 o 
   3   4   7       13.60       71.20     28.74 o 
   0   5   7      380.08      398.22     26.09 o 
   0   0   8    17910.10    16728.88    143.12 o 
   0   2   8      953.35      923.33     32.43 o 
   2   2   8     3422.03     3354.30     71.69 o 
   1   3   8        1.34       18.75     46.39 o 
   0   4   8     9715.44     9713.74    172.12 o 
   2   4   8      414.82      423.63     45.64 o 
   0   1   9      231.36      192.12     39.39 o 
   1   2   9     1802.39     1675.30     45.90 o 
   0   3   9       25.93        3.58     30.29 o 
                                                 
