# Supplementary material for: Cooperative Jahn–Teller effect and the role of strain in the tetragonal-to-cubic phase transition in MgxCu1 − xCr2O4
Source: IUCrJ. 2016 Aug 16;3(Pt 5):354–66. doi: 10.1107/S2052252516012574 (PMC5391857; doi:10.1107/S2052252516012574)
Supplement: Supplementary file 4 [file m-03-00354-sup4.zip › Cu100_773K_T.fcf]

# 
# h,k,l, Fc-squared, Fo-squared, sigma(Fo-squared) and status flag 
# 
data_Cu100_773K_T 
_shelx_title '    twina in I 41/a m d' 
_shelx_refln_list_code          4 
_shelx_F_calc_maximum      211.54 
_exptl_crystal_F_000       436.00 
_reflns_d_resolution_high  0.7962 
 
loop_ 
 _symmetry_equiv_pos_as_xyz 
 'x, y, z' 
 '-x, -y+1/2, z' 
 'x, -y, -z' 
 '-x, y+1/2, -z' 
 '-y+1/4, -x+1/4, -z+3/4' 
 'y+1/4, x+3/4, -z+1/4' 
 'y+1/4, -x+1/4, z+3/4' 
 '-y+1/4, x+3/4, z+1/4' 
 'x+1/2, y+1/2, z+1/2' 
 '-x+1/2, -y+1, z+1/2' 
 'x+1/2, -y+1/2, -z+1/2' 
 '-x+1/2, y+1, -z+1/2' 
 '-y+3/4, -x+3/4, -z+5/4' 
 'y+3/4, x+5/4, -z+3/4' 
 'y+3/4, -x+3/4, z+5/4' 
 '-y+3/4, x+5/4, z+3/4' 
 '-x, -y, -z' 
 'x, y-1/2, -z' 
 '-x, y, z' 
 'x, -y-1/2, z' 
 'y-1/4, x-1/4, z-3/4' 
 '-y-1/4, -x-3/4, z-1/4' 
 '-y-1/4, x-1/4, -z-3/4' 
 'y-1/4, -x-3/4, -z-1/4' 
 '-x+1/2, -y+1/2, -z+1/2' 
 'x+1/2, y, -z+1/2' 
 '-x+1/2, y+1/2, z+1/2' 
 'x+1/2, -y, z+1/2' 
 'y+1/4, x+1/4, z-1/4' 
 '-y+1/4, -x-1/4, z+1/4' 
 '-y+1/4, x+1/4, -z-1/4' 
 'y+1/4, -x-1/4, -z+1/4' 
 
_cell_length_a     6.0143 
_cell_length_b     6.0143 
_cell_length_c     7.9479 
_cell_angle_alpha  90.000 
_cell_angle_beta   90.000 
_cell_angle_gamma  90.000 
 
_shelx_F_squared_multiplier     1.000 
 
loop_ 
 _refln_index_h 
 _refln_index_k 
 _refln_index_l 
 _refln_F_squared_calc 
 _refln_F_squared_meas 
 _refln_F_squared_sigma 
 _refln_observed_status 
   0   2   0    10001.20     8713.45    507.24 o 
   2   2   0    13858.78    13055.75     84.92 o 
   0   4   0    44749.10    40894.86   3603.73 o 
   2   4   0     2925.28     2507.34     86.49 o 
   4   4   0    18349.05    17847.09    143.32 o 
   0   6   0     2205.74     2062.55     75.04 o 
   2   6   0     1700.28     1661.05     66.40 o 
   4   6   0      978.83      960.49     32.79 o 
   0   1   1      552.71      614.53     21.24 o 
   1   2   1    16350.03    17479.67   1207.97 o 
   0   3   1      194.26      207.46     13.08 o 
   2   3   1    14739.98    14057.74    341.27 o 
   1   4   1      127.90      134.90     19.86 o 
   3   4   1       27.71       -4.51     26.78 o 
   0   5   1      432.40      399.14     22.03 o 
   2   5   1     3005.60     3013.52     41.36 o 
   4   5   1      260.30      215.12     22.66 o 
   1   6   1     3292.75     3078.63     51.14 o 
   3   6   1     3404.07     3305.00     49.08 o 
   0   7   1       40.64       45.01     43.96 o 
   2   7   1     2914.87     3002.20     49.87 o 
   1   1   2     8851.82     8678.04     55.22 o 
   0   2   2     3712.56     3233.63     80.54 o 
   1   3   2     5146.66     5202.92     40.11 o 
   3   3   2     3259.83     3341.61     55.79 o 
   0   4   2       75.39      100.53     28.42 o 
   2   4   2     3058.11     2972.48     48.53 o 
   1   5   2     2168.35     2192.94     49.09 o 
   3   5   2     1501.77     1534.40     34.55 o 
   5   5   2      780.99      719.42     46.15 o 
   0   6   2     2141.87     2225.45     42.17 o 
   2   6   2       74.99       67.81     27.23 o 
   4   6   2     1598.83     1508.06     39.43 o 
   1   7   2      779.43      802.85     58.82 o 
   0   1   3    19544.83    22280.97    128.34 o 
   1   2   3        1.28       25.29     15.58 o 
   0   3   3     7044.90     7394.41     48.69 o 
   2   3   3      420.72      411.08     21.26 o 
   1   4   3     7456.28     8009.16     74.73 o 
   3   4   3     3398.72     3501.36     45.17 o 
   0   5   3     6662.61     6999.98     59.41 o 
   2   5   3       60.08       21.76     25.19 o 
   4   5   3     3558.02     3496.41    103.65 o 
   1   6   3       18.19       26.66     26.93 o 
   3   6   3      166.29      160.38     27.43 o 
   0   7   3     1036.43     1026.44     57.98 o 
   0   0   4    15593.18    15711.39     89.60 o 
   0   2   4     4202.27     4413.18     49.95 o 
   2   2   4    42707.15    41995.82    187.58 o 
   1   3   4        0.25       26.26     22.15 o 
   0   4   4     4505.84     4762.11     48.33 o 
   2   4   4     2191.70     2143.90     36.60 o 
   4   4   4     2051.17     2186.65     59.22 o 
   1   5   4        0.17        2.04     46.66 o 
   3   5   4        0.41       11.46     26.62 o 
   0   6   4      609.23      558.22     45.90 o 
   2   6   4     9219.04     9976.99    104.64 o 
   0   1   5    10698.04    10908.76    128.33 o 
   1   2   5       43.55       59.63     22.76 o 
   0   3   5     4547.35     4712.17     70.09 o 
   2   3   5      400.23      408.78     23.32 o 
   1   4   5     4888.97     5061.12     53.24 o 
   3   4   5     2406.90     2429.65     44.34 o 
   0   5   5     4496.85     4905.42     54.96 o 
   2   5   5        4.89       71.66     45.98 o 
   4   5   5     2609.34     2704.69     51.45 o 
   1   6   5       51.16       49.72     32.47 o 
   1   1   6     2284.45     2209.58     49.88 o 
   0   2   6     2433.56     2331.73     69.36 o 
   1   3   6     1533.78     1517.87     77.32 o 
   3   3   6     1065.79     1086.68     47.60 o 
   0   4   6       28.02       21.53     25.35 o 
   2   4   6     1845.84     2019.68     43.69 o 
   1   5   6      772.98      773.48     30.35 o 
   3   5   6      565.10      609.04     33.02 o 
   0   6   6     1394.77     1414.29     52.62 o 
   0   1   7      226.99      225.17     22.24 o 
   1   2   7     3321.25     3207.60     81.74 o 
   0   3   7        3.14       46.76     42.38 o 
   2   3   7     3575.55     3686.80    255.69 o 
   1   4   7      162.49      156.97     31.58 o 
   3   4   7       10.92       -1.26     29.63 o 
   0   5   7      339.64      358.03     27.66 o 
   2   5   7      942.46      915.82     34.50 o 
   0   0   8    16757.97    15607.99    136.20 o 
   0   2   8      850.73      827.96     32.12 o 
   2   2   8     3292.82     3130.50     69.64 o 
   1   3   8        0.32       27.10     35.39 o 
   0   4   8     8872.65     8908.18    284.03 o 
   2   4   8      357.16      455.84     69.09 o 
   0   1   9      280.85      245.68     69.30 o 
   1   2   9     1779.79     1682.79     52.50 o 
   0   3   9       56.74       54.77     45.54 o 
                                                 
