# Supplementary material for: Cooperative Jahn–Teller effect and the role of strain in the tetragonal-to-cubic phase transition in MgxCu1 − xCr2O4
Source: IUCrJ. 2016 Aug 16;3(Pt 5):354–66. doi: 10.1107/S2052252516012574 (PMC5391857; doi:10.1107/S2052252516012574)
Supplement: Supplementary file 4 [file m-03-00354-sup4.zip › Cu100_803K_T.fcf]

# 
# h,k,l, Fc-squared, Fo-squared, sigma(Fo-squared) and status flag 
# 
data_Cu100_803K_T 
_shelx_title '    twina in I 41/a m d' 
_shelx_refln_list_code          4 
_shelx_F_calc_maximum      210.83 
_exptl_crystal_F_000       436.00 
_reflns_d_resolution_high  0.7973 
 
loop_ 
 _symmetry_equiv_pos_as_xyz 
 'x, y, z' 
 '-x, -y+1/2, z' 
 'x, -y, -z' 
 '-x, y+1/2, -z' 
 '-y+1/4, -x+1/4, -z+3/4' 
 'y+1/4, x+3/4, -z+1/4' 
 'y+1/4, -x+1/4, z+3/4' 
 '-y+1/4, x+3/4, z+1/4' 
 'x+1/2, y+1/2, z+1/2' 
 '-x+1/2, -y+1, z+1/2' 
 'x+1/2, -y+1/2, -z+1/2' 
 '-x+1/2, y+1, -z+1/2' 
 '-y+3/4, -x+3/4, -z+5/4' 
 'y+3/4, x+5/4, -z+3/4' 
 'y+3/4, -x+3/4, z+5/4' 
 '-y+3/4, x+5/4, z+3/4' 
 '-x, -y, -z' 
 'x, y-1/2, -z' 
 '-x, y, z' 
 'x, -y-1/2, z' 
 'y-1/4, x-1/4, z-3/4' 
 '-y-1/4, -x-3/4, z-1/4' 
 '-y-1/4, x-1/4, -z-3/4' 
 'y-1/4, -x-3/4, -z-1/4' 
 '-x+1/2, -y+1/2, -z+1/2' 
 'x+1/2, y, -z+1/2' 
 '-x+1/2, y+1/2, z+1/2' 
 'x+1/2, -y, z+1/2' 
 'y+1/4, x+1/4, z-1/4' 
 '-y+1/4, -x-1/4, z+1/4' 
 '-y+1/4, x+1/4, -z-1/4' 
 'y+1/4, -x-1/4, -z+1/4' 
 
_cell_length_a     6.0072 
_cell_length_b     6.0072 
_cell_length_c     7.9793 
_cell_angle_alpha  90.000 
_cell_angle_beta   90.000 
_cell_angle_gamma  90.000 
 
_shelx_F_squared_multiplier     1.000 
 
loop_ 
 _refln_index_h 
 _refln_index_k 
 _refln_index_l 
 _refln_F_squared_calc 
 _refln_F_squared_meas 
 _refln_F_squared_sigma 
 _refln_observed_status 
   0   2   0     9908.00     9463.95    248.13 o 
   2   2   0    13953.15    13066.40     86.31 o 
   0   4   0    44451.20    42484.32   2267.60 o 
   2   4   0     2873.57     2393.89     82.12 o 
   4   4   0    18133.74    17448.68    143.35 o 
   0   6   0     2099.33     1893.32     47.41 o 
   2   6   0     1762.87     1727.06     77.30 o 
   4   6   0      921.06      954.70     34.10 o 
   0   1   1      542.30      662.13     32.67 o 
   1   2   1    16288.36    16783.15    413.96 o 
   0   3   1      186.62      213.88     58.64 o 
   2   3   1    14593.29    14065.16    340.55 o 
   1   4   1      133.57      131.02     23.34 o 
   3   4   1       22.21       37.21     44.59 o 
   0   5   1      457.31      420.48     22.17 o 
   2   5   1     2927.73     2963.82     41.78 o 
   4   5   1      278.04      247.90     62.28 o 
   1   6   1     3218.29     3018.45     76.52 o 
   3   6   1     3306.98     3100.12    141.28 o 
   0   7   1       37.20       22.05     26.17 o 
   2   7   1     2875.39     2803.34     57.69 o 
   1   1   2     8781.37     9031.11     56.56 o 
   0   2   2     3667.96     3226.94     67.84 o 
   1   3   2     5098.84     5144.86     40.53 o 
   3   3   2     3218.35     3104.50     56.58 o 
   0   4   2       65.11       73.74     21.19 o 
   2   4   2     3007.04     2886.38     79.54 o 
   1   5   2     2087.50     2101.24     50.94 o 
   3   5   2     1441.27     1473.01     34.54 o 
   5   5   2      729.92      760.30     50.47 o 
   0   6   2     2109.77     2105.12     38.91 o 
   2   6   2       65.82      115.85     26.52 o 
   4   6   2     1561.59     1546.19     56.88 o 
   1   7   2      732.56      761.17     30.80 o 
   0   1   3    19577.28    25123.64   1622.44 o 
   1   2   3        1.86       30.12     35.90 o 
   0   3   3     7047.06     7442.50     49.42 o 
   2   3   3      428.22      451.60     22.25 o 
   1   4   3     7315.32     7752.06     81.29 o 
   3   4   3     3332.61     3400.26     44.83 o 
   0   5   3     6594.18     6774.78    326.94 o 
   2   5   3       52.29       52.13     25.20 o 
   4   5   3     3462.56     3357.03     52.43 o 
   1   6   3       19.26        5.48     56.71 o 
   3   6   3      165.24       98.68     28.95 o 
   0   7   3      994.76      999.99     66.61 o 
   0   0   4    15693.86    16037.29     91.65 o 
   0   2   4     4189.92     4286.61    137.61 o 
   2   2   4    42614.53    42931.66    191.26 o 
   1   3   4        0.07       -4.49     22.71 o 
   0   4   4     4569.55     4964.19     49.70 o 
   2   4   4     2125.88     2082.82     36.75 o 
   4   4   4     2108.15     2243.34     63.33 o 
   1   5   4        0.00      -25.84     25.84 o 
   3   5   4        0.01       36.93     41.15 o 
   0   6   4      584.87      594.76     29.66 o 
   2   6   4     9052.06     9713.01    163.33 o 
   0   1   5    10585.13    10956.58     62.46 o 
   1   2   5       40.12       42.95     42.77 o 
   0   3   5     4426.43     4710.71     57.65 o 
   2   3   5      405.69      383.18     43.09 o 
   1   4   5     4826.72     5025.56     53.66 o 
   3   4   5     2347.74     2426.64     49.30 o 
   0   5   5     4451.15     4765.03     54.74 o 
   2   5   5        5.64       27.53     26.46 o 
   4   5   5     2575.62     2629.70     51.37 o 
   1   6   5       58.41       78.31     47.34 o 
   1   1   6     2298.66     2173.63     51.08 o 
   0   2   6     2319.50     2308.05     75.89 o 
   1   3   6     1494.58     1529.01    137.24 o 
   3   3   6     1007.71     1085.88     47.35 o 
   0   4   6       24.57       -6.72     25.70 o 
   2   4   6     1764.34     1963.29     41.58 o 
   1   5   6      759.01      771.79     35.57 o 
   3   5   6      538.71      549.41     73.80 o 
   0   6   6     1340.12     1329.52     37.99 o 
   0   1   7      228.26      231.98     42.36 o 
   1   2   7     3282.50     3208.13     46.11 o 
   0   3   7        3.86        4.77     26.03 o 
   2   3   7     3515.58     3622.13     53.81 o 
   1   4   7      154.47       98.62     28.80 o 
   3   4   7       10.42       37.40     29.59 o 
   0   5   7      349.53      418.72     26.79 o 
   2   5   7      912.36      893.69     34.44 o 
   0   0   8    16691.68    15239.46    138.26 o 
   0   2   8      836.74      795.14     32.82 o 
   2   2   8     3299.51     3226.76     72.51 o 
   1   3   8        0.06       19.55     41.61 o 
   0   4   8     8755.34     8715.91     95.16 o 
   2   4   8      344.87      324.31     30.26 o 
   0   1   9      264.30      195.99     40.29 o 
   1   2   9     1708.45     1644.48     43.82 o 
   0   3   9       45.14        1.08     30.87 o 
                                                 
