# Supplementary material for: Cooperative Jahn–Teller effect and the role of strain in the tetragonal-to-cubic phase transition in MgxCu1 − xCr2O4
Source: IUCrJ. 2016 Aug 16;3(Pt 5):354–66. doi: 10.1107/S2052252516012574 (PMC5391857; doi:10.1107/S2052252516012574)
Supplement: Supplementary file 4 [file m-03-00354-sup4.zip › Cu100_973K_C.cif]

 
data_Cu100_973K_C
 
_audit_creation_method            SHELXL-97
_chemical_name_systematic
;
 ?
;
_chemical_name_common             ?
_chemical_melting_point           ?
_chemical_formula_moiety          ?
_chemical_formula_sum
 'Cr2 Cu O4'
_chemical_formula_weight          231.54
 
loop_
 _atom_type_symbol
 _atom_type_description
 _atom_type_scat_dispersion_real
 _atom_type_scat_dispersion_imag
 _atom_type_scat_source
 'O'  'O'   0.0106   0.0060
 'International Tables Vol C Tables 4.2.6.8 and 6.1.1.4'
 'Cr'  'Cr'   0.3209   0.6236
 'International Tables Vol C Tables 4.2.6.8 and 6.1.1.4'
 'Cu'  'Cu'   0.3201   1.2651
 'International Tables Vol C Tables 4.2.6.8 and 6.1.1.4'
 
_symmetry_cell_setting            cubic 
_symmetry_space_group_name_H-M    'F d -3 m' 
 
loop_
 _symmetry_equiv_pos_as_xyz
 'x, y, z'
 'x, -y+1/4, -z+1/4'
 '-x+3/4, -y+1/4, z+1/2'
 '-x+3/4, y, -z+3/4'
 '-y, x+1/4, z+1/4'
 'y+3/4, x+1/4, -z+1/2'
 'y+3/4, -x, z+3/4'
 '-y, -x, -z'
 'y, z, x'
 '-y+3/4, -z+1/4, x+1/2'
 'y, -z+1/4, -x+1/4'
 '-y+3/4, z, -x+3/4'
 '-z, y+1/4, x+1/4'
 '-z, -y, -x'
 'z+3/4, -y, x+3/4'
 'z+3/4, y+1/4, -x+1/2'
 'z, x, y'
 '-z+1/4, x+1/2, -y+3/4'
 '-z+1/4, -x+1/4, y'
 'z, -x+3/4, -y+3/4'
 '-x, -z, -y'
 '-x, z+3/4, y+3/4'
 'x+1/4, -z+1/2, y+3/4'
 'x+3/4, z+1/4, -y+1/2'
 'x, y+1/2, z+1/2'
 'x, -y+3/4, -z+3/4'
 '-x+3/4, -y+3/4, z+1'
 '-x+3/4, y+1/2, -z+5/4'
 '-y, x+3/4, z+3/4'
 'y+3/4, x+3/4, -z+1'
 'y+3/4, -x+1/2, z+5/4'
 '-y, -x+1/2, -z+1/2'
 'y, z+1/2, x+1/2'
 '-y+3/4, -z+3/4, x+1'
 'y, -z+3/4, -x+3/4'
 '-y+3/4, z+1/2, -x+5/4'
 '-z, y+3/4, x+3/4'
 '-z, -y+1/2, -x+1/2'
 'z+3/4, -y+1/2, x+5/4'
 'z+3/4, y+3/4, -x+1'
 'z, x+1/2, y+1/2'
 '-z+1/4, x+1, -y+5/4'
 '-z+1/4, -x+3/4, y+1/2'
 'z, -x+5/4, -y+5/4'
 '-x, -z+1/2, -y+1/2'
 '-x, z+5/4, y+5/4'
 'x+1/4, -z+1, y+5/4'
 'x+3/4, z+3/4, -y+1'
 'x+1/2, y, z+1/2'
 'x+1/2, -y+1/4, -z+3/4'
 '-x+5/4, -y+1/4, z+1'
 '-x+5/4, y, -z+5/4'
 '-y+1/2, x+1/4, z+3/4'
 'y+5/4, x+1/4, -z+1'
 'y+5/4, -x, z+5/4'
 '-y+1/2, -x, -z+1/2'
 'y+1/2, z, x+1/2'
 '-y+5/4, -z+1/4, x+1'
 'y+1/2, -z+1/4, -x+3/4'
 '-y+5/4, z, -x+5/4'
 '-z+1/2, y+1/4, x+3/4'
 '-z+1/2, -y, -x+1/2'
 'z+5/4, -y, x+5/4'
 'z+5/4, y+1/4, -x+1'
 'z+1/2, x, y+1/2'
 '-z+3/4, x+1/2, -y+5/4'
 '-z+3/4, -x+1/4, y+1/2'
 'z+1/2, -x+3/4, -y+5/4'
 '-x+1/2, -z, -y+1/2'
 '-x+1/2, z+3/4, y+5/4'
 'x+3/4, -z+1/2, y+5/4'
 'x+5/4, z+1/4, -y+1'
 'x+1/2, y+1/2, z'
 'x+1/2, -y+3/4, -z+1/4'
 '-x+5/4, -y+3/4, z+1/2'
 '-x+5/4, y+1/2, -z+3/4'
 '-y+1/2, x+3/4, z+1/4'
 'y+5/4, x+3/4, -z+1/2'
 'y+5/4, -x+1/2, z+3/4'
 '-y+1/2, -x+1/2, -z'
 'y+1/2, z+1/2, x'
 '-y+5/4, -z+3/4, x+1/2'
 'y+1/2, -z+3/4, -x+1/4'
 '-y+5/4, z+1/2, -x+3/4'
 '-z+1/2, y+3/4, x+1/4'
 '-z+1/2, -y+1/2, -x'
 'z+5/4, -y+1/2, x+3/4'
 'z+5/4, y+3/4, -x+1/2'
 'z+1/2, x+1/2, y'
 '-z+3/4, x+1, -y+3/4'
 '-z+3/4, -x+3/4, y'
 'z+1/2, -x+5/4, -y+3/4'
 '-x+1/2, -z+1/2, -y'
 '-x+1/2, z+5/4, y+3/4'
 'x+3/4, -z+1, y+3/4'
 'x+5/4, z+3/4, -y+1/2'
 '-x, -y, -z'
 '-x, y-1/4, z-1/4'
 'x-3/4, y-1/4, -z-1/2'
 'x-3/4, -y, z-3/4'
 'y, -x-1/4, -z-1/4'
 '-y-3/4, -x-1/4, z-1/2'
 '-y-3/4, x, -z-3/4'
 'y, x, z'
 '-y, -z, -x'
 'y-3/4, z-1/4, -x-1/2'
 '-y, z-1/4, x-1/4'
 'y-3/4, -z, x-3/4'
 'z, -y-1/4, -x-1/4'
 'z, y, x'
 '-z-3/4, y, -x-3/4'
 '-z-3/4, -y-1/4, x-1/2'
 '-z, -x, -y'
 'z-1/4, -x-1/2, y-3/4'
 'z-1/4, x-1/4, -y'
 '-z, x-3/4, y-3/4'
 'x, z, y'
 'x, -z-3/4, -y-3/4'
 '-x-1/4, z-1/2, -y-3/4'
 '-x-3/4, -z-1/4, y-1/2'
 '-x, -y+1/2, -z+1/2'
 '-x, y+1/4, z+1/4'
 'x-3/4, y+1/4, -z'
 'x-3/4, -y+1/2, z-1/4'
 'y, -x+1/4, -z+1/4'
 '-y-3/4, -x+1/4, z'
 '-y-3/4, x+1/2, -z-1/4'
 'y, x+1/2, z+1/2'
 '-y, -z+1/2, -x+1/2'
 'y-3/4, z+1/4, -x'
 '-y, z+1/4, x+1/4'
 'y-3/4, -z+1/2, x-1/4'
 'z, -y+1/4, -x+1/4'
 'z, y+1/2, x+1/2'
 '-z-3/4, y+1/2, -x-1/4'
 '-z-3/4, -y+1/4, x'
 '-z, -x+1/2, -y+1/2'
 'z-1/4, -x, y-1/4'
 'z-1/4, x+1/4, -y+1/2'
 '-z, x-1/4, y-1/4'
 'x, z+1/2, y+1/2'
 'x, -z-1/4, -y-1/4'
 '-x-1/4, z, -y-1/4'
 '-x-3/4, -z+1/4, y'
 '-x+1/2, -y, -z+1/2'
 '-x+1/2, y-1/4, z+1/4'
 'x-1/4, y-1/4, -z'
 'x-1/4, -y, z-1/4'
 'y+1/2, -x-1/4, -z+1/4'
 '-y-1/4, -x-1/4, z'
 '-y-1/4, x, -z-1/4'
 'y+1/2, x, z+1/2'
 '-y+1/2, -z, -x+1/2'
 'y-1/4, z-1/4, -x'
 '-y+1/2, z-1/4, x+1/4'
 'y-1/4, -z, x-1/4'
 'z+1/2, -y-1/4, -x+1/4'
 'z+1/2, y, x+1/2'
 '-z-1/4, y, -x-1/4'
 '-z-1/4, -y-1/4, x'
 '-z+1/2, -x, -y+1/2'
 'z+1/4, -x-1/2, y-1/4'
 'z+1/4, x-1/4, -y+1/2'
 '-z+1/2, x-3/4, y-1/4'
 'x+1/2, z, y+1/2'
 'x+1/2, -z-3/4, -y-1/4'
 '-x+1/4, z-1/2, -y-1/4'
 '-x-1/4, -z-1/4, y'
 '-x+1/2, -y+1/2, -z'
 '-x+1/2, y+1/4, z-1/4'
 'x-1/4, y+1/4, -z-1/2'
 'x-1/4, -y+1/2, z-3/4'
 'y+1/2, -x+1/4, -z-1/4'
 '-y-1/4, -x+1/4, z-1/2'
 '-y-1/4, x+1/2, -z-3/4'
 'y+1/2, x+1/2, z'
 '-y+1/2, -z+1/2, -x'
 'y-1/4, z+1/4, -x-1/2'
 '-y+1/2, z+1/4, x-1/4'
 'y-1/4, -z+1/2, x-3/4'
 'z+1/2, -y+1/4, -x-1/4'
 'z+1/2, y+1/2, x'
 '-z-1/4, y+1/2, -x-3/4'
 '-z-1/4, -y+1/4, x-1/2'
 '-z+1/2, -x+1/2, -y'
 'z+1/4, -x, y-3/4'
 'z+1/4, x+1/4, -y'
 '-z+1/2, x-1/4, y-3/4'
 'x+1/2, z+1/2, y'
 'x+1/2, -z-1/4, -y-3/4'
 '-x+1/4, z, -y-3/4'
 '-x-1/4, -z+1/4, y-1/2'
 
_cell_length_a                    8.3505(9)
_cell_length_b                    8.3505(9)
_cell_length_c                    8.3505(9)
_cell_angle_alpha                 90.00
_cell_angle_beta                  90.00
_cell_angle_gamma                 90.00
_cell_volume                      582.29(11)
_cell_formula_units_Z             8
_cell_measurement_temperature     293(2)
_cell_measurement_reflns_used     ?
_cell_measurement_theta_min       ?
_cell_measurement_theta_max       ?
 
_exptl_crystal_description        ?
_exptl_crystal_colour             ?
_exptl_crystal_size_max           ?
_exptl_crystal_size_mid           ?
_exptl_crystal_size_min           ?
_exptl_crystal_density_meas       ?
_exptl_crystal_density_diffrn     5.282
_exptl_crystal_density_method     'not measured'
_exptl_crystal_F_000              872
_exptl_absorpt_coefficient_mu     14.385
_exptl_absorpt_correction_type    ?
_exptl_absorpt_correction_T_min   ?
_exptl_absorpt_correction_T_max   ?
_exptl_absorpt_process_details    ?
 
_exptl_special_details
;
 ?
;
 
_diffrn_ambient_temperature       293(2)
_diffrn_radiation_wavelength      0.71073
_diffrn_radiation_type            MoK\a
_diffrn_radiation_source          'fine-focus sealed tube'
_diffrn_radiation_monochromator   graphite
_diffrn_measurement_device_type   ?
_diffrn_measurement_method        ?
_diffrn_detector_area_resol_mean  ?
_diffrn_standards_number          ?
_diffrn_standards_interval_count  ?
_diffrn_standards_interval_time   ?
_diffrn_standards_decay_%         ?
_diffrn_reflns_number             148
_diffrn_reflns_av_R_equivalents   0.2140
_diffrn_reflns_av_sigmaI/netI     0.1149
_diffrn_reflns_limit_h_min        0
_diffrn_reflns_limit_h_max        10
_diffrn_reflns_limit_k_min        0
_diffrn_reflns_limit_k_max        10
_diffrn_reflns_limit_l_min        0
_diffrn_reflns_limit_l_max        10
_diffrn_reflns_theta_min          4.23
_diffrn_reflns_theta_max          26.25
_reflns_number_total              45
_reflns_number_gt                 37
_reflns_threshold_expression      >2\s(I)
 
_computing_data_collection        ?
_computing_cell_refinement        ?
_computing_data_reduction         ?
_computing_structure_solution     ?
_computing_structure_refinement   'SHELXL-97 (Sheldrick, 2008)'
_computing_molecular_graphics     ?
_computing_publication_material   ?
 
_refine_special_details
;
 Refinement of F^2^ against ALL reflections.  The weighted R-factor wR and
 goodness of fit S are based on F^2^, conventional R-factors R are based
 on F, with F set to zero for negative F^2^. The threshold expression of
 F^2^ > 2\s(F^2^) is used only for calculating R-factors(gt) etc. and is
 not relevant to the choice of reflections for refinement.  R-factors based
 on F^2^ are statistically about twice as large as those based on F, and R-
 factors based on ALL data will be even larger.
;
 
_refine_ls_structure_factor_coef  Fsqd
_refine_ls_matrix_type            full
_refine_ls_weighting_scheme       calc
_refine_ls_weighting_details
 'calc w=1/[\s^2^(Fo^2^)+(0.0333P)^2^+0.0000P] where P=(Fo^2^+2Fc^2^)/3'
_atom_sites_solution_primary      direct
_atom_sites_solution_secondary    difmap
_atom_sites_solution_hydrogens    ? 
_refine_ls_hydrogen_treatment     ? 
_refine_ls_extinction_method      SHELXL
_refine_ls_extinction_coef        0.006(2)
_refine_ls_extinction_expression
 'Fc^*^=kFc[1+0.001xFc^2^\l^3^/sin(2\q)]^-1/4^'
_refine_ls_number_reflns          45
_refine_ls_number_parameters      8
_refine_ls_number_restraints      0
_refine_ls_R_factor_all           0.0768
_refine_ls_R_factor_gt            0.0705
_refine_ls_wR_factor_ref          0.1050
_refine_ls_wR_factor_gt           0.1021
_refine_ls_goodness_of_fit_ref    1.422
_refine_ls_restrained_S_all       1.422
_refine_ls_shift/su_max           0.000
_refine_ls_shift/su_mean          0.000
 
loop_
 _atom_site_label
 _atom_site_type_symbol
 _atom_site_fract_x
 _atom_site_fract_y
 _atom_site_fract_z
 _atom_site_U_iso_or_equiv
 _atom_site_adp_type
 _atom_site_occupancy
 _atom_site_symmetry_multiplicity
 _atom_site_calc_flag
 _atom_site_refinement_flags
 _atom_site_disorder_assembly
 _atom_site_disorder_group
Cu Cu 0.3750 0.3750 0.3750 0.0258(16) Uani 1 24 d S . .
Cr Cr 0.0000 0.0000 0.0000 0.0125(14) Uani 1 12 d S . .
O01 O 0.2374(6) 0.2374(6) 0.2374(6) 0.012(2) Uani 1 6 d S . .
 
loop_
 _atom_site_aniso_label
 _atom_site_aniso_U_11
 _atom_site_aniso_U_22
 _atom_site_aniso_U_33
 _atom_site_aniso_U_23
 _atom_site_aniso_U_13
 _atom_site_aniso_U_12
Cu 0.0258(16) 0.0258(16) 0.0258(16) 0.000 0.000 0.000
Cr 0.0125(14) 0.0125(14) 0.0125(14) -0.0006(9) -0.0006(9) -0.0006(9)
O01 0.012(2) 0.012(2) 0.012(2) 0.003(3) 0.003(3) 0.003(3)
 
_geom_special_details
;
 All s.u.'s (except the s.u. in the dihedral angle between two l.s. planes)
 are estimated using the full covariance matrix.  The cell s.u.'s are taken
 into account individually in the estimation of s.u.'s in distances, angles
 and torsion angles; correlations between s.u.'s in cell parameters are only
 used when they are defined by crystal symmetry.  An approximate (isotropic)
 treatment of cell s.u.'s is used for estimating s.u.'s involving l.s. planes.
;
 
loop_
 _geom_bond_atom_site_label_1
 _geom_bond_atom_site_label_2
 _geom_bond_distance
 _geom_bond_site_symmetry_2
 _geom_bond_publ_flag
Cu O01 1.990(9) . ?
Cu O01 1.990(9) 27_554 ?
Cu O01 1.990(9) 4 ?
Cu O01 1.990(9) 26 ?
Cr O01 1.988(5) 52_454 ?
Cr O01 1.988(5) 2 ?
Cr O01 1.988(5) 148 ?
Cr O01 1.988(5) 147 ?
Cr O01 1.988(5) 98 ?
Cr O01 1.988(5) 51_454 ?
Cr Cr 2.9523(3) 27_444 ?
Cr Cr 2.9523(3) 26_544 ?
Cr Cr 2.9523(3) 4_454 ?
Cr Cr 2.9523(3) 52_454 ?
Cr Cr 2.9523(3) 51_454 ?
Cr Cr 2.9523(3) 2 ?
O01 Cr 1.988(5) 52_454 ?
O01 Cr 1.988(5) 51_454 ?
O01 Cr 1.988(5) 2 ?
 
loop_
 _geom_angle_atom_site_label_1
 _geom_angle_atom_site_label_2
 _geom_angle_atom_site_label_3
 _geom_angle
 _geom_angle_site_symmetry_1
 _geom_angle_site_symmetry_3
 _geom_angle_publ_flag
O01 Cu O01 109.471(1) . 27_554 ?
O01 Cu O01 109.5 . 4 ?
O01 Cu O01 109.471(1) 27_554 4 ?
O01 Cu O01 109.5 . 26 ?
O01 Cu O01 109.5 27_554 26 ?
O01 Cu O01 109.5 4 26 ?
O01 Cr O01 83.8(3) 52_454 2 ?
O01 Cr O01 180.0(3) 52_454 148 ?
O01 Cr O01 96.2(3) 2 148 ?
O01 Cr O01 96.2(3) 52_454 147 ?
O01 Cr O01 96.2(3) 2 147 ?
O01 Cr O01 83.8(3) 148 147 ?
O01 Cr O01 96.2(3) 52_454 98 ?
O01 Cr O01 180.0 2 98 ?
O01 Cr O01 83.8(3) 148 98 ?
O01 Cr O01 83.8(3) 147 98 ?
O01 Cr O01 83.8(3) 52_454 51_454 ?
O01 Cr O01 83.8(3) 2 51_454 ?
O01 Cr O01 96.2(3) 148 51_454 ?
O01 Cr O01 180.0(3) 147 51_454 ?
O01 Cr O01 96.2(3) 98 51_454 ?
O01 Cr Cr 137.95(15) 52_454 27_444 ?
O01 Cr Cr 137.95(15) 2 27_444 ?
O01 Cr Cr 42.05(15) 148 27_444 ?
O01 Cr Cr 85.7(2) 147 27_444 ?
O01 Cr Cr 42.05(15) 98 27_444 ?
O01 Cr Cr 94.3(2) 51_454 27_444 ?
O01 Cr Cr 137.95(15) 52_454 26_544 ?
O01 Cr Cr 94.3(2) 2 26_544 ?
O01 Cr Cr 42.05(15) 148 26_544 ?
O01 Cr Cr 42.05(15) 147 26_544 ?
O01 Cr Cr 85.7(2) 98 26_544 ?
O01 Cr Cr 137.95(15) 51_454 26_544 ?
Cr Cr Cr 60.0 27_444 26_544 ?
O01 Cr Cr 94.3(2) 52_454 4_454 ?
O01 Cr Cr 137.95(15) 2 4_454 ?
O01 Cr Cr 85.7(2) 148 4_454 ?
O01 Cr Cr 42.05(15) 147 4_454 ?
O01 Cr Cr 42.05(15) 98 4_454 ?
O01 Cr Cr 137.95(15) 51_454 4_454 ?
Cr Cr Cr 60.0 27_444 4_454 ?
Cr Cr Cr 60.0 26_544 4_454 ?
O01 Cr Cr 85.7(2) 52_454 52_454 ?
O01 Cr Cr 42.05(15) 2 52_454 ?
O01 Cr Cr 94.3(2) 148 52_454 ?
O01 Cr Cr 137.95(15) 147 52_454 ?
O01 Cr Cr 137.95(15) 98 52_454 ?
O01 Cr Cr 42.05(15) 51_454 52_454 ?
Cr Cr Cr 120.0 27_444 52_454 ?
Cr Cr Cr 120.0 26_544 52_454 ?
Cr Cr Cr 180.0 4_454 52_454 ?
O01 Cr Cr 42.05(15) 52_454 51_454 ?
O01 Cr Cr 42.05(15) 2 51_454 ?
O01 Cr Cr 137.95(15) 148 51_454 ?
O01 Cr Cr 94.3(2) 147 51_454 ?
O01 Cr Cr 137.95(15) 98 51_454 ?
O01 Cr Cr 85.7(2) 51_454 51_454 ?
Cr Cr Cr 180.0 27_444 51_454 ?
Cr Cr Cr 120.0 26_544 51_454 ?
Cr Cr Cr 120.0 4_454 51_454 ?
Cr Cr Cr 60.0 52_454 51_454 ?
O01 Cr Cr 42.05(15) 52_454 2 ?
O01 Cr Cr 85.7(2) 2 2 ?
O01 Cr Cr 137.95(15) 148 2 ?
O01 Cr Cr 137.95(15) 147 2 ?
O01 Cr Cr 94.3(2) 98 2 ?
O01 Cr Cr 42.05(15) 51_454 2 ?
Cr Cr Cr 120.0 27_444 2 ?
Cr Cr Cr 180.0 26_544 2 ?
Cr Cr Cr 120.0 4_454 2 ?
Cr Cr Cr 60.0 52_454 2 ?
Cr Cr Cr 60.0 51_454 2 ?
Cr O01 Cr 95.9(3) 52_454 51_454 ?
Cr O01 Cr 95.9(3) 52_454 2 ?
Cr O01 Cr 95.9(3) 51_454 2 ?
Cr O01 Cu 121.0(2) 52_454 . ?
Cr O01 Cu 121.0(2) 51_454 . ?
Cr O01 Cu 121.0(2) 2 . ?
 
_diffrn_measured_fraction_theta_max    1.000
_diffrn_reflns_theta_full              26.25
_diffrn_measured_fraction_theta_full   1.000
_refine_diff_density_max    3.251
_refine_diff_density_min   -1.014
_refine_diff_density_rms    0.450
