# Supplementary material for: Cooperative Jahn–Teller effect and the role of strain in the tetragonal-to-cubic phase transition in MgxCu1 − xCr2O4
Source: IUCrJ. 2016 Aug 16;3(Pt 5):354–66. doi: 10.1107/S2052252516012574 (PMC5391857; doi:10.1107/S2052252516012574)
Supplement: Supplementary file 4 [file m-03-00354-sup4.zip › Cu100_973K_C.fcf]

#
# h,k,l, Fc-squared, Fo-squared, sigma(Fo-squared) and status flag
#
data_Cu100_973K_C
_shelx_title ' cucr13ht_700_psi in F d -3 m'
_shelx_refln_list_code          4
_shelx_F_calc_maximum      416.14
_exptl_crystal_F_000       872.00
_reflns_d_resolution_high  0.8035
 
loop_
 _symmetry_equiv_pos_as_xyz
 'x, y, z'
 'x, -y+1/4, -z+1/4'
 '-x+3/4, -y+1/4, z+1/2'
 '-x+3/4, y, -z+3/4'
 '-y, x+1/4, z+1/4'
 'y+3/4, x+1/4, -z+1/2'
 'y+3/4, -x, z+3/4'
 '-y, -x, -z'
 'y, z, x'
 '-y+3/4, -z+1/4, x+1/2'
 'y, -z+1/4, -x+1/4'
 '-y+3/4, z, -x+3/4'
 '-z, y+1/4, x+1/4'
 '-z, -y, -x'
 'z+3/4, -y, x+3/4'
 'z+3/4, y+1/4, -x+1/2'
 'z, x, y'
 '-z+1/4, x+1/2, -y+3/4'
 '-z+1/4, -x+1/4, y'
 'z, -x+3/4, -y+3/4'
 '-x, -z, -y'
 '-x, z+3/4, y+3/4'
 'x+1/4, -z+1/2, y+3/4'
 'x+3/4, z+1/4, -y+1/2'
 'x, y+1/2, z+1/2'
 'x, -y+3/4, -z+3/4'
 '-x+3/4, -y+3/4, z+1'
 '-x+3/4, y+1/2, -z+5/4'
 '-y, x+3/4, z+3/4'
 'y+3/4, x+3/4, -z+1'
 'y+3/4, -x+1/2, z+5/4'
 '-y, -x+1/2, -z+1/2'
 'y, z+1/2, x+1/2'
 '-y+3/4, -z+3/4, x+1'
 'y, -z+3/4, -x+3/4'
 '-y+3/4, z+1/2, -x+5/4'
 '-z, y+3/4, x+3/4'
 '-z, -y+1/2, -x+1/2'
 'z+3/4, -y+1/2, x+5/4'
 'z+3/4, y+3/4, -x+1'
 'z, x+1/2, y+1/2'
 '-z+1/4, x+1, -y+5/4'
 '-z+1/4, -x+3/4, y+1/2'
 'z, -x+5/4, -y+5/4'
 '-x, -z+1/2, -y+1/2'
 '-x, z+5/4, y+5/4'
 'x+1/4, -z+1, y+5/4'
 'x+3/4, z+3/4, -y+1'
 'x+1/2, y, z+1/2'
 'x+1/2, -y+1/4, -z+3/4'
 '-x+5/4, -y+1/4, z+1'
 '-x+5/4, y, -z+5/4'
 '-y+1/2, x+1/4, z+3/4'
 'y+5/4, x+1/4, -z+1'
 'y+5/4, -x, z+5/4'
 '-y+1/2, -x, -z+1/2'
 'y+1/2, z, x+1/2'
 '-y+5/4, -z+1/4, x+1'
 'y+1/2, -z+1/4, -x+3/4'
 '-y+5/4, z, -x+5/4'
 '-z+1/2, y+1/4, x+3/4'
 '-z+1/2, -y, -x+1/2'
 'z+5/4, -y, x+5/4'
 'z+5/4, y+1/4, -x+1'
 'z+1/2, x, y+1/2'
 '-z+3/4, x+1/2, -y+5/4'
 '-z+3/4, -x+1/4, y+1/2'
 'z+1/2, -x+3/4, -y+5/4'
 '-x+1/2, -z, -y+1/2'
 '-x+1/2, z+3/4, y+5/4'
 'x+3/4, -z+1/2, y+5/4'
 'x+5/4, z+1/4, -y+1'
 'x+1/2, y+1/2, z'
 'x+1/2, -y+3/4, -z+1/4'
 '-x+5/4, -y+3/4, z+1/2'
 '-x+5/4, y+1/2, -z+3/4'
 '-y+1/2, x+3/4, z+1/4'
 'y+5/4, x+3/4, -z+1/2'
 'y+5/4, -x+1/2, z+3/4'
 '-y+1/2, -x+1/2, -z'
 'y+1/2, z+1/2, x'
 '-y+5/4, -z+3/4, x+1/2'
 'y+1/2, -z+3/4, -x+1/4'
 '-y+5/4, z+1/2, -x+3/4'
 '-z+1/2, y+3/4, x+1/4'
 '-z+1/2, -y+1/2, -x'
 'z+5/4, -y+1/2, x+3/4'
 'z+5/4, y+3/4, -x+1/2'
 'z+1/2, x+1/2, y'
 '-z+3/4, x+1, -y+3/4'
 '-z+3/4, -x+3/4, y'
 'z+1/2, -x+5/4, -y+3/4'
 '-x+1/2, -z+1/2, -y'
 '-x+1/2, z+5/4, y+3/4'
 'x+3/4, -z+1, y+3/4'
 'x+5/4, z+3/4, -y+1/2'
 '-x, -y, -z'
 '-x, y-1/4, z-1/4'
 'x-3/4, y-1/4, -z-1/2'
 'x-3/4, -y, z-3/4'
 'y, -x-1/4, -z-1/4'
 '-y-3/4, -x-1/4, z-1/2'
 '-y-3/4, x, -z-3/4'
 'y, x, z'
 '-y, -z, -x'
 'y-3/4, z-1/4, -x-1/2'
 '-y, z-1/4, x-1/4'
 'y-3/4, -z, x-3/4'
 'z, -y-1/4, -x-1/4'
 'z, y, x'
 '-z-3/4, y, -x-3/4'
 '-z-3/4, -y-1/4, x-1/2'
 '-z, -x, -y'
 'z-1/4, -x-1/2, y-3/4'
 'z-1/4, x-1/4, -y'
 '-z, x-3/4, y-3/4'
 'x, z, y'
 'x, -z-3/4, -y-3/4'
 '-x-1/4, z-1/2, -y-3/4'
 '-x-3/4, -z-1/4, y-1/2'
 '-x, -y+1/2, -z+1/2'
 '-x, y+1/4, z+1/4'
 'x-3/4, y+1/4, -z'
 'x-3/4, -y+1/2, z-1/4'
 'y, -x+1/4, -z+1/4'
 '-y-3/4, -x+1/4, z'
 '-y-3/4, x+1/2, -z-1/4'
 'y, x+1/2, z+1/2'
 '-y, -z+1/2, -x+1/2'
 'y-3/4, z+1/4, -x'
 '-y, z+1/4, x+1/4'
 'y-3/4, -z+1/2, x-1/4'
 'z, -y+1/4, -x+1/4'
 'z, y+1/2, x+1/2'
 '-z-3/4, y+1/2, -x-1/4'
 '-z-3/4, -y+1/4, x'
 '-z, -x+1/2, -y+1/2'
 'z-1/4, -x, y-1/4'
 'z-1/4, x+1/4, -y+1/2'
 '-z, x-1/4, y-1/4'
 'x, z+1/2, y+1/2'
 'x, -z-1/4, -y-1/4'
 '-x-1/4, z, -y-1/4'
 '-x-3/4, -z+1/4, y'
 '-x+1/2, -y, -z+1/2'
 '-x+1/2, y-1/4, z+1/4'
 'x-1/4, y-1/4, -z'
 'x-1/4, -y, z-1/4'
 'y+1/2, -x-1/4, -z+1/4'
 '-y-1/4, -x-1/4, z'
 '-y-1/4, x, -z-1/4'
 'y+1/2, x, z+1/2'
 '-y+1/2, -z, -x+1/2'
 'y-1/4, z-1/4, -x'
 '-y+1/2, z-1/4, x+1/4'
 'y-1/4, -z, x-1/4'
 'z+1/2, -y-1/4, -x+1/4'
 'z+1/2, y, x+1/2'
 '-z-1/4, y, -x-1/4'
 '-z-1/4, -y-1/4, x'
 '-z+1/2, -x, -y+1/2'
 'z+1/4, -x-1/2, y-1/4'
 'z+1/4, x-1/4, -y+1/2'
 '-z+1/2, x-3/4, y-1/4'
 'x+1/2, z, y+1/2'
 'x+1/2, -z-3/4, -y-1/4'
 '-x+1/4, z-1/2, -y-1/4'
 '-x-1/4, -z-1/4, y'
 '-x+1/2, -y+1/2, -z'
 '-x+1/2, y+1/4, z-1/4'
 'x-1/4, y+1/4, -z-1/2'
 'x-1/4, -y+1/2, z-3/4'
 'y+1/2, -x+1/4, -z-1/4'
 '-y-1/4, -x+1/4, z-1/2'
 '-y-1/4, x+1/2, -z-3/4'
 'y+1/2, x+1/2, z'
 '-y+1/2, -z+1/2, -x'
 'y-1/4, z+1/4, -x-1/2'
 '-y+1/2, z+1/4, x-1/4'
 'y-1/4, -z+1/2, x-3/4'
 'z+1/2, -y+1/4, -x-1/4'
 'z+1/2, y+1/2, x'
 '-z-1/4, y+1/2, -x-3/4'
 '-z-1/4, -y+1/4, x-1/2'
 '-z+1/2, -x+1/2, -y'
 'z+1/4, -x, y-3/4'
 'z+1/4, x+1/4, -y'
 '-z+1/2, x-1/4, y-3/4'
 'x+1/2, z+1/2, y'
 'x+1/2, -z-1/4, -y-3/4'
 '-x+1/4, z, -y-3/4'
 '-x-1/4, -z+1/4, y-1/2'
 
_cell_length_a     8.3505
_cell_length_b     8.3505
_cell_length_c     8.3505
_cell_angle_alpha  90.000
_cell_angle_beta   90.000
_cell_angle_gamma  90.000
 
_shelx_F_squared_multiplier     1.000
 
loop_
 _refln_index_h
 _refln_index_k
 _refln_index_l
 _refln_F_squared_calc
 _refln_F_squared_meas
 _refln_F_squared_sigma
 _refln_observed_status
   1   1   1     2472.23     2660.34     95.13 o
   0   2   2    37753.13    41287.17   1395.61 o
   2   2   2    13971.32    12762.35    234.40 o
   1   1   3    68232.33    65666.84    411.84 o
   1   3   3       78.98      170.48     91.75 o
   3   3   3    25919.00    27416.63    403.24 o
   0   0   4    59938.34    76156.02  20850.21 o
   2   2   4    18034.19    19689.61   3998.23 o
   0   4   4   173175.95   214599.44  10153.45 o
   2   4   4      158.84      193.93    135.52 o
   4   4   4    19852.28    19930.18    439.13 o
   1   1   5    53288.70    48405.05    447.88 o
   1   3   5      771.32     1049.03    193.05 o
   3   3   5    25124.23    26043.93   2376.25 o
   1   5   5     2030.48     2246.29    583.20 o
   3   5   5    20353.88    21898.90   3120.39 o
   5   5   5    17948.94    17717.71    469.68 o
   0   2   6     9507.65    11312.24   2513.16 o
   2   2   6     9957.36    15702.57   3895.03 o
   2   4   6     7598.81     8089.30   1036.40 o
   4   4   6       44.19       -5.55    164.53 o
   0   6   6     6227.00     6504.55   1226.29 o
   2   6   6     6365.02     9009.60   2286.54 o
   4   6   6     1857.37     2037.81    206.70 o
   6   6   6     4260.49     3890.59    335.98 o
   1   1   7        5.75       77.89    201.41 o
   1   3   7    11613.76    14692.20   2634.73 o
   3   3   7      113.62      -66.81    143.79 o
   1   5   7    10840.92    13730.15   1823.37 o
   3   5   7      159.77      219.92    119.53 o
   5   5   7      374.99      448.86    189.42 o
   1   7   7        1.80     -195.42    195.42 o
   3   7   7     2964.55     3130.52    568.68 o
   0   0   8    69366.63    81468.09  21918.33 o
   2   2   8     4430.61     6124.73   1501.82 o
   0   4   8    10527.81    11956.40   1846.36 o
   2   4   8      163.55      136.11    137.03 o
   4   4   8    35484.40    29450.38   1422.44 o
   2   6   8     1739.81     2116.94    300.32 o
   1   1   9     1418.02     1635.54    376.03 o
   1   3   9    10744.50    12493.91   1905.90 o
   3   3   9      786.16     1097.64    309.18 o
   1   5   9     9352.50    10646.14    828.13 o
   0   2  10     2398.62     2421.57    402.26 o
   2   2  10     4514.04     6410.83    966.80 o
 
