# Supplementary material for: Cooperative Jahn–Teller effect and the role of strain in the tetragonal-to-cubic phase transition in MgxCu1 − xCr2O4
Source: IUCrJ. 2016 Aug 16;3(Pt 5):354–66. doi: 10.1107/S2052252516012574 (PMC5391857; doi:10.1107/S2052252516012574)
Supplement: Supplementary file 4 [file m-03-00354-sup4.zip › Mg100_523K_C.fcf]

# 
# h,k,l, Fc-squared, Fo-squared, sigma(Fo-squared) and status flag 
# 
data_Mg100_523K_C 
_shelx_title ' MgCrO4Sy3 n.02A 250�C in F d -3 m' 
_shelx_refln_list_code          4 
_shelx_F_calc_maximum      368.23 
_exptl_crystal_F_000       736.00 
_reflns_d_resolution_high  0.8027 
 
loop_ 
 _symmetry_equiv_pos_as_xyz 
 'x, y, z' 
 'x, -y+1/4, -z+1/4' 
 '-x+3/4, -y+1/4, z+1/2' 
 '-x+3/4, y, -z+3/4' 
 '-y, x+1/4, z+1/4' 
 'y+3/4, x+1/4, -z+1/2' 
 'y+3/4, -x, z+3/4' 
 '-y, -x, -z' 
 'y, z, x' 
 '-y+3/4, -z+1/4, x+1/2' 
 'y, -z+1/4, -x+1/4' 
 '-y+3/4, z, -x+3/4' 
 '-z, y+1/4, x+1/4' 
 '-z, -y, -x' 
 'z+3/4, -y, x+3/4' 
 'z+3/4, y+1/4, -x+1/2' 
 'z, x, y' 
 '-z+1/4, x+1/2, -y+3/4' 
 '-z+1/4, -x+1/4, y' 
 'z, -x+3/4, -y+3/4' 
 '-x, -z, -y' 
 '-x, z+3/4, y+3/4' 
 'x+1/4, -z+1/2, y+3/4' 
 'x+3/4, z+1/4, -y+1/2' 
 'x, y+1/2, z+1/2' 
 'x, -y+3/4, -z+3/4' 
 '-x+3/4, -y+3/4, z+1' 
 '-x+3/4, y+1/2, -z+5/4' 
 '-y, x+3/4, z+3/4' 
 'y+3/4, x+3/4, -z+1' 
 'y+3/4, -x+1/2, z+5/4' 
 '-y, -x+1/2, -z+1/2' 
 'y, z+1/2, x+1/2' 
 '-y+3/4, -z+3/4, x+1' 
 'y, -z+3/4, -x+3/4' 
 '-y+3/4, z+1/2, -x+5/4' 
 '-z, y+3/4, x+3/4' 
 '-z, -y+1/2, -x+1/2' 
 'z+3/4, -y+1/2, x+5/4' 
 'z+3/4, y+3/4, -x+1' 
 'z, x+1/2, y+1/2' 
 '-z+1/4, x+1, -y+5/4' 
 '-z+1/4, -x+3/4, y+1/2' 
 'z, -x+5/4, -y+5/4' 
 '-x, -z+1/2, -y+1/2' 
 '-x, z+5/4, y+5/4' 
 'x+1/4, -z+1, y+5/4' 
 'x+3/4, z+3/4, -y+1' 
 'x+1/2, y, z+1/2' 
 'x+1/2, -y+1/4, -z+3/4' 
 '-x+5/4, -y+1/4, z+1' 
 '-x+5/4, y, -z+5/4' 
 '-y+1/2, x+1/4, z+3/4' 
 'y+5/4, x+1/4, -z+1' 
 'y+5/4, -x, z+5/4' 
 '-y+1/2, -x, -z+1/2' 
 'y+1/2, z, x+1/2' 
 '-y+5/4, -z+1/4, x+1' 
 'y+1/2, -z+1/4, -x+3/4' 
 '-y+5/4, z, -x+5/4' 
 '-z+1/2, y+1/4, x+3/4' 
 '-z+1/2, -y, -x+1/2' 
 'z+5/4, -y, x+5/4' 
 'z+5/4, y+1/4, -x+1' 
 'z+1/2, x, y+1/2' 
 '-z+3/4, x+1/2, -y+5/4' 
 '-z+3/4, -x+1/4, y+1/2' 
 'z+1/2, -x+3/4, -y+5/4' 
 '-x+1/2, -z, -y+1/2' 
 '-x+1/2, z+3/4, y+5/4' 
 'x+3/4, -z+1/2, y+5/4' 
 'x+5/4, z+1/4, -y+1' 
 'x+1/2, y+1/2, z' 
 'x+1/2, -y+3/4, -z+1/4' 
 '-x+5/4, -y+3/4, z+1/2' 
 '-x+5/4, y+1/2, -z+3/4' 
 '-y+1/2, x+3/4, z+1/4' 
 'y+5/4, x+3/4, -z+1/2' 
 'y+5/4, -x+1/2, z+3/4' 
 '-y+1/2, -x+1/2, -z' 
 'y+1/2, z+1/2, x' 
 '-y+5/4, -z+3/4, x+1/2' 
 'y+1/2, -z+3/4, -x+1/4' 
 '-y+5/4, z+1/2, -x+3/4' 
 '-z+1/2, y+3/4, x+1/4' 
 '-z+1/2, -y+1/2, -x' 
 'z+5/4, -y+1/2, x+3/4' 
 'z+5/4, y+3/4, -x+1/2' 
 'z+1/2, x+1/2, y' 
 '-z+3/4, x+1, -y+3/4' 
 '-z+3/4, -x+3/4, y' 
 'z+1/2, -x+5/4, -y+3/4' 
 '-x+1/2, -z+1/2, -y' 
 '-x+1/2, z+5/4, y+3/4' 
 'x+3/4, -z+1, y+3/4' 
 'x+5/4, z+3/4, -y+1/2' 
 '-x, -y, -z' 
 '-x, y-1/4, z-1/4' 
 'x-3/4, y-1/4, -z-1/2' 
 'x-3/4, -y, z-3/4' 
 'y, -x-1/4, -z-1/4' 
 '-y-3/4, -x-1/4, z-1/2' 
 '-y-3/4, x, -z-3/4' 
 'y, x, z' 
 '-y, -z, -x' 
 'y-3/4, z-1/4, -x-1/2' 
 '-y, z-1/4, x-1/4' 
 'y-3/4, -z, x-3/4' 
 'z, -y-1/4, -x-1/4' 
 'z, y, x' 
 '-z-3/4, y, -x-3/4' 
 '-z-3/4, -y-1/4, x-1/2' 
 '-z, -x, -y' 
 'z-1/4, -x-1/2, y-3/4' 
 'z-1/4, x-1/4, -y' 
 '-z, x-3/4, y-3/4' 
 'x, z, y' 
 'x, -z-3/4, -y-3/4' 
 '-x-1/4, z-1/2, -y-3/4' 
 '-x-3/4, -z-1/4, y-1/2' 
 '-x, -y+1/2, -z+1/2' 
 '-x, y+1/4, z+1/4' 
 'x-3/4, y+1/4, -z' 
 'x-3/4, -y+1/2, z-1/4' 
 'y, -x+1/4, -z+1/4' 
 '-y-3/4, -x+1/4, z' 
 '-y-3/4, x+1/2, -z-1/4' 
 'y, x+1/2, z+1/2' 
 '-y, -z+1/2, -x+1/2' 
 'y-3/4, z+1/4, -x' 
 '-y, z+1/4, x+1/4' 
 'y-3/4, -z+1/2, x-1/4' 
 'z, -y+1/4, -x+1/4' 
 'z, y+1/2, x+1/2' 
 '-z-3/4, y+1/2, -x-1/4' 
 '-z-3/4, -y+1/4, x' 
 '-z, -x+1/2, -y+1/2' 
 'z-1/4, -x, y-1/4' 
 'z-1/4, x+1/4, -y+1/2' 
 '-z, x-1/4, y-1/4' 
 'x, z+1/2, y+1/2' 
 'x, -z-1/4, -y-1/4' 
 '-x-1/4, z, -y-1/4' 
 '-x-3/4, -z+1/4, y' 
 '-x+1/2, -y, -z+1/2' 
 '-x+1/2, y-1/4, z+1/4' 
 'x-1/4, y-1/4, -z' 
 'x-1/4, -y, z-1/4' 
 'y+1/2, -x-1/4, -z+1/4' 
 '-y-1/4, -x-1/4, z' 
 '-y-1/4, x, -z-1/4' 
 'y+1/2, x, z+1/2' 
 '-y+1/2, -z, -x+1/2' 
 'y-1/4, z-1/4, -x' 
 '-y+1/2, z-1/4, x+1/4' 
 'y-1/4, -z, x-1/4' 
 'z+1/2, -y-1/4, -x+1/4' 
 'z+1/2, y, x+1/2' 
 '-z-1/4, y, -x-1/4' 
 '-z-1/4, -y-1/4, x' 
 '-z+1/2, -x, -y+1/2' 
 'z+1/4, -x-1/2, y-1/4' 
 'z+1/4, x-1/4, -y+1/2' 
 '-z+1/2, x-3/4, y-1/4' 
 'x+1/2, z, y+1/2' 
 'x+1/2, -z-3/4, -y-1/4' 
 '-x+1/4, z-1/2, -y-1/4' 
 '-x-1/4, -z-1/4, y' 
 '-x+1/2, -y+1/2, -z' 
 '-x+1/2, y+1/4, z-1/4' 
 'x-1/4, y+1/4, -z-1/2' 
 'x-1/4, -y+1/2, z-3/4' 
 'y+1/2, -x+1/4, -z-1/4' 
 '-y-1/4, -x+1/4, z-1/2' 
 '-y-1/4, x+1/2, -z-3/4' 
 'y+1/2, x+1/2, z' 
 '-y+1/2, -z+1/2, -x' 
 'y-1/4, z+1/4, -x-1/2' 
 '-y+1/2, z+1/4, x-1/4' 
 'y-1/4, -z+1/2, x-3/4' 
 'z+1/2, -y+1/4, -x-1/4' 
 'z+1/2, y+1/2, x' 
 '-z-1/4, y+1/2, -x-3/4' 
 '-z-1/4, -y+1/4, x-1/2' 
 '-z+1/2, -x+1/2, -y' 
 'z+1/4, -x, y-3/4' 
 'z+1/4, x+1/4, -y' 
 '-z+1/2, x-1/4, y-3/4' 
 'x+1/2, z+1/2, y' 
 'x+1/2, -z-1/4, -y-3/4' 
 '-x+1/4, z, -y-3/4' 
 '-x-1/4, -z+1/4, y-1/2' 
 
_cell_length_a     8.3420 
_cell_length_b     8.3420 
_cell_length_c     8.3420 
_cell_angle_alpha  90.000 
_cell_angle_beta   90.000 
_cell_angle_gamma  90.000 
 
_shelx_F_squared_multiplier     1.000 
 
loop_ 
 _refln_index_h 
 _refln_index_k 
 _refln_index_l 
 _refln_F_squared_calc 
 _refln_F_squared_meas 
 _refln_F_squared_sigma 
 _refln_observed_status 
   1   1   1    19695.13    20238.08    233.85 o 
   0   2   2     5761.61     6385.64    107.22 o 
   2   2   2    14665.45    12004.94    265.57 o 
   1   1   3    35767.43    36525.04    237.57 o 
   1   3   3     3587.32     3413.53    130.79 o 
   3   3   3    13666.38    13767.76    385.56 o 
   0   0   4   124303.34   121186.64   1315.73 o 
   2   2   4     3173.52     3477.23    152.48 o 
   0   4   4   135595.67   138346.25   1178.49 o 
   2   4   4       55.35     -132.48    257.59 o 
   4   4   4    44226.39    45914.54    726.28 o 
   1   1   5    33431.46    33171.18    280.96 o 
   1   3   5     6092.72     5904.00    149.38 o 
   3   3   5    15986.77    16491.20    280.44 o 
   1   5   5     7402.82     7500.52    239.08 o 
   3   5   5    15972.32    16311.28    297.85 o 
   5   5   5    15839.30    16193.94    573.84 o 
   0   2   6     1960.90     2118.33    141.27 o 
   2   2   6    11860.33    12256.89    258.09 o 
   2   4   6     1996.50     1822.61    167.81 o 
   4   4   6       22.77      106.20    293.14 o 
   0   6   6     1940.55     1847.46    244.85 o 
   2   6   6     8762.29     9022.31    277.39 o 
   4   6   6      549.16       33.22    319.82 o 
   6   6   6     6831.15     7259.81    526.84 o 
   1   1   7     1897.78     1877.01    219.82 o 
   1   3   7     7834.30     7852.67    168.31 o 
   3   3   7      471.47      219.89    289.29 o 
   1   5   7     8957.17     8701.55    189.43 o 
   3   5   7     1426.86     1480.21    202.12 o 
   5   5   7     2152.87     2310.41    270.22 o 
   1   7   7      478.31      964.88    312.67 o 
   3   7   7     2678.55     2536.93    264.86 o 
   0   0   8    64365.40    63490.55    763.03 o 
   2   2   8     1321.22     1141.39    302.51 o 
   0   4   8    24018.95    24112.82    346.66 o 
   2   4   8       69.79      105.35    219.39 o 
   4   4   8    38522.54    38918.74    460.82 o 
   2   6   8      622.26      398.36    232.71 o 
   1   1   9     4403.96     3968.03    253.56 o 
   1   3   9     9839.59     9386.19    201.58 o 
   3   3   9     2415.42     2270.10    259.95 o 
   1   5   9    10097.67     9959.96    222.62 o 
   0   2  10      942.43      799.35    218.44 o 
   2   2  10     6858.55     7201.98    297.08 o 
                                                 
